# Supplementary material for: Genetic architecture and regulatory impact on hepatic microRNA expression linked to immune and metabolic traits
Source: Open Biol. 2017 Nov 8;7(11):170101. doi: 10.1098/rsob.170101 (PMC5717336; doi:10.1098/rsob.170101)
Supplement: Table S3 [file rsob170101supp3.xlsx]

## Sheet: Tabelle1
Electronic supplementary material
Siriluck Ponsuksili, Nares Trakooljul, Frieder Hadlich, Fiete Haack, Eduard Murani, and Klaus Wimmers
Genetic architecture and regulatory impact on hepatic microRNA expression linked to immune and metabolic traits
Open Biology
DOI: 10.1098/rsob.2016
Table S3:
Correlation coefficients between miRNAs and haematological traits
Sequence	Phenotype	r_miR	pvalue_miR	fdr_miR	Probe_ID	chromosome_miR	position_miR	miR_SSC	ID_ssc
UGGAGAGAAAGGCAGUUCCUGA	HCT	-0.282051	4.18266e-05	0.0018906	bta_miR_185_st;cfa_miR_185_st;hsa_miR_185_st;mml_miR_185_st;mmu_miR_185_st;ppy_miR_185_st;ptr_miR_185_st;rno_miR_185_st;ssc_miR_185_st	14	55086534	ssc-miR-185	MIMAT0007759
CUAGACUGAAGCUCCUUGAGGA	HCT	-0.257161	0.000197437	0.00570151	ssc_miR_151_3p_st	NW_003538746.1	7134	ssc-miR-151-3p	MIMAT0013883
AAGGAGCUCACAGUCUAUUGAG	HCT	-0.250873	0.000285421	0.00734508	age_miR_28_st;bta_miR_28_st;eca_miR_28_5p_st;ggo_miR_28_st;hsa_miR_28_5p_st;lla_miR_28_st;mml_miR_28_st;mmu_miR_28_st;mne_miR_28_st;ppa_miR_28_st;ppy_miR_28_st;ptr_miR_28_st;rno_miR_28_st;sla_miR_28_st	NW_003613102.1	169162	ssc-miR-28-5p	MIMAT0002136
UUAAUGCUAAUUGUGAUAGGGGU	HCT	-0.229119	0.000951505	0.0166089	mmu_miR_155_st	NW_003613383.1	133231
CUAGACUGAAGCUCCUUGAGG	HCT	-0.228651	0.000975305	0.0169268	bta_miR_151_st;hsa_miR_151_3p_st;mml_miR_151_3p_st;ppy_miR_151_3p_st;ptr_miR_151_st	NW_003538746.1	7134
UCAGUGCAUGACAGAACUUGG	HCT	-0.226474	0.00109343	0.0182633	cfa_miR_152_st;hsa_miR_152_st;mml_miR_152_st;mmu_miR_152_st;ptr_miR_152_st;rno_miR_152_st;ssc_miR_152_st	12	24289551	ssc-miR-152	MIMAT0013887
UGAGGUAGGAGGUUGUAUAGU	HCT	-0.22555	0.00114739	0.0188482	bta_let_7e_st	6	51858385
UCGAGGAGCUCACAGUCUAGU	HCT	-0.2136	0.00210396	0.0280218	bta_miR_151_star_st;cfa_miR_151_st;eca_miR_151_5p_st;hsa_miR_151_5p_st;mml_miR_151_5p_st;mmu_miR_151_5p_st;ppy_miR_151_5p_st;rno_miR_151_st;ssc_miR_151_5p_st	4	130665311	ssc-miR-151-5p	MIMAT0013882
CUGGGCAACAUAGCGAGACCCCGU	HCT	-0.212278	0.0022456	0.0291624	ssc_miR_1285_st	1	199694424	ssc-miR-1285	MIMAT0013954
UCAGUGCAUGACAGAACUUUGG	HCT	-0.209651	0.00255301	0.0314503	dre_miR_152_st	12	24289550
CAAAGUGCUCACAGUGCAGGUAG	HCT	-0.207672	0.00280933	0.0334203	dre_miR_20b_st	X	126199822	ssc-miR-20b	MIMAT0025359
UCGAGGAGCUCACAGUCU	HCT	-0.206621	0.00295462	0.0345387	hsa_miR_151b_st	4	130665314
UCAGUGCAUGACAGAACUUGGG	HCT	-0.201251	0.00380947	0.0409254	bta_miR_152_st;mdo_miR_152_st	12	24289550
UGAGGUAGGAGGUUGUAUAGUU	HCT	-0.200396	0.00396459	0.041984	cfa_let_7e_st;eca_let_7e_st;hsa_let_7e_st;mml_let_7e_st;mmu_let_7e_st;ppy_let_7e_st;ptr_let_7e_st;rno_let_7e_st;ssc_let_7e_st	6	51858385	ssc-let-7e	MIMAT0013866
CGGGAGGGGAGGGAGGGCGGG	HCT	0.195503	0.00496614	0.0483571	gga_miR_2127_st	NW_003613477.1	122032
AAACGAACAAAAAACUGAUGG	HCT	0.196159	0.00481984	0.047566	ath_miR837_3p_st	9	123038842
UGCGGGGCUAGGGCUAACAGCA	HCT	0.199591	0.00411568	0.0430323	bta_miR_744_st;hsa_miR_744_st;mmu_miR_744_st;ppy_miR_744_st;ptr_miR_744_st;ssc_miR_744_st	12	59358209	ssc-miR-744	MIMAT0015708
CGGGACCGGGGUCCGGUGCG	HCT	0.203521	0.00342417	0.0381032	bta_miR_2887_st	2	745919
AGGGACGGGACGCGGUGCAGUG	HCT	0.205946	0.00305154	0.0352388	hsa_miR_92b_star_st	4	103407151
UUGGGGCUGGGGAGAGGCGGG	HCT	0.210469	0.00245341	0.0307226	bta_miR_2374_st	2	84019374
CGGGUGAGGGCGGUGGGGGA	HCT	0.212676	0.00220201	0.0287541	gga_miR_1790_st	7	2238825
CCCCGGGGAGCCCGGCG	HCT	0.21318	0.00214802	0.0283412	hsa_miR_4532_st	7	4478538
CGGCGCAGCUGUCGGGAGGGCG	HCT	0.214081	0.00205448	0.0276936	bta_miR_2436_5p_st	5	51439592
AGAGCAGGGGCUGUGGGCUGCA	HCT	0.218228	0.00166983	0.0241579	bta_miR_2442_st	6	82804454
CCCCAGGGCGACGCGGCGGG	HCT	0.218892	0.0016148	0.0236747	hsa_miR_1915_st;ppy_miR_1915_st	12	1413346
GGGGCCUGGCGGUGGGCGG	HCT	0.221023	0.00144906	0.0221343	hsa_miR_2861_st	10	45386429
ACAAAAAAAAAAGCCCAACCCUUC	HCT	0.221258	0.00143177	0.0220084	hsa_miR_3613_3p_st	NW_003613303.1	118414
CCGGGUGGGGCUGGGCUGGG	HCT	0.221467	0.00141653	0.0218587	gga_miR_1584_st	NW_003539576.1	60607
CGUGGUGGUGGGGGUGGGG	HCT	0.223037	0.00130684	0.0205647	tca_miR_3897_3p_st	12	36204128
AAGGCGGCGGCGGCGGCCG	HCT	0.223426	0.00128093	0.0203029	tca_miR_3885_5p_st	4	129213920
AUGGAUGGGGGUGAGGGGUGCA	HCT	0.223736	0.00126058	0.0200675	bta_miR_2392_st	8	941546
AAAAAAAAAAACUCCCCCCC	HCT	0.223967	0.00124565	0.0198876	bta_miR_2391_st	3	53515393
UGGCAGGGAGGCUGGGAGGGG	HCT	0.224899	0.00118689	0.0192373	hsa_miR_1207_5p_st	14	35649475
UGGGUGAGGAGGGCGAGG	HCT	0.225951	0.0011237	0.0186198	oan_miR_1412_st	3	16798563
AGCAGGUGCGGGGCGGCG	HCT	0.227437	0.00103965	0.0176752	hsa_miR_3665_st	3	133836025
GGGUCCCGGGGAGGGGGG	HCT	0.228174	0.0010001	0.0171956	hsa_miR_4281_st	1	304359153
GAGGGCGGGUGGAGGAGGA	HCT	0.230207	0.000898172	0.0159838	hsa_miR_3141_st	9	53709853
CAACGAGGAGGCCGGGACCA	HCT	0.231842	0.00082321	0.0151155	osa_miR1846e_st	17	46601738
GGGAGAAGGGUCGGGGC	HCT	0.235451	0.000677727	0.0132631	hsa_miR_4516_st	4	2796432
UUGGGGCUGGGCUGGGGGCA	HCT	0.240139	0.000524081	0.0111918	bta_miR_1584_st	6	152494278
CUCUAAGGGCUGGGCCGGUCGG	HCT	0.240553	0.000512211	0.0109919	bta_miR_2487_st	7	11396203
GGGCUGGGCUGGGCUGGGCA	HCT	0.241345	0.000490142	0.0106754	gga_miR_1587_st	15	152121446
UGCAGGUGAUGGCGGGGCUG	HCT	0.247292	0.000350618	0.00844764	gga_miR_1636_st	9	592436
GAGGGAGGGACGGGGGCGGUGC	HCT	0.247534	0.000345795	0.00837755	mmu_miR_149_star_st	15	154447033
UUGGGCUGGGCUGGGUUGGG	HCT	0.247946	0.000337767	0.00825155	hsa_miR_1587_st	9	46690881
GGGGCGCGGCCGGAUCG	HCT	0.248251	0.000331909	0.00813567	hsa_miR_3178_st	1	121361617
GGGGCCUGGCGGCGGGCGG	HCT	0.248298	0.000331018	0.00811838	mmu_miR_2861_st	NW_003539295.2	46470
GUGGGUGGGGGCAUCUCGGA	HCT	0.24883	0.000321088	0.00794607	mml_miR_1230_st	2	141010219
CGGGCGUGGUGGUGGGGG	HCT	0.249744	0.00030464	0.00767792	hsa_miR_1268_st	3	77713119
UGGCAGGGAGGCAGGGAGGGG	HCT	0.250236	0.000296114	0.00751495	ppy_miR_1207_5p_st	NW_003539009.1	15023
AUUUGGGGUGGGGGAUGGGGA	HCT	0.250571	0.000290456	0.00743166	eca_miR_1892_st	1	40956202
GGGGCUGGGCGCGCGCC	HCT	0.250839	0.000285989	0.00735175	hsa_miR_4492_st	6	868261
GCGGAGCGGAGCGGAGCGGGG	HCT	0.250864	0.000285562	0.00734508	tgu_miR_2976_st	3	10645928
AGGAGGGAGGGGAUGGGCCAAGUUC	HCT	0.252412	0.000261032	0.00696751	mmu_miR_1249_star_st	5	1499725
AGGGCGGGCGGCGACUGGAA	HCT	0.253951	0.000238586	0.00653211	bta_miR_2900_st	7	106069936
CUGGGUUGGGCUGGGCUGGG	HCT	0.254079	0.000236804	0.00648781	hsa_miR_4507_st	6	81647492
AAGGGGGGGGGGGGAAAGA	HCT	0.25458	0.000229938	0.00635093	osa_miR2919_st	16	25789138
GCGGGAUGGGCUGGGCCGGG	HCT	0.255225	0.000221387	0.00618105	tgu_miR_2974_st	7	33141017
GUGGGUUGGGGCGGGCUCUG	HCT	0.256219	0.000208771	0.00594638	hsa_miR_3940_5p_st	10	20142288
CACGGCCGCCGCCGGGCGCC	HCT	0.258616	0.000181064	0.00537398	ssc_miR_4332_st	6	870456	ssc-miR-4332	MIMAT0017962
CUCCGGGACGGCUGGGC	HCT	0.25886	0.000178439	0.00532494	hsa_miR_4497_st	13	109189893
UGGGGGCGGUGGGGGGCGGG	HCT	0.259091	0.000175998	0.00528814	bta_miR_1777a_st	4	41993746
GGGUGCGGGCCGGCGGGG	HCT	0.260818	0.000158669	0.00491245	hsa_miR_4466_st	14	53692931
CGGGGUGGGUGAGGUCGGGC	HCT	0.263007	0.000138992	0.00449573	hsa_miR_4651_st	10	28838772
GGCGGCGGCGGAGGCGGGGG	HCT	0.263336	0.000136241	0.00445435	hsa_miR_3960_st;mmu_miR_3960_st	1	302142706
CGGGCGUGGUGGUGGGGGUG	HCT	0.263549	0.000134488	0.00441019	hsa_miR_1268b_st	3	77713119
GUGGGGCCAGGCGGUGGUGG	HCT	0.264274	0.000128674	0.00425782	mml_miR_1227_st	9	135420289
CGGGCGUGGUGGUGGGCG	HCT	0.265146	0.000121988	0.00408598	ppy_miR_1268_st	14	152455035
UGGGGAGCGGCCCCCGGGCGGG	HCT	0.266532	0.000112034	0.00387412	bta_miR_1343_st	2	28433229
GUGGGUUGGGGGCGGGGG	HCT	0.266651	0.000111218	0.00386113	oan_miR_1346_st	1	11400988
CUGCGGGGGAGGAGGGAGGGGG	HCT	0.26713	0.000107975	0.00376648	gga_miR_1770_st	5	16184162
GGGUGGUGGUGGAAGUCGGGG	HCT	0.267938	0.000102716	0.00363811	ame_miR_3751_st	9	72425610
GGCCGGGGGACGGGCUGGGA	HCT	0.268917	9.66601e-05	0.00348556	peu_miR2911_st	12	46773536
AGGGACGGGACGCGGUGCAGUGUU	HCT	0.269197	9.4991e-05	0.00345043	rno_miR_92b_star_st;ssc_miR_92b_5p_st	4	103407149	ssc-miR-92b-5p	MIMAT0017377
CGGCGCGACCGGCCCGGGG	HCT	0.27032	8.85656e-05	0.003283	hsa_miR_4634_st	14	28290047
GUGGGCGGUGCGGGGCGGCG	HCT	0.271457	8.24749e-05	0.00310989	gga_miR_1777_st	15	157557669
AGGCUGGGCUGGGACGGA	HCT	0.274512	6.80023e-05	0.0026844	hsa_miR_4505_st	12	20704700
GGGGGGCAGGAGGGGCUCAGGG	HCT	0.274655	6.73856e-05	0.00266579	mmu_miR_328_star_st	6	25134129
GUGGGUACGGCCCAGUGGGGGG	HCT	0.274728	6.70747e-05	0.00266219	hsa_miR_1225_5p_st;ppy_miR_1225_5p_st	3	42283711
CGGGGGUGGCGGGGAGGGGG	HCT	0.27522	6.50064e-05	0.00260133	bta_miR_2305_st	NW_003541294.1	709
GGGGGCGGUGGGGGGCGGGG	HCT	0.276886	5.84384e-05	0.00242495	bta_miR_1777b_st	6	827723
CUGGAGCGCGCGGGCGAGGCAGGC	HCT	0.278288	5.34021e-05	0.00227195	mmu_miR_5130_st	11	53669691
CGCGGGUCGGGGUCUGCAGG	HCT	0.280024	4.77318e-05	0.00209379	hsa_miR_3621_st	8	1462207
CGGCGGCAGCGCCGGGGCG	HCT	0.280217	4.71347e-05	0.00207592	bta_miR_2885_st	17	66350524
GGGGCUGGGGCCGGGGCCGAGC	HCT	0.280825	4.5308e-05	0.00201849	hsa_miR_762_st;ptr_miR_762_st	8	1092756
GGUGGGGUGGGGGGGUUGG	HCT	0.282912	3.95318e-05	0.00180906	bta_miR_2888_st	14	120707919
CCGGGCCGGGCGGGCGGG	HCT	0.284079	3.66103e-05	0.00170583	tgu_miR_2981_st	6	74545310
GGGGCGGGGGGGCGGGUG	HCT	0.285429	3.34863e-05	0.00158998	bta_miR_2881_st	12	12717988
GGCGGGUGCGGGGGUGG	HCT	0.28803	2.81616e-05	0.00141059	hsa_miR_3656_st	2	2788698
AGGGGCGGGAGGGGUCGGGC	HCT	0.290927	2.31755e-05	0.00122238	gga_miR_1607_st	2	339014
AGGGAGGGACGGGGGCUGUGC	HCT	0.291698	2.19961e-05	0.00117576	hsa_miR_149_star_st	15	154447033
AGUGAGGAGGCCGGGGCCGCU	HCT	0.292666	2.05958e-05	0.00112005	osa_miR1846a_5p_st;osa_miR1846b_5p_st;osa_miR1846c_5p_st	12	3767152
CCCUGGAGUGACGGGGGUG	HCT	0.292875	2.03051e-05	0.00111041	ssc_miR_4334_5p_st	15	134433015	ssc-miR-4334-5p	MIMAT0017966
AGGCGGGCCGGGGUUGGA	HCT	0.292947	2.0206e-05	0.00110711	bta_miR_2899_st	1	153888808
AGGGGGCGGGCUCCGGCG	HCT	0.293281	1.97502e-05	0.00109223	hsa_miR_4488_st	17	67586529
AGGCAGGGGCUGGGCCUGCAGC	HCT	0.294038	1.87553e-05	0.00104643	mmu_miR_346_star_st	14	94051846
GCCGGCGGGAGCCCCAGGGAG	HCT	0.294262	1.84699e-05	0.00103398	mmu_miR_2137_st	1	2924027
GGGGGGCAGGAGGGGCUCA	HCT	0.296237	1.61248e-05	0.00093128	rno_miR_328a_star_st	6	25134132
GAGACUGGGGUGGGGCC	HCT	0.297495	1.47815e-05	0.00086976	hsa_miR_4463_st	15	39299444
CCCGGGGCGCCCGAGGGG	HCT	0.299337	1.30041e-05	0.00079364	oan_miR_1394_st	NW_003538861.2	34944
GAGGGUUGGGCGGAGGCUUUCC	HCT	0.30301	1.00462e-05	0.00065156	bta_miR_296_st	17	66288715
UGGUGGAGAUGCCGGGGA	HCT	0.304077	9.31442e-06	0.00061064	bta_miR_2898_st	9	116610086
GCGGGCGGGGCCGGGGGCGGGG	HCT	0.304257	9.19612e-06	0.00060631	mmu_miR_5126_st	6	58229492
CGCGCCGGGCCCGGGUU	HCT	0.307643	7.21809e-06	0.00050078	hsa_miR_3195_st	17	41206838
UGGGGCGGAGCUUCCGGAG	HCT	0.308197	6.93571e-06	0.00048894	hsa_miR_3180_st	8	87201639
CGGGGCGGCAGGGGCCUC	HCT	0.310961	5.67684e-06	0.00042337	hsa_miR_3196_st	13	216417897
GCGGGGCUGGGCGCGCG	HCT	0.313637	4.66726e-06	0.00036163	hsa_miR_4508_st	16	81833047
CUAGACUGAAGCUCCUUGAGGA	HGB	-0.379014	3.38387e-08	1.08926e-05	ssc_miR_151_3p_st	NW_003538746.1	7134	ssc-miR-151-3p	MIMAT0013883
AAGGAGCUCACAGUCUAUUGAG	HGB	-0.37819	3.6428e-08	1.11521e-05	age_miR_28_st;bta_miR_28_st;eca_miR_28_5p_st;ggo_miR_28_st;hsa_miR_28_5p_st;lla_miR_28_st;mml_miR_28_st;mmu_miR_28_st;mne_miR_28_st;ppa_miR_28_st;ppy_miR_28_st;ptr_miR_28_st;rno_miR_28_st;sla_miR_28_st	NW_003613102.1	169162	ssc-miR-28-5p	MIMAT0002136
CUAGACUGAAGCUCCUUGAGG	HGB	-0.367517	9.30193e-08	1.94842e-05	bta_miR_151_st;hsa_miR_151_3p_st;mml_miR_151_3p_st;ppy_miR_151_3p_st;ptr_miR_151_st	NW_003538746.1	7134
CACUAGAUUGUGAGCUCCUGGA	HGB	-0.338175	1.03327e-06	0.00011628	cfa_miR_28_st;eca_miR_28_3p_st;hsa_miR_28_3p_st;rno_miR_28_star_st;ssc_miR_28_3p_st	13	135461342	ssc-miR-28-3p	MIMAT0015211
UGGAGAGAAAGGCAGUUCCUGA	HGB	-0.336452	1.18138e-06	0.00012676	bta_miR_185_st;cfa_miR_185_st;hsa_miR_185_st;mml_miR_185_st;mmu_miR_185_st;ppy_miR_185_st;ptr_miR_185_st;rno_miR_185_st;ssc_miR_185_st	14	55086534	ssc-miR-185	MIMAT0007759
UCGAGGAGCUCACAGUCUAGU	HGB	-0.335999	1.22355e-06	0.0001297	bta_miR_151_star_st;cfa_miR_151_st;eca_miR_151_5p_st;hsa_miR_151_5p_st;mml_miR_151_5p_st;mmu_miR_151_5p_st;ppy_miR_151_5p_st;rno_miR_151_st;ssc_miR_151_5p_st	4	130665311	ssc-miR-151-5p	MIMAT0013882
CAAAGUGCUCACAGUGCAGGUAG	HGB	-0.33511	1.31053e-06	0.00013342	dre_miR_20b_st	X	126199822	ssc-miR-20b	MIMAT0025359
UUAAUGCUAAUUGUGAUAGGGGU	HGB	-0.330475	1.8682e-06	0.00017551	mmu_miR_155_st	NW_003613383.1	133231
UGAGGUAGGAGGUUGUAUAGU	HGB	-0.315009	5.85226e-06	0.0004335	bta_let_7e_st	6	51858385
UUAAUGCUAAUCGUGAUAGGGGU	HGB	-0.31312	6.69927e-06	0.00047766	bta_miR_155_st;cfa_miR_155_st;eca_miR_155_st;hsa_miR_155_st;mml_miR_155_st;oan_miR_155_st;ppy_miR_155_st;ptr_miR_155_st	NW_003613383.1	133231
UCGAGGAGCUCACAGUCU	HGB	-0.308454	9.31767e-06	0.00061064	hsa_miR_151b_st	4	130665314
UAGCAGCACAGAAAUAUUGGCA	HGB	-0.303167	1.34514e-05	0.00081112	bta_miR_195_st;cfa_miR_195_st	12	54717330
UGAGGUAGGAGGUUGUAUAGUU	HGB	-0.295436	2.27208e-05	0.00120566	cfa_let_7e_st;eca_let_7e_st;hsa_let_7e_st;mml_let_7e_st;mmu_let_7e_st;ppy_let_7e_st;ptr_let_7e_st;rno_let_7e_st;ssc_let_7e_st	6	51858385	ssc-let-7e	MIMAT0013866
UUUGGCAAUGGUAGAACUCACACCG	HGB	-0.290734	3.10241e-05	0.00151413	mmu_miR_182_st;rno_miR_182_st	18	20035222
UGAGAACUGAAUUCCAUGGGUU	HGB	-0.290299	3.19227e-05	0.00154576	cfa_miR_146a_st;eca_miR_146a_st;gga_miR_146a_st;hsa_miR_146a_st;mdo_miR_146a_st;mml_miR_146a_st;mmu_miR_146a_st;ppy_miR_146a_st;ptr_miR_146a_st;rno_miR_146a_st;tgu_miR_146c_st	16	68394566	ssc-miR-146a-5p	MIMAT0022963
UGUAAACAUCCCCGACUGGAAG	HGB	-0.290147	3.22431e-05	0.00154937	dre_miR_30d_st;eca_miR_30d_st;fru_miR_30d_st;gga_miR_30d_st;ggo_miR_30d_st;hsa_miR_30d_st;mml_miR_30d_st;mmu_miR_30d_st;mne_miR_30d_st;ppa_miR_30d_st;ppy_miR_30d_st;ptr_miR_30d_st;rno_miR_30d_st;tni_miR_30d_st;xtr_miR_30d_st	NW_003540667.2	160438
UCAGUGCAUGACAGAACUUGG	HGB	-0.289575	3.34728e-05	0.00158998	cfa_miR_152_st;hsa_miR_152_st;mml_miR_152_st;mmu_miR_152_st;ptr_miR_152_st;rno_miR_152_st;ssc_miR_152_st	12	24289551	ssc-miR-152	MIMAT0013887
UAGCAGCACAGAAAUAUUGGC	HGB	-0.289413	3.38288e-05	0.00160104	eca_miR_195_st;ggo_miR_195_st;hsa_miR_195_st;mml_miR_195_st;mmu_miR_195_st;ppa_miR_195_st;ppy_miR_195_st;ptr_miR_195_st;rno_miR_195_st;ssc_miR_195_st	12	54717330	ssc-miR-195	MIMAT0013928
UCAGUGCAUGACAGAACUUUGG	HGB	-0.287126	3.92563e-05	0.00179954	dre_miR_152_st	12	24289550
AGAGGUAGUAGGUUGCAUAGU	HGB	-0.283907	4.82984e-05	0.0021123	mdo_let_7d_st	3	44867277
UACCCUGUAGAUCCGAAUUUGUG	HGB	-0.282381	5.324e-05	0.00226947	age_miR_10a_st;bfl_miR_10a_st;bta_miR_10a_st;eca_miR_10a_st;ggo_miR_10a_st;hsa_miR_10a_st;mdo_miR_10a_st;mml_miR_10a_st;mmu_miR_10a_st;ppa_miR_10a_st;ptr_miR_10a_st;rno_miR_10a_5p_st;sko_miR_10_st;sla_miR_10a_st;xtr_miR_10a_st	12	24791316
UUAUCAGAAUCUCCAGGGGUAC	HGB	-0.27985	6.24974e-05	0.00253334	bta_miR_361_st;cfa_miR_361_st;eca_miR_361_5p_st;hsa_miR_361_5p_st;mml_miR_361_5p_st;mmu_miR_361_st;ppy_miR_361_5p_st;rno_miR_361_st;ssc_miR_361_5p_st	X	78804833	ssc-miR-361-5p	MIMAT0013933
UCAGUGCAUGACAGAACUUGGG	HGB	-0.276593	7.66364e-05	0.00295074	bta_miR_152_st;mdo_miR_152_st	12	24289550
UUUGGCAAUGGUAGAACUCACACU	HGB	-0.275085	8.41556e-05	0.00315966	bta_miR_182_st;cfa_miR_182_st;hsa_miR_182_st;pma_miR_182_st;ptr_miR_182_st	18	20035222	ssc-miR-182	MIMAT0025366
AUCAACAGACAUUAAUUGGGCGC	HGB	-0.274747	8.59368e-05	0.00320728	bta_miR_421_st;hsa_miR_421_st;mml_miR_421_st;mmu_miR_421_st;ppy_miR_421_st;ptr_miR_421_st	X	67425042	ssc-miR-421-3p	MIMAT0022962
AACCCUGUAGAUCCGAAUUUGUG	HGB	-0.27387	9.07151e-05	0.00333165	spu_miR_10_st	12	24791316
AGAGGUAGUAGGUUGCAUAGUU	HGB	-0.273288	9.40215e-05	0.00342961	bta_let_7d_st;eca_let_7d_st;hsa_let_7d_st;mml_let_7d_st;mmu_let_7d_st;oan_let_7d_st;ppy_let_7d_st;ptr_let_7d_st;rno_let_7d_st;tgu_let_7d_st	3	44867277	ssc-let-7d-5p	MIMAT0025356
UUUGGCAAUGGUAGAACUCACACUG	HGB	-0.27242	9.91618e-05	0.0035351	eca_miR_182_st	18	20035222
UCUCCCAACCCUUGUACCAGUG	HGB	-0.266216	0.000144347	0.0046092	cfa_miR_150_st;eca_miR_150_st;hsa_miR_150_st;mml_miR_150_st;mmu_miR_150_st;ppy_miR_150_st;ptr_miR_150_st;rno_miR_150_st	6	50309924	ssc-miR-150	MIMAT0025365
CUGGGCAACAUAGCGAGACCCCGU	HGB	-0.265915	0.000146968	0.00465892	ssc_miR_1285_st	1	199694424	ssc-miR-1285	MIMAT0013954
UGAGGUAGUUGGUUGUAUGGUU	HGB	-0.265304	0.00015242	0.00478442	dre_let_7d_st;fru_let_7d_st;tni_let_7d_st	13	191559351
UUCAAGUAAUCCAGGAUAGGUU	HGB	-0.265019	0.000155036	0.00482727	dre_miR_26b_st;pma_miR_26b_st	NW_003540770.1	40653
UGUAACAGCGACUCCAUGUGGA	HGB	-0.26463	0.000158659	0.00491245	ssc_miR_194_5p_st	10	11962873	ssc-miR-194b-5p	MIMAT0020365
UGAGGUAGUAGAUUGUAUGGUU	HGB	-0.26361	0.000168557	0.00512436	pma_let_7c_st	3	44864810
AACAUUCAUUGCUGUCGGUGGG	HGB	-0.263162	0.000173077	0.00522717	dre_miR_181b_st;fru_miR_181b_st;gga_miR_181b_st;mdo_miR_181b_st;tni_miR_181b_st;xtr_miR_181b_st	1	299324026
CAAAGUGCUCAUAGUGCAGGUAG	HGB	-0.262794	0.000176881	0.00530015	eca_miR_20b_st;gga_miR_20b_st;hsa_miR_20b_st;mml_miR_20b_st;mmu_miR_20b_st;oan_miR_20b_st;ppy_miR_20b_st;ptr_miR_20b_st;rno_miR_20b_5p_st;tgu_miR_20b_st;xla_miR_20_st;xtr_miR_20b_st	X	126199822
CACAUUCAUUGCUGUCGGUGGG	HGB	-0.260834	0.000198472	0.00571624	dre_miR_181c_st	1	299324026
UUUGGCAAUGGUAGAACUCACA	HGB	-0.260278	0.000205024	0.00586255	dre_miR_182_st;mdo_miR_182_st;mml_miR_182_st;oan_miR_182_st;ppy_miR_182_st;xtr_miR_182_st	18	20035222
AGAGGUAGUGGGUUGCAUAGU	HGB	-0.258719	0.000224517	0.00624828	gga_let_7d_st	3	44867277
CUUUCAGUCGGAUGUUUGCAGC	HGB	-0.254136	0.000292234	0.00746271	dre_miR_30e_star_st;gga_miR_30a_3p_st;ggo_miR_30a_3p_st;hsa_miR_30a_star_st;mml_miR_30a_3p_st;mmu_miR_30a_star_st;oan_miR_30a_star_st;ppa_miR_30a_3p_st;ppy_miR_30a_3p_st;ptr_miR_30a_3p_st;rno_miR_30a_star_st;ssc_miR_30a_3p_st	1	57750760	ssc-miR-30a-3p	MIMAT0015300
UGAGGUAGUAGGUUGUUUAGUU	HGB	-0.25409	0.000292995	0.00746277	xtr_let_7e_st	3	44864443
AGGUAGUAGGUGUGUGGUUU	HGB	-0.25314	0.000309263	0.00774843	bta_miR_2288_st	13	5955473
CAAAGUGCUAACAGUGCAGGUAG	HGB	-0.252033	0.000329272	0.00808916	mmu_miR_106a_st	11	66610069
UACCCUGUAGAUCCGAAUUUGU	HGB	-0.25106	0.000347846	0.00840396	cfa_miR_10_st;dpu_miR_10_st;dre_miR_10a_st;gga_miR_10a_st;isc_miR_10_st;lgi_miR_10_st;lmi_miR_10_st;oan_miR_10a_st;ssc_miR_10a_st;tca_miR_10_5p_st	12	24791317	ssc-miR-10a-5p	MIMAT0013884
UGAGGUAGUAGUUUGUAUAGUU	HGB	-0.245184	0.000482321	0.0105312	dre_let_7g_st;fru_let_7g_st;tni_let_7g_st	9	54378110
UCACAGUGAACCGGUCUCUUU	HGB	-0.243095	0.000540752	0.0114252	bta_miR_128_st;cfa_miR_128_st;eca_miR_128_st;gga_miR_128_st;hsa_miR_128_st;mdo_miR_128_st;mml_miR_128b_st;mmu_miR_128_st;oan_miR_128_st;ppy_miR_128_st;ptr_miR_128_st;rno_miR_128_st;ssc_miR_128_st;tgu_miR_128_st	13	22859239	ssc-miR-128	MIMAT0002157
UGAGGUAGUAAGUUGUGUUGUU	HGB	-0.241554	0.000587953	0.0121463	dre_let_7h_st;tni_let_7h_st	X	51800919
ACCCUGUAGAUCCGAAUUUGU	HGB	-0.241425	0.000592061	0.0121973	aga_miR_10_st;ame_miR_10_st;api_miR_10_st;bmo_miR_10_st;dan_miR_10_st;der_miR_10_st;dgr_miR_10_st;dmo_miR_10_st;dpe_miR_10_st;dps_miR_10_st;dse_miR_10_st;dsi_miR_10_st;dvi_miR_10_st;dwi_miR_10_st;dya_miR_10_st;nlo_miR_10_st;nvi_miR_10_st	12	24791317
UGAGGUAGUAGGUUAUAUAGUU	HGB	-0.24094	0.000607804	0.0124113	spu_let_7_st	3	44864443
UGAGGUAGUAGGUUAUGUUGUU	HGB	-0.237826	0.000718343	0.0137687	cin_let_7b_st;csa_let_7b_st	14	101757941
UACCCAUUGCAUAUCGGAGUUG	HGB	-0.237707	0.000722937	0.0138265	cfa_miR_660_st;eca_miR_660_st;hsa_miR_660_st;mml_miR_660_st;ppy_miR_660_st;ptr_miR_660_st	X	48640827
UGAGGUAGUAGGUUGUAUAGUU	HGB	-0.237369	0.000736066	0.013998	bfl_let_7a_st;bma_let_7_st;bta_let_7a_st;cbr_let_7_st;cel_let_7_st;cfa_let_7a_st;crm_let_7_st;dre_let_7a_st;eca_let_7a_st;fru_let_7a_st;gga_let_7a_st;gga_let_7j_st;hsa_let_7a_st;lgi_let_7_st;mdo_let_7a_st;mml_let_7a_st;mmu_let_7a_st;pma_let_7a_st;ppc_let_7_st;ppy_let_7a_st;ptr_let_7a_st;rno_let_7a_st;sko_let_7_st;ssc_let_7a_st;tgu_let_7a_st;tni_let_7a_st;xtr_let_7a_st	9	54378110	ssc-let-7a	MIMAT0013865
UGAGGUAGUAAGUUGUAUUGUU	HGB	-0.23328	0.000913309	0.0161743	age_miR_98_st;bta_miR_98_st;cfa_miR_98_st;eca_miR_98_st;ggo_miR_98_st;hsa_miR_98_st;mml_miR_98_st;mmu_miR_98_st;oan_miR_98_st;ppa_miR_98_st;ppy_miR_98_st;ptr_miR_98_st;rno_miR_98_st;ssc_miR_98_st;xtr_miR_98_st	X	51800919	ssc-miR-98	MIMAT0013905
CUUUCAGUCGGAUGUUUGCAG	HGB	-0.233082	0.000922808	0.0162964	tgu_miR_30b_3p_st	1	57750761
UCACAGUGAACCGGUCUCUUUU	HGB	-0.233058	0.000923981	0.0163039	age_miR_128_st;dre_miR_128_st;fru_miR_128_st;mml_miR_128a_st;ppa_miR_128_st;sla_miR_128_st;tni_miR_128_st;xtr_miR_128_st	15	18661625
CAACAAAUCACAGUCUGCCAU	HGB	-0.231526	0.0010007	0.0171956	tgu_miR_7_star_st	10	35113405
ACCCUGUAGAUCCGAAUUUGUU	HGB	-0.230379	0.00106196	0.0179155	aae_miR_10_st	12	24791316
UAGCUUAUCAGACUGAUGUUGA	HGB	-0.230282	0.00106732	0.017971	age_miR_21_st;cfa_miR_21_st;cgr_miR_21_st;eca_miR_21_st;gga_miR_21_st;ggo_miR_21_st;hsa_miR_21_st;mdo_miR_21_st;mml_miR_21_st;mmu_miR_21_st;mne_miR_21_st;oan_miR_21_st;ppa_miR_21_st;ppy_miR_21_st;ptr_miR_21_st;rno_miR_21_st;ssc_miR_21_st;tgu_miR_21_st	12	37340402	ssc-miR-21	MIMAT0002165
UGGAAGACUAGUGAUUUUGUUGUU	HGB	-0.229756	0.00109666	0.0183103	bta_miR_7_st;lgi_miR_7_st;ssc_miR_7_st	10	35113363	ssc-miR-7	MIMAT0002141
CGUCAACACUUGCUGGUUUCCU	HGB	-0.229135	0.00113228	0.0187053	bta_miR_505_st;eca_miR_505_st;hsa_miR_505_st;mml_miR_505_st;ppy_miR_505_st;ptr_miR_505_st	X	130835653
UGAGGUAGUAGGUUGUAAAGUU	HGB	-0.228755	0.00115461	0.0189242	pma_let_7d_st	9	54378110
UGAGAACUGAAUUCCAUAGGCUGU	HGB	-0.22849	0.00117041	0.0190831	bta_miR_146b_st;rno_miR_146b_st	14	123301772
CAACAAAUCACAGUCUGCCAUA	HGB	-0.227341	0.00124129	0.019849	hsa_miR_7_1_star_st	10	35113405
AGGAGCUCACAGUCUAUUGA	HGB	-0.226787	0.00127679	0.0202592	mmu_miR_28c_st	NW_003613102.1	169163
UGAGGUAGUAGGUUGUAUAG	HGB	-0.225055	0.00139397	0.0216248	tca_let_7_5p_st	9	54378112
UUCAAGUAAUCCAGGAUAGGCU	HGB	-0.222444	0.00158937	0.0234354	bta_miR_26a_st;cfa_miR_26a_st;dre_miR_26a_st;eca_miR_26a_st;fru_miR_26_st;ggo_miR_26a_st;hsa_miR_26a_st;lla_miR_26a_st;mml_miR_26a_st;mmu_miR_26a_st;mne_miR_26a_st;oan_miR_26_st;pma_miR_26a_st;ppa_miR_26a_st;ppy_miR_26a_st;ptr_miR_26a_st;rno_miR_26a_st;ssc_miR_26a_st;tgu_miR_26_st;tni_miR_26_st	NW_003540770.1	40653	ssc-miR-26a	MIMAT0002135
UGAGGUAGUAGGUUGUAUGGUU	HGB	-0.222264	0.00160375	0.0235817	bta_let_7c_st;cfa_let_7c_st;dre_let_7c_st;eca_let_7c_st;gga_let_7c_st;hsa_let_7c_st;mml_let_7c_st;mmu_let_7c_st;ppy_let_7c_st;ptr_let_7c_st;rno_let_7c_st;ssc_let_7c_st;tgu_let_7c_st;xtr_let_7c_st	13	191559351	ssc-let-7c	MIMAT0002151
ACAGCAGGCACAGACAGGCAG	HGB	-0.220546	0.00174672	0.0249	age_miR_214_st;dre_miR_214_st;fru_miR_214_st;ggo_miR_214_st;mdo_miR_214_st;mml_miR_214_st;mne_miR_214_st;ppa_miR_214_st;ppy_miR_214_st;ptr_miR_214_st;rno_miR_214_st;sla_miR_214_st;ssc_miR_214_st;tni_miR_214_st;xtr_miR_214_st	9	126099480	ssc-miR-214	MIMAT0002147
AAAAGCUGGGUUGAGAGGA	HGB	-0.218592	0.0019235	0.0265889	hsa_miR_320d_st;ppy_miR_320d_st	14	26152851
AUCACAUUGCCAGGGAUUU	HGB	-0.218435	0.00193845	0.0267365	cfa_miR_23a_st	2	65581879
UCACAGUGAACCGGUCUCUUUC	HGB	-0.217799	0.00199983	0.0272398	pma_miR_128_st	13	22859239
UCAGUGCAUGACAGAACUUGA	HGB	-0.217732	0.0020064	0.0272991	pma_miR_152a_st	12	24289551
ACAGCAGGCACAGACAGGCAGU	HGB	-0.215306	0.00225784	0.0292315	bta_miR_214_st;cfa_miR_214_st;eca_miR_214_st;hsa_miR_214_st;mmu_miR_214_st;oan_miR_214_st;tgu_miR_214_st	9	126099479
UGAGGUAGUAGAUUGUAUAGUU	HGB	-0.213144	0.00250582	0.0310941	bta_let_7f_st;cfa_let_7f_st;dre_let_7f_st;eca_let_7f_st;gga_let_7f_st;hsa_let_7f_st;mdo_let_7f_st;mml_let_7f_st;mmu_let_7f_st;oan_let_7f_st;ppy_let_7f_st;ptr_let_7f_st;rno_let_7f_st;ssc_let_7f_st;tgu_let_7f_st;xtr_let_7f_st	X	51801782	ssc-let-7f	MIMAT0002152
UGAGGUAGUAGUUUGUACAGU	HGB	-0.210379	0.00285891	0.0337352	gga_let_7g_st;mdo_let_7g_st	13	37599007
UUUAGUGUGAUAAUGGCGUUUGA	HGB	-0.209135	0.003032	0.0350883	hsa_miR_3591_5p_st	1	179916351
UAGCUUAUCAGACUGAUGUUGACU	HGB	-0.208958	0.00305729	0.0352941	bta_miR_21_st	12	37340402
AUCACAUUGCCAGGGAUUUC	HGB	-0.208106	0.00318224	0.0363094	mdo_miR_23a_st	2	65581879
AACAUUCAUUGCUGUCGGUGGGU	HGB	-0.208073	0.00318712	0.0363538	eca_miR_181b_st;hsa_miR_181b_st;mmu_miR_181b_st;oan_miR_181b_st;ppy_miR_181b_st;ptr_miR_181b_st;rno_miR_181b_st	10	26426904
UAAGGUGCAUCUAGUGCAGAUAG	HGB	-0.207899	0.00321326	0.0365662	eca_miR_18a_st;hsa_miR_18a_st;mmu_miR_18a_st;pma_miR_18a_st;rno_miR_18a_st;xtr_miR_18a_st	11	66610208
ACAACAAAUCACAGUCUGCCAU	HGB	-0.203899	0.00386917	0.0414042	rno_miR_7a_1_star_st	10	35113404
AACCCGUAGAUCCGAACUUGUG	HGB	-0.201476	0.00432285	0.0442887	aae_miR_100_st;aga_miR_100_st;age_miR_100_st;ame_miR_100_st;bma_miR_100b_st;bmo_miR_100_st;bta_miR_100_st;cqu_miR_100_st;dre_miR_100_st;eca_miR_100_st;fru_miR_100_st;gga_miR_100_st;ggo_miR_100_st;hsa_miR_100_st;lgi_miR_100_st;lla_miR_100_st;mml_miR_100_st;mmu_miR_100_st;nvi_miR_100_st;oan_miR_100_st;pma_miR_100a_st;ppa_miR_100_st;ppy_miR_100_st;ptr_miR_100_st;rno_miR_100_st;sko_miR_100_st;sla_miR…	9	54383425	ssc-miR-100	MIMAT0013911
UAGCAGCACAAAAAUAUUGGCA	HGB	-0.198956	0.00484518	0.0476871	mdo_miR_195_st	12	54717330
AAUGACACGAUCACUCCCGUUGA	HGB	-0.198911	0.00485481	0.047735	cfa_miR_425_st;hsa_miR_425_st;mml_miR_425_st;mmu_miR_425_st;oan_miR_425_st;ppy_miR_425_st;ptr_miR_425_st;rno_miR_425_st;ssc_miR_425_5p_st;xtr_miR_425_5p_st	13	34898157	ssc-miR-425-5p	MIMAT0013917
UGGCUCAGUUCAGCAGGAACAGG	HGB	-0.197518	0.00516789	0.0495163	cfa_miR_24_st	10	31340340
UAAUACUGCCUGGUAAUGAUG	HGB	-0.197399	0.00519538	0.0497144	bta_miR_200b_st	6	58064346
AAUCAAAACCUAAAGAAAAUA	HGB	0.197815	0.00509962	0.0491634	dre_miR_737_st	1	210517287
CAGCAGCACACUGUGGUUUGUA	HGB	0.199412	0.00474666	0.047056	bta_miR_497_st;mmu_miR_497_st;ptr_miR_497_st;rno_miR_497_st	12	54717032
GUCCAGUUUUCCCAGGAAUCCC	HGB	0.201948	0.00423083	0.0436319	dre_miR_145_st	2	157346142
AAUGUUGCUCGGUGAACCCC	HGB	0.203502	0.00394042	0.0418143	rno_miR_409_3p_st	NW_003539007.1	6888
UCCCUGUCCUCCAGGAGCUCAC	HGB	0.206235	0.00347287	0.0384122	bta_miR_339_st;ssc_miR_339_5p_st	11	6878883	ssc-miR-339-5p	MIMAT0013939
CAGUGCAAUGUAAAAAGGGCAU	HGB	0.208009	0.00319674	0.0364255	mdo_miR_130a_st	2	12929892
CAGUGCAAUGUUAAAAGGGCAU	HGB	0.211051	0.00276915	0.0331042	bta_miR_130a_st;cfa_miR_130a_st;dre_miR_130a_st;eca_miR_130a_st;gga_miR_130c_st;hsa_miR_130a_st;mmu_miR_130a_st;oan_miR_130b_st;ppy_miR_130a_st;ptr_miR_130a_st;rno_miR_130a_st;ssc_miR_130a_st;tgu_miR_130c_st;xtr_miR_130a_st	2	12929892	ssc-miR-130a	MIMAT0007758
AGGGACGGGACGCGGUGCAGUG	HGB	0.220458	0.00175442	0.0249692	hsa_miR_92b_star_st	4	103407151
UGUGCAAAUCCAUGCAAAACUG	HGB	0.222952	0.00154952	0.0230097	cfa_miR_19b_st	11	66610693
ACAGGAGUGGGGGUGGGACAU	HGB	0.228692	0.00115838	0.0189635	hsa_miR_4433_st	12	23528872
UGUAAACAUCCUCGACUGGAAGC	HGB	0.234136	0.000873234	0.0156584	cfa_miR_30a_st;oan_miR_30a_st;pma_miR_30a_st;tgu_miR_30b_5p_st	NW_003540052.2	200566
UGUGCAAAUCCAUGCAAAACUGA	HGB	0.234438	0.000859502	0.0155164	age_miR_19b_st;bta_miR_19b_st;dre_miR_19b_st;eca_miR_19b_st;fru_miR_19b_st;gga_miR_19b_st;ggo_miR_19b_st;hsa_miR_19b_st;lca_miR_19b_st;lla_miR_19b_st;mdo_miR_19b_st;mml_miR_19b_st;mmu_miR_19b_st;mne_miR_19b_st;oan_miR_19b_st;pma_miR_19b_st;ppa_miR_19b_st;ppy_miR_19b_st;ptr_miR_19b_st;rno_miR_19b_st;sla_miR_19b_st;ssc_miR_19b_st;tgu_miR_19b_st;tni_miR_19b_st;xla_miR_19b_st;xtr_miR_19b_st	X	126199657	ssc-miR-19b	MIMAT0013950
UGGGUGAGGAGGGCGAGG	HGB	0.235262	0.000822971	0.0151155	oan_miR_1412_st	3	16798563
AAGCUGCCAGUUGAAGAACUGU	HGB	0.235502	0.000812645	0.015011	age_miR_22_st;cfa_miR_22_st;eca_miR_22_st;gga_miR_22_st;hsa_miR_22_st;lca_miR_22_st;lla_miR_22_st;mml_miR_22_st;mmu_miR_22_st;mne_miR_22_st;oan_miR_22_st;ppa_miR_22_st;ppy_miR_22_st;ptr_miR_22_st;rno_miR_22_st;sla_miR_22_st;ssc_miR_22_3p_st;xtr_miR_22_st	NA	NA	ssc-miR-22-3p	MIMAT0015710
UGUAAACAUCCUUGACUGGAAGCU	HGB	0.235643	0.000806581	0.0149377	bta_miR_30e_5p_st;ssc_miR_30e_5p_st;tgu_miR_30a_5p_st	6	157476703	ssc-miR-30e-5p	MIMAT0013872
UGUAAACAUCCACGACUGGAAGCU	HGB	0.237128	0.000745551	0.0141416	pma_miR_30d_st	NW_003540052.2	200566
UGUAAACAUCCUUGACUGGAAGC	HGB	0.238492	0.000693243	0.0134227	oan_miR_30e_st	6	157476704
AGGAUGACGGUGGGGCUGGUGA	HGB	0.240723	0.000614949	0.0124809	mmu_miR_1934_star_st	X	2742673
GGGAUAUGAAGAAAAAU	HGB	0.240962	0.000607069	0.0124113	hsa_miR_3201_st	9	26398437
GGAGGGAGGAAAAAAAAAAA	HGB	0.242138	0.000569631	0.0118976	gga_miR_1599_st	12	24894245
UGCGGGGCUAGGGCUAACAGCA	HGB	0.242591	0.000555766	0.011681	bta_miR_744_st;hsa_miR_744_st;mmu_miR_744_st;ppy_miR_744_st;ptr_miR_744_st;ssc_miR_744_st	12	59358209	ssc-miR-744	MIMAT0015708
GGAUCCGAGUCACGGCACCA	HGB	0.242618	0.000554979	0.0116807	hsa_miR_4454_st	1	269351357
AGAGCAGGGGCUGUGGGCUGCA	HGB	0.245419	0.00047613	0.0104377	bta_miR_2442_st	6	82804454
UGUAAACAUCCUCGACUGGAAGCU	HGB	0.247915	0.000414759	0.00944709	bta_miR_30a_5p_st	NW_003540052.2	200566
GGUGGGAGGUGGGGUGGGCA	HGB	0.254904	0.000279696	0.00726679	mmu_miR_705_st	6	145384549
UGUAAACAUCCUCGACUGAAAGCU	HGB	0.25632	0.000257884	0.0069129	pma_miR_30c_st	1	57750799
CCCAGUGUUCAGACUACCUGUU	HGB	0.257397	0.000242362	0.00660078	bta_miR_199a_5p_st;oan_miR_199_star_st;tgu_miR_199_5p_st	2	69991828
CAGUGCAAUAUUAAAAGGGCAU	HGB	0.260423	0.000203297	0.00582838	dre_miR_130c_st;fru_miR_130_st;gga_miR_130a_st;tgu_miR_130a_st;tni_miR_130_st;xtr_miR_130c_st	2	12929892
CGGCGCAGCUGUCGGGAGGGCG	HGB	0.261746	0.000188136	0.0055209	bta_miR_2436_5p_st	5	51439592
AGACAAAAAUAUAAAUAACAAA	HGB	0.262651	0.000178381	0.00532494	osa_miR2923_st	X	61287294
UUGGGGCUGGGGAGAGGCGGG	HGB	0.264643	0.000158542	0.00491245	bta_miR_2374_st	2	84019374
CUCCUGGCUGGCUCGCCA	HGB	0.266748	0.000139829	0.00450769	oan_miR_1386_st	3	18088260
UGGCAGGGAGGCUGGGAGGGG	HGB	0.269668	0.000117264	0.00399189	hsa_miR_1207_5p_st	14	35649475
CGGGCGUGGUGGUGGGGG	HGB	0.273081	9.52245e-05	0.00345043	hsa_miR_1268_st	3	77713119
CGGGACCGGGGUCCGGUGCG	HGB	0.274297	8.83592e-05	0.00328091	bta_miR_2887_st	2	745919
AGGGACGGGACGCGGUGCAGUGUU	HGB	0.277923	7.05362e-05	0.00276202	rno_miR_92b_star_st;ssc_miR_92b_5p_st	4	103407149	ssc-miR-92b-5p	MIMAT0017377
GAGGGCGGGUGGAGGAGGA	HGB	0.27912	6.54326e-05	0.0026136	hsa_miR_3141_st	9	53709853
CGGGAGGGGAGGGAGGGCGGG	HGB	0.279133	6.5382e-05	0.0026136	gga_miR_2127_st	NW_003613477.1	122032
ACCUUCCAAAAAAGCACUC	HGB	0.279978	6.19945e-05	0.00252667	tca_miR_3877_5p_st	NW_003539163.2	9193
CGGGUGAGGGCGGUGGGGGA	HGB	0.280541	5.9828e-05	0.00246857	gga_miR_1790_st	7	2238825
CCCAGUGUUCAGACUACCUGUUC	HGB	0.280889	5.85282e-05	0.00242637	dre_miR_199_st;eca_miR_199a_5p_st;fru_miR_199_st;gga_miR_199_st;ggo_miR_199a_st;hsa_miR_199a_5p_st;lla_miR_199a_st;mml_miR_199a_5p_st;mml_miR_199a_st;mmu_miR_199a_5p_st;mne_miR_199a_st;pma_miR_199a_st;ppa_miR_199a_st;ppy_miR_199a_5p_st;ppy_miR_199a_st;ptr_miR_199a_5p_st;rno_miR_199a_5p_st;sla_miR_199a_st;ssc_miR_199a_5p_st;ssc_miR_199a_st;tni_miR_199_st;xtr_miR_199a_st	9	126105296	ssc-miR-199a-5p	MIMAT0013874
CGUGGUGGUGGGGGUGGGG	HGB	0.282407	5.31526e-05	0.00226947	tca_miR_3897_3p_st	12	36204128
ACUGUAUGUGAAAAAAUAUG	HGB	0.285016	4.49826e-05	0.00200739	cin_miR_4124_5p_st	3	77801034
GGGGCUGGGCGCGCGCC	HGB	0.288344	3.62706e-05	0.00169824	hsa_miR_4492_st	6	868261
AGGCUGGGCUGGGACGGA	HGB	0.290285	3.19515e-05	0.00154576	hsa_miR_4505_st	12	20704700
CAACGAGGAGGCCGGGACCA	HGB	0.291675	2.91618e-05	0.00144417	osa_miR1846e_st	17	46601738
UGGCAGGGAGGCAGGGAGGGG	HGB	0.292442	2.77216e-05	0.00139654	ppy_miR_1207_5p_st	NW_003539009.1	15023
GGGGCGCGGCCGGAUCG	HGB	0.293289	2.62111e-05	0.00133894	hsa_miR_3178_st	1	121361617
GGGUCCCGGGGAGGGGGG	HGB	0.294218	2.46432e-05	0.00127975	hsa_miR_4281_st	1	304359153
CCCCGGGGAGCCCGGCG	HGB	0.29458	2.40555e-05	0.00125369	hsa_miR_4532_st	7	4478538
CGGGCGUGGUGGUGGGGGUG	HGB	0.295829	2.21304e-05	0.00118005	hsa_miR_1268b_st	3	77713119
UGGCUGGAGUGCGGCGGAGGU	HGB	0.298283	1.87639e-05	0.00104643	bta_miR_2428_st	1	186019627
CCCCAGGGCGACGCGGCGGG	HGB	0.300231	1.64435e-05	0.0009416	hsa_miR_1915_st;ppy_miR_1915_st	12	1413346
AUGGAUGGGGGUGAGGGGUGCA	HGB	0.301143	1.54526e-05	0.00089719	bta_miR_2392_st	8	941546
CUCCGGGACGGCUGGGC	HGB	0.302871	1.37274e-05	0.00081763	hsa_miR_4497_st	13	109189893
CUGGGUUGGGCUGGGCUGGG	HGB	0.302935	1.36672e-05	0.00081515	hsa_miR_4507_st	6	81647492
AGGAGGGAGGGGAUGGGCCAAGUUC	HGB	0.303508	1.31391e-05	0.00079779	mmu_miR_1249_star_st	5	1499725
CUCUAAGGGCUGGGCCGGUCGG	HGB	0.303597	1.30588e-05	0.00079489	bta_miR_2487_st	7	11396203
UUGGGCUGGGCUGGGUUGGG	HGB	0.306173	1.09263e-05	0.00069095	hsa_miR_1587_st	9	46690881
GGGAGAAGGGUCGGGGC	HGB	0.30707	1.02647e-05	0.00065987	hsa_miR_4516_st	4	2796432
CGGGCGUGGUGGUGGGCG	HGB	0.309563	8.61909e-06	0.00057872	ppy_miR_1268_st	14	152455035
AAGGGGGGGGGGGGAAAGA	HGB	0.310392	8.13028e-06	0.00055097	osa_miR2919_st	16	25789138
CUGCGGGGGAGGAGGGAGGGGG	HGB	0.310573	8.0268e-06	0.0005448	gga_miR_1770_st	5	16184162
AUUUGGGGUGGGGGAUGGGGA	HGB	0.311866	7.3244e-06	0.00050587	eca_miR_1892_st	1	40956202
CCGGGUGGGGCUGGGCUGGG	HGB	0.312447	7.02819e-06	0.00048979	gga_miR_1584_st	NW_003539576.1	60607
AAACGAACAAAAAACUGAUGG	HGB	0.313614	6.467e-06	0.00046584	ath_miR837_3p_st	9	123038842
GGGUGGUGGUGGAAGUCGGGG	HGB	0.314054	6.26679e-06	0.00045648	ame_miR_3751_st	9	72425610
GUGGGUUGGGGCGGGCUCUG	HGB	0.321446	3.66646e-06	0.00029779	hsa_miR_3940_5p_st	10	20142288
GUGGGUACGGCCCAGUGGGGGG	HGB	0.322966	3.27796e-06	0.00027334	hsa_miR_1225_5p_st;ppy_miR_1225_5p_st	3	42283711
UUGGGGCUGGGCUGGGGGCA	HGB	0.323173	3.22819e-06	0.00027125	bta_miR_1584_st	6	152494278
AGCAGGUGCGGGGCGGCG	HGB	0.323226	3.21564e-06	0.00027072	hsa_miR_3665_st	3	133836025
CGCGCCGGGCCCGGGUU	HGB	0.32367	3.11159e-06	0.00026246	hsa_miR_3195_st	17	41206838
GCGGAGCGGAGCGGAGCGGGG	HGB	0.323879	3.06386e-06	0.00025994	tgu_miR_2976_st	3	10645928
UGGGGCGGAGCUUCCGGAG	HGB	0.32541	2.73432e-06	0.00023989	hsa_miR_3180_st	8	87201639
GGGGCCUGGCGGUGGGCGG	HGB	0.327405	2.35535e-06	0.00021173	hsa_miR_2861_st	10	45386429
UGCAGGUGAUGGCGGGGCUG	HGB	0.329188	2.05946e-06	0.00018901	gga_miR_1636_st	9	592436
GUGGGGCCAGGCGGUGGUGG	HGB	0.330223	1.90435e-06	0.00017738	mml_miR_1227_st	9	135420289
CGGCGCGACCGGCCCGGGG	HGB	0.330244	1.90131e-06	0.00017738	hsa_miR_4634_st	14	28290047
GUGGGUGGGGGCAUCUCGGA	HGB	0.331082	1.78408e-06	0.00016955	mml_miR_1230_st	2	141010219
CCCUGGAGUGACGGGGGUG	HGB	0.331576	1.71824e-06	0.00016532	ssc_miR_4334_5p_st	15	134433015	ssc-miR-4334-5p	MIMAT0017966
GAGGGAGGGACGGGGGCGGUGC	HGB	0.331953	1.6696e-06	0.00016135	mmu_miR_149_star_st	15	154447033
CUGGAGCGCGCGGGCGAGGCAGGC	HGB	0.333437	1.49044e-06	0.00014696	mmu_miR_5130_st	11	53669691
CGCGGGUCGGGGUCUGCAGG	HGB	0.33455	1.36825e-06	0.00013831	hsa_miR_3621_st	8	1462207
UGGGGGCGGUGGGGGGCGGG	HGB	0.335129	1.30856e-06	0.00013342	bta_miR_1777a_st	4	41993746
UGGGGAGCGGCCCCCGGGCGGG	HGB	0.335245	1.29696e-06	0.00013266	bta_miR_1343_st	2	28433229
GAGACUGGGGUGGGGCC	HGB	0.335825	1.24011e-06	0.00012988	hsa_miR_4463_st	15	39299444
GCGGGAUGGGCUGGGCCGGG	HGB	0.336509	1.17613e-06	0.00012676	tgu_miR_2974_st	7	33141017
GGUGGGGUGGGGGGGUUGG	HGB	0.337527	1.08672e-06	0.00012014	bta_miR_2888_st	14	120707919
AAGGCGGCGGCGGCGGCCG	HGB	0.338128	1.03711e-06	0.00011642	tca_miR_3885_5p_st	4	129213920
GGGCUGGGCUGGGCUGGGCA	HGB	0.346126	5.51141e-07	7.10459e-05	gga_miR_1587_st	15	152121446
CACGGCCGCCGCCGGGCGCC	HGB	0.346596	5.30738e-07	6.97737e-05	ssc_miR_4332_st	6	870456	ssc-miR-4332	MIMAT0017962
GUGGGUUGGGGGCGGGGG	HGB	0.347264	5.02977e-07	6.73374e-05	oan_miR_1346_st	1	11400988
GGGGGGCAGGAGGGGCUCAGGG	HGB	0.348954	4.38865e-07	6.08876e-05	mmu_miR_328_star_st	6	25134129
CGGGGGUGGCGGGGAGGGGG	HGB	0.349819	4.09151e-07	5.778e-05	bta_miR_2305_st	NW_003541294.1	709
GGCGGGUGCGGGGGUGG	HGB	0.350017	4.02604e-07	5.704e-05	hsa_miR_3656_st	2	2788698
GGGUGCGGGCCGGCGGGG	HGB	0.35175	3.49585e-07	5.03441e-05	hsa_miR_4466_st	14	53692931
CCCGGGGCGCCCGAGGGG	HGB	0.352265	3.35173e-07	4.95717e-05	oan_miR_1394_st	NW_003538861.2	34944
CGGGGUGGGUGAGGUCGGGC	HGB	0.352333	3.33326e-07	4.94656e-05	hsa_miR_4651_st	10	28838772
UGGUGGAGAUGCCGGGGA	HGB	0.352439	3.3044e-07	4.94656e-05	bta_miR_2898_st	9	116610086
GCGGGGCUGGGCGCGCG	HGB	0.352619	3.25608e-07	4.93233e-05	hsa_miR_4508_st	16	81833047
AGGCAGGGGCUGGGCCUGCAGC	HGB	0.354069	2.89034e-07	4.487e-05	mmu_miR_346_star_st	14	94051846
GGCCGGGGGACGGGCUGGGA	HGB	0.35481	2.71882e-07	4.297e-05	peu_miR2911_st	12	46773536
GGGGCUGGGGCCGGGGCCGAGC	HGB	0.355333	2.60392e-07	4.15473e-05	hsa_miR_762_st;ptr_miR_762_st	8	1092756
GGGGGGCAGGAGGGGCUCA	HGB	0.355552	2.55702e-07	4.10041e-05	rno_miR_328a_star_st	6	25134132
GGCGGCGGCGGAGGCGGGGG	HGB	0.355719	2.52186e-07	4.089e-05	hsa_miR_3960_st;mmu_miR_3960_st	1	302142706
GUGGGCGGUGCGGGGCGGCG	HGB	0.356716	2.32166e-07	3.80665e-05	gga_miR_1777_st	15	157557669
GGGGGCGGUGGGGGGCGGGG	HGB	0.35697	2.2732e-07	3.74121e-05	bta_miR_1777b_st	6	827723
AGGGAGGGACGGGGGCUGUGC	HGB	0.358791	1.95262e-07	3.36543e-05	hsa_miR_149_star_st	15	154447033
AGGGGGCGGGCUCCGGCG	HGB	0.361781	1.5183e-07	2.85271e-05	hsa_miR_4488_st	17	67586529
GAGGGUUGGGCGGAGGCUUUCC	HGB	0.362885	1.38267e-07	2.66653e-05	bta_miR_296_st	17	66288715
AGUGAGGAGGCCGGGGCCGCU	HGB	0.366038	1.0564e-07	2.17122e-05	osa_miR1846a_5p_st;osa_miR1846b_5p_st;osa_miR1846c_5p_st	12	3767152
GGGGCGGGGGGGCGGGUG	HGB	0.366368	1.02682e-07	2.12039e-05	bta_miR_2881_st	12	12717988
CGGGGCGGCAGGGGCCUC	HGB	0.370216	7.36223e-08	1.66136e-05	hsa_miR_3196_st	13	216417897
AGGGCGGGCGGCGACUGGAA	HGB	0.372938	5.80247e-08	1.46833e-05	bta_miR_2900_st	7	106069936
CCGGGCCGGGCGGGCGGG	HGB	0.374068	5.25305e-08	1.3596e-05	tgu_miR_2981_st	6	74545310
CGGCGGCAGCGCCGGGGCG	HGB	0.376004	4.4261e-08	1.21865e-05	bta_miR_2885_st	17	66350524
AGGCGGGCCGGGGUUGGA	HGB	0.377033	4.03925e-08	1.18678e-05	bta_miR_2899_st	1	153888808
AGGGGCGGGAGGGGUCGGGC	HGB	0.379233	3.31802e-08	1.076e-05	gga_miR_1607_st	2	339014
GGGGCCUGGCGGCGGGCGG	HGB	0.37968	3.18757e-08	1.04139e-05	mmu_miR_2861_st	NW_003539295.2	46470
ACAAAAAAAAAAGCCCAACCCUUC	HGB	0.382014	2.58232e-08	9.1558e-06	hsa_miR_3613_3p_st	NW_003613303.1	118414
AAAAAAAAAAACUCCCCCCC	HGB	0.383298	2.29823e-08	8.68303e-06	bta_miR_2391_st	3	53515393
GCCGGCGGGAGCCCCAGGGAG	HGB	0.3851	1.94966e-08	7.73756e-06	mmu_miR_2137_st	1	2924027
GCGGGCGGGGCCGGGGGCGGGG	HGB	0.393757	8.72734e-09	4.71686e-06	mmu_miR_5126_st	6	58229492
CAGUGCAAUGUAAAAAGGGCAU	LYM	-0.388011	1.06624e-08	5.29931e-06	mdo_miR_130a_st	2	12929892
ACUGUAUGUGAAAAAAUAUG	LYM	-0.342799	5.54271e-07	7.11579e-05	cin_miR_4124_5p_st	3	77801034
GGGAUAUGAAGAAAAAU	LYM	-0.332367	1.26807e-06	0.00013147	hsa_miR_3201_st	9	26398437
AAACGAACAAAAAACUGAUGG	LYM	-0.330407	1.47635e-06	0.00014656	ath_miR837_3p_st	9	123038842
UGUAAACAUCCUCGACUGGAAGCU	LYM	-0.322466	2.70541e-06	0.00023783	bta_miR_30a_5p_st	NW_003540052.2	200566
UAGAUAAAGAUGAGAGAAAAA	LYM	-0.318008	3.77269e-06	0.00030506	csi_miR3951_st	18	61189890
UGUAAACAUCCUCGACUGGAAGC	LYM	-0.30832	7.63151e-06	0.00052366	cfa_miR_30a_st;oan_miR_30a_st;pma_miR_30a_st;tgu_miR_30b_5p_st	NW_003540052.2	200566
ACCUUCCAAAAAAGCACUC	LYM	-0.297247	1.65698e-05	0.00094663	tca_miR_3877_5p_st	NW_003539163.2	9193
CGGCGCGACCGGCCCGGGG	LYM	-0.284762	3.82584e-05	0.00176117	hsa_miR_4634_st	14	28290047
UGUAAACAUCCCCGACUGGAAGCU	LYM	-0.277239	6.21662e-05	0.00252667	bta_miR_30d_st;cfa_miR_30d_st;ssc_miR_30d_st;tgu_miR_30d_5p_st	4	6713525	ssc-miR-30d	MIMAT0013871
AAUCAAAACCUAAAGAAAAUA	LYM	-0.276656	6.45137e-05	0.00258634	dre_miR_737_st	1	210517287
UGUAAACAUCCACGACUGGAAGCU	LYM	-0.275718	6.84622e-05	0.00270012	pma_miR_30d_st	NW_003540052.2	200566
ACAAAAAAAAAAGCCCAACCCUUC	LYM	-0.268742	0.000105798	0.00371124	hsa_miR_3613_3p_st	NW_003613303.1	118414
GCCGGCGGGAGCCCCAGGGAG	LYM	-0.267594	0.00011352	0.00392239	mmu_miR_2137_st	1	2924027
AGCAGCAUUGUACAGGGCUAUC	LYM	-0.26666	0.000120192	0.00405376	bta_miR_107_st;oan_miR_107_st	14	110407109
UGGUGGAGAUGCCGGGGA	LYM	-0.264843	0.000134245	0.00440552	bta_miR_2898_st	9	116610086
CAAAGUGCUUACAGUGCAGGUAGU	LYM	-0.264262	0.000139047	0.00449573	age_miR_17_5p_st;bta_miR_17_5p_st;gga_miR_17_5p_st;ggo_miR_17_5p_st;lca_miR_17_5p_st;lla_miR_17_5p_st;mdo_miR_17_5p_st;mml_miR_17_5p_st;mne_miR_17_5p_st;ppa_miR_17_5p_st;ppy_miR_17_5p_st;ptr_miR_17_5p_st;sla_miR_17_5p_st;xtr_miR_17_5p_st	11	66610069
CCCCGGGGAGCCCGGCG	LYM	-0.264138	0.000140096	0.00451061	hsa_miR_4532_st	7	4478538
AGCAGCAUUGUACAGGGCUAU	LYM	-0.263965	0.000141567	0.0045503	cfa_miR_107_st	16	59912666
CCCUGGAGUGACGGGGGUG	LYM	-0.263762	0.000143314	0.0045896	ssc_miR_4334_5p_st	15	134433015	ssc-miR-4334-5p	MIMAT0017966
UGUAAACAUCCUCGACUGAAAGCU	LYM	-0.263736	0.000143542	0.00459356	pma_miR_30c_st	1	57750799
AAGCUGCCAGUUGAAGAACUGU	LYM	-0.262023	0.000159112	0.0049227	age_miR_22_st;cfa_miR_22_st;eca_miR_22_st;gga_miR_22_st;hsa_miR_22_st;lca_miR_22_st;lla_miR_22_st;mml_miR_22_st;mmu_miR_22_st;mne_miR_22_st;oan_miR_22_st;ppa_miR_22_st;ppy_miR_22_st;ptr_miR_22_st;rno_miR_22_st;sla_miR_22_st;ssc_miR_22_3p_st;xtr_miR_22_st	NA	NA	ssc-miR-22-3p	MIMAT0015710
GGAGGGAGGAAAAAAAAAAA	LYM	-0.261806	0.000161198	0.00497046	gga_miR_1599_st	12	24894245
AGACAAAAAUAUAAAUAACAAA	LYM	-0.260852	0.000170658	0.00517289	osa_miR2923_st	X	61287294
AGCAGCAUUGUACAGGGCUAUCA	LYM	-0.259118	0.000189198	0.00553658	dre_miR_107_st;eca_miR_107b_st;fru_miR_107_st;gga_miR_107_st;ggo_miR_107_st;hsa_miR_107_st;lla_miR_107_st;mdo_miR_107_st;mml_miR_107_st;mmu_miR_107_st;mne_miR_107_st;ppa_miR_107_st;ppy_miR_107_st;ptr_miR_107_st;rno_miR_107_st;ssc_miR_107_st;tgu_miR_107_st;tni_miR_107_st;xtr_miR_107_st	14	110407108	ssc-miR-107	MIMAT0002155
CAGUGCAAUAUUAAAAGGGCAU	LYM	-0.258754	0.00019332	0.0056271	dre_miR_130c_st;fru_miR_130_st;gga_miR_130a_st;tgu_miR_130a_st;tni_miR_130_st;xtr_miR_130c_st	2	12929892
AGCAGCAUUGUACAGGGCUUU	LYM	-0.257005	0.000214314	0.00604136	dre_miR_107b_st	16	59912666
AGCUGGUGUUGUGAAUCAGGCCG	LYM	-0.253266	0.000266539	0.00703773	bta_miR_138_st;cfa_miR_138a_st;eca_miR_138_st;hsa_miR_138_st;mml_miR_138_st;mmu_miR_138_st;oan_miR_138_st;pma_miR_138a_st;ppy_miR_138_st;ptr_miR_138_st;rno_miR_138_st;tgu_miR_138_st	NW_003539115.1	3127
GGGGCCUGGCGGCGGGCGG	LYM	-0.250667	0.000309562	0.00774843	mmu_miR_2861_st	NW_003539295.2	46470
CACGGCCGCCGCCGGGCGCC	LYM	-0.248434	0.000351608	0.00846216	ssc_miR_4332_st	6	870456	ssc-miR-4332	MIMAT0017962
AGCUGGUGUUGUGAAUCAGGCC	LYM	-0.245971	0.000404071	0.00928579	dre_miR_138_st;fru_miR_138_st;tni_miR_138_st	NW_003539115.1	3128
AAAAAAAAAAACUCCCCCCC	LYM	-0.245436	0.000416392	0.0094695	bta_miR_2391_st	3	53515393
UGUAAACAUCCUUGACUGGAAGCU	LYM	-0.244429	0.000440528	0.00985962	bta_miR_30e_5p_st;ssc_miR_30e_5p_st;tgu_miR_30a_5p_st	6	157476703	ssc-miR-30e-5p	MIMAT0013872
CGCAUCCCCUAGGGCAUUGGUGU	LYM	-0.243608	0.000461166	0.0101963	bta_miR_324_st;cfa_miR_324_st;eca_miR_324_5p_st;hsa_miR_324_5p_st;mml_miR_324_5p_st;mmu_miR_324_5p_st;ppy_miR_324_5p_st;rno_miR_324_5p_st;ssc_miR_324_st	3	139855174	ssc-miR-324	MIMAT0013957
GGAUCCGAGUCACGGCACCA	LYM	-0.239759	0.000570349	0.0119069	hsa_miR_4454_st	1	269351357
AGCAGCAUUGUACAGGGCUAUGA	LYM	-0.239641	0.000574035	0.0119553	age_miR_103_st;bta_miR_103_st;cfa_miR_103_st;dre_miR_103_st;eca_miR_103_st;eca_miR_107a_st;fru_miR_103_st;gga_miR_103_st;ggo_miR_103_st;hsa_miR_103a_st;lla_miR_103_st;mdo_miR_103_st;mml_miR_103_st;mmu_miR_103_st;mne_miR_103_st;oan_miR_103_st;pma_miR_103b_st;ppa_miR_103_st;ppy_miR_103_st;ptr_miR_103_st;rno_miR_103_st;ssc_miR_103_st;tgu_miR_103_st;tni_miR_103_st;xtr_miR_103_st	17	36149798	ssc-miR-103	MIMAT0002154
UGCAGGUGAUGGCGGGGCUG	LYM	-0.236412	0.000684241	0.0133548	gga_miR_1636_st	9	592436
CCGGGCCGGGCGGGCGGG	LYM	-0.231626	0.000883805	0.0157807	tgu_miR_2981_st	6	74545310
CAGUGCAAUAAUGAAAGGGCAU	LYM	-0.231332	0.000897657	0.0159811	dre_miR_130b_st	14	53695571
CGGCGGCAGCGCCGGGGCG	LYM	-0.229662	0.000980221	0.0169546	bta_miR_2885_st	17	66350524
UGUAAACAUCCCCGACUGGAAGC	LYM	-0.228855	0.00102255	0.0174591	oan_miR_30d_st	NW_003540667.2	160437
AGCUACAUCUGGCUACUGGGUCUC	LYM	-0.22681	0.00113749	0.0187418	age_miR_222_st;dre_miR_222_st;fru_miR_222_st;gga_miR_222_st;mdo_miR_222a_st;ssc_miR_222_st;tgu_miR_222_st;tni_miR_222_st;xtr_miR_222_st	X	45275619	ssc-miR-222	MIMAT0013942
CAACGAGGAGGCCGGGACCA	LYM	-0.226607	0.00114956	0.0188738	osa_miR1846e_st	17	46601738
CAAAGUGCUUACAGUGCAGGUA	LYM	-0.226045	0.00118346	0.0192172	dre_miR_17a_st;fru_miR_17_st;tni_miR_17_st	11	66610069
CAAAGUGCUUACAGUGCAGGUAG	LYM	-0.225909	0.0011918	0.0192953	eca_miR_106a_st;eca_miR_17_st;hsa_miR_17_st;mmu_miR_17_st;oan_miR_17_st;rno_miR_17_5p_st;ssc_miR_17_5p_st;tgu_miR_17a_5p_st	11	66610069	ssc-miR-17-5p	MIMAT0007755
UCAAGAGCAAUAACGAAAAAUG	LYM	-0.225649	0.00120792	0.019481	ssc_miR_335_st	18	19338044	ssc-miR-335	MIMAT0013955
AGGGAGGGACGGGGGCUGUGC	LYM	-0.225371	0.0012254	0.0196864	hsa_miR_149_star_st	15	154447033
GCGGGCGGGGCCGGGGGCGGGG	LYM	-0.22533	0.00122799	0.0197208	mmu_miR_5126_st	6	58229492
GGGGGCGGUGGGGGGCGGGG	LYM	-0.223771	0.00133035	0.0208745	bta_miR_1777b_st	6	827723
GUGGGUUGGGGGCGGGGG	LYM	-0.223459	0.00135174	0.0211119	oan_miR_1346_st	1	11400988
GGGUGCGGGCCGGCGGGG	LYM	-0.220702	0.00155503	0.0230454	hsa_miR_4466_st	14	53692931
AGCUACAUCUGGCUACUGGGU	LYM	-0.219254	0.00167269	0.0241833	bta_miR_222_st;cfa_miR_222_st;eca_miR_222_st;hsa_miR_222_st;mml_miR_222_st;mmu_miR_222_st;oan_miR_222a_st;ppy_miR_222_st;rno_miR_222_st	X	45275622
AUGGAUGGGGGUGAGGGGUGCA	LYM	-0.219003	0.00169387	0.0243913	bta_miR_2392_st	8	941546
AGUGAGGAGGCCGGGGCCGCU	LYM	-0.217187	0.00185468	0.025939	osa_miR1846a_5p_st;osa_miR1846b_5p_st;osa_miR1846c_5p_st	12	3767152
CCGGGUGGGGCUGGGCUGGG	LYM	-0.216325	0.00193573	0.0267158	gga_miR_1584_st	NW_003539576.1	60607
UGGCUGGAGUGCGGCGGAGGU	LYM	-0.214348	0.00213412	0.0282515	bta_miR_2428_st	1	186019627
ACUAUAUAUCAAGCAUAUUCCU	LYM	-0.214149	0.00215511	0.028392	mmu_miR_190_star_st;rno_miR_190_star_st	1	120448026
UGUAAACAUCCUUGACUGGAAGC	LYM	-0.213073	0.00227169	0.0293018	oan_miR_30e_st	6	157476704
CUCGGGGAUCAUCAUGUCACGA	LYM	-0.212305	0.00235836	0.0300217	eca_miR_542_5p_st;mmu_miR_542_5p_st;rno_miR_542_5p_st	NW_003540069.1	3358
GAGGGAGGGACGGGGGCGGUGC	LYM	-0.211515	0.0024507	0.0307226	mmu_miR_149_star_st	15	154447033
AAUCCUUGGAACCUAGGUGUGAGUG	LYM	-0.211432	0.00246058	0.0307722	ssc_miR_362_st	X	48638476	ssc-miR-362	MIMAT0017958
AAACCGUUACCAUUACUGAGUUU	LYM	-0.210406	0.00258586	0.0316694	bta_miR_451_st;gga_miR_451_st;oan_miR_451_st;tgu_miR_451_st	12	47177127
GGCGGCGGCGGAGGCGGGGG	LYM	-0.210036	0.00263233	0.0320195	hsa_miR_3960_st;mmu_miR_3960_st	1	302142706
AGGGGCGGGAGGGGUCGGGC	LYM	-0.209923	0.00264679	0.0321596	gga_miR_1607_st	2	339014
AUCCCACCACUGCCACCAU	LYM	-0.209103	0.00275314	0.0329841	hsa_miR_1260b_st	14	12588283
GGGGCGGGGGGGCGGGUG	LYM	-0.208755	0.00279959	0.0333498	bta_miR_2881_st	12	12717988
GUGGGCGGUGCGGGGCGGCG	LYM	-0.207943	0.0029104	0.0341508	gga_miR_1777_st	15	157557669
AGGAUGACGGUGGGGCUGGUGA	LYM	-0.205411	0.00328218	0.0370615	mmu_miR_1934_star_st	X	2742673
CUGGGUUGGGCUGGGCUGGG	LYM	-0.205274	0.00330339	0.0371944	hsa_miR_4507_st	6	81647492
UGGCAGUGUCUUAGCUGGUUGUU	LYM	-0.204853	0.00336957	0.0376526	gga_miR_34a_st;mdo_miR_34a_st;xtr_miR_34a_st	NA	NA	ssc-miR-34a	MIMAT0007757
CUCCUGGCUGGCUCGCCA	LYM	-0.20388	0.0035272	0.0388756	oan_miR_1386_st	3	18088260
GCGGAGCGGAGCGGAGCGGGG	LYM	-0.203807	0.00353937	0.0389615	tgu_miR_2976_st	3	10645928
AGCAGGUGCGGGGCGGCG	LYM	-0.203387	0.00360956	0.039495	hsa_miR_3665_st	3	133836025
AGGCGGGCCGGGGUUGGA	LYM	-0.20337	0.0036124	0.0395106	bta_miR_2899_st	1	153888808
UCCCACCGCUGCCACCC	LYM	-0.202703	0.00372676	0.0402977	hsa_miR_1280_st;ppy_miR_1280_st;ptr_miR_1280_st	5	69630803
UGGGGGCGGUGGGGGGCGGG	LYM	-0.202643	0.00373722	0.040333	bta_miR_1777a_st	4	41993746
GGGAGAAGGGUCGGGGC	LYM	-0.202623	0.00374064	0.0403543	hsa_miR_4516_st	4	2796432
GCGGGAUGGGCUGGGCCGGG	LYM	-0.202541	0.00375506	0.04046	tgu_miR_2974_st	7	33141017
AUAUAAUCGGCAUAUAACC	LYM	-0.201826	0.00388191	0.0414565	tca_miR_3902_3p_st	1	275344345
GGCGGGUGCGGGGGUGG	LYM	-0.200149	0.00419519	0.0434836	hsa_miR_3656_st	2	2788698
AAUCCUUGGAACCUAGGUGUGAAU	LYM	-0.1997	0.00428268	0.0440214	mmu_miR_362_5p_st;rno_miR_362_st	X	48638476
CUGUGCGUGUGACAGCGGCUAA	LYM	-0.198465	0.00453227	0.0456333	dre_miR_210_st;fru_miR_210_st;tni_miR_210_st;xtr_miR_210_st	2	339121
UGUAAACAUCCCUGACUGGAAGCU	LYM	-0.197803	0.0046714	0.0465974	pma_miR_30b_st	NW_003540667.2	160436
GGGUCCCGGGGAGGGGGG	LYM	-0.197626	0.0047093	0.0468092	hsa_miR_4281_st	1	304359153
AAACCGUUACCAUUACUGAGUU	LYM	-0.197548	0.00472608	0.0469263	cfa_miR_451_st;dre_miR_451_st;hsa_miR_451_st;mml_miR_451_st;mmu_miR_451_st;ppy_miR_451_st;ptr_miR_451_st;rno_miR_451_st;ssc_miR_451_st;xtr_miR_451_st	12	47177127	ssc-miR-451	MIMAT0018382
CUCUAAGGGCUGGGCCGGUCGG	LYM	-0.196912	0.00486468	0.0477408	bta_miR_2487_st	7	11396203
CGGGGGUGGCGGGGAGGGGG	LYM	-0.1966	0.00493398	0.0481283	bta_miR_2305_st	NW_003541294.1	709
AACAUUCAACCUGUCGGUGAGUUU	LYM	-0.19631	0.00499924	0.0485701	bta_miR_181c_st	2	65553713
CUGCCCUGGCCCGAGGGACCGA	LYM	-0.195548	0.00517441	0.0495679	bta_miR_874_st;cfa_miR_874_st;eca_miR_874_st;hsa_miR_874_st;mml_miR_874_st;mmu_miR_874_st;ppy_miR_874_st;ptr_miR_874_st;rno_miR_874_st	2	145381109
AGAGGUAGUAGGUUGCAUAGUU	LYM	0.196505	0.00495532	0.048296	bta_let_7d_st;eca_let_7d_st;hsa_let_7d_st;mml_let_7d_st;mmu_let_7d_st;oan_let_7d_st;ppy_let_7d_st;ptr_let_7d_st;rno_let_7d_st;tgu_let_7d_st	3	44867277	ssc-let-7d-5p	MIMAT0025356
AAAAGCUGGGUUGAGAGGA	LYM	0.198078	0.00461318	0.046193	hsa_miR_320d_st;ppy_miR_320d_st	14	26152851
UCAGUGCAUGACAGAACUUGGG	LYM	0.198697	0.00448446	0.045318	bta_miR_152_st;mdo_miR_152_st	12	24289550
AGAGGUAGUAGGUUGCAUAGU	LYM	0.198943	0.0044343	0.0450587	mdo_let_7d_st	3	44867277
CAACAAAUCACAGUCUGCCAUA	LYM	0.19919	0.00438425	0.044691	hsa_miR_7_1_star_st	10	35113405
UGAGGUAGUAGUUUGUGCU	LYM	0.200483	0.00413109	0.0431419	ssc_let_7i_st	5	30021229	ssc-let-7i	MIMAT0002153
ACAGUAUUCUGCACAUUGGUUA	LYM	0.202011	0.00384872	0.0412055	ppy_miR_199b_3p_st	1	302681832
AGAGGUAGUGGGUUGCAUAGU	LYM	0.205742	0.00323123	0.0367062	gga_let_7d_st	3	44867277
AUGACCUAUGAAAUGACAGCC	LYM	0.20688	0.00306161	0.0353272	xtr_miR_215_st	1	191198893
UUCAAGUAAUCCAGGAUAGGC	LYM	0.207043	0.00303791	0.0351331	gga_miR_26a_st;mdo_miR_26_st;xtr_miR_26_st	NW_003540770.1	40653
UUCAAGUAAUCCAGGAUAGGUU	LYM	0.207145	0.00302317	0.0350406	dre_miR_26b_st;pma_miR_26b_st	NW_003540770.1	40653
UGAGAACUGAAUUCCAUGGGUU	LYM	0.207169	0.00301979	0.0350199	cfa_miR_146a_st;eca_miR_146a_st;gga_miR_146a_st;hsa_miR_146a_st;mdo_miR_146a_st;mml_miR_146a_st;mmu_miR_146a_st;ppy_miR_146a_st;ptr_miR_146a_st;rno_miR_146a_st;tgu_miR_146c_st	16	68394566	ssc-miR-146a-5p	MIMAT0022963
UAGCAGCACAUAAUGGUUUGU	LYM	0.209179	0.00274315	0.0329193	bta_miR_15a_st;cfa_miR_15a_st;gga_miR_15a_st;oan_miR_15a_st;ssc_miR_15a_st;tgu_miR_15a_st	NW_003613303.1	70425	ssc-miR-15a	MIMAT0007753
UUCACAGUGGCUAAGUUCUGCA	LYM	0.210629	0.00255809	0.0314662	dre_miR_27b_st;fru_miR_27b_st;tni_miR_27b_st	10	31340887
UUUAGUGUGAUAAUGGCGUUUGA	LYM	0.210737	0.00254472	0.0314165	hsa_miR_3591_5p_st	1	179916351
UCGUACCGUGAGUAAUAAAGC	LYM	0.212702	0.00231314	0.0296226	cin_miR_126_st;csa_miR_126_st	1	313734714
UAGCAGCACAUCAUGGUUUGU	LYM	0.212728	0.00231023	0.0295983	oan_miR_15c_st;tgu_miR_15c_st	NW_003613303.1	70425
UUCACAGUGGCUAAGUUCUGC	LYM	0.218328	0.00175212	0.0249527	bta_miR_27b_st;cfa_miR_27b_st;eca_miR_27b_st;gga_miR_27b_st;hsa_miR_27b_st;mdo_miR_27b_st;mml_miR_27b_st;mmu_miR_27b_st;oan_miR_27b_st;pma_miR_27b_st;ppy_miR_27b_st;ptr_miR_27b_st;rno_miR_27b_st;ssc_miR_27b_st;tgu_miR_27_st;xtr_miR_27b_st	10	31340888	ssc-miR-27b-3p	MIMAT0013890
UUCCCUUUGUCAUCCUAUGCCU	LYM	0.219655	0.00163931	0.0239298	bta_miR_204_st;cfa_miR_204_st;dre_miR_204_st;eca_miR_204b_st;fru_miR_204_st;gga_miR_204_st;gga_miR_211_st;ggo_miR_204_st;hsa_miR_204_st;mdo_miR_204_st;mml_miR_204_st;mmu_miR_204_st;mne_miR_204_st;oan_miR_204_st;pma_miR_204_st;ppa_miR_204_st;ppy_miR_204_st;ptr_miR_204_st;rno_miR_204_st;sla_miR_204_st;ssc_miR_204_st;tgu_miR_204_st;tni_miR_204a_st;xtr_miR_204_st	1	250527073	ssc-miR-204	MIMAT0002164
AUGACCUAUGAAUUGACAGACA	LYM	0.220163	0.00159791	0.0235216	bta_miR_215_st;mdo_miR_215_st	10	11963168
UGAGGUAGUAGGUUGUAUAGUU	LYM	0.220285	0.00158815	0.0234252	bfl_let_7a_st;bma_let_7_st;bta_let_7a_st;cbr_let_7_st;cel_let_7_st;cfa_let_7a_st;crm_let_7_st;dre_let_7a_st;eca_let_7a_st;fru_let_7a_st;gga_let_7a_st;gga_let_7j_st;hsa_let_7a_st;lgi_let_7_st;mdo_let_7a_st;mml_let_7a_st;mmu_let_7a_st;pma_let_7a_st;ppc_let_7_st;ppy_let_7a_st;ptr_let_7a_st;rno_let_7a_st;sko_let_7_st;ssc_let_7a_st;tgu_let_7a_st;tni_let_7a_st;xtr_let_7a_st	9	54378110	ssc-let-7a	MIMAT0013865
CUAGACUGAAGCUCCUUGAGGA	LYM	0.221594	0.00148641	0.0224697	ssc_miR_151_3p_st	NW_003538746.1	7134	ssc-miR-151-3p	MIMAT0013883
AUCAACAGACAUUAAUUGGGCGC	LYM	0.224476	0.00128313	0.0203192	bta_miR_421_st;hsa_miR_421_st;mml_miR_421_st;mmu_miR_421_st;ppy_miR_421_st;ptr_miR_421_st	X	67425042	ssc-miR-421-3p	MIMAT0022962
UGUAACAGCGACUCCAUGUGGA	LYM	0.224773	0.00126369	0.0200805	ssc_miR_194_5p_st	10	11962873	ssc-miR-194b-5p	MIMAT0020365
AAGGAGCUCACAGUCUAUUGAG	LYM	0.224834	0.00125972	0.0200611	age_miR_28_st;bta_miR_28_st;eca_miR_28_5p_st;ggo_miR_28_st;hsa_miR_28_5p_st;lla_miR_28_st;mml_miR_28_st;mmu_miR_28_st;mne_miR_28_st;ppa_miR_28_st;ppy_miR_28_st;ptr_miR_28_st;rno_miR_28_st;sla_miR_28_st	NW_003613102.1	169162	ssc-miR-28-5p	MIMAT0002136
UGAGGUAGUAGUUUGUGCUGUU	LYM	0.225105	0.00124228	0.0198556	bta_let_7i_st;dre_let_7i_st;fru_let_7i_st;hsa_let_7i_st;mml_let_7i_st;mmu_let_7i_st;ppy_let_7i_st;ptr_let_7i_st;rno_let_7i_st;tgu_let_7i_st;tni_let_7i_st	5	30021229
UACAGUAGUCUGCACAUUGGUU	LYM	0.225851	0.00119537	0.0193388	dre_miR_199_star_st;ssc_miR_199b_star_st;xtr_miR_199a_star_st	9	126105259	ssc-miR-199b-3p	MIMAT0007760
ACAGUAGUCUGCACAUUGGUU	LYM	0.226164	0.00117623	0.0191566	cfa_miR_199_st;oan_miR_199_st;tgu_miR_199_3p_st	1	302681833
UGAGGUAGGAGGUUGUAUAGUU	LYM	0.226846	0.00113541	0.0187358	cfa_let_7e_st;eca_let_7e_st;hsa_let_7e_st;mml_let_7e_st;mmu_let_7e_st;ppy_let_7e_st;ptr_let_7e_st;rno_let_7e_st;ssc_let_7e_st	6	51858385	ssc-let-7e	MIMAT0013866
UAAUACUGCCUGGUAAUGAUG	LYM	0.230241	0.000950832	0.0166037	bta_miR_200b_st	6	58064346
UGAGGUAGUUGGUUGUAUAGU	LYM	0.231301	0.000899142	0.0159881	aae_let_7_st;aga_let_7_st;api_let_7_st;cqu_let_7_st	9	54378111
AGGUAGUAGGUGUGUGGUUU	LYM	0.232636	0.000837713	0.0152825	bta_miR_2288_st	13	5955473
AUGACCUAUGAAUUGACAGAC	LYM	0.233483	0.000800744	0.0148853	eca_miR_215_st;gga_miR_215_st;ggo_miR_215_st;hsa_miR_215_st;mml_miR_215_st;mne_miR_215_st;oan_miR_215_st;ppy_miR_215_st;ptr_miR_215_st;ssc_miR_215_st;tgu_miR_215_st	10	11963168	ssc-miR-215	MIMAT0010192
UGAGGUAGUUGGUUGUAUGGUU	LYM	0.234513	0.00075785	0.0143005	dre_let_7d_st;fru_let_7d_st;tni_let_7d_st	13	191559351
ACAGUAGUCUGCACAUUGGUUA	LYM	0.235658	0.000712649	0.0136955	bta_miR_199a_3p_st;eca_miR_199b_3p_st;hsa_miR_199a_3p_st;hsa_miR_199b_3p_st;mml_miR_199a_3p_st;mmu_miR_199a_3p_st;mmu_miR_199b_st;ppy_miR_199a_3p_st;ptr_miR_199a_3p_st;ptr_miR_199b_st;rno_miR_199a_3p_st;ssc_miR_199a_3p_st	1	302681832	ssc-miR-199a-3p	MIMAT0013875
UGAGGUAGGAGGUUGUAUAGU	LYM	0.236321	0.000687599	0.0133785	bta_let_7e_st	6	51858385
UGAGGUAGUAAGUUGUGUUGUU	LYM	0.237267	0.000653305	0.0129846	dre_let_7h_st;tni_let_7h_st	X	51800919
UGAGGUAGUAGGUUGUAUAG	LYM	0.238972	0.000595428	0.0122436	tca_let_7_5p_st	9	54378112
UGAGGUAGUAGAUUGAAUAGUU	LYM	0.241065	0.000530886	0.0112876	dre_let_7e_st;fru_let_7e_st;gga_let_7k_st;oan_let_7e_st;tgu_let_7e_st;tni_let_7e_st	X	51801782
UGAGGUAGUAGGUUGUAAAGUU	LYM	0.241567	0.000516392	0.01106	pma_let_7d_st	9	54378110
UGAGGUAGUAGGUUAUGUUGUU	LYM	0.243544	0.000462793	0.0102118	cin_let_7b_st;csa_let_7b_st	14	101757941
UCGAGGAGCUCACAGUCU	LYM	0.245172	0.000422598	0.00957088	hsa_miR_151b_st	4	130665314
CUAGACUGAAGCUCCUUGAGG	LYM	0.246043	0.000402446	0.0092679	bta_miR_151_st;hsa_miR_151_3p_st;mml_miR_151_3p_st;ppy_miR_151_3p_st;ptr_miR_151_st	NW_003538746.1	7134
UUCAAGUAAUUCAGGAUAGGUU	LYM	0.246101	0.000401129	0.00925218	bta_miR_26b_st;cfa_miR_26b_st	NW_003537647.2	56020
UUAAUGCUAAUCGUGAUAGGGGU	LYM	0.246532	0.000391529	0.00911845	bta_miR_155_st;cfa_miR_155_st;eca_miR_155_st;hsa_miR_155_st;mml_miR_155_st;oan_miR_155_st;ppy_miR_155_st;ptr_miR_155_st	NW_003613383.1	133231
CAGUAGUCUGCACAUUGGUUA	LYM	0.247268	0.000375598	0.00886889	pma_miR_199a_star_st;pma_miR_199b_star_st;ssc_miR_199a_star_st	1	302681832
UGAGGUAGUAGGUUAUAUAGUU	LYM	0.247936	0.000361676	0.0086437	spu_let_7_st	3	44864443
CUUUCAGUCGGAUGUUUACAGC	LYM	0.250565	0.000311376	0.00778494	cfa_miR_30e_st;hsa_miR_30e_star_st;mmu_miR_30e_star_st;oan_miR_30e_star_st;rno_miR_30e_star_st;ssc_miR_30e_3p_st;tgu_miR_30a_3p_st	6	157476663	ssc-miR-30e-3p	MIMAT0013873
UGAGGUAGUAGGUUGUUUAGUU	LYM	0.252149	0.00028429	0.00734508	xtr_let_7e_st	3	44864443
UCGAGGAGCUCACAGUCUAGU	LYM	0.252933	0.000271727	0.0071317	bta_miR_151_star_st;cfa_miR_151_st;eca_miR_151_5p_st;hsa_miR_151_5p_st;mml_miR_151_5p_st;mmu_miR_151_5p_st;ppy_miR_151_5p_st;rno_miR_151_st;ssc_miR_151_5p_st	4	130665311	ssc-miR-151-5p	MIMAT0013882
CUUUCAGUCGGAUGUUUGCAG	LYM	0.253563	0.000261995	0.00696817	tgu_miR_30b_3p_st	1	57750761
UGAGGUAGUAGGUUGUAUAGU	LYM	0.255518	0.000233829	0.00642597	ame_let_7_st;bmo_let_7_st;cte_let_7_st;dan_let_7_st;der_let_7_st;dgr_let_7_st;dme_let_7_5p_st;dmo_let_7_st;dpe_let_7_st;dps_let_7_st;dse_let_7_st;dsi_let_7_st;dvi_let_7_st;dwi_let_7_st;dya_let_7_st;isc_let_7_st;ngi_let_7_st;nvi_let_7_st	3	44864443
UGAGGUAGUAGUUUGUGCUGU	LYM	0.256202	0.000224651	0.00624828	gga_let_7i_st;mdo_let_7i_st;xtr_let_7i_st	5	30021229
UUAUCAGAAUCUCCAGGGGUAC	LYM	0.256911	0.000215505	0.00606323	bta_miR_361_st;cfa_miR_361_st;eca_miR_361_5p_st;hsa_miR_361_5p_st;mml_miR_361_5p_st;mmu_miR_361_st;ppy_miR_361_5p_st;rno_miR_361_st;ssc_miR_361_5p_st	X	78804833	ssc-miR-361-5p	MIMAT0013933
UGAGGUAGUAAGUUGUAUUGUU	LYM	0.25801	0.000202002	0.00579885	age_miR_98_st;bta_miR_98_st;cfa_miR_98_st;eca_miR_98_st;ggo_miR_98_st;hsa_miR_98_st;mml_miR_98_st;mmu_miR_98_st;oan_miR_98_st;ppa_miR_98_st;ppy_miR_98_st;ptr_miR_98_st;rno_miR_98_st;ssc_miR_98_st;xtr_miR_98_st	X	51800919	ssc-miR-98	MIMAT0013905
UCUCCCAACCCUUGUACCAGUGU	LYM	0.25915	0.000188839	0.00553347	bta_miR_150_st	6	50309923
UUGUGCUUGAUCUAACCAUGUG	LYM	0.259967	0.0001799	0.0053576	bta_miR_218_st;dre_miR_218a_st;fru_miR_218a_st;pma_miR_218a_st;ssc_miR_218b_st;tni_miR_218a_st	8	15443814	ssc-miR-218b	MIMAT0020589
UGAGGUAGUAGAUUGUAUAGUU	LYM	0.261308	0.000166076	0.00508426	bta_let_7f_st;cfa_let_7f_st;dre_let_7f_st;eca_let_7f_st;gga_let_7f_st;hsa_let_7f_st;mdo_let_7f_st;mml_let_7f_st;mmu_let_7f_st;oan_let_7f_st;ppy_let_7f_st;ptr_let_7f_st;rno_let_7f_st;ssc_let_7f_st;tgu_let_7f_st;xtr_let_7f_st	X	51801782	ssc-let-7f	MIMAT0002152
UGAGGUAGUAGAUUGUAUGGUU	LYM	0.263693	0.000143915	0.00460214	pma_let_7c_st	3	44864810
UGAGGUAGUAGUUUGUAUAGUU	LYM	0.26438	0.000138063	0.00448158	dre_let_7g_st;fru_let_7g_st;tni_let_7g_st	9	54378110
UGUAAACAUCCCCGACUGGAAG	LYM	0.268478	0.000107525	0.00375676	dre_miR_30d_st;eca_miR_30d_st;fru_miR_30d_st;gga_miR_30d_st;ggo_miR_30d_st;hsa_miR_30d_st;mml_miR_30d_st;mmu_miR_30d_st;mne_miR_30d_st;ppa_miR_30d_st;ppy_miR_30d_st;ptr_miR_30d_st;rno_miR_30d_st;tni_miR_30d_st;xtr_miR_30d_st	NW_003540667.2	160438
UUCAAGUAAUUCAGGAUAGGU	LYM	0.26858	0.000106852	0.00373923	hsa_miR_26b_st;mml_miR_26b_st;mmu_miR_26b_st;ppy_miR_26b_st;ptr_miR_26b_st;rno_miR_26b_st	NW_003537647.2	56020
CUUUCAGUCGGAUGUUUGCAGC	LYM	0.270946	9.2323e-05	0.00338502	dre_miR_30e_star_st;gga_miR_30a_3p_st;ggo_miR_30a_3p_st;hsa_miR_30a_star_st;mml_miR_30a_3p_st;mmu_miR_30a_star_st;oan_miR_30a_star_st;ppa_miR_30a_3p_st;ppy_miR_30a_3p_st;ptr_miR_30a_3p_st;rno_miR_30a_star_st;ssc_miR_30a_3p_st	1	57750760	ssc-miR-30a-3p	MIMAT0015300
UUAAUGCUAAUUGUGAUAGGGGU	LYM	0.274684	7.30767e-05	0.00284369	mmu_miR_155_st	NW_003613383.1	133231
AACCCUGUAGAUCCGAAUUUGUG	LYM	0.280381	5.08428e-05	0.00219723	spu_miR_10_st	12	24791316
UGAGGUAGUAGUUUGUACAGU	LYM	0.280399	5.07841e-05	0.00219709	gga_let_7g_st;mdo_let_7g_st	13	37599007
ACCCUGUAGAUCCGAAUUUGUU	LYM	0.281103	4.85321e-05	0.00211828	aae_miR_10_st	12	24791316
UAGCUUAUCAGACUGAUGUUGA	LYM	0.281285	4.79632e-05	0.00210184	age_miR_21_st;cfa_miR_21_st;cgr_miR_21_st;eca_miR_21_st;gga_miR_21_st;ggo_miR_21_st;hsa_miR_21_st;mdo_miR_21_st;mml_miR_21_st;mmu_miR_21_st;mne_miR_21_st;oan_miR_21_st;ppa_miR_21_st;ppy_miR_21_st;ptr_miR_21_st;rno_miR_21_st;ssc_miR_21_st;tgu_miR_21_st	12	37340402	ssc-miR-21	MIMAT0002165
UUUGGCAAUGGUAGAACUCACACU	LYM	0.292806	2.24143e-05	0.00119374	bta_miR_182_st;cfa_miR_182_st;hsa_miR_182_st;pma_miR_182_st;ptr_miR_182_st	18	20035222	ssc-miR-182	MIMAT0025366
UACCCUGUAGAUCCGAAUUUGU	LYM	0.294156	2.04586e-05	0.00111675	cfa_miR_10_st;dpu_miR_10_st;dre_miR_10a_st;gga_miR_10a_st;isc_miR_10_st;lgi_miR_10_st;lmi_miR_10_st;oan_miR_10a_st;ssc_miR_10a_st;tca_miR_10_5p_st	12	24791317	ssc-miR-10a-5p	MIMAT0013884
UUUGGCAAUGGUAGAACUCACACUG	LYM	0.296516	1.74208e-05	0.00098212	eca_miR_182_st	18	20035222
UUUGGCAAUGGUAGAACUCACACCG	LYM	0.299919	1.37824e-05	0.00081868	mmu_miR_182_st;rno_miR_182_st	18	20035222
UACCCUGUAGAUCCGAAUUUGUG	LYM	0.300175	1.35403e-05	0.00081424	age_miR_10a_st;bfl_miR_10a_st;bta_miR_10a_st;eca_miR_10a_st;ggo_miR_10a_st;hsa_miR_10a_st;mdo_miR_10a_st;mml_miR_10a_st;mmu_miR_10a_st;ppa_miR_10a_st;ptr_miR_10a_st;rno_miR_10a_5p_st;sko_miR_10_st;sla_miR_10a_st;xtr_miR_10a_st	12	24791316
UACAGUAGUCUGCACAUUGG	LYM	0.309466	7.03042e-06	0.00048979	bta_miR_199c_st;gga_miR_199_star_st	9	126105261
UCUCCCAACCCUUGUACCAGUG	LYM	0.312171	5.78478e-06	0.00042923	cfa_miR_150_st;eca_miR_150_st;hsa_miR_150_st;mml_miR_150_st;mmu_miR_150_st;ppy_miR_150_st;ptr_miR_150_st;rno_miR_150_st	6	50309924	ssc-miR-150	MIMAT0025365
ACCCUGUAGAUCCGAAUUUGU	LYM	0.316413	4.24392e-06	0.00033597	aga_miR_10_st;ame_miR_10_st;api_miR_10_st;bmo_miR_10_st;dan_miR_10_st;der_miR_10_st;dgr_miR_10_st;dmo_miR_10_st;dpe_miR_10_st;dps_miR_10_st;dse_miR_10_st;dsi_miR_10_st;dvi_miR_10_st;dwi_miR_10_st;dya_miR_10_st;nlo_miR_10_st;nvi_miR_10_st	12	24791317
UAGCAGCACAGAAAUAUUGGCA	LYM	0.317526	3.90963e-06	0.00031405	bta_miR_195_st;cfa_miR_195_st	12	54717330
UAGCAGCACAGAAAUAUUGGC	LYM	0.32152	2.90442e-06	0.00025079	eca_miR_195_st;ggo_miR_195_st;hsa_miR_195_st;mml_miR_195_st;mmu_miR_195_st;ppa_miR_195_st;ppy_miR_195_st;ptr_miR_195_st;rno_miR_195_st;ssc_miR_195_st	12	54717330	ssc-miR-195	MIMAT0013928
UUUGGCAAUGGUAGAACUCACA	LYM	0.330302	1.48842e-06	0.00014696	dre_miR_182_st;mdo_miR_182_st;mml_miR_182_st;oan_miR_182_st;ppy_miR_182_st;xtr_miR_182_st	18	20035222
GUGAGGACUGGGGAGGUGGAG	MCH	-0.224998	0.00139803	0.0216724	mmu_miR_1224_st;rno_miR_1224_st	13	131580821
GUGAGGACUCGGGAGGUGGAG	MCH	-0.216972	0.00208224	0.0279022	bta_miR_1224_st	13	131580821
UUCCCUUUGUCAUCCUAUGCCU	MCH	-0.20929	0.00300981	0.0349413	bta_miR_204_st;cfa_miR_204_st;dre_miR_204_st;eca_miR_204b_st;fru_miR_204_st;gga_miR_204_st;gga_miR_211_st;ggo_miR_204_st;hsa_miR_204_st;mdo_miR_204_st;mml_miR_204_st;mmu_miR_204_st;mne_miR_204_st;oan_miR_204_st;pma_miR_204_st;ppa_miR_204_st;ppy_miR_204_st;ptr_miR_204_st;rno_miR_204_st;sla_miR_204_st;ssc_miR_204_st;tgu_miR_204_st;tni_miR_204a_st;xtr_miR_204_st	1	250527073	ssc-miR-204	MIMAT0002164
GUCCAGUUUUCCCAGGAAUCCCU	MCH	0.198972	0.00484153	0.0476832	bta_miR_145_st;cfa_miR_145_st;eca_miR_145_st;hsa_miR_145_st;mdo_miR_145_st;mmu_miR_145_st;pma_miR_145_st;rno_miR_145_st	2	157346142
CAGUGCAAUAAUGAAAGGGCAU	MCH	0.20435	0.00378953	0.0407712	dre_miR_130b_st	14	53695571
GUCCAGUUUUCCCAGGAAUCCCUU	MCH	0.204411	0.00377899	0.0406878	ggo_miR_145_st;mml_miR_145_st;mne_miR_145_st;ppy_miR_145_st;ptr_miR_145_st;ssc_miR_145_st;xtr_miR_145_st	2	157346142	ssc-miR-145-5p	MIMAT0002123
AGCUACAUUGUCUGCUGGGUUC	MCH	0.205162	0.00365002	0.0397687	pma_miR_221_st	X	45274878
GCAGUCCACGGGCAUAUACAC	MCH	0.2122	0.00262164	0.0319338	mmu_miR_455_st	NW_003538661.2	75415
GUCCAGUUUUCCCAGGAAUCCC	MCH	0.220251	0.00177243	0.0251763	dre_miR_145_st	2	157346142
AUAUAAUCGGCAUAUAACC	MCH	0.228604	0.0011636	0.0190181	tca_miR_3902_3p_st	1	275344345
AACUGGCCUACAAAGUCCCAGU	MCH	0.229009	0.00113968	0.0187708	bta_miR_193a_3p_st;dre_miR_193a_st;eca_miR_193a_3p_st;fru_miR_193_st;gga_miR_193a_st;hsa_miR_193a_3p_st;mml_miR_193a_3p_st;mmu_miR_193_st;ppy_miR_193a_3p_st;ptr_miR_193a_st;rno_miR_193_st;ssc_miR_193a_3p_st;tni_miR_193_st	12	45165047	ssc-miR-193a-3p	MIMAT0013895
CACUAGAUUGUGAGCUCCUGGA	MCHC	-0.420425	6.3143e-10	8.91708e-07	cfa_miR_28_st;eca_miR_28_3p_st;hsa_miR_28_3p_st;rno_miR_28_star_st;ssc_miR_28_3p_st	13	135461342	ssc-miR-28-3p	MIMAT0015211
UGUAAACAUCCCCGACUGGAAG	MCHC	-0.389254	1.32963e-08	6.10705e-06	dre_miR_30d_st;eca_miR_30d_st;fru_miR_30d_st;gga_miR_30d_st;ggo_miR_30d_st;hsa_miR_30d_st;mml_miR_30d_st;mmu_miR_30d_st;mne_miR_30d_st;ppa_miR_30d_st;ppy_miR_30d_st;ptr_miR_30d_st;rno_miR_30d_st;tni_miR_30d_st;xtr_miR_30d_st	NW_003540667.2	160438
CUAGACUGAAGCUCCUUGAGG	MCHC	-0.387061	1.62842e-08	6.98913e-06	bta_miR_151_st;hsa_miR_151_3p_st;mml_miR_151_3p_st;ppy_miR_151_3p_st;ptr_miR_151_st	NW_003538746.1	7134
AAGGAGCUCACAGUCUAUUGAG	MCHC	-0.370765	7.01803e-08	1.62558e-05	age_miR_28_st;bta_miR_28_st;eca_miR_28_5p_st;ggo_miR_28_st;hsa_miR_28_5p_st;lla_miR_28_st;mml_miR_28_st;mmu_miR_28_st;mne_miR_28_st;ppa_miR_28_st;ppy_miR_28_st;ptr_miR_28_st;rno_miR_28_st;sla_miR_28_st	NW_003613102.1	169162	ssc-miR-28-5p	MIMAT0002136
UCUCCCAACCCUUGUACCAGUG	MCHC	-0.368887	8.26243e-08	1.78184e-05	cfa_miR_150_st;eca_miR_150_st;hsa_miR_150_st;mml_miR_150_st;mmu_miR_150_st;ppy_miR_150_st;ptr_miR_150_st;rno_miR_150_st	6	50309924	ssc-miR-150	MIMAT0025365
CUAGACUGAAGCUCCUUGAGGA	MCHC	-0.365777	1.08032e-07	2.19973e-05	ssc_miR_151_3p_st	NW_003538746.1	7134	ssc-miR-151-3p	MIMAT0013883
UUAAUGCUAAUCGUGAUAGGGGU	MCHC	-0.353517	3.02465e-07	4.66244e-05	bta_miR_155_st;cfa_miR_155_st;eca_miR_155_st;hsa_miR_155_st;mml_miR_155_st;oan_miR_155_st;ppy_miR_155_st;ptr_miR_155_st	NW_003613383.1	133231
CAACAAAUCACAGUCUGCCAUA	MCHC	-0.34716	5.07222e-07	6.76986e-05	hsa_miR_7_1_star_st	10	35113405
UCACAGUGAACCGGUCUCUUU	MCHC	-0.345238	5.91709e-07	7.44363e-05	bta_miR_128_st;cfa_miR_128_st;eca_miR_128_st;gga_miR_128_st;hsa_miR_128_st;mdo_miR_128_st;mml_miR_128b_st;mmu_miR_128_st;oan_miR_128_st;ppy_miR_128_st;ptr_miR_128_st;rno_miR_128_st;ssc_miR_128_st;tgu_miR_128_st	13	22859239	ssc-miR-128	MIMAT0002157
AUCACAUUGCCAGGGAUUU	MCHC	-0.340288	8.75832e-07	0.0001017	cfa_miR_23a_st	2	65581879
UACCCUGUAGAUCCGAAUUUGUG	MCHC	-0.338446	1.01169e-06	0.00011415	age_miR_10a_st;bfl_miR_10a_st;bta_miR_10a_st;eca_miR_10a_st;ggo_miR_10a_st;hsa_miR_10a_st;mdo_miR_10a_st;mml_miR_10a_st;mmu_miR_10a_st;ppa_miR_10a_st;ptr_miR_10a_st;rno_miR_10a_5p_st;sko_miR_10_st;sla_miR_10a_st;xtr_miR_10a_st	12	24791316
UCGAGGAGCUCACAGUCUAGU	MCHC	-0.338445	1.01173e-06	0.00011415	bta_miR_151_star_st;cfa_miR_151_st;eca_miR_151_5p_st;hsa_miR_151_5p_st;mml_miR_151_5p_st;mmu_miR_151_5p_st;ppy_miR_151_5p_st;rno_miR_151_st;ssc_miR_151_5p_st	4	130665311	ssc-miR-151-5p	MIMAT0013882
CUUUCAGUCGGAUGUUUGCAG	MCHC	-0.337858	1.05914e-06	0.00011817	tgu_miR_30b_3p_st	1	57750761
UUCAAGUAAUCCAGGAUAGGCU	MCHC	-0.331824	1.68607e-06	0.00016258	bta_miR_26a_st;cfa_miR_26a_st;dre_miR_26a_st;eca_miR_26a_st;fru_miR_26_st;ggo_miR_26a_st;hsa_miR_26a_st;lla_miR_26a_st;mml_miR_26a_st;mmu_miR_26a_st;mne_miR_26a_st;oan_miR_26_st;pma_miR_26a_st;ppa_miR_26a_st;ppy_miR_26a_st;ptr_miR_26a_st;rno_miR_26a_st;ssc_miR_26a_st;tgu_miR_26_st;tni_miR_26_st	NW_003540770.1	40653	ssc-miR-26a	MIMAT0002135
UUCCCUUUGUCAUCCUAUGCCU	MCHC	-0.3312	1.76816e-06	0.00016901	bta_miR_204_st;cfa_miR_204_st;dre_miR_204_st;eca_miR_204b_st;fru_miR_204_st;gga_miR_204_st;gga_miR_211_st;ggo_miR_204_st;hsa_miR_204_st;mdo_miR_204_st;mml_miR_204_st;mmu_miR_204_st;mne_miR_204_st;oan_miR_204_st;pma_miR_204_st;ppa_miR_204_st;ppy_miR_204_st;ptr_miR_204_st;rno_miR_204_st;sla_miR_204_st;ssc_miR_204_st;tgu_miR_204_st;tni_miR_204a_st;xtr_miR_204_st	1	250527073	ssc-miR-204	MIMAT0002164
CAAAGUGCUCACAGUGCAGGUAG	MCHC	-0.330954	1.80153e-06	0.00017058	dre_miR_20b_st	X	126199822	ssc-miR-20b	MIMAT0025359
AACCCUGUAGAUCCGAAUUUGUG	MCHC	-0.330493	1.86568e-06	0.00017551	spu_miR_10_st	12	24791316
UUUGGCAAUGGUAGAACUCACACUG	MCHC	-0.329221	2.05426e-06	0.00018893	eca_miR_182_st	18	20035222
UGAGGUAGUUGGUUGUAUGGUU	MCHC	-0.328926	2.10052e-06	0.00019238	dre_let_7d_st;fru_let_7d_st;tni_let_7d_st	13	191559351
UCACAGUGAACCGGUCUCUUUU	MCHC	-0.327427	2.35145e-06	0.00021173	age_miR_128_st;dre_miR_128_st;fru_miR_128_st;mml_miR_128a_st;ppa_miR_128_st;sla_miR_128_st;tni_miR_128_st;xtr_miR_128_st	15	18661625
UAGCAGCACAGAAAUAUUGGC	MCHC	-0.327051	2.41861e-06	0.00021653	eca_miR_195_st;ggo_miR_195_st;hsa_miR_195_st;mml_miR_195_st;mmu_miR_195_st;ppa_miR_195_st;ppy_miR_195_st;ptr_miR_195_st;rno_miR_195_st;ssc_miR_195_st	12	54717330	ssc-miR-195	MIMAT0013928
UAGCAGCACAGAAAUAUUGGCA	MCHC	-0.324726	2.87721e-06	0.00024942	bta_miR_195_st;cfa_miR_195_st	12	54717330
AGGAGCUCACAGUCUAUUGA	MCHC	-0.324109	3.0121e-06	0.00025643	mmu_miR_28c_st	NW_003613102.1	169163
UUCAAGUAAUCCAGGAUAGGUU	MCHC	-0.324089	3.01663e-06	0.00025643	dre_miR_26b_st;pma_miR_26b_st	NW_003540770.1	40653
UGAGAACUGAAUUCCAUGGGUU	MCHC	-0.31793	4.73953e-06	0.00036594	cfa_miR_146a_st;eca_miR_146a_st;gga_miR_146a_st;hsa_miR_146a_st;mdo_miR_146a_st;mml_miR_146a_st;mmu_miR_146a_st;ppy_miR_146a_st;ptr_miR_146a_st;rno_miR_146a_st;tgu_miR_146c_st	16	68394566	ssc-miR-146a-5p	MIMAT0022963
AUCACAUUGCCAGGGAUUUC	MCHC	-0.317057	5.04916e-06	0.00038309	mdo_miR_23a_st	2	65581879
UUUGGCAAUGGUAGAACUCACACCG	MCHC	-0.308865	9.05319e-06	0.00060141	mmu_miR_182_st;rno_miR_182_st	18	20035222
ACCCUGUAGAUCCGAAUUUGU	MCHC	-0.308234	9.46251e-06	0.00061921	aga_miR_10_st;ame_miR_10_st;api_miR_10_st;bmo_miR_10_st;dan_miR_10_st;der_miR_10_st;dgr_miR_10_st;dmo_miR_10_st;dpe_miR_10_st;dps_miR_10_st;dse_miR_10_st;dsi_miR_10_st;dvi_miR_10_st;dwi_miR_10_st;dya_miR_10_st;nlo_miR_10_st;nvi_miR_10_st	12	24791317
AGGUAGUAGGUGUGUGGUUU	MCHC	-0.307775	9.77135e-06	0.0006371	bta_miR_2288_st	13	5955473
AUCAACAGACAUUAAUUGGGCGC	MCHC	-0.307072	1.02634e-05	0.00065987	bta_miR_421_st;hsa_miR_421_st;mml_miR_421_st;mmu_miR_421_st;ppy_miR_421_st;ptr_miR_421_st	X	67425042	ssc-miR-421-3p	MIMAT0022962
UACCCUGUAGAUCCGAAUUUGU	MCHC	-0.30636	1.07856e-05	0.0006863	cfa_miR_10_st;dpu_miR_10_st;dre_miR_10a_st;gga_miR_10a_st;isc_miR_10_st;lgi_miR_10_st;lmi_miR_10_st;oan_miR_10a_st;ssc_miR_10a_st;tca_miR_10_5p_st	12	24791317	ssc-miR-10a-5p	MIMAT0013884
UAAUACUGCCUGGUAAUGAUG	MCHC	-0.306158	1.09377e-05	0.00069095	bta_miR_200b_st	6	58064346
UUUGGCAAUGGUAGAACUCACACU	MCHC	-0.304311	1.24313e-05	0.00076651	bta_miR_182_st;cfa_miR_182_st;hsa_miR_182_st;pma_miR_182_st;ptr_miR_182_st	18	20035222	ssc-miR-182	MIMAT0025366
UUCAAGUAAUCCAGGAUAGGC	MCHC	-0.303418	1.32208e-05	0.00080053	gga_miR_26a_st;mdo_miR_26_st;xtr_miR_26_st	NW_003540770.1	40653
UUUGGCAAUGGUAGAACUCACA	MCHC	-0.30314	1.34757e-05	0.00081147	dre_miR_182_st;mdo_miR_182_st;mml_miR_182_st;oan_miR_182_st;ppy_miR_182_st;xtr_miR_182_st	18	20035222
CAAAGUGCUAACAGUGCAGGUAG	MCHC	-0.303013	1.35948e-05	0.00081431	mmu_miR_106a_st	11	66610069
UUAAUGCUAAUUGUGAUAGGGGU	MCHC	-0.30144	1.51417e-05	0.00088364	mmu_miR_155_st	NW_003613383.1	133231
UGAGGUAGUAGGUUAUGUUGUU	MCHC	-0.300292	1.63754e-05	0.00093956	cin_let_7b_st;csa_let_7b_st	14	101757941
AUCACAUUGCCAGGGAUUUCCA	MCHC	-0.299655	1.70993e-05	0.00097217	bta_miR_23a_st;dre_miR_23a_st;fru_miR_23a_st;oan_miR_23a_st;tni_miR_23a_st	2	65581879
ACCCUGUAGAUCCGAAUUUGUU	MCHC	-0.299456	1.73323e-05	0.0009816	aae_miR_10_st	12	24791316
AUCACAUUGCCAGGGAUUUCC	MCHC	-0.296914	2.05773e-05	0.00112005	age_miR_23a_st;eca_miR_23a_st;ggo_miR_23a_st;hsa_miR_23a_st;lca_miR_23a_st;mml_miR_23a_st;mmu_miR_23a_st;mne_miR_23a_st;ppa_miR_23a_st;ppy_miR_23a_st;ptr_miR_23a_st;rno_miR_23a_st;sla_miR_23a_st;ssc_miR_23a_st;xla_miR_23a_st;xtr_miR_23a_st	2	65581879	ssc-miR-23a	MIMAT0002133
AGAGGUAGUGGGUUGCAUAGU	MCHC	-0.296761	2.07903e-05	0.00112783	gga_let_7d_st	3	44867277
UCGAGGAGCUCACAGUCU	MCHC	-0.295554	2.25415e-05	0.00119905	hsa_miR_151b_st	4	130665314
UGAGGUAGUAGUUUGUAUAGUU	MCHC	-0.293556	2.57514e-05	0.00132404	dre_let_7g_st;fru_let_7g_st;tni_let_7g_st	9	54378110
CAACAAAUCACAGUCUGCCAU	MCHC	-0.293546	2.57681e-05	0.00132404	tgu_miR_7_star_st	10	35113405
UCUCCCAACCCUUGUACCAGUGU	MCHC	-0.292997	2.67232e-05	0.00135718	bta_miR_150_st	6	50309923
UCACAGUGAACCGGUCUCUUUC	MCHC	-0.292666	2.73154e-05	0.00138222	pma_miR_128_st	13	22859239
UGAGGUAGUAAGUUGUGUUGUU	MCHC	-0.290213	3.2103e-05	0.0015478	dre_let_7h_st;tni_let_7h_st	X	51800919
CUUUCAGUCGGAUGUUUGCAGC	MCHC	-0.289007	3.47386e-05	0.00163525	dre_miR_30e_star_st;gga_miR_30a_3p_st;ggo_miR_30a_3p_st;hsa_miR_30a_star_st;mml_miR_30a_3p_st;mmu_miR_30a_star_st;oan_miR_30a_star_st;ppa_miR_30a_3p_st;ppy_miR_30a_3p_st;ptr_miR_30a_3p_st;rno_miR_30a_star_st;ssc_miR_30a_3p_st	1	57750760	ssc-miR-30a-3p	MIMAT0015300
UGAGGUAGUUGGUUGUAUAGU	MCHC	-0.28312	5.07894e-05	0.00219709	aae_let_7_st;aga_let_7_st;api_let_7_st;cqu_let_7_st	9	54378111
CUUUCAGUCGGAUGUUUACAGC	MCHC	-0.282634	5.23893e-05	0.00224193	cfa_miR_30e_st;hsa_miR_30e_star_st;mmu_miR_30e_star_st;oan_miR_30e_star_st;rno_miR_30e_star_st;ssc_miR_30e_3p_st;tgu_miR_30a_3p_st	6	157476663	ssc-miR-30e-3p	MIMAT0013873
UGAGGUAGUAAGUUGUAUUGUU	MCHC	-0.281967	5.46605e-05	0.00231201	age_miR_98_st;bta_miR_98_st;cfa_miR_98_st;eca_miR_98_st;ggo_miR_98_st;hsa_miR_98_st;mml_miR_98_st;mmu_miR_98_st;oan_miR_98_st;ppa_miR_98_st;ppy_miR_98_st;ptr_miR_98_st;rno_miR_98_st;ssc_miR_98_st;xtr_miR_98_st	X	51800919	ssc-miR-98	MIMAT0013905
UGAGGUAGUAGAUUGUAUGGUU	MCHC	-0.281449	5.64882e-05	0.00237554	pma_let_7c_st	3	44864810
UGUAAACAUUCCCGACUGGAAG	MCHC	-0.281192	5.74158e-05	0.00239843	dre_miR_30a_st	NW_003540667.2	160438
UGUAACAGCGACUCCAUGUGGA	MCHC	-0.27762	7.18854e-05	0.00280481	ssc_miR_194_5p_st	10	11962873	ssc-miR-194b-5p	MIMAT0020365
AUCACAUUGCCAGGGAUUA	MCHC	-0.276759	7.58533e-05	0.00293218	cfa_miR_23b_st	10	31341126
UGAGGUAGUAGGUUGUUUAGUU	MCHC	-0.276751	7.58864e-05	0.00293218	xtr_let_7e_st	3	44864443
AGAGGUAGUAGGUUGCAUAGUU	MCHC	-0.27419	8.89431e-05	0.00329142	bta_let_7d_st;eca_let_7d_st;hsa_let_7d_st;mml_let_7d_st;mmu_let_7d_st;oan_let_7d_st;ppy_let_7d_st;ptr_let_7d_st;rno_let_7d_st;tgu_let_7d_st	3	44867277	ssc-let-7d-5p	MIMAT0025356
UAAUACUGCCUGGUAAUGAUGA	MCHC	-0.273156	9.47866e-05	0.00344649	csa_miR_200_st;dre_miR_200b_st;eca_miR_200b_st;fru_miR_200b_st;hsa_miR_200b_st;mdo_miR_200b_st;mmu_miR_200b_st;tni_miR_200b_st	6	58064346
AGAGGUAGUAGGUUGCAUAGU	MCHC	-0.271743	0.000103356	0.00365486	mdo_let_7d_st	3	44867277
UACCCAUUGCAUAUCGGAGUUG	MCHC	-0.270483	0.000111609	0.00386553	cfa_miR_660_st;eca_miR_660_st;hsa_miR_660_st;mml_miR_660_st;ppy_miR_660_st;ptr_miR_660_st	X	48640827
UGAGGUAGGAGGUUGUAUAGUU	MCHC	-0.269689	0.000117118	0.00399084	cfa_let_7e_st;eca_let_7e_st;hsa_let_7e_st;mml_let_7e_st;mmu_let_7e_st;ppy_let_7e_st;ptr_let_7e_st;rno_let_7e_st;ssc_let_7e_st	6	51858385	ssc-let-7e	MIMAT0013866
UUAUCAGAAUCUCCAGGGGUAC	MCHC	-0.269425	0.000119007	0.0040262	bta_miR_361_st;cfa_miR_361_st;eca_miR_361_5p_st;hsa_miR_361_5p_st;mml_miR_361_5p_st;mmu_miR_361_st;ppy_miR_361_5p_st;rno_miR_361_st;ssc_miR_361_5p_st	X	78804833	ssc-miR-361-5p	MIMAT0013933
UGAGGUAGGAGGUUGUAUAGU	MCHC	-0.269402	0.000119173	0.0040287	bta_let_7e_st	6	51858385
UGAGGUAGUAGGUUGUAUAGUU	MCHC	-0.267743	0.000131721	0.0043455	bfl_let_7a_st;bma_let_7_st;bta_let_7a_st;cbr_let_7_st;cel_let_7_st;cfa_let_7a_st;crm_let_7_st;dre_let_7a_st;eca_let_7a_st;fru_let_7a_st;gga_let_7a_st;gga_let_7j_st;hsa_let_7a_st;lgi_let_7_st;mdo_let_7a_st;mml_let_7a_st;mmu_let_7a_st;pma_let_7a_st;ppc_let_7_st;ppy_let_7a_st;ptr_let_7a_st;rno_let_7a_st;sko_let_7_st;ssc_let_7a_st;tgu_let_7a_st;tni_let_7a_st;xtr_let_7a_st	9	54378110	ssc-let-7a	MIMAT0013865
UCUACAGUGCACGUGUCUCCAG	MCHC	-0.266487	0.000142027	0.00455507	eca_miR_139_5p_st;hsa_miR_139_5p_st;mml_miR_139_5p_st;mmu_miR_139_5p_st;ppy_miR_139_5p_st;rno_miR_139_5p_st;ssc_miR_139_5p_st	9	7935675	ssc-miR-139-5p	MIMAT0002159
AUCACAUUGCCAGGGAUAACCA	MCHC	-0.263271	0.000171967	0.00520275	oan_miR_23b_st	10	31341123
ACAGUAUUCUGCACAUUGGUUA	MCHC	-0.261531	0.000190523	0.00555678	ppy_miR_199b_3p_st	1	302681832
AACCCGUAAAUCCGAACUUGUG	MCHC	-0.260182	0.000206181	0.00589177	dan_miR_100_st;der_miR_100_st;dgr_miR_100_st;dme_miR_100_5p_st;dmo_miR_100_st;dse_miR_100_st;dsi_miR_100_st;dvi_miR_100_st;dwi_miR_100_st;dya_miR_100_st	9	54383425
UGGGUCUUUGCGGGCGAGAUGA	MCHC	-0.259978	0.000208651	0.00594638	bta_miR_193a_5p_st;cfa_miR_193a_st;eca_miR_193a_5p_st;hsa_miR_193a_5p_st;mml_miR_193a_5p_st;ppy_miR_193a_5p_st;ssc_miR_193a_5p_st;tgu_miR_193b_star_st	12	45165081	ssc-miR-193a-5p	MIMAT0013894
UAGCAGCACAUCAUGGUUUACA	MCHC	-0.255256	0.000274122	0.00716916	age_miR_15b_st;bta_miR_15b_st;eca_miR_15b_st;ggo_miR_15b_st;hsa_miR_15b_st;lla_miR_15b_st;mml_miR_15b_st;mmu_miR_15b_st;mne_miR_15b_st;ppa_miR_15b_st;ppy_miR_15b_st;ptr_miR_15b_st;rno_miR_15b_st;ssc_miR_15b_st	13	108388152	ssc-miR-15b	MIMAT0002125
UUAAGACUUGCAGUGAUGUUU	MCHC	-0.255028	0.000277721	0.00723013	eca_miR_499_5p_st;rno_miR_499_st	17	43571160	ssc-miR-499-5p	MIMAT0013877
UCAGUGCAUCACAGAACUUUGU	MCHC	-0.254658	0.000283659	0.00734411	bta_miR_148b_st;cfa_miR_148b_st;eca_miR_148b_3p_st;hsa_miR_148b_st;mml_miR_148b_st;mmu_miR_148b_st;ppy_miR_148b_st;ptr_miR_148b_st;rno_miR_148b_3p_st;ssc_miR_148b_st;xtr_miR_148b_st	5	20388239	ssc-miR-148b-3p	MIMAT0013901
UUCACAGUGGCUAAGUUCCG	MCHC	-0.254136	0.000292218	0.00746271	bta_miR_27a_3p_st;cfa_miR_27a_st	2	65582068
AACAUUCAUUACUGUCGGUGGGU	MCHC	-0.253721	0.000299222	0.00757624	oan_miR_181c_st	10	26426904
UAAUACUGCCUGGUAAUGAUGAC	MCHC	-0.252868	0.000314071	0.00784616	rno_miR_200b_st	6	58064346
AACCCGUAGAUCCGAACUUGUG	MCHC	-0.252535	0.000320048	0.00792481	aae_miR_100_st;aga_miR_100_st;age_miR_100_st;ame_miR_100_st;bma_miR_100b_st;bmo_miR_100_st;bta_miR_100_st;cqu_miR_100_st;dre_miR_100_st;eca_miR_100_st;fru_miR_100_st;gga_miR_100_st;ggo_miR_100_st;hsa_miR_100_st;lgi_miR_100_st;lla_miR_100_st;mml_miR_100_st;mmu_miR_100_st;nvi_miR_100_st;oan_miR_100_st;pma_miR_100a_st;ppa_miR_100_st;ppy_miR_100_st;ptr_miR_100_st;rno_miR_100_st;sko_miR_100_st;sla_miR…	9	54383425	ssc-miR-100	MIMAT0013911
UGAGGUAGUAGGUUAUAUAGUU	MCHC	-0.252463	0.000321365	0.00794843	spu_let_7_st	3	44864443
UGUAAACAUCCUACACUCUCAG	MCHC	-0.252309	0.000324178	0.00799541	dre_miR_30c_st	1	57721737
UAGCAGCACAUCAUGGUUUGU	MCHC	-0.252109	0.000327861	0.00806808	oan_miR_15c_st;tgu_miR_15c_st	NW_003613303.1	70425
UCUACAGUGCACGUGUCUCCAGU	MCHC	-0.246913	0.000438462	0.00982846	bta_miR_139_st	9	7935674
AACAUUCAUUGCUGUCGGUGGG	MCHC	-0.24637	0.000451801	0.010035	dre_miR_181b_st;fru_miR_181b_st;gga_miR_181b_st;mdo_miR_181b_st;tni_miR_181b_st;xtr_miR_181b_st	1	299324026
CACAUUCAUUGCUGUCGGUGGG	MCHC	-0.245984	0.000461538	0.0101963	dre_miR_181c_st	1	299324026
UGAGAACUGAAUUCCAUAGGCUGU	MCHC	-0.245914	0.000463336	0.0102176	bta_miR_146b_st;rno_miR_146b_st	14	123301772
UGGCUCAGUUCAGCAGGAACAGG	MCHC	-0.243569	0.000526946	0.0112311	cfa_miR_24_st	10	31340340
UAAUACUGCCUGGUAAUGAUGAU	MCHC	-0.240965	0.00060697	0.0124113	gga_miR_200b_st;oan_miR_200b_st;tgu_miR_200b_st	6	58064346
AACAUUCAUUGUUGUCGGUGGGU	MCHC	-0.240938	0.000607876	0.0124113	bta_miR_181d_st;cfa_miR_181d_st;hsa_miR_181d_st;mml_miR_181d_st;mmu_miR_181d_st;ppy_miR_181d_st;ptr_miR_181d_st;rno_miR_181d_st	2	65553536
UCCCUGAGACCCUUUAACCUGU	MCHC	-0.240344	0.000627655	0.0126659	cfa_miR_125a_st	6	51858862
UGAGGUAGUAGGUUGUAUAGU	MCHC	-0.239104	0.000670893	0.0131883	ame_let_7_st;bmo_let_7_st;cte_let_7_st;dan_let_7_st;der_let_7_st;dgr_let_7_st;dme_let_7_5p_st;dmo_let_7_st;dpe_let_7_st;dps_let_7_st;dse_let_7_st;dsi_let_7_st;dvi_let_7_st;dwi_let_7_st;dya_let_7_st;isc_let_7_st;ngi_let_7_st;nvi_let_7_st	3	44864443
UCAGUGCAUGACAGAACUUUGG	MCHC	-0.236017	0.000790822	0.0147542	dre_miR_152_st	12	24289550
UAGCAGCACAAAAAUAUUGGCA	MCHC	-0.235688	0.000804695	0.0149216	mdo_miR_195_st	12	54717330
ACAGCAGGCACAGACAGGCAG	MCHC	-0.234539	0.000854935	0.0154594	age_miR_214_st;dre_miR_214_st;fru_miR_214_st;ggo_miR_214_st;mdo_miR_214_st;mml_miR_214_st;mne_miR_214_st;ppa_miR_214_st;ppy_miR_214_st;ptr_miR_214_st;rno_miR_214_st;sla_miR_214_st;ssc_miR_214_st;tni_miR_214_st;xtr_miR_214_st	9	126099480	ssc-miR-214	MIMAT0002147
UGGCUCAGUUCAGCAGGAACAG	MCHC	-0.234075	0.000876043	0.0156857	bta_miR_24_3p_st;dre_miR_24_st;eca_miR_24_st;fru_miR_24_st;gga_miR_24_st;ggo_miR_24_st;hsa_miR_24_st;mml_miR_24_st;mmu_miR_24_st;mne_miR_24_st;oan_miR_24_st;pma_miR_24_st;ppa_miR_24_st;ppy_miR_24_st;ptr_miR_24_st;rno_miR_24_st;ssc_miR_24_st;tgu_miR_24_st;tni_miR_24_st;xtr_miR_24a_st	2	65582223	ssc-miR-24-3p	MIMAT0002134
UAAGGUGCAUCUAGUGCAGUUAG	MCHC	-0.23401	0.000879039	0.01572	eca_miR_18b_st;hsa_miR_18b_st;mml_miR_18b_st;ppy_miR_18b_st;ptr_miR_18b_st;ssc_miR_18b_st;xla_miR_18_st;xtr_miR_18b_st	X	126200069	ssc-miR-18b	MIMAT0020585
UGAGAACUGAAUUCCACGGGUU	MCHC	-0.233909	0.000883705	0.0157807	oan_miR_146a_st	16	68488139
UCAGUGCAUGACAGAACUUGGG	MCHC	-0.232624	0.000945155	0.0165376	bta_miR_152_st;mdo_miR_152_st	12	24289550
ACUGGACUAGGAGUCAGAAGG	MCHC	-0.232581	0.000947268	0.0165613	hsa_miR_378i_st	8	145025769
UGAGGUAGUAGGUUGUAUGGUU	MCHC	-0.230151	0.00107459	0.0180589	bta_let_7c_st;cfa_let_7c_st;dre_let_7c_st;eca_let_7c_st;gga_let_7c_st;hsa_let_7c_st;mml_let_7c_st;mmu_let_7c_st;ppy_let_7c_st;ptr_let_7c_st;rno_let_7c_st;ssc_let_7c_st;tgu_let_7c_st;xtr_let_7c_st	13	191559351	ssc-let-7c	MIMAT0002151
UUGUGCUUGAUCUAACCAUGUG	MCHC	-0.229212	0.00112781	0.0186597	bta_miR_218_st;dre_miR_218a_st;fru_miR_218a_st;pma_miR_218a_st;ssc_miR_218b_st;tni_miR_218a_st	8	15443814	ssc-miR-218b	MIMAT0020589
AAAAGCUGGGUUGAGAGGA	MCHC	-0.228534	0.00116779	0.0190585	hsa_miR_320d_st;ppy_miR_320d_st	14	26152851
ACAACAAAUCACAGUCUGCCAU	MCHC	-0.228431	0.00117397	0.019127	rno_miR_7a_1_star_st	10	35113404
AAUGGCGCCACUAGGGUUGUG	MCHC	-0.228286	0.00118273	0.0192124	eca_miR_652_st;hsa_miR_652_st;mml_miR_652_st;mmu_miR_652_st;ppy_miR_652_st;ptr_miR_652_st;rno_miR_652_st	NW_003539729.1	52764
UGUAACAGCAACUCCAUGUGG	MCHC	-0.226686	0.00128335	0.0203192	dre_miR_194a_st;fru_miR_194_st;tni_miR_194_st	2	6416789	ssc-miR-194a	MIMAT0025368
CAAAGUGCUCAUAGUGCAGGUAG	MCHC	-0.22504	0.00139503	0.0216335	eca_miR_20b_st;gga_miR_20b_st;hsa_miR_20b_st;mml_miR_20b_st;mmu_miR_20b_st;oan_miR_20b_st;ppy_miR_20b_st;ptr_miR_20b_st;rno_miR_20b_5p_st;tgu_miR_20b_st;xla_miR_20_st;xtr_miR_20b_st	X	126199822
CGUCAACACUUGCUGGUUUCCU	MCHC	-0.224358	0.00144384	0.0220912	bta_miR_505_st;eca_miR_505_st;hsa_miR_505_st;mml_miR_505_st;ppy_miR_505_st;ptr_miR_505_st	X	130835653
GACCCGUAGAUCCGAACUUGUG	MCHC	-0.224331	0.00144584	0.0220929	api_miR_100_st;nve_miR_100_st	9	54383425
AAUGGCGCCACUAGGGUUGUGC	MCHC	-0.220588	0.00174311	0.024881	cfa_miR_652_st	NW_003539729.1	52763
UAGCUUAUCAGACUGAUGUUGA	MCHC	-0.219864	0.00180671	0.0255058	age_miR_21_st;cfa_miR_21_st;cgr_miR_21_st;eca_miR_21_st;gga_miR_21_st;ggo_miR_21_st;hsa_miR_21_st;mdo_miR_21_st;mml_miR_21_st;mmu_miR_21_st;mne_miR_21_st;oan_miR_21_st;ppa_miR_21_st;ppy_miR_21_st;ptr_miR_21_st;rno_miR_21_st;ssc_miR_21_st;tgu_miR_21_st	12	37340402	ssc-miR-21	MIMAT0002165
UCCCUGAGACCCUUUAACCUGUGA	MCHC	-0.219108	0.00187532	0.0261457	eca_miR_125a_5p_st;hsa_miR_125a_5p_st;mml_miR_125a_5p_st;mmu_miR_125a_5p_st;ppy_miR_125a_5p_st;rno_miR_125a_5p_st	6	51858862
UGAGGUAGUAGGUUGUAAAGUU	MCHC	-0.218896	0.00189499	0.0263195	pma_let_7d_st	9	54378110
UAUUGCACUCGUCCCGGCCUGC	MCHC	-0.218813	0.00190275	0.0263921	spu_miR_92c_st	4	103407110
UGAGGUAGUAGGUUGUAUAG	MCHC	-0.218408	0.00194097	0.0267499	tca_let_7_5p_st	9	54378112
UCAGUGCAUGACAGAACUUGG	MCHC	-0.216815	0.00209826	0.0279798	cfa_miR_152_st;hsa_miR_152_st;mml_miR_152_st;mmu_miR_152_st;ptr_miR_152_st;rno_miR_152_st;ssc_miR_152_st	12	24289551	ssc-miR-152	MIMAT0013887
UGAGGUAGUAGAUUGUAUAGUU	MCHC	-0.2162	0.00216206	0.0284397	bta_let_7f_st;cfa_let_7f_st;dre_let_7f_st;eca_let_7f_st;gga_let_7f_st;hsa_let_7f_st;mdo_let_7f_st;mml_let_7f_st;mmu_let_7f_st;oan_let_7f_st;ppy_let_7f_st;ptr_let_7f_st;rno_let_7f_st;ssc_let_7f_st;tgu_let_7f_st;xtr_let_7f_st	X	51801782	ssc-let-7f	MIMAT0002152
AUCACAUUGCCAGGGAUUACC	MCHC	-0.215394	0.00224823	0.0291624	eca_miR_23b_st;gga_miR_23b_st;hsa_miR_23b_st;mdo_miR_23b_st;mml_miR_23b_st;mmu_miR_23b_st;rno_miR_23b_st;tgu_miR_23_st;xtr_miR_23b_st	10	31341124
ACAGCAGGCACAGACAGGCAGU	MCHC	-0.215267	0.00226212	0.0292558	bta_miR_214_st;cfa_miR_214_st;eca_miR_214_st;hsa_miR_214_st;mmu_miR_214_st;oan_miR_214_st;tgu_miR_214_st	9	126099479
UCCCUGAGACCCUUUAACCUGUG	MCHC	-0.212636	0.00256753	0.0315291	bta_miR_125a_st;ssc_miR_125a_st	6	51858862	ssc-miR-125a	MIMAT0013897
UGGAGAGAAAGGCAGUUCCUGA	MCHC	-0.211977	0.00264977	0.0321869	bta_miR_185_st;cfa_miR_185_st;hsa_miR_185_st;mml_miR_185_st;mmu_miR_185_st;ppy_miR_185_st;ptr_miR_185_st;rno_miR_185_st;ssc_miR_185_st	14	55086534	ssc-miR-185	MIMAT0007759
UGGAAGACUAGUGAUUUUGUUGUU	MCHC	-0.211869	0.00266346	0.0322994	bta_miR_7_st;lgi_miR_7_st;ssc_miR_7_st	10	35113363	ssc-miR-7	MIMAT0002141
UACAGUAGUCUGCACAUUGG	MCHC	-0.210028	0.00290677	0.0341435	bta_miR_199c_st;gga_miR_199_star_st	9	126105261
UCUCACACAGAAAUCGCACCCGUCA	MCHC	-0.209768	0.00294271	0.0344178	ssc_miR_342_st	NA	NA	ssc-miR-342	MIMAT0013944
UGGGUCUUUGCGGGCAAGAUGA	MCHC	-0.209509	0.0029789	0.0347388	mmu_miR_193_star_st;rno_miR_193_star_st	12	45165081
UUCACAGUGGUUAAGUUCUGC	MCHC	-0.209173	0.00302659	0.0350616	dre_miR_27c_st;tni_miR_27c_st	10	31340888
AAAAGCUGGGUUGAGAGG	MCHC	-0.208465	0.00312897	0.0359245	ptr_miR_320d_st	14	6954954
CAGUAGUCUGCACAUUGGUUA	MCHC	-0.206285	0.00346482	0.0383619	pma_miR_199a_star_st;pma_miR_199b_star_st;ssc_miR_199a_star_st	1	302681832
GCAGGCACAGACAGGCAGUA	MCHC	-0.206272	0.00346675	0.0383638	gga_miR_1623_st	9	126099478
ACAGUAGUCUGCACAUUGGUU	MCHC	-0.205633	0.00357132	0.0391941	cfa_miR_199_st;oan_miR_199_st;tgu_miR_199_3p_st	1	302681833
AUCACAUUGCCAGGGAUUACCA	MCHC	-0.203005	0.00403137	0.0424856	dre_miR_23b_st;fru_miR_23b_st;ssc_miR_23b_st;tni_miR_23b_st	10	31341123	ssc-miR-23b	MIMAT0013893
UACAGUAGUCUGCACAUUGGUU	MCHC	-0.202149	0.00419237	0.0434831	dre_miR_199_star_st;ssc_miR_199b_star_st;xtr_miR_199a_star_st	9	126105259	ssc-miR-199b-3p	MIMAT0007760
UGAGGUAGUAGAUUGAAUAGUU	MCHC	-0.202095	0.00420262	0.0435255	dre_let_7e_st;fru_let_7e_st;gga_let_7k_st;oan_let_7e_st;tgu_let_7e_st;tni_let_7e_st	X	51801782
AUGACCUAUGAAUUGACAGAC	MCHC	-0.200785	0.0044607	0.0451719	eca_miR_215_st;gga_miR_215_st;ggo_miR_215_st;hsa_miR_215_st;mml_miR_215_st;mne_miR_215_st;oan_miR_215_st;ppy_miR_215_st;ptr_miR_215_st;ssc_miR_215_st;tgu_miR_215_st	10	11963168	ssc-miR-215	MIMAT0010192
UGAGGUAGUAGUUUGUACAGU	MCHC	-0.200407	0.00453795	0.045659	gga_let_7g_st;mdo_let_7g_st	13	37599007
UUCAAGUAAUUCAGGAUAGGU	MCHC	-0.197681	0.00513034	0.0493493	hsa_miR_26b_st;mml_miR_26b_st;mmu_miR_26b_st;ppy_miR_26b_st;ptr_miR_26b_st;rno_miR_26b_st	NW_003537647.2	56020
CUGGAGCGCGCGGGCGAGGCAGGC	MCHC	0.197265	0.00522656	0.0499105	mmu_miR_5130_st	11	53669691
CGCGGGUCGGGGUCUGCAGG	MCHC	0.197651	0.00513708	0.0493832	hsa_miR_3621_st	8	1462207
GGUGGGAGGUGGGGUGGGCA	MCHC	0.197819	0.00509875	0.0491634	mmu_miR_705_st	6	145384549
UGCAGUGACGUCUCUUCCCC	MCHC	0.19974	0.00467685	0.0466279	gga_miR_2128_st	5	3711911
AGCAGCAUUGUACAGGGCUAU	MCHC	0.201449	0.00432812	0.044322	cfa_miR_107_st	16	59912666
GUUCAUGUCCCUGUUCAGGCGCCA	MCHC	0.20146	0.00432596	0.0443102	mmu_miR_5097_st	4	123720251
GUCCAGUUUUCCCAGGAAUCCC	MCHC	0.202117	0.00419844	0.0435028	dre_miR_145_st	2	157346142
CCCGGGGCGCCCGAGGGG	MCHC	0.202415	0.0041417	0.0432012	oan_miR_1394_st	NW_003538861.2	34944
UCGAAUCCCAGCGGUGCCUCU	MCHC	0.203812	0.00388467	0.0414565	mmu_miR_5100_st	12	55878352
AACUGGCCUACAAAGUCCCAG	MCHC	0.204592	0.00374745	0.0404079	mdo_miR_193_st	12	45165048
CGGGUGAGGGCGGUGGGGGA	MCHC	0.205443	0.00360294	0.0394719	gga_miR_1790_st	7	2238825
GGGAGAAGGGUCGGGGC	MCHC	0.205894	0.00352827	0.0388775	hsa_miR_4516_st	4	2796432
UUGGGCUGGGCUGGGUUGGG	MCHC	0.206274	0.00346652	0.0383638	hsa_miR_1587_st	9	46690881
AGGCAGGGGCUGGGCCUGCAGC	MCHC	0.207256	0.00331146	0.0372288	mmu_miR_346_star_st	14	94051846
UAGAUAAAGAUGAGAGAAAAA	MCHC	0.207275	0.00330852	0.0372149	csi_miR3951_st	18	61189890
AAACCGUUACCAUUACUGAGUUU	MCHC	0.209378	0.00299736	0.0348665	bta_miR_451_st;gga_miR_451_st;oan_miR_451_st;tgu_miR_451_st	12	47177127
AUUUGGGGUGGGGGAUGGGGA	MCHC	0.209435	0.00298934	0.0348329	eca_miR_1892_st	1	40956202
GGUGGGGUGGGGGGGUUGG	MCHC	0.21096	0.00278115	0.0332024	bta_miR_2888_st	14	120707919
GGGUCCCGGGGAGGGGGG	MCHC	0.212918	0.00253311	0.0313085	hsa_miR_4281_st	1	304359153
CGGCGCGACCGGCCCGGGG	MCHC	0.213578	0.00245417	0.0307231	hsa_miR_4634_st	14	28290047
GUGGGUUGGGGCGGGCUCUG	MCHC	0.213707	0.00243905	0.0306817	hsa_miR_3940_5p_st	10	20142288
UGUAAACAUCCCCGACUGGAAGCU	MCHC	0.21465	0.00233062	0.0297637	bta_miR_30d_st;cfa_miR_30d_st;ssc_miR_30d_st;tgu_miR_30d_5p_st	4	6713525	ssc-miR-30d	MIMAT0013871
GUGGGGCCAGGCGGUGGUGG	MCHC	0.214973	0.00229458	0.0294753	mml_miR_1227_st	9	135420289
UCGCCUCCUCCUCUCCC	MCHC	0.215009	0.00229062	0.0294467	bta_miR_1281_st;hsa_miR_1281_st;ppy_miR_1281_st;ptr_miR_1281_st	X	2264282
AGCAGCAUUGUACAGGGCUAUCA	MCHC	0.215396	0.00224805	0.0291624	dre_miR_107_st;eca_miR_107b_st;fru_miR_107_st;gga_miR_107_st;ggo_miR_107_st;hsa_miR_107_st;lla_miR_107_st;mdo_miR_107_st;mml_miR_107_st;mmu_miR_107_st;mne_miR_107_st;ppa_miR_107_st;ppy_miR_107_st;ptr_miR_107_st;rno_miR_107_st;ssc_miR_107_st;tgu_miR_107_st;tni_miR_107_st;xtr_miR_107_st	14	110407108	ssc-miR-107	MIMAT0002155
UCCCUGUCCUCCAGGAGCUC	MCHC	0.215542	0.00223217	0.0290806	bta_miR_339b_st;ssc_miR_4334_3p_st	6	71935907	ssc-miR-4334-3p	MIMAT0020366
GCGGAGCGGAGCGGAGCGGGG	MCHC	0.217373	0.00204187	0.0276148	tgu_miR_2976_st	3	10645928
AUGGAUGGGGGUGAGGGGUGCA	MCHC	0.218319	0.00194951	0.0268129	bta_miR_2392_st	8	941546
UGGGGAGCGGCCCCCGGGCGGG	MCHC	0.220658	0.00173708	0.0248273	bta_miR_1343_st	2	28433229
GGCGGGUGCGGGGGUGG	MCHC	0.221133	0.00169663	0.0244084	hsa_miR_3656_st	2	2788698
CGGGAGGGGAGGGAGGGCGGG	MCHC	0.222396	0.00159316	0.0234753	gga_miR_2127_st	NW_003613477.1	122032
GGUGCAGUGCUGCAUCUCUGG	MCHC	0.223048	0.00154204	0.0229852	mmu_miR_143_star_st;rno_miR_143_star_st;ssc_miR_143_5p_st	2	157344752	ssc-miR-143-5p	MIMAT0017374
GGGGGGCAGGAGGGGCUCA	MCHC	0.223851	0.00148119	0.0224068	rno_miR_328a_star_st	6	25134132
CGGGGCGGCAGGGGCCUC	MCHC	0.223991	0.00147081	0.0223504	hsa_miR_3196_st	13	216417897
GUGACAUCACAUAUACGGCGGC	MCHC	0.224794	0.00141251	0.0218273	cfa_miR_489_st;eca_miR_489_st	9	80161833
AGCAGCAUUGUACAGGGCUAUC	MCHC	0.226526	0.00129384	0.0204408	bta_miR_107_st;oan_miR_107_st	14	110407109
CCCCAGGGCGACGCGGCGGG	MCHC	0.22655	0.00129229	0.0204304	hsa_miR_1915_st;ppy_miR_1915_st	12	1413346
CAGUGCAAUAAUGAAAGGGCAU	MCHC	0.228247	0.00118512	0.0192287	dre_miR_130b_st	14	53695571
UCCCUGUCCUCCAGGAGCUCACG	MCHC	0.228942	0.0011436	0.0188141	hsa_miR_339_5p_st;mml_miR_339_5p_st;mmu_miR_339_5p_st;ppy_miR_339_5p_st;rno_miR_339_5p_st	11	6878882
AGCAGCAUUGUACAGGGCUUU	MCHC	0.230364	0.00106282	0.017923	dre_miR_107b_st	16	59912666
GGGGGGCAGGAGGGGCUCAGGG	MCHC	0.231927	0.000980103	0.0169546	mmu_miR_328_star_st	6	25134129
AGUGAGGAGGCCGGGGCCGCU	MCHC	0.233091	0.00092238	0.0162954	osa_miR1846a_5p_st;osa_miR1846b_5p_st;osa_miR1846c_5p_st	12	3767152
AGGGAGGGACGGGGGCUGUGC	MCHC	0.234139	0.000873108	0.0156584	hsa_miR_149_star_st	15	154447033
UGUAAACAUCCCUGACUGGAAGCU	MCHC	0.234142	0.000872951	0.0156584	pma_miR_30b_st	NW_003540667.2	160436
UGGGGGCGGUGGGGGGCGGG	MCHC	0.234884	0.000839546	0.0152885	bta_miR_1777a_st	4	41993746
GGGGCUGGGGCCGGGGCCGAGC	MCHC	0.235107	0.000829726	0.0151831	hsa_miR_762_st;ptr_miR_762_st	8	1092756
CCCCGGGGAGCCCGGCG	MCHC	0.235547	0.000810702	0.0149941	hsa_miR_4532_st	7	4478538
UGUGCAAAUCCAUGCAAAACUG	MCHC	0.237853	0.000717331	0.0137613	cfa_miR_19b_st	11	66610693
GCGGGAUGGGCUGGGCCGGG	MCHC	0.237962	0.000713148	0.0136991	tgu_miR_2974_st	7	33141017
CGGGGGUGGCGGGGAGGGGG	MCHC	0.239467	0.000657957	0.0130199	bta_miR_2305_st	NW_003541294.1	709
AGGGGGCGGGCUCCGGCG	MCHC	0.240077	0.000636757	0.0127668	hsa_miR_4488_st	17	67586529
UCAAGAGCAAUAACGAAAAAUG	MCHC	0.240303	0.000629054	0.0126848	ssc_miR_335_st	18	19338044	ssc-miR-335	MIMAT0013955
AAGCUGCCAGUUGAAGAACUGU	MCHC	0.242023	0.000573201	0.0119493	age_miR_22_st;cfa_miR_22_st;eca_miR_22_st;gga_miR_22_st;hsa_miR_22_st;lca_miR_22_st;lla_miR_22_st;mml_miR_22_st;mmu_miR_22_st;mne_miR_22_st;oan_miR_22_st;ppa_miR_22_st;ppy_miR_22_st;ptr_miR_22_st;rno_miR_22_st;sla_miR_22_st;ssc_miR_22_3p_st;xtr_miR_22_st	NA	NA	ssc-miR-22-3p	MIMAT0015710
GUGGGUUGGGGGCGGGGG	MCHC	0.242187	0.000568107	0.0118827	oan_miR_1346_st	1	11400988
GGGGGCGGUGGGGGGCGGGG	MCHC	0.243695	0.000523319	0.011181	bta_miR_1777b_st	6	827723
UUGGGGCUGGGCUGGGGGCA	MCHC	0.244789	0.000492889	0.010718	bta_miR_1584_st	6	152494278
GAGGGAGGGACGGGGGCGGUGC	MCHC	0.245367	0.000477486	0.0104517	mmu_miR_149_star_st	15	154447033
CCGGGUGGGGCUGGGCUGGG	MCHC	0.249365	0.00038254	0.00898084	gga_miR_1584_st	NW_003539576.1	60607
UAGCACCAUUUGAAAUCAGUGUU	MCHC	0.249924	0.000370771	0.00879285	bta_miR_29b_st;cfa_miR_29b_st;eca_miR_29b_st;gga_miR_29b_st;hsa_miR_29b_st;mml_miR_29b_st;mmu_miR_29b_st;rno_miR_29b_st;xtr_miR_29b_st	18	19034872	ssc-miR-29b	MIMAT0002137
GAGGGUUGGGCGGAGGCUUUCC	MCHC	0.251102	0.000347023	0.00838872	bta_miR_296_st	17	66288715
CACGGCCGCCGCCGGGCGCC	MCHC	0.253038	0.000311046	0.00778114	ssc_miR_4332_st	6	870456	ssc-miR-4332	MIMAT0017962
UCCCUGUCCUCCAGGAGCUCAC	MCHC	0.25316	0.000308913	0.00774843	bta_miR_339_st;ssc_miR_339_5p_st	11	6878883	ssc-miR-339-5p	MIMAT0013939
GUGGGCGGUGCGGGGCGGCG	MCHC	0.253733	0.000299019	0.0075755	gga_miR_1777_st	15	157557669
GUGGGUGGGGGCAUCUCGGA	MCHC	0.25393	0.000295671	0.00751241	mml_miR_1230_st	2	141010219
UGCAGGUGAUGGCGGGGCUG	MCHC	0.254597	0.000284645	0.00734508	gga_miR_1636_st	9	592436
GGGGCGGGGGGGCGGGUG	MCHC	0.257457	0.000241525	0.00658373	bta_miR_2881_st	12	12717988
AGCAGGUGCGGGGCGGCG	MCHC	0.259037	0.000220396	0.00616123	hsa_miR_3665_st	3	133836025
GGCCGGGGGACGGGCUGGGA	MCHC	0.259436	0.000215344	0.00606258	peu_miR2911_st	12	46773536
GGGUGCGGGCCGGCGGGG	MCHC	0.261015	0.00019638	0.00568754	hsa_miR_4466_st	14	53692931
CGGGGUGGGUGAGGUCGGGC	MCHC	0.262521	0.000179749	0.0053576	hsa_miR_4651_st	10	28838772
AGGCGGGCCGGGGUUGGA	MCHC	0.263234	0.000172347	0.00521063	bta_miR_2899_st	1	153888808
UGUAAACAUCCUCGACUGGAAGC	MCHC	0.264942	0.000155744	0.00484245	cfa_miR_30a_st;oan_miR_30a_st;pma_miR_30a_st;tgu_miR_30b_5p_st	NW_003540052.2	200566
AAUCAAAACCUAAAGAAAAUA	MCHC	0.265248	0.000152936	0.00479603	dre_miR_737_st	1	210517287
UGUGCAAAUCCAUGCAAAACUGA	MCHC	0.265416	0.000151406	0.00476509	age_miR_19b_st;bta_miR_19b_st;dre_miR_19b_st;eca_miR_19b_st;fru_miR_19b_st;gga_miR_19b_st;ggo_miR_19b_st;hsa_miR_19b_st;lca_miR_19b_st;lla_miR_19b_st;mdo_miR_19b_st;mml_miR_19b_st;mmu_miR_19b_st;mne_miR_19b_st;oan_miR_19b_st;pma_miR_19b_st;ppa_miR_19b_st;ppy_miR_19b_st;ptr_miR_19b_st;rno_miR_19b_st;sla_miR_19b_st;ssc_miR_19b_st;tgu_miR_19b_st;tni_miR_19b_st;xla_miR_19b_st;xtr_miR_19b_st	X	126199657	ssc-miR-19b	MIMAT0013950
CCGGGCCGGGCGGGCGGG	MCHC	0.265723	0.000148667	0.00468901	tgu_miR_2981_st	6	74545310
CAGCAGCACACUGUGGUUUGUA	MCHC	0.266841	0.000139047	0.00449573	bta_miR_497_st;mmu_miR_497_st;ptr_miR_497_st;rno_miR_497_st	12	54717032
AGGGGCGGGAGGGGUCGGGC	MCHC	0.267709	0.000131989	0.00434853	gga_miR_1607_st	2	339014
GGCGGCGGCGGAGGCGGGGG	MCHC	0.268215	0.000128027	0.00423963	hsa_miR_3960_st;mmu_miR_3960_st	1	302142706
CAGCAGCACACUGUGGUUUGU	MCHC	0.270668	0.000110358	0.00384043	cfa_miR_497_st;eca_miR_497_st;hsa_miR_497_st;mdo_miR_497_st;mml_miR_497_st;ppy_miR_497_st;ssc_miR_497_st	12	54717032	ssc-miR-497	MIMAT0013926
ACUAUAUAUCAAGCAUAUUCCU	MCHC	0.271366	0.000105766	0.00371124	mmu_miR_190_star_st;rno_miR_190_star_st	1	120448026
GCGGGCGGGGCCGGGGGCGGGG	MCHC	0.27249	9.87425e-05	0.00352878	mmu_miR_5126_st	6	58229492
AGACAAAAAUAUAAAUAACAAA	MCHC	0.272602	9.80664e-05	0.00351322	osa_miR2923_st	X	61287294
AACUGGCCUACAAAGUCCCAGU	MCHC	0.274959	8.48155e-05	0.00317084	bta_miR_193a_3p_st;dre_miR_193a_st;eca_miR_193a_3p_st;fru_miR_193_st;gga_miR_193a_st;hsa_miR_193a_3p_st;mml_miR_193a_3p_st;mmu_miR_193_st;ppy_miR_193a_3p_st;ptr_miR_193a_st;rno_miR_193_st;ssc_miR_193a_3p_st;tni_miR_193_st	12	45165047	ssc-miR-193a-3p	MIMAT0013895
CGCAUCCCCUAGGGCAUUGGUGU	MCHC	0.276485	7.71535e-05	0.00296283	bta_miR_324_st;cfa_miR_324_st;eca_miR_324_5p_st;hsa_miR_324_5p_st;mml_miR_324_5p_st;mmu_miR_324_5p_st;ppy_miR_324_5p_st;rno_miR_324_5p_st;ssc_miR_324_st	3	139855174	ssc-miR-324	MIMAT0013957
CGGCGGCAGCGCCGGGGCG	MCHC	0.278914	6.62854e-05	0.00263564	bta_miR_2885_st	17	66350524
UGUAAACAUCCUCGACUGGAAGCU	MCHC	0.280184	6.11944e-05	0.00250371	bta_miR_30a_5p_st	NW_003540052.2	200566
GCCGGCGGGAGCCCCAGGGAG	MCHC	0.281196	5.74e-05	0.00239843	mmu_miR_2137_st	1	2924027
GGGGCCUGGCGGUGGGCGG	MCHC	0.284736	4.57983e-05	0.00202931	hsa_miR_2861_st	10	45386429
CAGUGCAAUGUUAAAAGGGCAU	MCHC	0.289823	3.29346e-05	0.00157403	bta_miR_130a_st;cfa_miR_130a_st;dre_miR_130a_st;eca_miR_130a_st;gga_miR_130c_st;hsa_miR_130a_st;mmu_miR_130a_st;oan_miR_130b_st;ppy_miR_130a_st;ptr_miR_130a_st;rno_miR_130a_st;ssc_miR_130a_st;tgu_miR_130c_st;xtr_miR_130a_st	2	12929892	ssc-miR-130a	MIMAT0007758
AUAUAAUCGGCAUAUAACC	MCHC	0.290709	3.10763e-05	0.00151499	tca_miR_3902_3p_st	1	275344345
ACCUUCCAAAAAAGCACUC	MCHC	0.297714	1.94984e-05	0.00108051	tca_miR_3877_5p_st	NW_003539163.2	9193
CCCAGUGUUCAGACUACCUGUU	MCHC	0.301342	1.52441e-05	0.00088626	bta_miR_199a_5p_st;oan_miR_199_star_st;tgu_miR_199_5p_st	2	69991828
AAGGCGGCGGCGGCGGCCG	MCHC	0.301534	1.50447e-05	0.00088169	tca_miR_3885_5p_st	4	129213920
UCCCACCGCUGCCACCC	MCHC	0.302043	1.45299e-05	0.00085611	hsa_miR_1280_st;ppy_miR_1280_st;ptr_miR_1280_st	5	69630803
UGUAAACAUCCUUGACUGGAAGC	MCHC	0.302229	1.43462e-05	0.00084757	oan_miR_30e_st	6	157476704
GGGCUGGGCUGGGCUGGGCA	MCHC	0.302533	1.40502e-05	0.0008329	gga_miR_1587_st	15	152121446
GGGAUAUGAAGAAAAAU	MCHC	0.306621	1.05913e-05	0.00067689	hsa_miR_3201_st	9	26398437
UGGCUGGAGUGCGGCGGAGGU	MCHC	0.307154	1.02047e-05	0.00065794	bta_miR_2428_st	1	186019627
CAGUGCAAUAUUAAAAGGGCAU	MCHC	0.308117	9.5407e-06	0.00062339	dre_miR_130c_st;fru_miR_130_st;gga_miR_130a_st;tgu_miR_130a_st;tni_miR_130_st;xtr_miR_130c_st	2	12929892
CUCCUGGCUGGCUCGCCA	MCHC	0.314118	6.2382e-06	0.00045648	oan_miR_1386_st	3	18088260
UGUAAACAUCCUUGACUGGAAGCU	MCHC	0.31556	5.62491e-06	0.00042046	bta_miR_30e_5p_st;ssc_miR_30e_5p_st;tgu_miR_30a_5p_st	6	157476703	ssc-miR-30e-5p	MIMAT0013872
UGUAAACAUCCACGACUGGAAGCU	MCHC	0.31799	4.71899e-06	0.000365	pma_miR_30d_st	NW_003540052.2	200566
ACUGUAUGUGAAAAAAUAUG	MCHC	0.323746	3.09424e-06	0.00026151	cin_miR_4124_5p_st	3	77801034
CCCAGUGUUCAGACUACCUGUUC	MCHC	0.324633	2.89717e-06	0.00025066	dre_miR_199_st;eca_miR_199a_5p_st;fru_miR_199_st;gga_miR_199_st;ggo_miR_199a_st;hsa_miR_199a_5p_st;lla_miR_199a_st;mml_miR_199a_5p_st;mml_miR_199a_st;mmu_miR_199a_5p_st;mne_miR_199a_st;pma_miR_199a_st;ppa_miR_199a_st;ppy_miR_199a_5p_st;ppy_miR_199a_st;ptr_miR_199a_5p_st;rno_miR_199a_5p_st;sla_miR_199a_st;ssc_miR_199a_5p_st;ssc_miR_199a_st;tni_miR_199_st;xtr_miR_199a_st	9	126105296	ssc-miR-199a-5p	MIMAT0013874
AGGGCGGGCGGCGACUGGAA	MCHC	0.329327	2.03795e-06	0.00018783	bta_miR_2900_st	7	106069936
AAACGAACAAAAAACUGAUGG	MCHC	0.329467	2.01651e-06	0.00018624	ath_miR837_3p_st	9	123038842
UGUAAACAUCCUCGACUGAAAGCU	MCHC	0.33004	1.93083e-06	0.00017946	pma_miR_30c_st	1	57750799
GGAGGGAGGAAAAAAAAAAA	MCHC	0.337185	1.11607e-06	0.00012215	gga_miR_1599_st	12	24894245
GGGGCCUGGCGGCGGGCGG	MCHC	0.342347	7.44641e-07	8.98042e-05	mmu_miR_2861_st	NW_003539295.2	46470
CAGUGCAAUGUAAAAAGGGCAU	MCHC	0.345659	5.72122e-07	7.30214e-05	mdo_miR_130a_st	2	12929892
GGAUCCGAGUCACGGCACCA	MCHC	0.361005	1.62104e-07	2.94465e-05	hsa_miR_4454_st	1	269351357
AAAAAAAAAAACUCCCCCCC	MCHC	0.42096	5.976e-10	8.91708e-07	bta_miR_2391_st	3	53515393
ACAAAAAAAAAAGCCCAACCCUUC	MCHC	0.426559	3.3385e-10	7.3076e-07	hsa_miR_3613_3p_st	NW_003613303.1	118414
GGGUCCCGGGGAGGGGGG	MCV	-0.278766	5.17809e-05	0.00222242	hsa_miR_4281_st	1	304359153
GGGGGCGGUGGGGGGCGGGG	MCV	-0.264365	0.000127961	0.00423963	bta_miR_1777b_st	6	827723
CCCCAGGGCGACGCGGCGGG	MCV	-0.262116	0.000146705	0.00465394	hsa_miR_1915_st;ppy_miR_1915_st	12	1413346
CGUGGUGGUGGGGGUGGGG	MCV	-0.261316	0.000153975	0.00481481	tca_miR_3897_3p_st	12	36204128
GGCGGCGGCGGAGGCGGGGG	MCV	-0.26034	0.000163296	0.00502019	hsa_miR_3960_st;mmu_miR_3960_st	1	302142706
UGGGGGCGGUGGGGGGCGGG	MCV	-0.260035	0.000166318	0.00508811	bta_miR_1777a_st	4	41993746
CGGGUGAGGGCGGUGGGGGA	MCV	-0.259335	0.00017344	0.00523064	gga_miR_1790_st	7	2238825
AAGGGGGGGGGGGGAAAGA	MCV	-0.254899	0.000225673	0.00626874	osa_miR2919_st	16	25789138
GUGGGUUGGGGGCGGGGG	MCV	-0.253292	0.000247962	0.0067008	oan_miR_1346_st	1	11400988
CCGGGCCGGGCGGGCGGG	MCV	-0.24658	0.000365127	0.00869411	tgu_miR_2981_st	6	74545310
GGGGCGGGGGGGCGGGUG	MCV	-0.246391	0.000369054	0.00876639	bta_miR_2881_st	12	12717988
UGCAGGUGAUGGCGGGGCUG	MCV	-0.246313	0.000370692	0.00879285	gga_miR_1636_st	9	592436
AAGGCGGCGGCGGCGGCCG	MCV	-0.244299	0.000415427	0.00945739	tca_miR_3885_5p_st	4	129213920
UUGGGGCUGGGGAGAGGCGGG	MCV	-0.24309	0.000444642	0.00992126	bta_miR_2374_st	2	84019374
CGGGGGUGGCGGGGAGGGGG	MCV	-0.242347	0.000463526	0.0102176	bta_miR_2305_st	NW_003541294.1	709
CGGGCGUGGUGGUGGGGG	MCV	-0.240767	0.000506169	0.0109051	hsa_miR_1268_st	3	77713119
AUAUAACCGGCAUAUUAC	MCV	-0.240104	0.000525099	0.0112081	tca_miR_3902_5p_st	NW_003537581.1	132456
GGGUGCGGGCCGGCGGGG	MCV	-0.239911	0.000530733	0.0112876	hsa_miR_4466_st	14	53692931
CGGGAGGGGAGGGAGGGCGGG	MCV	-0.237353	0.00061097	0.0124347	gga_miR_2127_st	NW_003613477.1	122032
CCGGGUGGGGCUGGGCUGGG	MCV	-0.236077	0.000655045	0.0129938	gga_miR_1584_st	NW_003539576.1	60607
GCGGAGCGGAGCGGAGCGGGG	MCV	-0.234664	0.000707273	0.0136281	tgu_miR_2976_st	3	10645928
AGCAGGUGCGGGGCGGCG	MCV	-0.234417	0.000716775	0.0137567	hsa_miR_3665_st	3	133836025
GUGGGCGGUGCGGGGCGGCG	MCV	-0.234092	0.000729469	0.013927	gga_miR_1777_st	15	157557669
GGGGCCUGGCGGUGGGCGG	MCV	-0.232909	0.000777447	0.0145823	hsa_miR_2861_st	10	45386429
AGGGGCGGGAGGGGUCGGGC	MCV	-0.232639	0.000788805	0.0147259	gga_miR_1607_st	2	339014
GCGGGCGGGGCCGGGGGCGGGG	MCV	-0.232214	0.000806971	0.0149377	mmu_miR_5126_st	6	58229492
GUGGGUACGGCCCAGUGGGGGG	MCV	-0.232109	0.000811544	0.0150033	hsa_miR_1225_5p_st;ppy_miR_1225_5p_st	3	42283711
UGGGGAGCGGCCCCCGGGCGGG	MCV	-0.231694	0.000829763	0.0151831	bta_miR_1343_st	2	28433229
GGGAGAAGGGUCGGGGC	MCV	-0.2315	0.000838388	0.0152847	hsa_miR_4516_st	4	2796432
CUGGGUUGGGCUGGGCUGGG	MCV	-0.230941	0.000863758	0.0155688	hsa_miR_4507_st	6	81647492
GGCGGGUGCGGGGGUGG	MCV	-0.227874	0.00101605	0.0173908	hsa_miR_3656_st	2	2788698
GGCCGGGGGACGGGCUGGGA	MCV	-0.226813	0.00107418	0.0180589	peu_miR2911_st	12	46773536
GGGGCCUGGCGGCGGGCGG	MCV	-0.225924	0.00112529	0.0186319	mmu_miR_2861_st	NW_003539295.2	46470
UUGGGCUGGGCUGGGUUGGG	MCV	-0.225906	0.00112634	0.0186422	hsa_miR_1587_st	9	46690881
UUGGGGCUGGGCUGGGGGCA	MCV	-0.224644	0.00120273	0.0194292	bta_miR_1584_st	6	152494278
GGGUGGUGGUGGAAGUCGGGG	MCV	-0.22204	0.00137559	0.0214004	ame_miR_3751_st	9	72425610
GUGAGGACUCGGGAGGUGGAG	MCV	-0.220436	0.00149308	0.0225384	bta_miR_1224_st	13	131580821
GCGGGAUGGGCUGGGCCGGG	MCV	-0.214426	0.00201962	0.0273985	tgu_miR_2974_st	7	33141017
GUGGGUUGGGGCGGGCUCUG	MCV	-0.21211	0.00226419	0.0292621	hsa_miR_3940_5p_st	10	20142288
CGGGCGUGGUGGUGGGGGUG	MCV	-0.211125	0.0023761	0.0301509	hsa_miR_1268b_st	3	77713119
CGGCGGCAGCGCCGGGGCG	MCV	-0.208145	0.00274597	0.0329351	bta_miR_2885_st	17	66350524
GGGGCGCGGCCGGAUCG	MCV	-0.2076	0.00281907	0.0335089	hsa_miR_3178_st	1	121361617
CCCGGGGCGCCCGAGGGG	MCV	-0.206955	0.00290781	0.0341444	oan_miR_1394_st	NW_003538861.2	34944
UUGGGGCUGGGUGGGGAGAGGG	MCV	-0.20537	0.00313659	0.0359955	bta_miR_2412_st	7	110567886
GUGGGGCCAGGCGGUGGUGG	MCV	-0.204993	0.00319339	0.0364158	mml_miR_1227_st	9	135420289
AGGAUGACGGUGGGGCUGGUGA	MCV	-0.20382	0.00337597	0.0376799	mmu_miR_1934_star_st	X	2742673
CGGCGCAGCUGUCGGGAGGGCG	MCV	-0.203396	0.00344443	0.0382357	bta_miR_2436_5p_st	5	51439592
GAGGGAGGGACGGGGGCGGUGC	MCV	-0.203333	0.00345466	0.0382882	mmu_miR_149_star_st	15	154447033
CCCUGGAGUGACGGGGGUG	MCV	-0.201912	0.00369349	0.0400629	ssc_miR_4334_5p_st	15	134433015	ssc-miR-4334-5p	MIMAT0017966
GGUGGGGUGGGGGGGUUGG	MCV	-0.201809	0.00371125	0.0401957	bta_miR_2888_st	14	120707919
GGGGGGCAGGAGGGGCUCAGGG	MCV	-0.200452	0.00395412	0.0418934	mmu_miR_328_star_st	6	25134129
UGGCUGGAGUGCGGCGGAGGU	MCV	-0.199102	0.00420988	0.0435448	bta_miR_2428_st	1	186019627
CGGGCGUGGUGGUGGGCG	MCV	-0.197951	0.00443971	0.0450593	ppy_miR_1268_st	14	152455035
AGGGCGGGCGGCGACUGGAA	MCV	-0.196677	0.00470705	0.0468092	bta_miR_2900_st	7	106069936
UCAGGGAGUCAGGGGAGGGC	MCV	-0.196471	0.00475153	0.0470918	hsa_miR_4270_st	8	47872261
AGGCGGGCCGGGGUUGGA	MCV	-0.195943	0.00486764	0.0477472	bta_miR_2899_st	1	153888808
AGGGGGCGGGCUCCGGCG	MCV	-0.195796	0.00490026	0.0479704	hsa_miR_4488_st	17	67586529
AGGGAGGGACGGGGGCUGUGC	MCV	-0.194759	0.00513691	0.0493832	hsa_miR_149_star_st	15	154447033
UUCACAGUGGCUAAGUUCUGC	MCV	0.194979	0.00508588	0.0491257	bta_miR_27b_st;cfa_miR_27b_st;eca_miR_27b_st;gga_miR_27b_st;hsa_miR_27b_st;mdo_miR_27b_st;mml_miR_27b_st;mmu_miR_27b_st;oan_miR_27b_st;pma_miR_27b_st;ppy_miR_27b_st;ptr_miR_27b_st;rno_miR_27b_st;ssc_miR_27b_st;tgu_miR_27_st;xtr_miR_27b_st	10	31340888	ssc-miR-27b-3p	MIMAT0013890
CACAUUCAUUGCUGUCGGUGGG	MCV	0.197967	0.00443634	0.0450587	dre_miR_181c_st	1	299324026
AACAUUCAUUGUUGUCGGUGGGU	MCV	0.199076	0.0042151	0.0435643	bta_miR_181d_st;cfa_miR_181d_st;hsa_miR_181d_st;mml_miR_181d_st;mmu_miR_181d_st;ppy_miR_181d_st;ptr_miR_181d_st;rno_miR_181d_st	2	65553536
AAAAGCUGGGUUGAGAGGUGA	MCV	0.200759	0.00389807	0.0415353	xtr_miR_320_st	10	17143794
CGUCAACACUUGCUGGUUUCCU	MCV	0.201311	0.00379882	0.0408506	bta_miR_505_st;eca_miR_505_st;hsa_miR_505_st;mml_miR_505_st;ppy_miR_505_st;ptr_miR_505_st	X	130835653
UCAGUGCAUGACAGAACUUUGG	MCV	0.202668	0.00356464	0.0391404	dre_miR_152_st	12	24289550
UGGCUCAGUUCAGCAGGAACAG	MCV	0.204576	0.00325727	0.0368467	bta_miR_24_3p_st;dre_miR_24_st;eca_miR_24_st;fru_miR_24_st;gga_miR_24_st;ggo_miR_24_st;hsa_miR_24_st;mml_miR_24_st;mmu_miR_24_st;mne_miR_24_st;oan_miR_24_st;pma_miR_24_st;ppa_miR_24_st;ppy_miR_24_st;ptr_miR_24_st;rno_miR_24_st;ssc_miR_24_st;tgu_miR_24_st;tni_miR_24_st;xtr_miR_24a_st	2	65582223	ssc-miR-24-3p	MIMAT0002134
UCAGUGCAUGACAGAACUUGG	MCV	0.206971	0.00290555	0.0341383	cfa_miR_152_st;hsa_miR_152_st;mml_miR_152_st;mmu_miR_152_st;ptr_miR_152_st;rno_miR_152_st;ssc_miR_152_st	12	24289551	ssc-miR-152	MIMAT0013887
AACAUUCAUUGCUGUCGGUGGG	MCV	0.209863	0.00252678	0.0312478	dre_miR_181b_st;fru_miR_181b_st;gga_miR_181b_st;mdo_miR_181b_st;tni_miR_181b_st;xtr_miR_181b_st	1	299324026
UGGCUCAGUUCAGCAGGAACAGG	MCV	0.211155	0.00237263	0.030128	cfa_miR_24_st	10	31340340
CACUAGAUUGUGAGCUCCUGGA	MCV	0.226019	0.00111968	0.0185628	cfa_miR_28_st;eca_miR_28_3p_st;hsa_miR_28_3p_st;rno_miR_28_star_st;ssc_miR_28_3p_st	13	135461342	ssc-miR-28-3p	MIMAT0015211
UCAGUGCAUGACAGAACUUGGG	MCV	0.232775	0.000783064	0.0146562	bta_miR_152_st;mdo_miR_152_st	12	24289550
UAAUACUGCCUGGUAAUGAUGAC	MCV	0.238276	0.000580816	0.012045	rno_miR_200b_st	6	58064346
UGGAGUGUGACAUUUGUG	MCV	0.263815	0.000132324	0.00435556	oan_miR_1352_st	13	24132907
AGGCACGGUGGCAGCAGGC	MPV	-0.232603	0.000839146	0.0152876	ppy_miR_564_st	8	18781555
AGAGCUGGCUGAAGGGCAG	MPV	-0.209806	0.0026617	0.032287	hsa_miR_4487_st	17	14629319
UAAUACUGCCUGGUAAUGAUGAU	MPV	0.19605	0.00505851	0.0489937	gga_miR_200b_st;oan_miR_200b_st;tgu_miR_200b_st	6	58064346
AAUUGCACGGUAUCCAUCUGUAA	MPV	0.196661	0.00492036	0.0480826	cfa_miR_363_st;ssc_miR_363_st	X	126199353	ssc-miR-363	MIMAT0015711
AUCACAUUGCCAGGGAUUA	MPV	0.202643	0.00373726	0.040333	cfa_miR_23b_st	10	31341126
CAAAGUGCUCACAGUGCAGGUA	MPV	0.209127	0.00275001	0.0329655	bta_miR_20b_st;cfa_miR_20b_st	X	126199823
AACCCUGUAGAUCCGAAUUUGUG	MPV	0.209242	0.00273481	0.0328282	spu_miR_10_st	12	24791316
AUCACAUUGCCAGGGAUUUC	MPV	0.211605	0.00244006	0.0306817	mdo_miR_23a_st	2	65581879
AUCACAUUGCCAGGGAUUU	MPV	0.221952	0.00145963	0.022257	cfa_miR_23a_st	2	65581879
CAAAGUGCUAACAGUGCAGGUAG	MPV	0.231729	0.000879012	0.01572	mmu_miR_106a_st	11	66610069
UGAGAACUGAAUUCCAUAGGCUGU	MPV	0.247103	0.000379118	0.00892314	bta_miR_146b_st;rno_miR_146b_st	14	123301772
AAAAGUGCUUACAGUGCAGGU	MPV	0.247214	0.000376737	0.0088829	oan_miR_106_st	X	126200231
CAAAGUGCUCACAGUGCAGGUAG	MPV	0.261463	0.000164542	0.00504787	dre_miR_20b_st	X	126199822	ssc-miR-20b	MIMAT0025359
AAAAGUGCUUACAGUGCAGGUA	MPV	0.273101	8.07172e-05	0.00305802	bta_miR_106_st;gga_miR_106_st	X	126200230
AGCUGGUGUUGUGAAUCAGGCCG	PCT	-0.21971	0.00167934	0.0242314	bta_miR_138_st;cfa_miR_138a_st;eca_miR_138_st;hsa_miR_138_st;mml_miR_138_st;mmu_miR_138_st;oan_miR_138_st;pma_miR_138a_st;ppy_miR_138_st;ptr_miR_138_st;rno_miR_138_st;tgu_miR_138_st	NW_003539115.1	3127
AGCUGGUGUUGUGAAUCAGGCC	PCT	-0.215058	0.0021148	0.0280891	dre_miR_138_st;fru_miR_138_st;tni_miR_138_st	NW_003539115.1	3128
CAGCAGCACACUGUGGUUUGUA	PCT	-0.204995	0.00342698	0.0381158	bta_miR_497_st;mmu_miR_497_st;ptr_miR_497_st;rno_miR_497_st	12	54717032
CAGCAGCACACUGUGGUUUGU	PCT	-0.200163	0.00428794	0.0440547	cfa_miR_497_st;eca_miR_497_st;hsa_miR_497_st;mdo_miR_497_st;mml_miR_497_st;ppy_miR_497_st;ssc_miR_497_st	12	54717032	ssc-miR-497	MIMAT0013926
AGCUGGUGUUGUGAAUCAGGCUG	PCT	-0.196744	0.00501006	0.0486105	pma_miR_138b_st	NW_003539115.1	3127
AGCUGGUGUUGUGAAUCAGGCCG	PLT	-0.249221	0.000372626	0.00882251	bta_miR_138_st;cfa_miR_138a_st;eca_miR_138_st;hsa_miR_138_st;mml_miR_138_st;mmu_miR_138_st;oan_miR_138_st;pma_miR_138a_st;ppy_miR_138_st;ptr_miR_138_st;rno_miR_138_st;tgu_miR_138_st	NW_003539115.1	3127
CAGCAGCACACUGUGGUUUGUA	PLT	-0.248558	0.000386736	0.0090493	bta_miR_497_st;mmu_miR_497_st;ptr_miR_497_st;rno_miR_497_st	12	54717032
CAGCAGCACACUGUGGUUUGU	PLT	-0.241249	0.000578806	0.0120261	cfa_miR_497_st;eca_miR_497_st;hsa_miR_497_st;mdo_miR_497_st;mml_miR_497_st;ppy_miR_497_st;ssc_miR_497_st	12	54717032	ssc-miR-497	MIMAT0013926
AGCUGGUGUUGUGAAUCAGGCUG	PLT	-0.232417	0.000927165	0.0163462	pma_miR_138b_st	NW_003539115.1	3127
AGCUGGUGUUGUGAAUCAGGCC	PLT	-0.228324	0.00114671	0.0188441	dre_miR_138_st;fru_miR_138_st;tni_miR_138_st	NW_003539115.1	3128
UGCCUGUCUACACUUGCUGUGC	PLT	-0.223509	0.00146549	0.022323	hsa_miR_214_star_st;mmu_miR_214_star_st	9	126099520
AAUUGCACGGUAUCCAUCUGUAA	PLT	-0.217819	0.00194564	0.0267924	cfa_miR_363_st;ssc_miR_363_st	X	126199353	ssc-miR-363	MIMAT0015711
AACAUUCAACCUGUCGGUGAGUUU	PLT	-0.216616	0.00206391	0.0277585	bta_miR_181c_st	2	65553713
AGGUGCAGUGCUGCAUCUCUGGU	PLT	-0.20853	0.00304438	0.0351933	oan_miR_143_star_st	2	157344751
UGGAGAGAAAGGCAGUUCCUGA	RBC	-0.330922	1.25755e-06	0.00013128	bta_miR_185_st;cfa_miR_185_st;hsa_miR_185_st;mml_miR_185_st;mmu_miR_185_st;ppy_miR_185_st;ptr_miR_185_st;rno_miR_185_st;ssc_miR_185_st	14	55086534	ssc-miR-185	MIMAT0007759
UCAGUGCAUGACAGAACUUGG	RBC	-0.313026	4.88174e-06	0.00037428	cfa_miR_152_st;hsa_miR_152_st;mml_miR_152_st;mmu_miR_152_st;ptr_miR_152_st;rno_miR_152_st;ssc_miR_152_st	12	24289551	ssc-miR-152	MIMAT0013887
UCAGUGCAUGACAGAACUUGGG	RBC	-0.308521	6.77553e-06	0.00047997	bta_miR_152_st;mdo_miR_152_st	12	24289550
AAGGAGCUCACAGUCUAUUGAG	RBC	-0.301693	1.10242e-05	0.00069541	age_miR_28_st;bta_miR_28_st;eca_miR_28_5p_st;ggo_miR_28_st;hsa_miR_28_5p_st;lla_miR_28_st;mml_miR_28_st;mmu_miR_28_st;mne_miR_28_st;ppa_miR_28_st;ppy_miR_28_st;ptr_miR_28_st;rno_miR_28_st;sla_miR_28_st	NW_003613102.1	169162	ssc-miR-28-5p	MIMAT0002136
UCAGUGCAUGACAGAACUUUGG	RBC	-0.295829	1.65852e-05	0.00094663	dre_miR_152_st	12	24289550
CUAGACUGAAGCUCCUUGAGGA	RBC	-0.29569	1.67446e-05	0.00095449	ssc_miR_151_3p_st	NW_003538746.1	7134	ssc-miR-151-3p	MIMAT0013883
AACAUUCAUUGCUGUCGGUGGG	RBC	-0.276322	6.05889e-05	0.00248824	dre_miR_181b_st;fru_miR_181b_st;gga_miR_181b_st;mdo_miR_181b_st;tni_miR_181b_st;xtr_miR_181b_st	1	299324026
CACUAGAUUGUGAGCUCCUGGA	RBC	-0.275664	6.3192e-05	0.00255205	cfa_miR_28_st;eca_miR_28_3p_st;hsa_miR_28_3p_st;rno_miR_28_star_st;ssc_miR_28_3p_st	13	135461342	ssc-miR-28-3p	MIMAT0015211
CAAAGUGCUCACAGUGCAGGUAG	RBC	-0.273088	7.44242e-05	0.00289099	dre_miR_20b_st	X	126199822	ssc-miR-20b	MIMAT0025359
UGAGGUAGGAGGUUGUAUAGU	RBC	-0.271836	8.0534e-05	0.00305513	bta_let_7e_st	6	51858385
UCGAGGAGCUCACAGUCU	RBC	-0.269392	9.38452e-05	0.00342716	hsa_miR_151b_st	4	130665314
CACAUUCAUUGCUGUCGGUGGG	RBC	-0.263854	0.000132011	0.00434853	dre_miR_181c_st	1	299324026
CUAGACUGAAGCUCCUUGAGG	RBC	-0.261218	0.000154889	0.00482616	bta_miR_151_st;hsa_miR_151_3p_st;mml_miR_151_3p_st;ppy_miR_151_3p_st;ptr_miR_151_st	NW_003538746.1	7134
UUAAUGCUAAUUGUGAUAGGGGU	RBC	-0.259074	0.000176179	0.00528996	mmu_miR_155_st	NW_003613383.1	133231
UAGCAGCACAGAAAUAUUGGCA	RBC	-0.253624	0.000243206	0.00660078	bta_miR_195_st;cfa_miR_195_st	12	54717330
UGGAGUGUGACAUUUGUG	RBC	-0.246627	0.000364147	0.00868753	oan_miR_1352_st	13	24132907
UCAGUGCAUGACAGAACUUGA	RBC	-0.245288	0.000392873	0.00913126	pma_miR_152a_st	12	24289551
UGAGGUAGGAGGUUGUAUAGUU	RBC	-0.237163	0.000617344	0.0125121	cfa_let_7e_st;eca_let_7e_st;hsa_let_7e_st;mml_let_7e_st;mmu_let_7e_st;ppy_let_7e_st;ptr_let_7e_st;rno_let_7e_st;ssc_let_7e_st	6	51858385	ssc-let-7e	MIMAT0013866
CGUCAACACUUGCUGGUUUCCU	RBC	-0.235156	0.000688663	0.0133902	bta_miR_505_st;eca_miR_505_st;hsa_miR_505_st;mml_miR_505_st;ppy_miR_505_st;ptr_miR_505_st	X	130835653
UCGAGGAGCUCACAGUCUAGU	RBC	-0.235141	0.000689229	0.0133902	bta_miR_151_star_st;cfa_miR_151_st;eca_miR_151_5p_st;hsa_miR_151_5p_st;mml_miR_151_5p_st;mmu_miR_151_5p_st;ppy_miR_151_5p_st;rno_miR_151_st;ssc_miR_151_5p_st	4	130665311	ssc-miR-151-5p	MIMAT0013882
UAGCAGCACAGAAAUAUUGGC	RBC	-0.233031	0.000772402	0.0145114	eca_miR_195_st;ggo_miR_195_st;hsa_miR_195_st;mml_miR_195_st;mmu_miR_195_st;ppa_miR_195_st;ppy_miR_195_st;ptr_miR_195_st;rno_miR_195_st;ssc_miR_195_st	12	54717330	ssc-miR-195	MIMAT0013928
AACAUUCAUUGCUGUCGGUGGGU	RBC	-0.230174	0.00089974	0.0159922	eca_miR_181b_st;hsa_miR_181b_st;mmu_miR_181b_st;oan_miR_181b_st;ppy_miR_181b_st;ptr_miR_181b_st;rno_miR_181b_st	10	26426904
AACAUUCAUUGCUGUCGGUGGGUU	RBC	-0.228239	0.000996684	0.0171715	bta_miR_181b_st;ggo_miR_181b_st;lla_miR_181b_st;mml_miR_181b_st;mne_miR_181b_st;ppa_miR_181b_st;ssc_miR_181b_st;tgu_miR_181b_st	10	26426903	ssc-miR-181b	MIMAT0002126
UGAGAACUGAAUUCCAUGGGUU	RBC	-0.226549	0.00108915	0.0182128	cfa_miR_146a_st;eca_miR_146a_st;gga_miR_146a_st;hsa_miR_146a_st;mdo_miR_146a_st;mml_miR_146a_st;mmu_miR_146a_st;ppy_miR_146a_st;ptr_miR_146a_st;rno_miR_146a_st;tgu_miR_146c_st	16	68394566	ssc-miR-146a-5p	MIMAT0022963
CAAAGUGCUCAUAGUGCAGGUAG	RBC	-0.225819	0.00113144	0.0186985	eca_miR_20b_st;gga_miR_20b_st;hsa_miR_20b_st;mml_miR_20b_st;mmu_miR_20b_st;oan_miR_20b_st;ppy_miR_20b_st;ptr_miR_20b_st;rno_miR_20b_5p_st;tgu_miR_20b_st;xla_miR_20_st;xtr_miR_20b_st	X	126199822
AAAAGCUGGGUUGAGAGGUGA	RBC	-0.223711	0.00126222	0.0200791	xtr_miR_320_st	10	17143794
UUUAGUGUGAUAAUGGCGUUUGA	RBC	-0.219755	0.00154565	0.0229939	hsa_miR_3591_5p_st	1	179916351
AAAAGCUGGGUUGAGAGGA	RBC	-0.213223	0.00214342	0.0283162	hsa_miR_320d_st;ppy_miR_320d_st	14	26152851
UAAUACUGCCUGGUAAUGAUGAC	RBC	-0.210275	0.00247673	0.0308643	rno_miR_200b_st	6	58064346
CUGGGCAACAUAGCGAGACCCCGU	RBC	-0.209854	0.00252797	0.0312537	ssc_miR_1285_st	1	199694424	ssc-miR-1285	MIMAT0013954
UUAUCAGAAUCUCCAGGGGUAC	RBC	-0.209475	0.00257489	0.0315752	bta_miR_361_st;cfa_miR_361_st;eca_miR_361_5p_st;hsa_miR_361_5p_st;mml_miR_361_5p_st;mmu_miR_361_st;ppy_miR_361_5p_st;rno_miR_361_st;ssc_miR_361_5p_st	X	78804833	ssc-miR-361-5p	MIMAT0013933
AUCAACAGACAUUAAUUGGGCGC	RBC	-0.209354	0.00258997	0.031698	bta_miR_421_st;hsa_miR_421_st;mml_miR_421_st;mmu_miR_421_st;ppy_miR_421_st;ptr_miR_421_st	X	67425042	ssc-miR-421-3p	MIMAT0022962
AAAAGCUGGGUUGAGAGG	RBC	-0.206365	0.00299112	0.034839	ptr_miR_320d_st	14	6954954
UGGCUCAGUUCAGCAGGAACAGG	RBC	-0.204452	0.00327643	0.0370156	cfa_miR_24_st	10	31340340
UACCCAUUGCAUAUCGGAGUUG	RBC	-0.203822	0.00337574	0.0376799	cfa_miR_660_st;eca_miR_660_st;hsa_miR_660_st;mml_miR_660_st;ppy_miR_660_st;ptr_miR_660_st	X	48640827
CAAAGUGCUAACAGUGCAGGUAG	RBC	-0.202413	0.00360763	0.039495	mmu_miR_106a_st	11	66610069
AGAGGUAGUAGGUUGCAUAGU	RBC	-0.19925	0.00418112	0.0434626	mdo_let_7d_st	3	44867277
UUAAUGCUAAUCGUGAUAGGGGU	RBC	-0.197306	0.00457327	0.0459089	bta_miR_155_st;cfa_miR_155_st;eca_miR_155_st;hsa_miR_155_st;mml_miR_155_st;oan_miR_155_st;ppy_miR_155_st;ptr_miR_155_st	NW_003613383.1	133231
AGAGGUAGUGGGUUGCAUAGU	RBC	-0.195083	0.00506197	0.0490164	gga_let_7d_st	3	44867277
UACCCUGUAGAUCCGAAUUUGUG	RBC	-0.195051	0.00506927	0.0490399	age_miR_10a_st;bfl_miR_10a_st;bta_miR_10a_st;eca_miR_10a_st;ggo_miR_10a_st;hsa_miR_10a_st;mdo_miR_10a_st;mml_miR_10a_st;mmu_miR_10a_st;ppa_miR_10a_st;ptr_miR_10a_st;rno_miR_10a_5p_st;sko_miR_10_st;sla_miR_10a_st;xtr_miR_10a_st	12	24791316
ACAGCAGGCACAGACAGGCAGU	RBC	-0.194718	0.00514646	0.0494021	bta_miR_214_st;cfa_miR_214_st;eca_miR_214_st;hsa_miR_214_st;mmu_miR_214_st;oan_miR_214_st;tgu_miR_214_st	9	126099479
UGUGCAAAUCCAUGCAAAACUGA	RBC	0.199191	0.00419257	0.0434831	age_miR_19b_st;bta_miR_19b_st;dre_miR_19b_st;eca_miR_19b_st;fru_miR_19b_st;gga_miR_19b_st;ggo_miR_19b_st;hsa_miR_19b_st;lca_miR_19b_st;lla_miR_19b_st;mdo_miR_19b_st;mml_miR_19b_st;mmu_miR_19b_st;mne_miR_19b_st;oan_miR_19b_st;pma_miR_19b_st;ppa_miR_19b_st;ppy_miR_19b_st;ptr_miR_19b_st;rno_miR_19b_st;sla_miR_19b_st;ssc_miR_19b_st;tgu_miR_19b_st;tni_miR_19b_st;xla_miR_19b_st;xtr_miR_19b_st	X	126199657	ssc-miR-19b	MIMAT0013950
ACUCGGCGUGGCGUCGGUCGUG	RBC	0.200628	0.00392183	0.0417128	ppy_miR_1307_st	NW_003540629.2	46371	ssc-miR-1307	MIMAT0013936
UGUGCAAAUCCAUGCAAAACUG	RBC	0.206267	0.00300522	0.0349109	cfa_miR_19b_st	11	66610693
CGGGGAGGGAGGGUGGUG	RBC	0.212045	0.00227136	0.0293018	oan_miR_1408_st	9	71842304
UGCGGGGCUAGGGCUAACAGCA	RBC	0.228438	0.000986306	0.0170336	bta_miR_744_st;hsa_miR_744_st;mmu_miR_744_st;ppy_miR_744_st;ptr_miR_744_st;ssc_miR_744_st	12	59358209	ssc-miR-744	MIMAT0015708
UUGGGGCUGGGUGGGGAGAGGG	RBC	0.232784	0.000782685	0.0146554	bta_miR_2412_st	7	110567886
UGUGGAGGGAGGGCUUGGGA	RBC	0.24099	0.000499923	0.0108202	tgu_miR_2982_st	12	46864266
GGGGCUGGGCGCGCGCC	RBC	0.245346	0.000391582	0.00911845	hsa_miR_4492_st	6	868261
ACAAAAAAAAAAGCCCAACCCUUC	RBC	0.246958	0.00035734	0.00855778	hsa_miR_3613_3p_st	NW_003613303.1	118414
GUGAGGACUCGGGAGGUGGAG	RBC	0.24892	0.000319423	0.00792481	bta_miR_1224_st	13	131580821
GGGGACAGGGAUGGGUGUGGGG	RBC	0.250927	0.000284531	0.00734508	sko_miR_4825_star_st	NW_003537559.2	33825
CAGGAGGCAGUGGGCGAGCAGG	RBC	0.252359	0.00026183	0.00696803	hsa_miR_4695_5p_st	6	7030153
AGGGACGGGACGCGGUGCAGUG	RBC	0.256622	0.000203848	0.00584036	hsa_miR_92b_star_st	4	103407151
CAACGAGGAGGCCGGGACCA	RBC	0.259594	0.000170772	0.00517289	osa_miR1846e_st	17	46601738
GAGGGCGGGUGGAGGAGGA	RBC	0.262307	0.000145017	0.00461712	hsa_miR_3141_st	9	53709853
CGGGACCGGGGUCCGGUGCG	RBC	0.265178	0.000121748	0.00408598	bta_miR_2887_st	2	745919
AAAAAAAAAAACUCCCCCCC	RBC	0.265765	0.000117442	0.00399486	bta_miR_2391_st	3	53515393
UGGGUGAGGAGGGCGAGG	RBC	0.27013	8.96255e-05	0.00330338	oan_miR_1412_st	3	16798563
GAGGGUUGGGCGGAGGCUUUCC	RBC	0.272934	7.51524e-05	0.00291005	bta_miR_296_st	17	66288715
GGUGGGAGGUGGGGUGGGCA	RBC	0.273329	7.32979e-05	0.00284976	mmu_miR_705_st	6	145384549
ACAGGAGUGGGGGUGGGACAU	RBC	0.273612	7.19989e-05	0.00280674	hsa_miR_4433_st	12	23528872
UGGCUGGAGUGCGGCGGAGGU	RBC	0.274346	6.8724e-05	0.00270557	bta_miR_2428_st	1	186019627
AGAGCAGGGGCUGUGGGCUGCA	RBC	0.277019	5.79455e-05	0.00240906	bta_miR_2442_st	6	82804454
AGGAUGACGGUGGGGCUGGUGA	RBC	0.28163	4.2991e-05	0.00193429	mmu_miR_1934_star_st	X	2742673
AGGAGGGAGGGGAUGGGCCAAGUUC	RBC	0.286396	3.14046e-05	0.00152652	mmu_miR_1249_star_st	5	1499725
CUCUAAGGGCUGGGCCGGUCGG	RBC	0.286677	3.08242e-05	0.00150774	bta_miR_2487_st	7	11396203
CCCCGGGGAGCCCGGCG	RBC	0.292396	2.09783e-05	0.00113522	hsa_miR_4532_st	7	4478538
UGGCAGGGAGGCUGGGAGGGG	RBC	0.29864	1.36513e-05	0.00081515	hsa_miR_1207_5p_st	14	35649475
GGGCUGGGCUGGGCUGGGCA	RBC	0.300087	1.23397e-05	0.00076312	gga_miR_1587_st	15	152121446
AGGGACGGGACGCGGUGCAGUGUU	RBC	0.301605	1.10925e-05	0.00069872	rno_miR_92b_star_st;ssc_miR_92b_5p_st	4	103407149	ssc-miR-92b-5p	MIMAT0017377
AUGGAUGGGGGUGAGGGGUGCA	RBC	0.301847	1.09056e-05	0.00069095	bta_miR_2392_st	8	941546
CACGGCCGCCGCCGGGCGCC	RBC	0.302821	1.01814e-05	0.00065741	ssc_miR_4332_st	6	870456	ssc-miR-4332	MIMAT0017962
CGGCGCGACCGGCCCGGGG	RBC	0.306174	8.02086e-06	0.0005448	hsa_miR_4634_st	14	28290047
GUGGGUGGGGGCAUCUCGGA	RBC	0.309752	6.1983e-06	0.00045459	mml_miR_1230_st	2	141010219
CGGCGCAGCUGUCGGGAGGGCG	RBC	0.311411	5.49401e-06	0.00041326	bta_miR_2436_5p_st	5	51439592
CGGGAGGGGAGGGAGGGCGGG	RBC	0.31291	4.92312e-06	0.00037613	gga_miR_2127_st	NW_003613477.1	122032
GCGGGGCUGGGCGCGCG	RBC	0.320699	2.75808e-06	0.00024149	hsa_miR_4508_st	16	81833047
UGGCAGGGAGGCAGGGAGGGG	RBC	0.322959	2.32431e-06	0.00021023	ppy_miR_1207_5p_st	NW_003539009.1	15023
UUGGGGCUGGGGAGAGGCGGG	RBC	0.326709	1.74418e-06	0.00016708	bta_miR_2374_st	2	84019374
GGGGCCUGGCGGUGGGCGG	RBC	0.328046	1.57302e-06	0.00015337	hsa_miR_2861_st	10	45386429
AGGCAGGGGCUGGGCCUGCAGC	RBC	0.328829	1.48033e-06	0.00014662	mmu_miR_346_star_st	14	94051846
AGGGCGGGCGGCGACUGGAA	RBC	0.330555	1.29417e-06	0.00013266	bta_miR_2900_st	7	106069936
CUCCGGGACGGCUGGGC	RBC	0.330672	1.28238e-06	0.00013241	hsa_miR_4497_st	13	109189893
AUUUGGGGUGGGGGAUGGGGA	RBC	0.331141	1.23614e-06	0.00012988	eca_miR_1892_st	1	40956202
CCGGGUGGGGCUGGGCUGGG	RBC	0.331877	1.16686e-06	0.00012644	gga_miR_1584_st	NW_003539576.1	60607
CGCGGGUCGGGGUCUGCAGG	RBC	0.332736	1.09067e-06	0.00012027	hsa_miR_3621_st	8	1462207
AAGGCGGCGGCGGCGGCCG	RBC	0.334814	9.25456e-07	0.00010634	tca_miR_3885_5p_st	4	129213920
AGCAGGUGCGGGGCGGCG	RBC	0.335776	8.57404e-07	0.00010036	hsa_miR_3665_st	3	133836025
CUGGAGCGCGCGGGCGAGGCAGGC	RBC	0.336927	7.82164e-07	9.30478e-05	mmu_miR_5130_st	11	53669691
GGGGCGCGGCCGGAUCG	RBC	0.336997	7.778e-07	9.278e-05	hsa_miR_3178_st	1	121361617
GAGGGAGGGACGGGGGCGGUGC	RBC	0.337026	7.76039e-07	9.278e-05	mmu_miR_149_star_st	15	154447033
CGGGGUGGGUGAGGUCGGGC	RBC	0.338373	6.96655e-07	8.49531e-05	hsa_miR_4651_st	10	28838772
AGGCUGGGCUGGGACGGA	RBC	0.33852	6.88456e-07	8.41878e-05	hsa_miR_4505_st	12	20704700
CGGGUGAGGGCGGUGGGGGA	RBC	0.338902	6.67654e-07	8.18727e-05	gga_miR_1790_st	7	2238825
UUGGGGCUGGGCUGGGGGCA	RBC	0.33977	6.22554e-07	7.76472e-05	bta_miR_1584_st	6	152494278
CGCGCCGGGCCCGGGUU	RBC	0.341261	5.51775e-07	7.10459e-05	hsa_miR_3195_st	17	41206838
GGGAGAAGGGUCGGGGC	RBC	0.341519	5.40323e-07	7.00951e-05	hsa_miR_4516_st	4	2796432
AGUGAGGAGGCCGGGGCCGCU	RBC	0.34313	4.73912e-07	6.42488e-05	osa_miR1846a_5p_st;osa_miR1846b_5p_st;osa_miR1846c_5p_st	12	3767152
UGGGGCGGAGCUUCCGGAG	RBC	0.345533	3.89152e-07	5.53127e-05	hsa_miR_3180_st	8	87201639
GGGGCCUGGCGGCGGGCGG	RBC	0.346832	3.49596e-07	5.03441e-05	mmu_miR_2861_st	NW_003539295.2	46470
CCCCAGGGCGACGCGGCGGG	RBC	0.346879	3.48246e-07	5.03441e-05	hsa_miR_1915_st;ppy_miR_1915_st	12	1413346
GUGGGUUGGGGCGGGCUCUG	RBC	0.346919	3.47091e-07	5.03441e-05	hsa_miR_3940_5p_st	10	20142288
GCGGGAUGGGCUGGGCCGGG	RBC	0.347037	3.43718e-07	5.03441e-05	tgu_miR_2974_st	7	33141017
UUGGGCUGGGCUGGGUUGGG	RBC	0.347419	3.33018e-07	4.94656e-05	hsa_miR_1587_st	9	46690881
CUGCGGGGGAGGAGGGAGGGGG	RBC	0.348408	3.06766e-07	4.693e-05	gga_miR_1770_st	5	16184162
CGGGCGUGGUGGUGGGCG	RBC	0.349183	2.87569e-07	4.48014e-05	ppy_miR_1268_st	14	152455035
CGUGGUGGUGGGGGUGGGG	RBC	0.349655	2.76481e-07	4.35388e-05	tca_miR_3897_3p_st	12	36204128
GUGGGGCCAGGCGGUGGUGG	RBC	0.350301	2.61937e-07	4.15473e-05	mml_miR_1227_st	9	135420289
CGGGCGUGGUGGUGGGGGUG	RBC	0.355913	1.62997e-07	2.94614e-05	hsa_miR_1268b_st	3	77713119
CUGGGUUGGGCUGGGCUGGG	RBC	0.356012	1.61612e-07	2.94465e-05	hsa_miR_4507_st	6	81647492
GGGGCUGGGGCCGGGGCCGAGC	RBC	0.356037	1.61268e-07	2.94465e-05	hsa_miR_762_st;ptr_miR_762_st	8	1092756
GGGGGGCAGGAGGGGCUCAGGG	RBC	0.356211	1.58899e-07	2.9228e-05	mmu_miR_328_star_st	6	25134129
UGCAGGUGAUGGCGGGGCUG	RBC	0.356456	1.55596e-07	2.89858e-05	gga_miR_1636_st	9	592436
GCGGAGCGGAGCGGAGCGGGG	RBC	0.357108	1.47157e-07	2.78884e-05	tgu_miR_2976_st	3	10645928
GGGGGGCAGGAGGGGCUCA	RBC	0.357422	1.43247e-07	2.74346e-05	rno_miR_328a_star_st	6	25134132
GCCGGCGGGAGCCCCAGGGAG	RBC	0.358108	1.35044e-07	2.63926e-05	mmu_miR_2137_st	1	2924027
CGGGCGUGGUGGUGGGGG	RBC	0.358606	1.29383e-07	2.5746e-05	hsa_miR_1268_st	3	77713119
GAGACUGGGGUGGGGCC	RBC	0.363301	8.60608e-08	1.829e-05	hsa_miR_4463_st	15	39299444
GGGUCCCGGGGAGGGGGG	RBC	0.364067	8.04704e-08	1.75265e-05	hsa_miR_4281_st	1	304359153
CGGCGGCAGCGCCGGGGCG	RBC	0.365326	7.2038e-08	1.63742e-05	bta_miR_2885_st	17	66350524
GGGUGGUGGUGGAAGUCGGGG	RBC	0.365944	6.82128e-08	1.58841e-05	ame_miR_3751_st	9	72425610
AGGGGGCGGGCUCCGGCG	RBC	0.366008	6.78275e-08	1.58789e-05	hsa_miR_4488_st	17	67586529
GGCCGGGGGACGGGCUGGGA	RBC	0.36642	6.54036e-08	1.56246e-05	peu_miR2911_st	12	46773536
GGUGGGGUGGGGGGGUUGG	RBC	0.366684	6.38914e-08	1.554e-05	bta_miR_2888_st	14	120707919
AGGCGGGCCGGGGUUGGA	RBC	0.367552	5.9158e-08	1.47149e-05	bta_miR_2899_st	1	153888808
GGGUGCGGGCCGGCGGGG	RBC	0.367624	5.8778e-08	1.47039e-05	hsa_miR_4466_st	14	53692931
UGGGGAGCGGCCCCCGGGCGGG	RBC	0.368033	5.66805e-08	1.44265e-05	bta_miR_1343_st	2	28433229
AGGGAGGGACGGGGGCUGUGC	RBC	0.36883	5.27962e-08	1.3596e-05	hsa_miR_149_star_st	15	154447033
AAGGGGGGGGGGGGAAAGA	RBC	0.371272	4.24245e-08	1.21389e-05	osa_miR2919_st	16	25789138
GUGGGCGGUGCGGGGCGGCG	RBC	0.372134	3.92546e-08	1.1615e-05	gga_miR_1777_st	15	157557669
UGGUGGAGAUGCCGGGGA	RBC	0.373176	3.57273e-08	1.10927e-05	bta_miR_2898_st	9	116610086
CGGGGCGGCAGGGGCCUC	RBC	0.37337	3.51041e-08	1.0977e-05	hsa_miR_3196_st	13	216417897
CCCUGGAGUGACGGGGGUG	RBC	0.375529	2.88492e-08	9.71508e-06	ssc_miR_4334_5p_st	15	134433015	ssc-miR-4334-5p	MIMAT0017966
GUGGGUACGGCCCAGUGGGGGG	RBC	0.377398	2.43117e-08	8.91015e-06	hsa_miR_1225_5p_st;ppy_miR_1225_5p_st	3	42283711
UGGGGGCGGUGGGGGGCGGG	RBC	0.377905	2.3206e-08	8.68303e-06	bta_miR_1777a_st	4	41993746
GUGGGUUGGGGGCGGGGG	RBC	0.381404	1.67871e-08	7.135e-06	oan_miR_1346_st	1	11400988
GGCGGCGGCGGAGGCGGGGG	RBC	0.382067	1.57814e-08	6.84038e-06	hsa_miR_3960_st;mmu_miR_3960_st	1	302142706
CGGGGGUGGCGGGGAGGGGG	RBC	0.383205	1.41887e-08	6.21153e-06	bta_miR_2305_st	NW_003541294.1	709
CCCGGGGCGCCCGAGGGG	RBC	0.383388	1.39487e-08	6.16816e-06	oan_miR_1394_st	NW_003538861.2	34944
GGCGGGUGCGGGGGUGG	RBC	0.385892	1.10209e-08	5.29931e-06	hsa_miR_3656_st	2	2788698
AGGGGCGGGAGGGGUCGGGC	RBC	0.388683	8.45556e-09	4.68566e-06	gga_miR_1607_st	2	339014
CCGGGCCGGGCGGGCGGG	RBC	0.390941	6.81188e-09	3.97614e-06	tgu_miR_2981_st	6	74545310
GGGGCGGGGGGGCGGGUG	RBC	0.391623	6.37896e-09	3.90284e-06	bta_miR_2881_st	12	12717988
GGGGGCGGUGGGGGGCGGGG	RBC	0.396511	3.96868e-09	2.99553e-06	bta_miR_1777b_st	6	827723
GCGGGCGGGGCCGGGGGCGGGG	RBC	0.399593	2.9306e-09	2.37585e-06	mmu_miR_5126_st	6	58229492
UCAGGGAGUCAGGGGAGGGC	RDW	0.210836	0.00240983	0.0304203	hsa_miR_4270_st	8	47872261
UUGGGGCUGGGUGGGGAGAGGG	RDW	0.214496	0.00201263	0.0273376	bta_miR_2412_st	7	110567886
GUGAGGACUGGGGAGGUGGAG	RDW	0.235123	0.00068988	0.0133932	mmu_miR_1224_st;rno_miR_1224_st	13	131580821
UGGCAGGGAGGCAGGGAGGGG	WBC	-0.252658	0.000257313	0.00690236	ppy_miR_1207_5p_st	NW_003539009.1	15023
GAGGGUUGGGCGGAGGCUUUCC	WBC	-0.250968	0.000283847	0.00734411	bta_miR_296_st	17	66288715
CACGGCCGCCGCCGGGCGCC	WBC	-0.246961	0.000357282	0.00855778	ssc_miR_4332_st	6	870456	ssc-miR-4332	MIMAT0017962
ACAGGAGUGGGGGUGGGACAU	WBC	-0.245747	0.000382801	0.00898084	hsa_miR_4433_st	12	23528872
UGGCAGGGAGGCUGGGAGGGG	WBC	-0.244833	0.000403116	0.00927356	hsa_miR_1207_5p_st	14	35649475
AAUGUUGCUCGGUGAACCCC	WBC	-0.229358	0.000939521	0.0164719	rno_miR_409_3p_st	NW_003539007.1	6888
GUCCAGUUUUCCCAGGAAUCCC	WBC	-0.223216	0.00129485	0.0204474	dre_miR_145_st	2	157346142
GGGGCUGGGCGCGCGCC	WBC	-0.221704	0.00139944	0.0216867	hsa_miR_4492_st	6	868261
GGCGCCGCUCGUGGGGGGCC	WBC	-0.220316	0.00150223	0.022615	mmu_miR_5105_st	6	870934
CAACGAGGAGGCCGGGACCA	WBC	-0.220284	0.00150466	0.0226439	osa_miR1846e_st	17	46601738
AGAGCAGGGGCUGUGGGCUGCA	WBC	-0.219554	0.00156158	0.0231112	bta_miR_2442_st	6	82804454
CCCAGCAGGACGGGAGCG	WBC	-0.217358	0.00174462	0.024891	hsa_miR_4530_st	2	508551
UGGUGGAGAUGCCGGGGA	WBC	-0.216754	0.00179833	0.0254287	bta_miR_2898_st	9	116610086
CGGCGCGACCGGCCCGGGG	WBC	-0.215059	0.00195715	0.0268674	hsa_miR_4634_st	14	28290047
AGGGACGGGACGCGGUGCAGUGUU	WBC	-0.214343	0.00202798	0.0274628	rno_miR_92b_star_st;ssc_miR_92b_5p_st	4	103407149	ssc-miR-92b-5p	MIMAT0017377
CGCGCCGGGCCCGGGUU	WBC	-0.214067	0.00205592	0.0276936	hsa_miR_3195_st	17	41206838
AGGGAGGGACGGGGGCUGUGC	WBC	-0.213186	0.00214736	0.0283412	hsa_miR_149_star_st	15	154447033
CCCGGGGCGCCCGAGGGG	WBC	-0.213036	0.00216328	0.0284397	oan_miR_1394_st	NW_003538861.2	34944
GUCCAGUUUUCCCAGGAAUCCCU	WBC	-0.212133	0.00226158	0.0292558	bta_miR_145_st;cfa_miR_145_st;eca_miR_145_st;hsa_miR_145_st;mdo_miR_145_st;mmu_miR_145_st;pma_miR_145_st;rno_miR_145_st	2	157346142
UGGGUGAGGAGGGCGAGG	WBC	-0.211831	0.00229535	0.0294766	oan_miR_1412_st	3	16798563
AGGAUGACGGUGGGGCUGGUGA	WBC	-0.210205	0.00248506	0.0309426	mmu_miR_1934_star_st	X	2742673
UGGGGCGGAGCUUCCGGAG	WBC	-0.208477	0.00270234	0.0325888	hsa_miR_3180_st	8	87201639
CCCAGUGUUUAGACUACCUGUUC	WBC	-0.205903	0.00305794	0.0352941	mmu_miR_199b_star_st	NW_003538110.2	107202
AGUGAGGAGGCCGGGGCCGCU	WBC	-0.205317	0.00314448	0.0360647	osa_miR1846a_5p_st;osa_miR1846b_5p_st;osa_miR1846c_5p_st	12	3767152
GCCGGCGGGAGCCCCAGGGAG	WBC	-0.201967	0.00368386	0.039998	mmu_miR_2137_st	1	2924027
CGCGGGUCGGGGUCUGCAGG	WBC	-0.201201	0.0038185	0.0409957	hsa_miR_3621_st	8	1462207
GUGGGGCCAGGCGGUGGUGG	WBC	-0.200298	0.00398269	0.0420985	mml_miR_1227_st	9	135420289
UAGCAGCACGUAAAUAUUGGCG	WBC	-0.199739	0.00408755	0.0428507	age_miR_16_st;cfa_miR_16_st;eca_miR_16_st;ggo_miR_16_st;hsa_miR_16_st;lla_miR_16_st;mdo_miR_16_st;mml_miR_16_st;mmu_miR_16_st;mne_miR_16_st;oan_miR_16a_st;ppa_miR_16_st;ptr_miR_16_st;rno_miR_16_st;sla_miR_16_st;ssc_miR_16_st	13	108388297	ssc-miR-16	MIMAT0007754
GUCCAGUUUUCCCAGGAAUCCCUU	WBC	-0.199018	0.00422639	0.0435963	ggo_miR_145_st;mml_miR_145_st;mne_miR_145_st;ppy_miR_145_st;ptr_miR_145_st;ssc_miR_145_st;xtr_miR_145_st	2	157346142	ssc-miR-145-5p	MIMAT0002123
AGGGACGGGACGCGGUGCAGUG	WBC	-0.198584	0.00431191	0.0442181	hsa_miR_92b_star_st	4	103407151
AUCGGGAAUAUCGUGUCCGCC	WBC	-0.198364	0.00435604	0.0445038	rno_miR_425_star_st	13	34898118
CUGGGACAGGAGGAGGAGGCAG	WBC	-0.197773	0.00447612	0.0452762	hsa_miR_4298_st	9	139647370
CAGGAGGCAGUGGGCGAGCAGG	WBC	-0.197466	0.00453977	0.0456669	hsa_miR_4695_5p_st	6	7030153
AUGGAUGGGGGUGAGGGGUGCA	WBC	-0.196537	0.00473726	0.0469948	bta_miR_2392_st	8	941546
CUGGAGCGCGCGGGCGAGGCAGGC	WBC	-0.195064	0.00506623	0.0490399	mmu_miR_5130_st	11	53669691
ACUCGGCGUGGCGUCGGUCGUG	WBC	-0.194374	0.00522728	0.0499105	ppy_miR_1307_st	NW_003540629.2	46371	ssc-miR-1307	MIMAT0013936
AAGGAGCUCACAGUCUAUUGAG	WBC	0.216518	0.00181967	0.0256206	age_miR_28_st;bta_miR_28_st;eca_miR_28_5p_st;ggo_miR_28_st;hsa_miR_28_5p_st;lla_miR_28_st;mml_miR_28_st;mmu_miR_28_st;mne_miR_28_st;ppa_miR_28_st;ppy_miR_28_st;ptr_miR_28_st;rno_miR_28_st;sla_miR_28_st	NW_003613102.1	169162	ssc-miR-28-5p	MIMAT0002136
