# Supplementary material for: Genetic architecture and regulatory impact on hepatic microRNA expression linked to immune and metabolic traits
Source: Open Biol. 2017 Nov 8;7(11):170101. doi: 10.1098/rsob.170101 (PMC5717336; doi:10.1098/rsob.170101)
Supplement: Table S4 [file rsob170101supp4.xlsx]

## Sheet: Tabelle1
Electronic supplementary material
Siriluck Ponsuksili, Nares Trakooljul, Frieder Hadlich, Fiete Haack, Eduard Murani, and Klaus Wimmers
Genetic architecture and regulatory impact on hepatic microRNA expression linked to immune and metabolic traits
Open Biology
DOI: 10.1098/rsob.2016
Table S4:
Hepatic miRNAs, which correlated with both, blood serum biochemical and haematological traits
		Correlation coefficience (r) between liver miRNA and blood biochemical traits					Correlation coefficience (r) between liver miRNA and haematological traits
miRNA	Sequence	Biochemical traits	r	p value	fdr		Haematological traits	r	p value	fdr		SSC_chromosome	SSC-position	Probe_set_ID
miR_335	UCAAGAGCAAUAACGAAAAAUG	ALB	0.194596	0.00485408	0.047735		LYM	-0.225649	0.00120792	0.019481		18	19338044	ssc_miR_335_st		ssc-miR-335
miR_335	UCAAGAGCAAUAACGAAAAAUG	ALB	0.194596	0.00485408	0.047735		MCHC	0.240303	0.000629054	0.0126848		18	19338044	ssc_miR_335_st		ssc-miR-335
miR_21	UAGCUUAUCAGACUGAUGUUGA	ALB	-0.222122	0.00126168	0.0200777		HGB	-0.230282	0.00106732	0.017971		12	37340402	age_miR_21_st;cfa_miR_21_st;cgr_miR_21_st;eca_miR_21_st;gga_miR_21_st;ggo_miR_21_st;hsa_miR_21_st;mdo_miR_21_st;mml_miR_21_st;mmu_miR_21_st;mne_miR_21_st;oan_miR_21_st;ppa_miR_21_st;ppy_miR_21_st;ptr_miR_21_st;rno_miR_21_st;ssc_miR_21_st;tgu_miR_21_st		ssc-miR-21
miR_152	UCAGUGCAUGACAGAACUUGG	ALB	-0.211497	0.00216484	0.0284432		HCT	-0.226474	0.00109343	0.0182633		12	24289551	cfa_miR_152_st;hsa_miR_152_st;mml_miR_152_st;mmu_miR_152_st;ptr_miR_152_st;rno_miR_152_st;ssc_miR_152_st		ssc-miR-152
miR_146a	UGAGAACUGAAUUCCAUGGGUU	ALB	-0.209946	0.00233747	0.0298251		HGB	-0.290299	3.19227e-05	0.00154576		16	68394566	cfa_miR_146a_st;eca_miR_146a_st;gga_miR_146a_st;hsa_miR_146a_st;mdo_miR_146a_st;mml_miR_146a_st;mmu_miR_146a_st;ppy_miR_146a_st;ptr_miR_146a_st;rno_miR_146a_st;tgu_miR_146c_st		ssc-miR-146a-5p
miR_4281	GGGUCCCGGGGAGGGGGG	ALB	0.194294	0.00492186	0.048085		HCT	0.228174	0.0010001	0.0171956		1	304359153	hsa_miR_4281_st
miR_2137	GCCGGCGGGAGCCCCAGGGAG	ALB	0.215209	0.00179783	0.0254287		HCT	0.294262	1.84699e-05	0.00103398		1	2924027	mmu_miR_2137_st
miR_1346	GUGGGUUGGGGGCGGGGG	ALB	0.209095	0.00243732	0.0306817		HCT	0.266651	0.000111218	0.00386113		1	11400988	oan_miR_1346_st
miR_3940_5p	GUGGGUUGGGGCGGGCUCUG	ALB	0.216175	0.00171209	0.0245655		HCT	0.256219	0.000208771	0.00594638		10	20142288	hsa_miR_3940_5p_st
miR_2911	GGCCGGGGGACGGGCUGGGA	ALB	0.199236	0.00391309	0.0416603		HCT	0.268917	9.66601e-05	0.00348556		12	46773536	peu_miR2911_st
miR_1846a_5p	AGUGAGGAGGCCGGGGCCGCU	ALB	0.193089	0.00520059	0.0497425		HCT	0.292666	2.05958e-05	0.00112005		12	3767152	osa_miR1846a_5p_st;osa_miR1846b_5p_st;osa_miR1846c_5p_st
miR_21	UAGCUUAUCAGACUGAUGUUGACU	ALB	-0.237276	0.00055887	0.0117288		HGB	-0.208958	0.00305729	0.0352941		12	37340402	bta_miR_21_st
miR_3897_3p	CGUGGUGGUGGGGGUGGGG	ALB	0.20151	0.00351496	0.0387699		HCT	0.223037	0.00130684	0.0205647		12	36204128	tca_miR_3897_3p_st
miR_152a	UCAGUGCAUGACAGAACUUGA	ALB	-0.199171	0.00392504	0.0417338		HGB	-0.217732	0.0020064	0.0272991		12	24289551	pma_miR_152a_st
miR_152	UCAGUGCAUGACAGAACUUGGG	ALB	-0.212113	0.00209959	0.0279825		HCT	-0.201251	0.00380947	0.0409254		12	24289550	bta_miR_152_st;mdo_miR_152_st
miR_152	UCAGUGCAUGACAGAACUUUGG	ALB	-0.211151	0.00220231	0.0287541		HCT	-0.209651	0.00255301	0.0314503		12	24289550	dre_miR_152_st
miR_2881	GGGGCGGGGGGGCGGGUG	ALB	0.210302	0.00229669	0.0294852		HCT	0.285429	3.34863e-05	0.00158998		12	12717988	bta_miR_2881_st
miR_3196	CGGGGCGGCAGGGGCCUC	ALB	0.208773	0.00247621	0.0308643		HCT	0.310961	5.67684e-06	0.00042337		13	216417897	hsa_miR_3196_st
miR_4497	CUCCGGGACGGCUGGGC	ALB	0.217229	0.00162285	0.023761		HCT	0.25886	0.000178439	0.00532494		13	109189893	hsa_miR_4497_st
miR_4466	GGGUGCGGGCCGGCGGGG	ALB	0.210259	0.00230166	0.0295144		HCT	0.260818	0.000158669	0.00491245		14	53692931	hsa_miR_4466_st
miR_4634	CGGCGCGACCGGCCCGGGG	ALB	0.217939	0.00156519	0.0231545		HCT	0.27032	8.85656e-05	0.003283		14	28290047	hsa_miR_4634_st
miR_4463	GAGACUGGGGUGGGGCC	ALB	0.19432	0.00491597	0.0480597		HCT	0.297495	1.47815e-05	0.00086976		15	39299444	hsa_miR_4463_st
miR_149_star	AGGGAGGGACGGGGGCUGUGC	ALB	0.219621	0.00143587	0.0220559		HCT	0.291698	2.19961e-05	0.00117576		15	154447033	hsa_miR_149_star_st
miR_149_star	GAGGGAGGGACGGGGGCGGUGC	ALB	0.195633	0.00462757	0.0463159		HCT	0.247534	0.000345795	0.00837755		15	154447033	mmu_miR_149_star_st
miR_4508	GCGGGGCUGGGCGCGCG	ALB	0.208006	0.00257093	0.0315443		HCT	0.313637	4.66726e-06	0.00036163		16	81833047	hsa_miR_4508_st
miR_4488	AGGGGGCGGGCUCCGGCG	ALB	0.2236	0.00116803	0.0190585		HCT	0.293281	1.97502e-05	0.00109223		17	67586529	hsa_miR_4488_st
miR_3195	CGCGCCGGGCCCGGGUU	ALB	0.222198	0.00125666	0.0200416		HCT	0.307643	7.21809e-06	0.00050078		17	41206838	hsa_miR_3195_st
miR_2374	UUGGGGCUGGGGAGAGGCGGG	ALB	0.20903	0.00244512	0.030702		HCT	0.210469	0.00245341	0.0307226		2	84019374	bta_miR_2374_st
miR_1607	AGGGGCGGGAGGGGUCGGGC	ALB	0.204241	0.00308521	0.0355152		HCT	0.290927	2.31755e-05	0.00122238		2	339014	gga_miR_1607_st
miR_1343	UGGGGAGCGGCCCCCGGGCGGG	ALB	0.212218	0.00208863	0.027936		HCT	0.266532	0.000112034	0.00387412		2	28433229	bta_miR_1343_st
miR_3656	GGCGGGUGCGGGGGUGG	ALB	0.205798	0.00286222	0.033765		HCT	0.28803	2.81616e-05	0.00141059		2	2788698	hsa_miR_3656_st
miR_4124_5p	ACUGUAUGUGAAAAAAUAUG	ALB	0.234031	0.00066827	0.0131545		HGB	0.285016	4.49826e-05	0.00200739		3	77801034	cin_miR_4124_5p_st
miR_4124_5p	ACUGUAUGUGAAAAAAUAUG	ALB	0.234031	0.00066827	0.0131545		LYM	-0.342799	5.54271e-07	7.11579e-05		3	77801034	cin_miR_4124_5p_st
miR_4124_5p	ACUGUAUGUGAAAAAAUAUG	ALB	0.234031	0.00066827	0.0131545		MCHC	0.323746	3.09424e-06	0.00026151		3	77801034	cin_miR_4124_5p_st
miR_1225_5p	GUGGGUACGGCCCAGUGGGGGG	ALB	0.209528	0.00238597	0.0302149		HCT	0.274728	6.70747e-05	0.00266219		3	42283711	hsa_miR_1225_5p_st;ppy_miR_1225_5p_st
miR_1777a	UGGGGGCGGUGGGGGGCGGG	ALB	0.20553	0.00289955	0.0340861		HCT	0.259091	0.000175998	0.00528814		4	41993746	bta_miR_1777a_st
miR_2128	UGCAGUGACGUCUCUUCCCC	ALB	-0.205523	0.00290052	0.0340884		MCHC	0.19974	0.00467685	0.0466279		5	3711911	gga_miR_2128_st
let_7i	UGAGGUAGUAGUUUGUGCUGUU	ALB	-0.208094	0.00255988	0.0314787		LYM	0.225105	0.00124228	0.0198556		5	30021229	bta_let_7i_st;dre_let_7i_st;fru_let_7i_st;hsa_let_7i_st;mml_let_7i_st;mmu_let_7i_st;ppy_let_7i_st;ptr_let_7i_st;rno_let_7i_st;tgu_let_7i_st;tni_let_7i_st
miR_1777b	GGGGGCGGUGGGGGGCGGGG	ALB	0.195847	0.00458218	0.0459579		HCT	0.276886	5.84384e-05	0.00242495		6	827723	bta_miR_1777b_st
miR_5126	GCGGGCGGGGCCGGGGGCGGGG	ALB	0.205679	0.00287873	0.0339069		HCT	0.304257	9.19612e-06	0.00060631		6	58229492	mmu_miR_5126_st
miR_328_star	GGGGGGCAGGAGGGGCUCAGGG	ALB	0.198027	0.00414087	0.0432012		HCT	0.274655	6.73856e-05	0.00266579		6	25134129	mmu_miR_328_star_st
miR_3180	UGGGGCGGAGCUUCCGGAG	ALB	0.230237	0.00082111	0.0150923		HCT	0.308197	6.93571e-06	0.00048894		8	87201639	hsa_miR_3180_st
miR_3621	CGCGGGUCGGGGUCUGCAGG	ALB	0.206004	0.00283378	0.033563		HCT	0.280024	4.77318e-05	0.00209379		8	1462207	hsa_miR_3621_st
miR_762	GGGGCUGGGGCCGGGGCCGAGC	ALB	0.193562	0.00508968	0.0491433		HCT	0.280825	4.5308e-05	0.00201849		8	1092756	hsa_miR_762_st;ptr_miR_762_st
miR_3751	GGGUGGUGGUGGAAGUCGGGG	ALB	0.195354	0.00468758	0.0467		HCT	0.267938	0.000102716	0.00363811		9	72425610	ame_miR_3751_st
miR_1636	UGCAGGUGAUGGCGGGGCUG	ALB	0.214709	0.00184372	0.0258432		HCT	0.247292	0.000350618	0.00844764		9	592436	gga_miR_1636_st
miR_837_3p	AAACGAACAAAAAACUGAUGG	ALB	0.201876	0.00345431	0.0382882		HCT	0.196159	0.00481984	0.047566		9	123038842	ath_miR837_3p_st
miR_837_3p	AAACGAACAAAAAACUGAUGG	ALB	0.201876	0.00345431	0.0382882		HGB	0.313614	6.467e-06	0.00046584		9	123038842	ath_miR837_3p_st
miR_837_3p	AAACGAACAAAAAACUGAUGG	ALB	0.201876	0.00345431	0.0382882		LYM	-0.330407	1.47635e-06	0.00014656		9	123038842	ath_miR837_3p_st
miR_837_3p	AAACGAACAAAAAACUGAUGG	ALB	0.201876	0.00345431	0.0382882		MCHC	0.329467	2.01651e-06	0.00018624		9	123038842	ath_miR837_3p_st
miR_1394	CCCGGGGCGCCCGAGGGG	ALB	0.209886	0.00234428	0.0298945		HCT	0.299337	1.30041e-05	0.00079364		NW_003538861.2	34944	oan_miR_1394_st
miR_3877_5p	ACCUUCCAAAAAAGCACUC	ALB	0.204389	0.00306336	0.0353287		HGB	0.279978	6.19945e-05	0.00252667		NW_003539163.2	9193	tca_miR_3877_5p_st
miR_3877_5p	ACCUUCCAAAAAAGCACUC	ALB	0.204389	0.00306336	0.0353287		LYM	-0.297247	1.65698e-05	0.00094663		NW_003539163.2	9193	tca_miR_3877_5p_st
miR_3877_5p	ACCUUCCAAAAAAGCACUC	ALB	0.204389	0.00306336	0.0353287		MCHC	0.297714	1.94984e-05	0.00108051		NW_003539163.2	9193	tca_miR_3877_5p_st
miR_2305	CGGGGGUGGCGGGGAGGGGG	ALB	0.224718	0.0011015	0.0183494		HCT	0.27522	6.50064e-05	0.00260133		NW_003541294.1	709	bta_miR_2305_st
miR_155	UUAAUGCUAAUUGUGAUAGGGGU	ALB	-0.23859	0.00051948	0.0111043		HCT	-0.229119	0.000951505	0.0166089		NW_003613383.1	133231	mmu_miR_155_st
miR_155	UUAAUGCUAAUCGUGAUAGGGGU	ALB	-0.227061	0.00097314	0.0169056		HGB	-0.31312	6.69927e-06	0.00047766		NW_003613383.1	133231	bta_miR_155_st;cfa_miR_155_st;eca_miR_155_st;hsa_miR_155_st;mml_miR_155_st;oan_miR_155_st;ppy_miR_155_st;ptr_miR_155_st
miR_20b	CAAAGUGCUCAUAGUGCAGGUAG	ALB	-0.203665	0.00317168	0.0362532		HGB	-0.262794	0.000176881	0.00530015		X	126199822	eca_miR_20b_st;gga_miR_20b_st;hsa_miR_20b_st;mml_miR_20b_st;mmu_miR_20b_st;oan_miR_20b_st;ppy_miR_20b_st;ptr_miR_20b_st;rno_miR_20b_5p_st;tgu_miR_20b_st;xla_miR_20_st;xtr_miR_20b_st
miR_29b	UAGCACCAUUUGAAAUCAGUGUU	BUN	0.197368	0.00426997	0.0439612		MCHC	0.249924	0.000370771	0.00879285		18	19034872	bta_miR_29b_st;cfa_miR_29b_st;eca_miR_29b_st;gga_miR_29b_st;hsa_miR_29b_st;mml_miR_29b_st;mmu_miR_29b_st;rno_miR_29b_st;xtr_miR_29b_st		ssc-miR-29b
miR_193a_3p	AACUGGCCUACAAAGUCCCAGU	BUN	0.275027	5.81e-05	0.00241315		MCH	0.229009	0.00113968	0.0187708		12	45165047	bta_miR_193a_3p_st;dre_miR_193a_st;eca_miR_193a_3p_st;fru_miR_193_st;gga_miR_193a_st;hsa_miR_193a_3p_st;mml_miR_193a_3p_st;mmu_miR_193_st;ppy_miR_193a_3p_st;ptr_miR_193a_st;rno_miR_193_st;ssc_miR_193a_3p_st;tni_miR_193_st		ssc-miR-193a-3p
miR_193b	AACUGGCCCUCAAAGUCCCGCU	BUN	0.194569	0.00486006	0.0477408		WBC	-0.25486	0.000226186	0.00627558		NA	NA	hsa_miR_193b_st;mml_miR_193b_st;ppy_miR_193b_st;ptr_miR_193b_st		ssc-miR-193
miR_145	GUCCAGUUUUCCCAGGAAUCCCUU	BUN	0.227755	0.00093787	0.0164628		MCH	0.204411	0.00377899	0.0406878		2	157346142	ggo_miR_145_st;mml_miR_145_st;mne_miR_145_st;ppy_miR_145_st;ptr_miR_145_st;ssc_miR_145_st;xtr_miR_145_st		ssc-miR-145-5p
miR_145	GUCCAGUUUUCCCAGGAAUCCCUU	BUN	0.227755	0.00093787	0.0164628		WBC	-0.199018	0.00422639	0.0435963		2	157346142	ggo_miR_145_st;mml_miR_145_st;mne_miR_145_st;ppy_miR_145_st;ptr_miR_145_st;ssc_miR_145_st;xtr_miR_145_st		ssc-miR-145-5p
miR_18a	UAAGGUGCAUCUAGUGCAGAUAG	BUN	-0.217201	0.00162517	0.023779		HGB	-0.207899	0.00321326	0.0365662		11	66610208	eca_miR_18a_st;hsa_miR_18a_st;mmu_miR_18a_st;pma_miR_18a_st;rno_miR_18a_st;xtr_miR_18a_st
miR_193	AACUGGCCUACAAAGUCCCAG	BUN	0.225535	0.00105508	0.0178544		MCHC	0.204592	0.00374745	0.0404079		12	45165048	mdo_miR_193_st
miR_145	GUCCAGUUUUCCCAGGAAUCCC	BUN	0.216881	0.00165187	0.0240171		HGB	0.201948	0.00423083	0.0436319		2	157346142	dre_miR_145_st
miR_145	GUCCAGUUUUCCCAGGAAUCCC	BUN	0.216881	0.00165187	0.0240171		MCH	0.220251	0.00177243	0.0251763		2	157346142	dre_miR_145_st
miR_145	GUCCAGUUUUCCCAGGAAUCCCU	BUN	0.216908	0.00164961	0.0240002		MCH	0.198972	0.00484153	0.0476832		2	157346142	bta_miR_145_st;cfa_miR_145_st;eca_miR_145_st;hsa_miR_145_st;mdo_miR_145_st;mmu_miR_145_st;pma_miR_145_st;rno_miR_145_st
miR_145	GUCCAGUUUUCCCAGGAAUCCC	BUN	0.216881	0.00165187	0.0240171		MCHC	0.202117	0.00419844	0.0435028		2	157346142	dre_miR_145_st
miR_145	GUCCAGUUUUCCCAGGAAUCCC	BUN	0.216881	0.00165187	0.0240171		WBC	-0.223216	0.00129485	0.0204474		2	157346142	dre_miR_145_st
miR_145	GUCCAGUUUUCCCAGGAAUCCCU	BUN	0.216908	0.00164961	0.0240002		WBC	-0.212133	0.00226158	0.0292558		2	157346142	bta_miR_145_st;cfa_miR_145_st;eca_miR_145_st;hsa_miR_145_st;mdo_miR_145_st;mmu_miR_145_st;pma_miR_145_st;rno_miR_145_st
miR_3613_3p	ACAAAAAAAAAAGCCCAACCCUUC	BUN	0.20599	0.00283569	0.033563		HCT	0.221258	0.00143177	0.0220084		NW_003613303.1	118414	hsa_miR_3613_3p_st
miR_3613_3p	ACAAAAAAAAAAGCCCAACCCUUC	BUN	0.20599	0.00283569	0.033563		HGB	0.382014	2.58232e-08	9.1558e-06		NW_003613303.1	118414	hsa_miR_3613_3p_st
miR_3613_3p	ACAAAAAAAAAAGCCCAACCCUUC	BUN	0.20599	0.00283569	0.033563		LYM	-0.268742	0.000105798	0.00371124		NW_003613303.1	118414	hsa_miR_3613_3p_st
miR_3613_3p	ACAAAAAAAAAAGCCCAACCCUUC	BUN	0.20599	0.00283569	0.033563		MCHC	0.426559	3.3385e-10	7.3076e-07		NW_003613303.1	118414	hsa_miR_3613_3p_st
miR_3613_3p	ACAAAAAAAAAAGCCCAACCCUUC	BUN	0.20599	0.00283569	0.033563		RBC	0.246958	0.00035734	0.00855778		NW_003613303.1	118414	hsa_miR_3613_3p_st
miR_155	UUAAUGCUAAUUGUGAUAGGGGU	BUN	-0.258518	0.00016311	0.00501787		HGB	-0.330475	1.8682e-06	0.00017551		NW_003613383.1	133231	mmu_miR_155_st
miR_155	UUAAUGCUAAUCGUGAUAGGGGU	BUN	-0.214061	0.00190475	0.0264047		LYM	0.246532	0.000391529	0.00911845		NW_003613383.1	133231	bta_miR_155_st;cfa_miR_155_st;eca_miR_155_st;hsa_miR_155_st;mml_miR_155_st;oan_miR_155_st;ppy_miR_155_st;ptr_miR_155_st
miR_2923	AGACAAAAAUAUAAAUAACAAA	BUN	0.199755	0.00381883	0.0409957		HGB	0.262651	0.000178381	0.00532494		X	61287294	osa_miR2923_st
miR_2923	AGACAAAAAUAUAAAUAACAAA	BUN	0.199755	0.00381883	0.0409957		LYM	-0.260852	0.000170658	0.00517289		X	61287294	osa_miR2923_st
miR_2923	AGACAAAAAUAUAAAUAACAAA	BUN	0.199755	0.00381883	0.0409957		MCHC	0.272602	9.80664e-05	0.00351322		X	61287294	osa_miR2923_st
miR_193a_5p	UGGGUCUUUGCGGGCGAGAUGA	CREA	-0.269805	8.11168e-05	0.00306926		MCHC	-0.259978	0.000208651	0.00594638		12	45165081	bta_miR_193a_5p_st;cfa_miR_193a_st;eca_miR_193a_5p_st;hsa_miR_193a_5p_st;mml_miR_193a_5p_st;ppy_miR_193a_5p_st;ssc_miR_193a_5p_st;tgu_miR_193b_star_st		ssc-miR-193a-5p
miR_130a	CAGUGCAAUGUUAAAAGGGCAU	CREA	0.202355	0.00337654	0.0376799		HGB	0.211051	0.00276915	0.0331042		2	12929892	bta_miR_130a_st;cfa_miR_130a_st;dre_miR_130a_st;eca_miR_130a_st;gga_miR_130c_st;hsa_miR_130a_st;mmu_miR_130a_st;oan_miR_130b_st;ppy_miR_130a_st;ptr_miR_130a_st;rno_miR_130a_st;ssc_miR_130a_st;tgu_miR_130c_st;xtr_miR_130a_st		ssc-miR-130a
miR_34a	UGGCAGUGUCUUAGCUGGUUGUU	CREA	0.212065	0.00210461	0.0280218		LYM	-0.204853	0.00336957	0.0376526		NA	NA	gga_miR_34a_st;mdo_miR_34a_st;xtr_miR_34a_st		miR_34a
miR_4454	GGAUCCGAGUCACGGCACCA	CREA	0.201281	0.00355332	0.0390455		HGB	0.242618	0.000554979	0.0116807		1	269351357	hsa_miR_4454_st
miR_4454	GGAUCCGAGUCACGGCACCA	CREA	0.201281	0.00355332	0.0390455		LYM	-0.239759	0.000570349	0.0119069		1	269351357	hsa_miR_4454_st
miR_4454	GGAUCCGAGUCACGGCACCA	CREA	0.201281	0.00355332	0.0390455		MCHC	0.361005	1.62104e-07	2.94465e-05		1	269351357	hsa_miR_4454_st
miR_3178	GGGGCGCGGCCGGAUCG	CREA	-0.194444	0.00488804	0.0478936		HCT	0.248251	0.000331909	0.00813567		1	121361617	hsa_miR_3178_st
miR_193_star	UGGGUCUUUGCGGGCAAGAUGA	CREA	-0.284363	3.14523e-05	0.00152652		MCHC	-0.209509	0.0029789	0.0347388		12	45165081	mmu_miR_193_star_st;rno_miR_193_star_st
miR_425_star	AUCGGGAAUAUCGUGUCCGCC	CREA	0.256588	0.00018322	0.00542694		WBC	-0.198364	0.00435604	0.0445038		13	34898118	rno_miR_425_star_st
miR_1260b	AUCCCACCACUGCCACCAU	CREA	0.262538	0.00012764	0.00423963		LYM	-0.209103	0.00275314	0.0329841		14	12588283	hsa_miR_1260b_st
miR_2887	CGGGACCGGGGUCCGGUGCG	CREA	-0.218185	0.00154566	0.0229939		HCT	0.203521	0.00342417	0.0381032		2	745919	bta_miR_2887_st
miR_1386	CUCCUGGCUGGCUCGCCA	CREA	0.202056	0.00342492	0.0381032		HGB	0.266748	0.000139829	0.00450769		3	18088260	oan_miR_1386_st
miR_1386	CUCCUGGCUGGCUCGCCA	CREA	0.202056	0.00342492	0.0381032		LYM	-0.20388	0.0035272	0.0388756		3	18088260	oan_miR_1386_st
miR_1386	CUCCUGGCUGGCUCGCCA	CREA	0.202056	0.00342492	0.0381032		MCHC	0.314118	6.2382e-06	0.00045648		3	18088260	oan_miR_1386_st
miR_5097	GUUCAUGUCCCUGUUCAGGCGCCA	CREA	0.212568	0.00205247	0.0276897		MCHC	0.20146	0.00432596	0.0443102		4	123720251	mmu_miR_5097_st
miR_1280	UCCCACCGCUGCCACCC	CREA	0.195257	0.00470862	0.0468092		LYM	-0.202703	0.00372676	0.0402977		5	69630803	hsa_miR_1280_st;ppy_miR_1280_st;ptr_miR_1280_st
miR_138	AGCUGGUGUUGUGAAUCAGGCC	CREA	0.200741	0.00364515	0.0397552		LYM	-0.245971	0.000404071	0.00928579		NW_003539115.1	3128	dre_miR_138_st;fru_miR_138_st;tni_miR_138_st
miR_106	AAAAGUGCUUACAGUGCAGGU	CREA	0.19841	0.0040674	0.0427008		MPV	0.247214	0.000376737	0.0088829		X	126200231	oan_miR_106_st
miR_106	AAAAGUGCUUACAGUGCAGGUA	CREA	0.22818	0.00091687	0.0162177		MPV	0.273101	8.07172e-05	0.00305802		X	126200230	bta_miR_106_st;gga_miR_106_st
miR_92b_star	AGGGACGGGACGCGGUGCAGUGUU	GLU	-0.196644	0.00492408	0.048087		HCT	0.269197	9.4991e-05	0.00345043		4	103407149	rno_miR_92b_star_st;ssc_miR_92b_5p_st		ssc-miR-92b-5p
miR_324	CGCAUCCCCUAGGGCAUUGGUGU	GLU	0.214044	0.00216623	0.0284443		LYM	-0.243608	0.000461166	0.0101963		3	139855174	bta_miR_324_st;cfa_miR_324_st;eca_miR_324_5p_st;hsa_miR_324_5p_st;mml_miR_324_5p_st;mmu_miR_324_5p_st;ppy_miR_324_5p_st;rno_miR_324_5p_st;ssc_miR_324_st		ssc-miR-324
miR_324	CGCAUCCCCUAGGGCAUUGGUGU	GLU	0.214044	0.00216623	0.0284443		MCHC	0.276485	7.71535e-05	0.00296283		3	139855174	bta_miR_324_st;cfa_miR_324_st;eca_miR_324_5p_st;hsa_miR_324_5p_st;mml_miR_324_5p_st;mmu_miR_324_5p_st;ppy_miR_324_5p_st;rno_miR_324_5p_st;ssc_miR_324_st		ssc-miR-324
miR_30e_5p	UGUAAACAUCCUUGACUGGAAGCU	GLU	0.224649	0.00127176	0.0201941		HGB	0.235643	0.000806581	0.0149377		6	157476703	bta_miR_30e_5p_st;ssc_miR_30e_5p_st;tgu_miR_30a_5p_st		ssc-miR-30e-5p
miR_30e_5p	UGUAAACAUCCUUGACUGGAAGCU	GLU	0.224649	0.00127176	0.0201941		LYM	-0.244429	0.000440528	0.00985962		6	157476703	bta_miR_30e_5p_st;ssc_miR_30e_5p_st;tgu_miR_30a_5p_st		ssc-miR-30e-5p
miR_30e_5p	UGUAAACAUCCUUGACUGGAAGCU	GLU	0.224649	0.00127176	0.0201941		MCHC	0.31556	5.62491e-06	0.00042046		6	157476703	bta_miR_30e_5p_st;ssc_miR_30e_5p_st;tgu_miR_30a_5p_st		ssc-miR-30e-5p
miR_29b	UAGCACCAUUUGAAAUCAGUGUU	GLU	0.262888	0.00015106	0.00475779		MCHC	0.249924	0.000370771	0.00879285		18	19034872	bta_miR_29b_st;cfa_miR_29b_st;eca_miR_29b_st;gga_miR_29b_st;hsa_miR_29b_st;mml_miR_29b_st;mmu_miR_29b_st;rno_miR_29b_st;xtr_miR_29b_st		ssc-miR-29b
miR_26a	UUCAAGUAAUCCAGGAUAGGCU	GLU	-0.219754	0.00163118	0.023851		HGB	-0.222444	0.00158937	0.0234354		NW_003540770.1	40653	bta_miR_26a_st;cfa_miR_26a_st;dre_miR_26a_st;eca_miR_26a_st;fru_miR_26_st;ggo_miR_26a_st;hsa_miR_26a_st;lla_miR_26a_st;mml_miR_26a_st;mmu_miR_26a_st;mne_miR_26a_st;oan_miR_26_st;pma_miR_26a_st;ppa_miR_26a_st;ppy_miR_26a_st;ptr_miR_26a_st;rno_miR_26a_st;ssc_miR_26a_st;tgu_miR_26_st;tni_miR_26_st		ssc-miR-26a
miR_26a	UUCAAGUAAUCCAGGAUAGGCU	GLU	-0.219754	0.00163118	0.023851		MCHC	-0.331824	1.68607e-06	0.00016258		NW_003540770.1	40653	bta_miR_26a_st;cfa_miR_26a_st;dre_miR_26a_st;eca_miR_26a_st;fru_miR_26_st;ggo_miR_26a_st;hsa_miR_26a_st;lla_miR_26a_st;mml_miR_26a_st;mmu_miR_26a_st;mne_miR_26a_st;oan_miR_26_st;pma_miR_26a_st;ppa_miR_26a_st;ppy_miR_26a_st;ptr_miR_26a_st;rno_miR_26a_st;ssc_miR_26a_st;tgu_miR_26_st;tni_miR_26_st		ssc-miR-26a
miR_22_3p	AAGCUGCCAGUUGAAGAACUG	GLU	0.238548	0.00060938	0.0124282		HGB	0.198612	0.00492051	0.0480826		NA	NA	bta_miR_22_3p_st		ssc-miR-22-3p
miR_22	AAGCUGCCAGUUGAAGAACUGC	GLU	0.20745	0.00297968	0.0347388		HGB	0.239198	0.000667556	0.0131463		NA	NA	mdo_miR_22_st		ssc-miR-22-3p
miR_22a	AAGCUGCCAGCUGAAGAACUGU	GLU	0.26609	0.00012444	0.00415392		LYM	-0.256825	0.000216597	0.00608591		NA	NA	dre_miR_22a_st;fru_miR_22a_st;tni_miR_22a_st		ssc-miR-22-3p
miR_22_3p	AAGCUGCCAGUUGAAGAACUG	GLU	0.238548	0.00060938	0.0124282		LYM	-0.264514	0.000136943	0.00447062		NA	NA	bta_miR_22_3p_st		ssc-miR-22-3p
miR_22	AAGCUGCCAGUUGAAGAACUGC	GLU	0.20745	0.00297968	0.0347388		LYM	-0.266435	0.000121861	0.00408598		NA	NA	mdo_miR_22_st		ssc-miR-22-3p
miR_22a	AAGCUGCCAGCUGAAGAACUGU	GLU	0.26609	0.00012444	0.00415392		MCHC	0.229568	0.00110734	0.0183974		NA	NA	dre_miR_22a_st;fru_miR_22a_st;tni_miR_22a_st		ssc-miR-22-3p
miR_22_3p	AAGCUGCCAGUUGAAGAACUG	GLU	0.238548	0.00060938	0.0124282		MCHC	0.231337	0.00101057	0.0173288		NA	NA	bta_miR_22_3p_st		ssc-miR-22-3p
miR_22	AAGCUGCCAGUUGAAGAACUGC	GLU	0.20745	0.00297968	0.0347388		MCHC	0.243335	0.000533723	0.0113259		NA	NA	mdo_miR_22_st		ssc-miR-22-3p
miR_19b	UGUGCAAAUCCAUGCAAAACUGA	GLU	0.255676	0.00023167	0.00639486		HGB	0.234438	0.000859502	0.0155164		X	126199657	age_miR_19b_st;bta_miR_19b_st;dre_miR_19b_st;eca_miR_19b_st;fru_miR_19b_st;gga_miR_19b_st;ggo_miR_19b_st;hsa_miR_19b_st;lca_miR_19b_st;lla_miR_19b_st;mdo_miR_19b_st;mml_miR_19b_st;mmu_miR_19b_st;mne_miR_19b_st;oan_miR_19b_st;pma_miR_19b_st;ppa_miR_19b_st;ppy_miR_19b_st;ptr_miR_19b_st;rno_miR_19b_st;sla_miR_19b_st;ssc_miR_19b_st;tgu_miR_19b_st;tni_miR_19b_st;xla_miR_19b_st;xtr_miR_19b_st		ssc-miR-19b
miR_19b	UGUGCAAAUCCAUGCAAAACUGA	GLU	0.255676	0.00023167	0.00639486		MCHC	0.265416	0.000151406	0.00476509		X	126199657	age_miR_19b_st;bta_miR_19b_st;dre_miR_19b_st;eca_miR_19b_st;fru_miR_19b_st;gga_miR_19b_st;ggo_miR_19b_st;hsa_miR_19b_st;lca_miR_19b_st;lla_miR_19b_st;mdo_miR_19b_st;mml_miR_19b_st;mmu_miR_19b_st;mne_miR_19b_st;oan_miR_19b_st;pma_miR_19b_st;ppa_miR_19b_st;ppy_miR_19b_st;ptr_miR_19b_st;rno_miR_19b_st;sla_miR_19b_st;ssc_miR_19b_st;tgu_miR_19b_st;tni_miR_19b_st;xla_miR_19b_st;xtr_miR_19b_st		ssc-miR-19b
miR_19b	UGUGCAAAUCCAUGCAAAACUGA	GLU	0.255676	0.00023167	0.00639486		RBC	0.199191	0.00419257	0.0434831		X	126199657	age_miR_19b_st;bta_miR_19b_st;dre_miR_19b_st;eca_miR_19b_st;fru_miR_19b_st;gga_miR_19b_st;ggo_miR_19b_st;hsa_miR_19b_st;lca_miR_19b_st;lla_miR_19b_st;mdo_miR_19b_st;mml_miR_19b_st;mmu_miR_19b_st;mne_miR_19b_st;oan_miR_19b_st;pma_miR_19b_st;ppa_miR_19b_st;ppy_miR_19b_st;ptr_miR_19b_st;rno_miR_19b_st;sla_miR_19b_st;ssc_miR_19b_st;tgu_miR_19b_st;tni_miR_19b_st;xla_miR_19b_st;xtr_miR_19b_st		ssc-miR-19b
miR_193a_3p	AACUGGCCUACAAAGUCCCAGU	GLU	0.205163	0.00332079	0.0373145		MCHC	0.274959	8.48155e-05	0.00317084		12	45165047	bta_miR_193a_3p_st;dre_miR_193a_st;eca_miR_193a_3p_st;fru_miR_193_st;gga_miR_193a_st;hsa_miR_193a_3p_st;mml_miR_193a_3p_st;mmu_miR_193_st;ppy_miR_193a_3p_st;ptr_miR_193a_st;rno_miR_193_st;ssc_miR_193a_3p_st;tni_miR_193_st		ssc-miR-193a-3p
miR_130a	CAGUGCAAUGUUAAAAGGGCAU	GLU	0.240223	0.00055601	0.011681		MCHC	0.289823	3.29346e-05	0.00157403		2	12929892	bta_miR_130a_st;cfa_miR_130a_st;dre_miR_130a_st;eca_miR_130a_st;gga_miR_130c_st;hsa_miR_130a_st;mmu_miR_130a_st;oan_miR_130b_st;ppy_miR_130a_st;ptr_miR_130a_st;rno_miR_130a_st;ssc_miR_130a_st;tgu_miR_130c_st;xtr_miR_130a_st		ssc-miR-130a
let_7d	AGAGGUAGUAGGUUGCAUAGUU	GLU	-0.246416	0.00039409	0.00914768		HGB	-0.273288	9.40215e-05	0.00342961		3	44867277	bta_let_7d_st;eca_let_7d_st;hsa_let_7d_st;mml_let_7d_st;mmu_let_7d_st;oan_let_7d_st;ppy_let_7d_st;ptr_let_7d_st;rno_let_7d_st;tgu_let_7d_st		ssc-let-7d-5p
let_7d	AGAGGUAGUAGGUUGCAUAGUU	GLU	-0.246416	0.00039409	0.00914768		LYM	0.196505	0.00495532	0.048296		3	44867277	bta_let_7d_st;eca_let_7d_st;hsa_let_7d_st;mml_let_7d_st;mmu_let_7d_st;oan_let_7d_st;ppy_let_7d_st;ptr_let_7d_st;rno_let_7d_st;tgu_let_7d_st		ssc-let-7d-5p
let_7d	AGAGGUAGUAGGUUGCAUAGUU	GLU	-0.246416	0.00039409	0.00914768		MCHC	-0.27419	8.89431e-05	0.00329142		3	44867277	bta_let_7d_st;eca_let_7d_st;hsa_let_7d_st;mml_let_7d_st;mmu_let_7d_st;oan_let_7d_st;ppy_let_7d_st;ptr_let_7d_st;rno_let_7d_st;tgu_let_7d_st		ssc-let-7d-5p
let_7c	UGAGGUAGUAGGUUGUAUGGUU	GLU	-0.283929	4.03981e-05	0.00184224		HGB	-0.222264	0.00160375	0.0235817		13	191559351	bta_let_7c_st;cfa_let_7c_st;dre_let_7c_st;eca_let_7c_st;gga_let_7c_st;hsa_let_7c_st;mml_let_7c_st;mmu_let_7c_st;ppy_let_7c_st;ptr_let_7c_st;rno_let_7c_st;ssc_let_7c_st;tgu_let_7c_st;xtr_let_7c_st		ssc-let-7c
let_7c	UGAGGUAGUAGGUUGUAUGGUU	GLU	-0.283929	4.03981e-05	0.00184224		MCHC	-0.230151	0.00107459	0.0180589		13	191559351	bta_let_7c_st;cfa_let_7c_st;dre_let_7c_st;eca_let_7c_st;gga_let_7c_st;hsa_let_7c_st;mml_let_7c_st;mmu_let_7c_st;ppy_let_7c_st;ptr_let_7c_st;rno_let_7c_st;ssc_let_7c_st;tgu_let_7c_st;xtr_let_7c_st		ssc-let-7c
let_7a	UGAGGUAGUAGGUUGUAUAGUU	GLU	-0.232229	0.00085603	0.0154728		HGB	-0.237369	0.000736066	0.013998		9	54378110	bfl_let_7a_st;bma_let_7_st;bta_let_7a_st;cbr_let_7_st;cel_let_7_st;cfa_let_7a_st;crm_let_7_st;dre_let_7a_st;eca_let_7a_st;fru_let_7a_st;gga_let_7a_st;gga_let_7j_st;hsa_let_7a_st;lgi_let_7_st;mdo_let_7a_st;mml_let_7a_st;mmu_let_7a_st;pma_let_7a_st;ppc_let_7_st;ppy_let_7a_st;ptr_let_7a_st;rno_let_7a_st;sko_let_7_st;ssc_let_7a_st;tgu_let_7a_st;tni_let_7a_st;xtr_let_7a_st		ssc-let-7a
let_7a	UGAGGUAGUAGGUUGUAUAGUU	GLU	-0.232229	0.00085603	0.0154728		LYM	0.220285	0.00158815	0.0234252		9	54378110	bfl_let_7a_st;bma_let_7_st;bta_let_7a_st;cbr_let_7_st;cel_let_7_st;cfa_let_7a_st;crm_let_7_st;dre_let_7a_st;eca_let_7a_st;fru_let_7a_st;gga_let_7a_st;gga_let_7j_st;hsa_let_7a_st;lgi_let_7_st;mdo_let_7a_st;mml_let_7a_st;mmu_let_7a_st;pma_let_7a_st;ppc_let_7_st;ppy_let_7a_st;ptr_let_7a_st;rno_let_7a_st;sko_let_7_st;ssc_let_7a_st;tgu_let_7a_st;tni_let_7a_st;xtr_let_7a_st		ssc-let-7a
let_7a	UGAGGUAGUAGGUUGUAUAGUU	GLU	-0.232229	0.00085603	0.0154728		MCHC	-0.267743	0.000131721	0.0043455		9	54378110	bfl_let_7a_st;bma_let_7_st;bta_let_7a_st;cbr_let_7_st;cel_let_7_st;cfa_let_7a_st;crm_let_7_st;dre_let_7a_st;eca_let_7a_st;fru_let_7a_st;gga_let_7a_st;gga_let_7j_st;hsa_let_7a_st;lgi_let_7_st;mdo_let_7a_st;mml_let_7a_st;mmu_let_7a_st;pma_let_7a_st;ppc_let_7_st;ppy_let_7a_st;ptr_let_7a_st;rno_let_7a_st;sko_let_7_st;ssc_let_7a_st;tgu_let_7a_st;tni_let_7a_st;xtr_let_7a_st		ssc-let-7a
miR_30c	UGUAAACAUCCUCGACUGAAAGCU	GLU	0.207352	0.00299351	0.034839		HGB	0.25632	0.000257884	0.0069129		1	57750799	pma_miR_30c_st
miR_30c	UGUAAACAUCCUCGACUGAAAGCU	GLU	0.207352	0.00299351	0.034839		LYM	-0.263736	0.000143542	0.00459356		1	57750799	pma_miR_30c_st
miR_30c	UGUAAACAUCCUCGACUGAAAGCU	GLU	0.207352	0.00299351	0.034839		MCHC	0.33004	1.93083e-06	0.00017946		1	57750799	pma_miR_30c_st
miR_3902_3p	AUAUAAUCGGCAUAUAACC	GLU	0.206603	0.00310206	0.0356623		LYM	-0.201826	0.00388191	0.0414565		1	275344345	tca_miR_3902_3p_st
miR_3178	GGGGCGCGGCCGGAUCG	GLU	-0.260154	0.00017791	0.00532358		HGB	0.293289	2.62111e-05	0.00133894		1	121361617	hsa_miR_3178_st
miR_190_star	ACUAUAUAUCAAGCAUAUUCCU	GLU	0.227125	0.00111905	0.0185628		LYM	-0.214149	0.00215511	0.028392		1	120448026	mmu_miR_190_star_st;rno_miR_190_star_st
miR_190_star	ACUAUAUAUCAAGCAUAUUCCU	GLU	0.227125	0.00111905	0.0185628		MCHC	0.271366	0.000105766	0.00371124		1	120448026	mmu_miR_190_star_st;rno_miR_190_star_st
miR_19b	UGUGCAAAUCCAUGCAAAACUG	GLU	0.247476	0.00037121	0.00879847		HGB	0.222952	0.00154952	0.0230097		11	66610693	cfa_miR_19b_st
miR_19b	UGUGCAAAUCCAUGCAAAACUG	GLU	0.247476	0.00037121	0.00879847		MCHC	0.237853	0.000717331	0.0137613		11	66610693	cfa_miR_19b_st
miR_19b	UGUGCAAAUCCAUGCAAAACUG	GLU	0.247476	0.00037121	0.00879847		RBC	0.206267	0.00300522	0.0349109		11	66610693	cfa_miR_19b_st
miR_1599	GGAGGGAGGAAAAAAAAAAA	GLU	0.241806	0.00050961	0.0109521		HGB	0.242138	0.000569631	0.0118976		12	24894245	gga_miR_1599_st
miR_1599	GGAGGGAGGAAAAAAAAAAA	GLU	0.241806	0.00050961	0.0109521		LYM	-0.261806	0.000161198	0.00497046		12	24894245	gga_miR_1599_st
miR_1599	GGAGGGAGGAAAAAAAAAAA	GLU	0.241806	0.00050961	0.0109521		MCHC	0.337185	1.11607e-06	0.00012215		12	24894245	gga_miR_1599_st
miR_2288	AGGUAGUAGGUGUGUGGUUU	GLU	-0.259204	0.00018823	0.0055209		HGB	-0.25314	0.000309263	0.00774843		13	5955473	bta_miR_2288_st
miR_2288	AGGUAGUAGGUGUGUGGUUU	GLU	-0.259204	0.00018823	0.0055209		LYM	0.232636	0.000837713	0.0152825		13	5955473	bta_miR_2288_st
miR_2288	AGGUAGUAGGUGUGUGGUUU	GLU	-0.259204	0.00018823	0.0055209		MCHC	-0.307775	9.77135e-06	0.0006371		13	5955473	bta_miR_2288_st
let_7d	UGAGGUAGUUGGUUGUAUGGUU	GLU	-0.22082	0.00154578	0.0229939		HGB	-0.265304	0.00015242	0.00478442		13	191559351	dre_let_7d_st;fru_let_7d_st;tni_let_7d_st
let_7d	UGAGGUAGUUGGUUGUAUGGUU	GLU	-0.22082	0.00154578	0.0229939		LYM	0.234513	0.00075785	0.0143005		13	191559351	dre_let_7d_st;fru_let_7d_st;tni_let_7d_st
let_7d	UGAGGUAGUUGGUUGUAUGGUU	GLU	-0.22082	0.00154578	0.0229939		MCHC	-0.328926	2.10052e-06	0.00019238		13	191559351	dre_let_7d_st;fru_let_7d_st;tni_let_7d_st
miR_1224	GUGAGGACUCGGGAGGUGGAG	GLU	-0.280878	4.924e-05	0.00214069		MCH	-0.216972	0.00208224	0.0279022		13	131580821	bta_miR_1224_st
miR_1224	GUGAGGACUGGGGAGGUGGAG	GLU	-0.215422	0.00202417	0.0274347		MCH	-0.224998	0.00139803	0.0216724		13	131580821	mmu_miR_1224_st;rno_miR_1224_st
miR_1224	GUGAGGACUGGGGAGGUGGAG	GLU	-0.215422	0.00202417	0.0274347		RDW	0.235123	0.00068988	0.0133932		13	131580821	mmu_miR_1224_st;rno_miR_1224_st
miR_130b	CAGUGCAAUAAUGAAAGGGCAU	GLU	0.236618	0.00067666	0.013254		LYM	-0.231332	0.000897657	0.0159811		14	53695571	dre_miR_130b_st
miR_130b	CAGUGCAAUAAUGAAAGGGCAU	GLU	0.236618	0.00067666	0.013254		MCH	0.20435	0.00378953	0.0407712		14	53695571	dre_miR_130b_st
miR_130b	CAGUGCAAUAAUGAAAGGGCAU	GLU	0.236618	0.00067666	0.013254		MCHC	0.228247	0.00118512	0.0192287		14	53695571	dre_miR_130b_st
let_7b	UGAGGUAGUAGGUUAUGUUGUU	GLU	-0.205892	0.0032083	0.0365383		HGB	-0.237826	0.000718343	0.0137687		14	101757941	cin_let_7b_st;csa_let_7b_st
let_7b	UGAGGUAGUAGGUUAUGUUGUU	GLU	-0.205892	0.0032083	0.0365383		LYM	0.243544	0.000462793	0.0102118		14	101757941	cin_let_7b_st;csa_let_7b_st
let_7b	UGAGGUAGUAGGUUAUGUUGUU	GLU	-0.205892	0.0032083	0.0365383		MCHC	-0.300292	1.63754e-05	0.00093956		14	101757941	cin_let_7b_st;csa_let_7b_st
miR_130c	CAGUGCAAUAUUAAAAGGGCAU	GLU	0.222205	0.00144097	0.0220912		HGB	0.260423	0.000203297	0.00582838		2	12929892	dre_miR_130c_st;fru_miR_130_st;gga_miR_130a_st;tgu_miR_130a_st;tni_miR_130_st;xtr_miR_130c_st
miR_130c	CAGUGCAAUAUUAAAAGGGCAU	GLU	0.222205	0.00144097	0.0220912		LYM	-0.258754	0.00019332	0.0056271		2	12929892	dre_miR_130c_st;fru_miR_130_st;gga_miR_130a_st;tgu_miR_130a_st;tni_miR_130_st;xtr_miR_130c_st
miR_130c	CAGUGCAAUAUUAAAAGGGCAU	GLU	0.222205	0.00144097	0.0220912		MCHC	0.308117	9.5407e-06	0.00062339		2	12929892	dre_miR_130c_st;fru_miR_130_st;gga_miR_130a_st;tgu_miR_130a_st;tni_miR_130_st;xtr_miR_130c_st
let_7d	AGAGGUAGUAGGUUGCAUAGU	GLU	-0.271419	8.96435e-05	0.00330338		HGB	-0.283907	4.82984e-05	0.0021123		3	44867277	mdo_let_7d_st
let_7d	AGAGGUAGUAGGUUGCAUAGU	GLU	-0.271419	8.96435e-05	0.00330338		LYM	0.198943	0.0044343	0.0450587		3	44867277	mdo_let_7d_st
let_7d	AGAGGUAGUAGGUUGCAUAGU	GLU	-0.271419	8.96435e-05	0.00330338		MCHC	-0.271743	0.000103356	0.00365486		3	44867277	mdo_let_7d_st
let_7d	AGAGGUAGUAGGUUGCAUAGU	GLU	-0.271419	8.96435e-05	0.00330338		RBC	-0.19925	0.00418112	0.0434626		3	44867277	mdo_let_7d_st
let_7c	UGAGGUAGUAGAUUGUAUGGUU	GLU	-0.225054	0.00124554	0.0198876		HGB	-0.26361	0.000168557	0.00512436		3	44864810	pma_let_7c_st
let_7c	UGAGGUAGUAGAUUGUAUGGUU	GLU	-0.225054	0.00124554	0.0198876		LYM	0.263693	0.000143915	0.00460214		3	44864810	pma_let_7c_st
let_7c	UGAGGUAGUAGAUUGUAUGGUU	GLU	-0.225054	0.00124554	0.0198876		MCHC	-0.281449	5.64882e-05	0.00237554		3	44864810	pma_let_7c_st
let_7e	UGAGGUAGUAGGUUGUUUAGUU	GLU	-0.20019	0.00418717	0.0434786		HGB	-0.25409	0.000292995	0.00746277		3	44864443	xtr_let_7e_st
let_7	UGAGGUAGUAGGUUGUAUAGU	GLU	-0.229446	0.00099138	0.0170869		LYM	0.255518	0.000233829	0.00642597		3	44864443	ame_let_7_st;bmo_let_7_st;cte_let_7_st;dan_let_7_st;der_let_7_st;dgr_let_7_st;dme_let_7_5p_st;dmo_let_7_st;dpe_let_7_st;dps_let_7_st;dse_let_7_st;dsi_let_7_st;dvi_let_7_st;dwi_let_7_st;dya_let_7_st;isc_let_7_st;ngi_let_7_st;nvi_let_7_st
let_7e	UGAGGUAGUAGGUUGUUUAGUU	GLU	-0.20019	0.00418717	0.0434786		LYM	0.252149	0.00028429	0.00734508		3	44864443	xtr_let_7e_st
let_7	UGAGGUAGUAGGUUGUAUAGU	GLU	-0.229446	0.00099138	0.0170869		MCHC	-0.239104	0.000670893	0.0131883		3	44864443	ame_let_7_st;bmo_let_7_st;cte_let_7_st;dan_let_7_st;der_let_7_st;dgr_let_7_st;dme_let_7_5p_st;dmo_let_7_st;dpe_let_7_st;dps_let_7_st;dse_let_7_st;dsi_let_7_st;dvi_let_7_st;dwi_let_7_st;dya_let_7_st;isc_let_7_st;ngi_let_7_st;nvi_let_7_st
let_7e	UGAGGUAGUAGGUUGUUUAGUU	GLU	-0.20019	0.00418717	0.0434786		MCHC	-0.276751	7.58864e-05	0.00293218		3	44864443	xtr_let_7e_st
miR_1280	UCCCACCGCUGCCACCC	GLU	0.25223	0.00028298	0.00733462		MCHC	0.302043	1.45299e-05	0.00085611		5	69630803	hsa_miR_1280_st;ppy_miR_1280_st;ptr_miR_1280_st
miR_30e	UGUAAACAUCCUUGACUGGAAGC	GLU	0.220766	0.00154999	0.0230097		HGB	0.238492	0.000693243	0.0134227		6	157476704	oan_miR_30e_st
miR_30e	UGUAAACAUCCUUGACUGGAAGC	GLU	0.220766	0.00154999	0.0230097		LYM	-0.213073	0.00227169	0.0293018		6	157476704	oan_miR_30e_st
miR_30e	UGUAAACAUCCUUGACUGGAAGC	GLU	0.220766	0.00154999	0.0230097		MCHC	0.302229	1.43462e-05	0.00084757		6	157476704	oan_miR_30e_st
miR_3621	CGCGGGUCGGGGUCUGCAGG	GLU	-0.20414	0.00348452	0.0384924		HGB	0.33455	1.36825e-06	0.00013831		8	1462207	hsa_miR_3621_st
miR_489	GUGACAUCACAUAUACGGCGGC	GLU	0.333651	1.14715e-06	0.00012462		MCHC	0.224794	0.00141251	0.0218273		9	80161833	cfa_miR_489_st;eca_miR_489_st
let_7_5p	UGAGGUAGUAGGUUGUAUAG	GLU	-0.213711	0.0022019	0.0287541		HGB	-0.225055	0.00139397	0.0216248		9	54378112	tca_let_7_5p_st
let_7_5p	UGAGGUAGUAGGUUGUAUAG	GLU	-0.213711	0.0022019	0.0287541		LYM	0.238972	0.000595428	0.0122436		9	54378112	tca_let_7_5p_st
let_7_5p	UGAGGUAGUAGGUUGUAUAG	GLU	-0.213711	0.0022019	0.0287541		MCHC	-0.218408	0.00194097	0.0267499		9	54378112	tca_let_7_5p_st
let_7d	UGAGGUAGUAGGUUGUAAAGUU	GLU	-0.209257	0.00273288	0.032814		HGB	-0.228755	0.00115461	0.0189242		9	54378110	pma_let_7d_st
let_7g	UGAGGUAGUAGUUUGUAUAGUU	GLU	-0.202466	0.00376821	0.0405817		HGB	-0.245184	0.000482321	0.0105312		9	54378110	dre_let_7g_st;fru_let_7g_st;tni_let_7g_st
let_7d	UGAGGUAGUAGGUUGUAAAGUU	GLU	-0.209257	0.00273288	0.032814		LYM	0.241567	0.000516392	0.01106		9	54378110	pma_let_7d_st
let_7g	UGAGGUAGUAGUUUGUAUAGUU	GLU	-0.202466	0.00376821	0.0405817		LYM	0.26438	0.000138063	0.00448158		9	54378110	dre_let_7g_st;fru_let_7g_st;tni_let_7g_st
let_7d	UGAGGUAGUAGGUUGUAAAGUU	GLU	-0.209257	0.00273288	0.032814		MCHC	-0.218896	0.00189499	0.0263195		9	54378110	pma_let_7d_st
let_7g	UGAGGUAGUAGUUUGUAUAGUU	GLU	-0.202466	0.00376821	0.0405817		MCHC	-0.293556	2.57514e-05	0.00132404		9	54378110	dre_let_7g_st;fru_let_7g_st;tni_let_7g_st
miR_30d	UGUAAACAUCCACGACUGGAAGCU	GLU	0.201798	0.0038871	0.0414565		HGB	0.237128	0.000745551	0.0141416		NW_003540052.2	200566	pma_miR_30d_st
miR_30a	UGUAAACAUCCUCGACUGGAAGC	GLU	0.21047	0.00257787	0.0315941		HGB	0.234136	0.000873234	0.0156584		NW_003540052.2	200566	cfa_miR_30a_st;oan_miR_30a_st;pma_miR_30a_st;tgu_miR_30b_5p_st
miR_30a_5p	UGUAAACAUCCUCGACUGGAAGCU	GLU	0.211341	0.00247151	0.0308445		HGB	0.247915	0.000414759	0.00944709		NW_003540052.2	200566	bta_miR_30a_5p_st
miR_30d	UGUAAACAUCCACGACUGGAAGCU	GLU	0.201798	0.0038871	0.0414565		LYM	-0.275718	6.84622e-05	0.00270012		NW_003540052.2	200566	pma_miR_30d_st
miR_30a	UGUAAACAUCCUCGACUGGAAGC	GLU	0.21047	0.00257787	0.0315941		LYM	-0.30832	7.63151e-06	0.00052366		NW_003540052.2	200566	cfa_miR_30a_st;oan_miR_30a_st;pma_miR_30a_st;tgu_miR_30b_5p_st
miR_30a_5p	UGUAAACAUCCUCGACUGGAAGCU	GLU	0.211341	0.00247151	0.0308445		LYM	-0.322466	2.70541e-06	0.00023783		NW_003540052.2	200566	bta_miR_30a_5p_st
miR_30d	UGUAAACAUCCACGACUGGAAGCU	GLU	0.201798	0.0038871	0.0414565		MCHC	0.31799	4.71899e-06	0.000365		NW_003540052.2	200566	pma_miR_30d_st
miR_30a	UGUAAACAUCCUCGACUGGAAGC	GLU	0.21047	0.00257787	0.0315941		MCHC	0.264942	0.000155744	0.00484245		NW_003540052.2	200566	cfa_miR_30a_st;oan_miR_30a_st;pma_miR_30a_st;tgu_miR_30b_5p_st
miR_30a_5p	UGUAAACAUCCUCGACUGGAAGCU	GLU	0.211341	0.00247151	0.0308445		MCHC	0.280184	6.11944e-05	0.00250371		NW_003540052.2	200566	bta_miR_30a_5p_st
miR_30b	UGUAAACAUCCCUGACUGGAAGCU	GLU	0.234967	0.0007396	0.014053		LYM	-0.197803	0.0046714	0.0465974		NW_003540667.2	160436	pma_miR_30b_st
miR_30b	UGUAAACAUCCCUGACUGGAAGCU	GLU	0.234967	0.0007396	0.014053		MCHC	0.234142	0.000872951	0.0156584		NW_003540667.2	160436	pma_miR_30b_st
miR_26a	UUCAAGUAAUCCAGGAUAGGC	GLU	-0.21481	0.0020862	0.0279252		LYM	0.207043	0.00303791	0.0351331		NW_003540770.1	40653	gga_miR_26a_st;mdo_miR_26_st;xtr_miR_26_st
miR_26a	UUCAAGUAAUCCAGGAUAGGC	GLU	-0.21481	0.0020862	0.0279252		MCHC	-0.303418	1.32208e-05	0.00080053		NW_003540770.1	40653	gga_miR_26a_st;mdo_miR_26_st;xtr_miR_26_st
miR_15c	UAGCAGCACAUCAUGGUUUGU	GLU	-0.218824	0.00170911	0.0245477		LYM	0.212728	0.00231023	0.0295983		NW_003613303.1	70425	oan_miR_15c_st;tgu_miR_15c_st
miR_15c	UAGCAGCACAUCAUGGUUUGU	GLU	-0.218824	0.00170911	0.0245477		MCHC	-0.252109	0.000327861	0.00806808		NW_003613303.1	70425	oan_miR_15c_st;tgu_miR_15c_st
miR_1281	UCGCCUCCUCCUCUCCC	GLU	0.242306	0.00049572	0.010754		MCHC	0.215009	0.00229062	0.0294467		X	2264282	bta_miR_1281_st;hsa_miR_1281_st;ppy_miR_1281_st;ptr_miR_1281_st
miR_92b_star	AGGGACGGGACGCGGUGCAGUGUU	IP	0.397736	2.69934e-09	2.31709e-06		HGB	0.277923	7.05362e-05	0.00276202		4	103407149	rno_miR_92b_star_st;ssc_miR_92b_5p_st		ssc-miR-92b-5p
miR_744	UGCGGGGCUAGGGCUAACAGCA	IP	0.2786	4.60583e-05	0.00203877		HCT	0.199591	0.00411568	0.0430323		12	59358209	bta_miR_744_st;hsa_miR_744_st;mmu_miR_744_st;ppy_miR_744_st;ptr_miR_744_st;ssc_miR_744_st		ssc-miR-744
miR_4334_5p	CCCUGGAGUGACGGGGGUG	IP	0.428434	1.0769e-10	3.62657e-07		HCT	0.292875	2.03051e-05	0.00111041		15	134433015	ssc_miR_4334_5p_st		ssc-miR-4334-5p
miR_4334_5p	CCCUGGAGUGACGGGGGUG	IP	0.428434	1.0769e-10	3.62657e-07		HGB	0.331576	1.71824e-06	0.00016532		15	134433015	ssc_miR_4334_5p_st		ssc-miR-4334-5p
miR_4334_5p	CCCUGGAGUGACGGGGGUG	IP	0.428434	1.0769e-10	3.62657e-07		LYM	-0.263762	0.000143314	0.0045896		15	134433015	ssc_miR_4334_5p_st		ssc-miR-4334-5p
miR_4334_5p	CCCUGGAGUGACGGGGGUG	IP	0.428434	1.0769e-10	3.62657e-07		MCV	-0.201912	0.00369349	0.0400629		15	134433015	ssc_miR_4334_5p_st		ssc-miR-4334-5p
miR_4334_5p	CCCUGGAGUGACGGGGGUG	IP	0.428434	1.0769e-10	3.62657e-07		RBC	0.375529	2.88492e-08	9.71508e-06		15	134433015	ssc_miR_4334_5p_st		ssc-miR-4334-5p
miR_4332	CACGGCCGCCGCCGGGCGCC	IP	0.238789	0.00051373	0.0110138		HCT	0.258616	0.000181064	0.00537398		6	870456	ssc_miR_4332_st		ssc-miR-4332
miR_194_5p	UGUAACAGCGACUCCAUGUGGA	IP	-0.255534	0.00019517	0.00566578		HGB	-0.26463	0.000158659	0.00491245		10	11962873	ssc_miR_194_5p_st		ssc-miR-194b-5p
miR_194_5p	UGUAACAGCGACUCCAUGUGGA	IP	-0.255534	0.00019517	0.00566578		LYM	0.224773	0.00126369	0.0200805		10	11962873	ssc_miR_194_5p_st		ssc-miR-194b-5p
miR_194_5p	UGUAACAGCGACUCCAUGUGGA	IP	-0.255534	0.00019517	0.00566578		MCHC	-0.27762	7.18854e-05	0.00280481		10	11962873	ssc_miR_194_5p_st		ssc-miR-194b-5p
miR_15a	UAGCAGCACAUAAUGGUUUGU	IP	-0.220996	0.00133754	0.020969		LYM	0.209179	0.00274315	0.0329193		NW_003613303.1	70425	bta_miR_15a_st;cfa_miR_15a_st;gga_miR_15a_st;oan_miR_15a_st;ssc_miR_15a_st;tgu_miR_15a_st		ssc-miR-15a
miR_152	UCAGUGCAUGACAGAACUUGG	IP	-0.201363	0.00353944	0.0389615		HGB	-0.289575	3.34728e-05	0.00158998		12	24289551	cfa_miR_152_st;hsa_miR_152_st;mml_miR_152_st;mmu_miR_152_st;ptr_miR_152_st;rno_miR_152_st;ssc_miR_152_st		ssc-miR-152
miR_146a	UGAGAACUGAAUUCCAUGGGUU	IP	-0.216512	0.00168306	0.0242692		LYM	0.207169	0.00301979	0.0350199		16	68394566	cfa_miR_146a_st;eca_miR_146a_st;gga_miR_146a_st;hsa_miR_146a_st;mdo_miR_146a_st;mml_miR_146a_st;mmu_miR_146a_st;ppy_miR_146a_st;ptr_miR_146a_st;rno_miR_146a_st;tgu_miR_146c_st		ssc-miR-146a-5p
miR_34a	UGGCAGUGUCUUAGCUGGUUGUU	IP	-0.349648	2.25932e-07	3.73239e-05		LYM	-0.204853	0.00336957	0.0376526		NA	NA	gga_miR_34a_st;mdo_miR_34a_st;xtr_miR_34a_st		miR_34a
miR_150_star	CCUGGUACGGGGCCGUGGGAGAG	IP	0.311818	4.54367e-06	0.00035457		HCT	0.25155	0.000274446	0.00716916		NA	NA	oan_miR_150_star_st		miR_150_star
miR_1892	AUUUGGGGUGGGGGAUGGGGA	IP	0.367047	4.94516e-08	1.31431e-05		HCT	0.250571	0.000290456	0.00743166		1	40956202	eca_miR_1892_st
miR_1892	AUUUGGGGUGGGGGAUGGGGA	IP	0.367047	4.94516e-08	1.31431e-05		HGB	0.311866	7.3244e-06	0.00050587		1	40956202	eca_miR_1892_st
miR_1892	AUUUGGGGUGGGGGAUGGGGA	IP	0.367047	4.94516e-08	1.31431e-05		MCHC	0.209435	0.00298934	0.0348329		1	40956202	eca_miR_1892_st
miR_1892	AUUUGGGGUGGGGGAUGGGGA	IP	0.367047	4.94516e-08	1.31431e-05		RBC	0.331141	1.23614e-06	0.00012988		1	40956202	eca_miR_1892_st
miR_4281	GGGUCCCGGGGAGGGGGG	IP	0.439431	3.1311e-11	2.74142e-07		HGB	0.294218	2.46432e-05	0.00127975		1	304359153	hsa_miR_4281_st
miR_3960	GGCGGCGGCGGAGGCGGGGG	IP	0.377387	1.91934e-08	7.73756e-06		HCT	0.263336	0.000136241	0.00445435		1	302142706	hsa_miR_3960_st;mmu_miR_3960_st
miR_2137	GCCGGCGGGAGCCCCAGGGAG	IP	0.326844	1.44711e-06	0.00014431		HGB	0.3851	1.94966e-08	7.73756e-06		1	2924027	mmu_miR_2137_st
miR_3902_3p	AUAUAAUCGGCAUAUAACC	IP	-0.233827	0.00067579	0.0132518		MCH	0.228604	0.0011636	0.0190181		1	275344345	tca_miR_3902_3p_st
miR_3902_3p	AUAUAAUCGGCAUAUAACC	IP	-0.233827	0.00067579	0.0132518		MCHC	0.290709	3.10763e-05	0.00151499		1	275344345	tca_miR_3902_3p_st
miR_2428	UGGCUGGAGUGCGGCGGAGGU	IP	0.296131	1.406e-05	0.0008329		HGB	0.298283	1.87639e-05	0.00104643		1	186019627	bta_miR_2428_st
miR_2899	AGGCGGGCCGGGGUUGGA	IP	0.355536	1.36486e-07	2.64385e-05		HCT	0.292947	2.0206e-05	0.00110711		1	153888808	bta_miR_2899_st
miR_3178	GGGGCGCGGCCGGAUCG	IP	0.323809	1.83251e-06	0.0001729		MCV	-0.2076	0.00281907	0.0335089		1	121361617	hsa_miR_3178_st
miR_1346	GUGGGUUGGGGGCGGGGG	IP	0.41695	3.7343e-10	7.78487e-07		HGB	0.347264	5.02977e-07	6.73374e-05		1	11400988	oan_miR_1346_st
miR_2861	GGGGCCUGGCGGUGGGCGG	IP	0.316988	3.08633e-06	0.00026134		HCT	0.221023	0.00144906	0.0221343		10	45386429	hsa_miR_2861_st
miR_4651	CGGGGUGGGUGAGGUCGGGC	IP	0.334528	7.8689e-07	9.33563e-05		HCT	0.263007	0.000138992	0.00449573		10	28838772	hsa_miR_4651_st
miR_4651	CGGGGUGGGUGAGGUCGGGC	IP	0.334528	7.8689e-07	9.33563e-05		HGB	0.352333	3.33326e-07	4.94656e-05		10	28838772	hsa_miR_4651_st
miR_4651	CGGGGUGGGUGAGGUCGGGC	IP	0.334528	7.8689e-07	9.33563e-05		MCHC	0.262521	0.000179749	0.0053576		10	28838772	hsa_miR_4651_st
miR_4651	CGGGGUGGGUGAGGUCGGGC	IP	0.334528	7.8689e-07	9.33563e-05		RBC	0.338373	6.96655e-07	8.49531e-05		10	28838772	hsa_miR_4651_st
miR_3940_5p	GUGGGUUGGGGCGGGCUCUG	IP	0.391755	4.87154e-09	3.33641e-06		HGB	0.321446	3.66646e-06	0.00029779		10	20142288	hsa_miR_3940_5p_st
miR_5130	CUGGAGCGCGCGGGCGAGGCAGGC	IP	0.352177	1.82175e-07	3.203e-05		HCT	0.278288	5.34021e-05	0.00227195		11	53669691	mmu_miR_5130_st
miR_5100	UCGAAUCCCAGCGGUGCCUCU	IP	0.219139	0.00147191	0.0223508		MCHC	0.203812	0.00388467	0.0414565		12	55878352	mmu_miR_5100_st
miR_2982	UGUGGAGGGAGGGCUUGGGA	IP	0.30359	8.28377e-06	0.00056002		RBC	0.24099	0.000499923	0.0108202		12	46864266	tgu_miR_2982_st
miR_2911	GGCCGGGGGACGGGCUGGGA	IP	0.372998	2.87987e-08	9.71508e-06		HGB	0.35481	2.71882e-07	4.297e-05		12	46773536	peu_miR2911_st
miR_1846a_5p	AGUGAGGAGGCCGGGGCCGCU	IP	0.351561	1.92019e-07	3.34449e-05		HGB	0.366038	1.0564e-07	2.17122e-05		12	3767152	osa_miR1846a_5p_st;osa_miR1846b_5p_st;osa_miR1846c_5p_st
miR_3897_3p	CGUGGUGGUGGGGGUGGGG	IP	0.425371	1.5074e-10	4.39928e-07		HGB	0.282407	5.31526e-05	0.00226947		12	36204128	tca_miR_3897_3p_st
miR_152a	UCAGUGCAUGACAGAACUUGA	IP	-0.251849	0.00024288	0.00660078		RBC	-0.245288	0.000392873	0.00913126		12	24289551	pma_miR_152a_st
miR_152	UCAGUGCAUGACAGAACUUGGG	IP	-0.23262	0.00072177	0.0138161		HGB	-0.276593	7.66364e-05	0.00295074		12	24289550	bta_miR_152_st;mdo_miR_152_st
miR_152	UCAGUGCAUGACAGAACUUUGG	IP	-0.236315	0.00058939	0.0121642		HGB	-0.287126	3.92563e-05	0.00179954		12	24289550	dre_miR_152_st
miR_4433	ACAGGAGUGGGGGUGGGACAU	IP	0.421317	2.3401e-10	6.02628e-07		HGB	0.228692	0.00115838	0.0189635		12	23528872	hsa_miR_4433_st
miR_4433	ACAGGAGUGGGGGUGGGACAU	IP	0.421317	2.3401e-10	6.02628e-07		RBC	0.273612	7.19989e-05	0.00280674		12	23528872	hsa_miR_4433_st
miR_4433	ACAGGAGUGGGGGUGGGACAU	IP	0.421317	2.3401e-10	6.02628e-07		WBC	-0.245747	0.000382801	0.00898084		12	23528872	hsa_miR_4433_st
miR_4505	AGGCUGGGCUGGGACGGA	IP	0.366339	5.27006e-08	1.3596e-05		HCT	0.274512	6.80023e-05	0.0026844		12	20704700	hsa_miR_4505_st
miR_4505	AGGCUGGGCUGGGACGGA	IP	0.366339	5.27006e-08	1.3596e-05		HGB	0.290285	3.19515e-05	0.00154576		12	20704700	hsa_miR_4505_st
miR_4505	AGGCUGGGCUGGGACGGA	IP	0.366339	5.27006e-08	1.3596e-05		RBC	0.33852	6.88456e-07	8.41878e-05		12	20704700	hsa_miR_4505_st
miR_1915	CCCCAGGGCGACGCGGCGGG	IP	0.394924	3.56829e-09	2.78951e-06		HCT	0.218892	0.0016148	0.0236747		12	1413346	hsa_miR_1915_st;ppy_miR_1915_st
miR_2881	GGGGCGGGGGGGCGGGUG	IP	0.40899	8.6037e-10	1.07615e-06		HGB	0.366368	1.02682e-07	2.12039e-05		12	12717988	bta_miR_2881_st
miR_1352	UGGAGUGUGACAUUUGUG	IP	-0.229286	0.00086418	0.0155688		MCV	0.263815	0.000132324	0.00435556		13	24132907	oan_miR_1352_st
miR_1352	UGGAGUGUGACAUUUGUG	IP	-0.229286	0.00086418	0.0155688		RBC	-0.246627	0.000364147	0.00868753		13	24132907	oan_miR_1352_st
miR_3196	CGGGGCGGCAGGGGCCUC	IP	0.380893	1.38189e-08	6.16816e-06		HGB	0.370216	7.36223e-08	1.66136e-05		13	216417897	hsa_miR_3196_st
miR_1224	GUGAGGACUCGGGAGGUGGAG	IP	0.360889	8.55522e-08	1.827e-05		MCV	-0.220436	0.00149308	0.0225384		13	131580821	bta_miR_1224_st
miR_1224	GUGAGGACUCGGGAGGUGGAG	IP	0.360889	8.55522e-08	1.827e-05		RBC	0.24892	0.000319423	0.00792481		13	131580821	bta_miR_1224_st
miR_4497	CUCCGGGACGGCUGGGC	IP	0.376616	2.06197e-08	7.98839e-06		HGB	0.302871	1.37274e-05	0.00081763		13	109189893	hsa_miR_4497_st
miR_346_star	AGGCAGGGGCUGGGCCUGCAGC	IP	0.343205	3.87628e-07	5.52754e-05		HCT	0.294038	1.87553e-05	0.00104643		14	94051846	mmu_miR_346_star_st
miR_4466	GGGUGCGGGCCGGCGGGG	IP	0.387806	7.14823e-09	4.06409e-06		HGB	0.35175	3.49585e-07	5.03441e-05		14	53692931	hsa_miR_4466_st
miR_1207_5p	UGGCAGGGAGGCUGGGAGGGG	IP	0.3696	3.92668e-08	1.1615e-05		HCT	0.224899	0.00118689	0.0192373		14	35649475	hsa_miR_1207_5p_st
miR_1207_5p	UGGCAGGGAGGCUGGGAGGGG	IP	0.3696	3.92668e-08	1.1615e-05		HGB	0.269668	0.000117264	0.00399189		14	35649475	hsa_miR_1207_5p_st
miR_1207_5p	UGGCAGGGAGGCUGGGAGGGG	IP	0.3696	3.92668e-08	1.1615e-05		RBC	0.29864	1.36513e-05	0.00081515		14	35649475	hsa_miR_1207_5p_st
miR_1207_5p	UGGCAGGGAGGCUGGGAGGGG	IP	0.3696	3.92668e-08	1.1615e-05		WBC	-0.244833	0.000403116	0.00927356		14	35649475	hsa_miR_1207_5p_st
miR_4634	CGGCGCGACCGGCCCGGGG	IP	0.341151	4.59258e-07	6.283e-05		HGB	0.330244	1.90131e-06	0.00017738		14	28290047	hsa_miR_4634_st
miR_1268	CGGGCGUGGUGGUGGGCG	IP	0.369093	4.11151e-08	1.2e-05		HCT	0.265146	0.000121988	0.00408598		14	152455035	ppy_miR_1268_st
miR_1268	CGGGCGUGGUGGUGGGCG	IP	0.369093	4.11151e-08	1.2e-05		HGB	0.309563	8.61909e-06	0.00057872		14	152455035	ppy_miR_1268_st
miR_1268	CGGGCGUGGUGGUGGGCG	IP	0.369093	4.11151e-08	1.2e-05		MCV	-0.197951	0.00443971	0.0450593		14	152455035	ppy_miR_1268_st
miR_1268	CGGGCGUGGUGGUGGGCG	IP	0.369093	4.11151e-08	1.2e-05		RBC	0.349183	2.87569e-07	4.48014e-05		14	152455035	ppy_miR_1268_st
miR_1260b	AUCCCACCACUGCCACCAU	IP	0.205543	0.0028977	0.0340734		LYM	-0.209103	0.00275314	0.0329841		14	12588283	hsa_miR_1260b_st
miR_2888	GGUGGGGUGGGGGGGUUGG	IP	0.413213	5.541e-10	8.91708e-07		HCT	0.282912	3.95318e-05	0.00180906		14	120707919	bta_miR_2888_st
miR_4463	GAGACUGGGGUGGGGCC	IP	0.406467	1.11594e-09	1.17059e-06		HGB	0.335825	1.24011e-06	0.00012988		15	39299444	hsa_miR_4463_st
miR_1777	GUGGGCGGUGCGGGGCGGCG	IP	0.363973	6.51103e-08	1.56246e-05		HCT	0.271457	8.24749e-05	0.00310989		15	157557669	gga_miR_1777_st
miR_149_star	AGGGAGGGACGGGGGCUGUGC	IP	0.414359	4.9119e-10	8.91708e-07		HGB	0.358791	1.95262e-07	3.36543e-05		15	154447033	hsa_miR_149_star_st
miR_149_star	GAGGGAGGGACGGGGGCGGUGC	IP	0.368328	4.4061e-08	1.21865e-05		HGB	0.331953	1.6696e-06	0.00016135		15	154447033	mmu_miR_149_star_st
miR_1587	GGGCUGGGCUGGGCUGGGCA	IP	0.2372	0.00056121	0.0117555		HCT	0.241345	0.000490142	0.0106754		15	152121446	gga_miR_1587_st
miR_1587	GGGCUGGGCUGGGCUGGGCA	IP	0.2372	0.00056121	0.0117555		HGB	0.346126	5.51141e-07	7.10459e-05		15	152121446	gga_miR_1587_st
miR_1587	GGGCUGGGCUGGGCUGGGCA	IP	0.2372	0.00056121	0.0117555		MCHC	0.302533	1.40502e-05	0.0008329		15	152121446	gga_miR_1587_st
miR_1587	GGGCUGGGCUGGGCUGGGCA	IP	0.2372	0.00056121	0.0117555		RBC	0.300087	1.23397e-05	0.00076312		15	152121446	gga_miR_1587_st
miR_4508	GCGGGGCUGGGCGCGCG	IP	0.320661	2.3346e-06	0.00021073		HGB	0.352619	3.25608e-07	4.93233e-05		16	81833047	hsa_miR_4508_st
miR_2919	AAGGGGGGGGGGGGAAAGA	IP	0.397533	2.7543e-09	2.31881e-06		HCT	0.25458	0.000229938	0.00635093		16	25789138	osa_miR2919_st
miR_4488	AGGGGGCGGGCUCCGGCG	IP	0.363816	6.60275e-08	1.56246e-05		HGB	0.361781	1.5183e-07	2.85271e-05		17	67586529	hsa_miR_4488_st
miR_2885	CGGCGGCAGCGCCGGGGCG	IP	0.37232	3.06463e-08	1.016e-05		HCT	0.280217	4.71347e-05	0.00207592		17	66350524	bta_miR_2885_st
miR_296	GAGGGUUGGGCGGAGGCUUUCC	IP	0.23488	0.00063787	0.0127742		HCT	0.30301	1.00462e-05	0.00065156		17	66288715	bta_miR_296_st
miR_296	GAGGGUUGGGCGGAGGCUUUCC	IP	0.23488	0.00063787	0.0127742		HGB	0.362885	1.38267e-07	2.66653e-05		17	66288715	bta_miR_296_st
miR_296	GAGGGUUGGGCGGAGGCUUUCC	IP	0.23488	0.00063787	0.0127742		MCHC	0.251102	0.000347023	0.00838872		17	66288715	bta_miR_296_st
miR_296	GAGGGUUGGGCGGAGGCUUUCC	IP	0.23488	0.00063787	0.0127742		RBC	0.272934	7.51524e-05	0.00291005		17	66288715	bta_miR_296_st
miR_296	GAGGGUUGGGCGGAGGCUUUCC	IP	0.23488	0.00063787	0.0127742		WBC	-0.250968	0.000283847	0.00734411		17	66288715	bta_miR_296_st
miR_1846e	CAACGAGGAGGCCGGGACCA	IP	0.266903	9.73627e-05	0.00349659		HCT	0.231842	0.00082321	0.0151155		17	46601738	osa_miR1846e_st
miR_1846e	CAACGAGGAGGCCGGGACCA	IP	0.266903	9.73627e-05	0.00349659		HGB	0.291675	2.91618e-05	0.00144417		17	46601738	osa_miR1846e_st
miR_1846e	CAACGAGGAGGCCGGGACCA	IP	0.266903	9.73627e-05	0.00349659		LYM	-0.226607	0.00114956	0.0188738		17	46601738	osa_miR1846e_st
miR_1846e	CAACGAGGAGGCCGGGACCA	IP	0.266903	9.73627e-05	0.00349659		RBC	0.259594	0.000170772	0.00517289		17	46601738	osa_miR1846e_st
miR_1846e	CAACGAGGAGGCCGGGACCA	IP	0.266903	9.73627e-05	0.00349659		WBC	-0.220284	0.00150466	0.0226439		17	46601738	osa_miR1846e_st
miR_3195	CGCGCCGGGCCCGGGUU	IP	0.40682	1.07624e-09	1.17059e-06		HGB	0.32367	3.11159e-06	0.00026246		17	41206838	hsa_miR_3195_st
miR_2374	UUGGGGCUGGGGAGAGGCGGG	IP	0.370906	3.48728e-08	1.0977e-05		HGB	0.264643	0.000158542	0.00491245		2	84019374	bta_miR_2374_st
miR_2887	CGGGACCGGGGUCCGGUGCG	IP	0.299726	1.09153e-05	0.00069095		HGB	0.274297	8.83592e-05	0.00328091		2	745919	bta_miR_2887_st
miR_1607	AGGGGCGGGAGGGGUCGGGC	IP	0.36843	4.3656e-08	1.21865e-05		HGB	0.379233	3.31802e-08	1.076e-05		2	339014	gga_miR_1607_st
miR_1343	UGGGGAGCGGCCCCCGGGCGGG	IP	0.383174	1.11366e-08	5.29931e-06		HGB	0.335245	1.29696e-06	0.00013266		2	28433229	bta_miR_1343_st
miR_3656	GGCGGGUGCGGGGGUGG	IP	0.418859	3.0466e-10	7.01976e-07		HGB	0.350017	4.02604e-07	5.704e-05		2	2788698	hsa_miR_3656_st
miR_1230	GUGGGUGGGGGCAUCUCGGA	IP	0.334097	8.14612e-07	9.61243e-05		HCT	0.24883	0.000321088	0.00794607		2	141010219	mml_miR_1230_st
miR_1268	CGGGCGUGGUGGUGGGGG	IP	0.432253	7.048e-11	3.08548e-07		HCT	0.249744	0.00030464	0.00767792		3	77713119	hsa_miR_1268_st
miR_1268b	CGGGCGUGGUGGUGGGGGUG	IP	0.39338	4.15458e-09	3.03132e-06		HCT	0.263549	0.000134488	0.00441019		3	77713119	hsa_miR_1268b_st
miR_1268b	CGGGCGUGGUGGUGGGGGUG	IP	0.39338	4.15458e-09	3.03132e-06		HGB	0.295829	2.21304e-05	0.00118005		3	77713119	hsa_miR_1268b_st
miR_1268b	CGGGCGUGGUGGUGGGGGUG	IP	0.39338	4.15458e-09	3.03132e-06		MCV	-0.211125	0.0023761	0.0301509		3	77713119	hsa_miR_1268b_st
miR_1268b	CGGGCGUGGUGGUGGGGGUG	IP	0.39338	4.15458e-09	3.03132e-06		RBC	0.355913	1.62997e-07	2.94614e-05		3	77713119	hsa_miR_1268b_st
miR_1225_5p	GUGGGUACGGCCCAGUGGGGGG	IP	0.453819	5.8096e-12	1.36689e-07		HGB	0.322966	3.27796e-06	0.00027334		3	42283711	hsa_miR_1225_5p_st;ppy_miR_1225_5p_st
miR_1412	UGGGUGAGGAGGGCGAGG	IP	0.2961	1.409e-05	0.00083353		HCT	0.225951	0.0011237	0.0186198		3	16798563	oan_miR_1412_st
miR_1412	UGGGUGAGGAGGGCGAGG	IP	0.2961	1.409e-05	0.00083353		HGB	0.235262	0.000822971	0.0151155		3	16798563	oan_miR_1412_st
miR_1412	UGGGUGAGGAGGGCGAGG	IP	0.2961	1.409e-05	0.00083353		RBC	0.27013	8.96255e-05	0.00330338		3	16798563	oan_miR_1412_st
miR_1412	UGGGUGAGGAGGGCGAGG	IP	0.2961	1.409e-05	0.00083353		WBC	-0.211831	0.00229535	0.0294766		3	16798563	oan_miR_1412_st
miR_3665	AGCAGGUGCGGGGCGGCG	IP	0.363871	6.57018e-08	1.56246e-05		HCT	0.227437	0.00103965	0.0176752		3	133836025	hsa_miR_3665_st
miR_2976	GCGGAGCGGAGCGGAGCGGGG	IP	0.368528	4.3273e-08	1.21865e-05		HCT	0.250864	0.000285562	0.00734508		3	10645928	tgu_miR_2976_st
miR_1777a	UGGGGGCGGUGGGGGGCGGG	IP	0.419415	2.8706e-10	6.98168e-07		HGB	0.335129	1.30856e-06	0.00013342		4	41993746	bta_miR_1777a_st
miR_4516	GGGAGAAGGGUCGGGGC	IP	0.362886	7.17091e-08	1.63742e-05		HCT	0.235451	0.000677727	0.0132631		4	2796432	hsa_miR_4516_st
miR_3885_5p	AAGGCGGCGGCGGCGGCCG	IP	0.338362	5.77056e-07	7.325e-05		HCT	0.223426	0.00128093	0.0203029		4	129213920	tca_miR_3885_5p_st
miR_92b_star	AGGGACGGGACGCGGUGCAGUG	IP	0.362405	7.48334e-08	1.67146e-05		HCT	0.205946	0.00305154	0.0352388		4	103407151	hsa_miR_92b_star_st
miR_2436_5p	CGGCGCAGCUGUCGGGAGGGCG	IP	0.350649	2.07529e-07	3.5138e-05		HCT	0.214081	0.00205448	0.0276936		5	51439592	bta_miR_2436_5p_st
miR_2436_5p	CGGCGCAGCUGUCGGGAGGGCG	IP	0.350649	2.07529e-07	3.5138e-05		HGB	0.261746	0.000188136	0.0055209		5	51439592	bta_miR_2436_5p_st
miR_2436_5p	CGGCGCAGCUGUCGGGAGGGCG	IP	0.350649	2.07529e-07	3.5138e-05		MCV	-0.203396	0.00344443	0.0382357		5	51439592	bta_miR_2436_5p_st
miR_2436_5p	CGGCGCAGCUGUCGGGAGGGCG	IP	0.350649	2.07529e-07	3.5138e-05		RBC	0.311411	5.49401e-06	0.00041326		5	51439592	bta_miR_2436_5p_st
miR_1770	CUGCGGGGGAGGAGGGAGGGGG	IP	0.382569	1.17942e-08	5.55191e-06		HCT	0.26713	0.000107975	0.00376648		5	16184162	gga_miR_1770_st
miR_1249_star	AGGAGGGAGGGGAUGGGCCAAGUUC	IP	0.255431	0.00019637	0.00568754		HCT	0.252412	0.000261032	0.00696751		5	1499725	mmu_miR_1249_star_st
miR_1249_star	AGGAGGGAGGGGAUGGGCCAAGUUC	IP	0.255431	0.00019637	0.00568754		HGB	0.303508	1.31391e-05	0.00079779		5	1499725	mmu_miR_1249_star_st
miR_1249_star	AGGAGGGAGGGGAUGGGCCAAGUUC	IP	0.255431	0.00019637	0.00568754		RBC	0.286396	3.14046e-05	0.00152652		5	1499725	mmu_miR_1249_star_st
miR_4492	GGGGCUGGGCGCGCGCC	IP	0.241612	0.0004384	0.00982846		HCT	0.250839	0.000285989	0.00735175		6	868261	hsa_miR_4492_st
miR_2442	AGAGCAGGGGCUGUGGGCUGCA	IP	0.386406	8.1797e-09	4.59091e-06		HCT	0.218228	0.00166983	0.0241579		6	82804454	bta_miR_2442_st
miR_1777b	GGGGGCGGUGGGGGGCGGGG	IP	0.407961	9.569e-10	1.12555e-06		HGB	0.35697	2.2732e-07	3.74121e-05		6	827723	bta_miR_1777b_st
miR_4507	CUGGGUUGGGCUGGGCUGGG	IP	0.340927	4.67798e-07	6.37983e-05		HCT	0.254079	0.000236804	0.00648781		6	81647492	hsa_miR_4507_st
miR_2981	CCGGGCCGGGCGGGCGGG	IP	0.373381	2.78038e-08	9.5842e-06		HCT	0.284079	3.66103e-05	0.00170583		6	74545310	tgu_miR_2981_st
miR_4695_5p	CAGGAGGCAGUGGGCGAGCAGG	IP	0.26911	8.476e-05	0.00317084		RBC	0.252359	0.00026183	0.00696803		6	7030153	hsa_miR_4695_5p_st
miR_4695_5p	CAGGAGGCAGUGGGCGAGCAGG	IP	0.26911	8.476e-05	0.00317084		WBC	-0.197466	0.00453977	0.0456669		6	7030153	hsa_miR_4695_5p_st
miR_5126	GCGGGCGGGGCCGGGGGCGGGG	IP	0.394706	3.64566e-09	2.8e-06		HGB	0.393757	8.72734e-09	4.71686e-06		6	58229492	mmu_miR_5126_st
miR_328a_star	GGGGGGCAGGAGGGGCUCA	IP	0.362175	7.63726e-08	1.68012e-05		HCT	0.296237	1.61248e-05	0.00093128		6	25134132	rno_miR_328a_star_st
miR_328_star	GGGGGGCAGGAGGGGCUCAGGG	IP	0.365966	5.44959e-08	1.39516e-05		HGB	0.348954	4.38865e-07	6.08876e-05		6	25134129	mmu_miR_328_star_st
miR_1584	UUGGGGCUGGGCUGGGGGCA	IP	0.295049	1.51619e-05	0.00088364		HCT	0.240139	0.000524081	0.0111918		6	152494278	bta_miR_1584_st
miR_705	GGUGGGAGGUGGGGUGGGCA	IP	0.264377	0.00011394	0.00393394		HGB	0.254904	0.000279696	0.00726679		6	145384549	mmu_miR_705_st
miR_705	GGUGGGAGGUGGGGUGGGCA	IP	0.264377	0.00011394	0.00393394		MCHC	0.197819	0.00509875	0.0491634		6	145384549	mmu_miR_705_st
miR_705	GGUGGGAGGUGGGGUGGGCA	IP	0.264377	0.00011394	0.00393394		RBC	0.273329	7.32979e-05	0.00284976		6	145384549	mmu_miR_705_st
miR_4532	CCCCGGGGAGCCCGGCG	IP	0.308709	5.71299e-06	0.00042462		HCT	0.21318	0.00214802	0.0283412		7	4478538	hsa_miR_4532_st
miR_2974	GCGGGAUGGGCUGGGCCGGG	IP	0.33056	1.08e-06	0.00011971		HCT	0.255225	0.000221387	0.00618105		7	33141017	tgu_miR_2974_st
miR_1790	CGGGUGAGGGCGGUGGGGGA	IP	0.368808	4.21886e-08	1.21389e-05		HCT	0.212676	0.00220201	0.0287541		7	2238825	gga_miR_1790_st
miR_2487	CUCUAAGGGCUGGGCCGGUCGG	IP	0.241508	0.000441	0.00986007		HCT	0.240553	0.000512211	0.0109919		7	11396203	bta_miR_2487_st
miR_2412	UUGGGGCUGGGUGGGGAGAGGG	IP	0.306914	6.51311e-06	0.0004682		MCV	-0.20537	0.00313659	0.0359955		7	110567886	bta_miR_2412_st
miR_2900	AGGGCGGGCGGCGACUGGAA	IP	0.290967	2.0106e-05	0.00110439		HCT	0.253951	0.000238586	0.00653211		7	106069936	bta_miR_2900_st
miR_2392	AUGGAUGGGGGUGAGGGGUGCA	IP	0.317301	3.01441e-06	0.00025643		HCT	0.223736	0.00126058	0.0200675		8	941546	bta_miR_2392_st
miR_3180	UGGGGCGGAGCUUCCGGAG	IP	0.375185	2.3545e-08	8.73518e-06		HGB	0.32541	2.73432e-06	0.00023989		8	87201639	hsa_miR_3180_st
miR_3621	CGCGGGUCGGGGUCUGCAGG	IP	0.410939	7.028e-10	9.32338e-07		MCHC	0.197651	0.00513708	0.0493832		8	1462207	hsa_miR_3621_st
miR_3621	CGCGGGUCGGGGUCUGCAGG	IP	0.410939	7.028e-10	9.32338e-07		RBC	0.332736	1.09067e-06	0.00012027		8	1462207	hsa_miR_3621_st
miR_3621	CGCGGGUCGGGGUCUGCAGG	IP	0.410939	7.028e-10	9.32338e-07		WBC	-0.201201	0.0038185	0.0409957		8	1462207	hsa_miR_3621_st
miR_762	GGGGCUGGGGCCGGGGCCGAGC	IP	0.356082	1.30189e-07	2.579e-05		HGB	0.355333	2.60392e-07	4.15473e-05		8	1092756	hsa_miR_762_st;ptr_miR_762_st
miR_3751	GGGUGGUGGUGGAAGUCGGGG	IP	0.406471	1.11549e-09	1.17059e-06		HGB	0.314054	6.26679e-06	0.00045648		9	72425610	ame_miR_3751_st
miR_1408	CGGGGAGGGAGGGUGGUG	IP	0.273355	6.4702e-05	0.00259151		RBC	0.212045	0.00227136	0.0293018		9	71842304	oan_miR_1408_st
miR_1636	UGCAGGUGAUGGCGGGGCUG	IP	0.332117	9.54373e-07	0.00010897		HGB	0.329188	2.05946e-06	0.00018901		9	592436	gga_miR_1636_st
miR_3141	GAGGGCGGGUGGAGGAGGA	IP	0.240936	0.00045544	0.0100905		HCT	0.230207	0.000898172	0.0159838		9	53709853	hsa_miR_3141_st
miR_3141	GAGGGCGGGUGGAGGAGGA	IP	0.240936	0.00045544	0.0100905		HGB	0.27912	6.54326e-05	0.0026136		9	53709853	hsa_miR_3141_st
miR_3141	GAGGGCGGGUGGAGGAGGA	IP	0.240936	0.00045544	0.0100905		RBC	0.262307	0.000145017	0.00461712		9	53709853	hsa_miR_3141_st
miR_1587	UUGGGCUGGGCUGGGUUGGG	IP	0.284776	3.05944e-05	0.00149985		HCT	0.247946	0.000337767	0.00825155		9	46690881	hsa_miR_1587_st
miR_1587	UUGGGCUGGGCUGGGUUGGG	IP	0.284776	3.05944e-05	0.00149985		HGB	0.306173	1.09263e-05	0.00069095		9	46690881	hsa_miR_1587_st
miR_1587	UUGGGCUGGGCUGGGUUGGG	IP	0.284776	3.05944e-05	0.00149985		MCHC	0.206274	0.00346652	0.0383638		9	46690881	hsa_miR_1587_st
miR_1587	UUGGGCUGGGCUGGGUUGGG	IP	0.284776	3.05944e-05	0.00149985		MCV	-0.225906	0.00112634	0.0186422		9	46690881	hsa_miR_1587_st
miR_1587	UUGGGCUGGGCUGGGUUGGG	IP	0.284776	3.05944e-05	0.00149985		RBC	0.347419	3.33018e-07	4.94656e-05		9	46690881	hsa_miR_1587_st
miR_1227	GUGGGGCCAGGCGGUGGUGG	IP	0.383667	1.06269e-08	5.29931e-06		HCT	0.264274	0.000128674	0.00425782		9	135420289	mml_miR_1227_st
miR_2898	UGGUGGAGAUGCCGGGGA	IP	0.391167	5.15972e-09	3.42246e-06		HCT	0.304077	9.31442e-06	0.00061064		9	116610086	bta_miR_2898_st
miR_4825_star	GGGGACAGGGAUGGGUGUGGGG	IP	0.384277	1.00274e-08	5.18504e-06		RBC	0.250927	0.000284531	0.00734508		NW_003537559.2	33825	sko_miR_4825_star_st
miR_1394	CCCGGGGCGCCCGAGGGG	IP	0.40776	9.7699e-10	1.12555e-06		HGB	0.352265	3.35173e-07	4.95717e-05		NW_003538861.2	34944	oan_miR_1394_st
miR_1207_5p	UGGCAGGGAGGCAGGGAGGGG	IP	0.331754	9.82387e-07	0.00011171		HCT	0.250236	0.000296114	0.00751495		NW_003539009.1	15023	ppy_miR_1207_5p_st
miR_2861	GGGGCCUGGCGGCGGGCGG	IP	0.27368	6.33654e-05	0.00255481		HCT	0.248298	0.000331018	0.00811838		NW_003539295.2	46470	mmu_miR_2861_st
miR_1584	CCGGGUGGGGCUGGGCUGGG	IP	0.328859	1.23543e-06	0.00012988		HCT	0.221467	0.00141653	0.0218587		NW_003539576.1	60607	gga_miR_1584_st
miR_2305	CGGGGGUGGCGGGGAGGGGG	IP	0.426717	1.3008e-10	4.06765e-07		HGB	0.349819	4.09151e-07	5.778e-05		NW_003541294.1	709	bta_miR_2305_st
miR_155	UUAAUGCUAAUUGUGAUAGGGGU	IP	-0.193922	0.00500647	0.048593		LYM	0.274684	7.30767e-05	0.00284369		NW_003613383.1	133231	mmu_miR_155_st
miR_2127	CGGGAGGGGAGGGAGGGCGGG	IP	0.349792	2.23192e-07	3.7011e-05		HCT	0.195503	0.00496614	0.0483571		NW_003613477.1	122032	gga_miR_2127_st
miR_660	UACCCAUUGCAUAUCGGAGUUG	IP	-0.215112	0.00180668	0.0255058		HGB	-0.237707	0.000722937	0.0138265		X	48640827	cfa_miR_660_st;eca_miR_660_st;hsa_miR_660_st;mml_miR_660_st;ppy_miR_660_st;ptr_miR_660_st
miR_660	UACCCAUUGCAUAUCGGAGUUG	IP	-0.215112	0.00180668	0.0255058		MCHC	-0.270483	0.000111609	0.00386553		X	48640827	cfa_miR_660_st;eca_miR_660_st;hsa_miR_660_st;mml_miR_660_st;ppy_miR_660_st;ptr_miR_660_st
miR_660	UACCCAUUGCAUAUCGGAGUUG	IP	-0.215112	0.00180668	0.0255058		RBC	-0.203822	0.00337574	0.0376799		X	48640827	cfa_miR_660_st;eca_miR_660_st;hsa_miR_660_st;mml_miR_660_st;ppy_miR_660_st;ptr_miR_660_st
miR_221	AGCUACAUUGUCUGCUGGGUUC	IP	-0.195056	0.00475242	0.0470918		MCH	0.205162	0.00365002	0.0397687		X	45274878	pma_miR_221_st
miR_1934_star	AGGAUGACGGUGGGGCUGGUGA	IP	0.337767	6.05683e-07	7.59758e-05		HGB	0.240723	0.000614949	0.0124809		X	2742673	mmu_miR_1934_star_st
miR_1934_star	AGGAUGACGGUGGGGCUGGUGA	IP	0.337767	6.05683e-07	7.59758e-05		LYM	-0.205411	0.00328218	0.0370615		X	2742673	mmu_miR_1934_star_st
miR_1934_star	AGGAUGACGGUGGGGCUGGUGA	IP	0.337767	6.05683e-07	7.59758e-05		MCV	-0.20382	0.00337597	0.0376799		X	2742673	mmu_miR_1934_star_st
miR_1934_star	AGGAUGACGGUGGGGCUGGUGA	IP	0.337767	6.05683e-07	7.59758e-05		RBC	0.28163	4.2991e-05	0.00193429		X	2742673	mmu_miR_1934_star_st
miR_1934_star	AGGAUGACGGUGGGGCUGGUGA	IP	0.337767	6.05683e-07	7.59758e-05		WBC	-0.210205	0.00248506	0.0309426		X	2742673	mmu_miR_1934_star_st
miR_20b	CAAAGUGCUCAUAGUGCAGGUAG	IP	-0.242094	0.00042662	0.00963708		MCHC	-0.22504	0.00139503	0.0216335		X	126199822	eca_miR_20b_st;gga_miR_20b_st;hsa_miR_20b_st;mml_miR_20b_st;mmu_miR_20b_st;oan_miR_20b_st;ppy_miR_20b_st;ptr_miR_20b_st;rno_miR_20b_5p_st;tgu_miR_20b_st;xla_miR_20_st;xtr_miR_20b_st
miR_497	CAGCAGCACACUGUGGUUUGU	NH3	-0.21367	0.00204392	0.0276152		MCHC	0.270668	0.000110358	0.00384043		12	54717032	cfa_miR_497_st;eca_miR_497_st;hsa_miR_497_st;mdo_miR_497_st;mml_miR_497_st;ppy_miR_497_st;ssc_miR_497_st		ssc-miR-497
miR_497	CAGCAGCACACUGUGGUUUGU	NH3	-0.21367	0.00204392	0.0276152		PCT	-0.200163	0.00428794	0.0440547		12	54717032	cfa_miR_497_st;eca_miR_497_st;hsa_miR_497_st;mdo_miR_497_st;mml_miR_497_st;ppy_miR_497_st;ssc_miR_497_st		ssc-miR-497
miR_497	CAGCAGCACACUGUGGUUUGU	NH3	-0.21367	0.00204392	0.0276152		PLT	-0.241249	0.000578806	0.0120261		12	54717032	cfa_miR_497_st;eca_miR_497_st;hsa_miR_497_st;mdo_miR_497_st;mml_miR_497_st;ppy_miR_497_st;ssc_miR_497_st		ssc-miR-497
miR_363	AAUUGCACGGUAUCCAUCUGUAA	NH3	-0.204291	0.0032252	0.0366857		MPV	0.196661	0.00492036	0.0480826		X	126199353	cfa_miR_363_st;ssc_miR_363_st		ssc-miR-363
miR_363	AAUUGCACGGUAUCCAUCUGUAA	NH3	-0.204291	0.0032252	0.0366857		PLT	-0.217819	0.00194564	0.0267924		X	126199353	cfa_miR_363_st;ssc_miR_363_st		ssc-miR-363
miR_362	AAUCCUUGGAACCUAGGUGUGAGUG	NH3	-0.204765	0.00315321	0.0361334		LYM	-0.211432	0.00246058	0.0307722		X	48638476	ssc_miR_362_st		ssc-miR-362
let_7i	UGAGGUAGUAGUUUGUGCU	NH3	-0.215243	0.00188982	0.026278		LYM	0.200483	0.00413109	0.0431419		5	30021229	ssc_let_7i_st		ssc-let-7i
miR_34a	UGGCAGUGUCUUAGCUGGUUGUU	NH3	-0.213359	0.00207576	0.0278491		LYM	-0.204853	0.00336957	0.0376526		NA	NA	gga_miR_34a_st;mdo_miR_34a_st;xtr_miR_34a_st		miR_34a
miR_2428	UGGCUGGAGUGCGGCGGAGGU	NH3	0.225221	0.00113483	0.0187333		LYM	-0.214348	0.00213412	0.0282515		1	186019627	bta_miR_2428_st
miR_2428	UGGCUGGAGUGCGGCGGAGGU	NH3	0.225221	0.00113483	0.0187333		MCHC	0.307154	1.02047e-05	0.00065794		1	186019627	bta_miR_2428_st
miR_2428	UGGCUGGAGUGCGGCGGAGGU	NH3	0.225221	0.00113483	0.0187333		MCV	-0.199102	0.00420988	0.0435448		1	186019627	bta_miR_2428_st
miR_2428	UGGCUGGAGUGCGGCGGAGGU	NH3	0.225221	0.00113483	0.0187333		RBC	0.274346	6.8724e-05	0.00270557		1	186019627	bta_miR_2428_st
miR_497	CAGCAGCACACUGUGGUUUGUA	NH3	-0.215709	0.00184624	0.0258479		HGB	0.199412	0.00474666	0.047056		12	54717032	bta_miR_497_st;mmu_miR_497_st;ptr_miR_497_st;rno_miR_497_st
miR_497	CAGCAGCACACUGUGGUUUGUA	NH3	-0.215709	0.00184624	0.0258479		MCHC	0.266841	0.000139047	0.00449573		12	54717032	bta_miR_497_st;mmu_miR_497_st;ptr_miR_497_st;rno_miR_497_st
miR_497	CAGCAGCACACUGUGGUUUGUA	NH3	-0.215709	0.00184624	0.0258479		PCT	-0.204995	0.00342698	0.0381158		12	54717032	bta_miR_497_st;mmu_miR_497_st;ptr_miR_497_st;rno_miR_497_st
miR_497	CAGCAGCACACUGUGGUUUGUA	NH3	-0.215709	0.00184624	0.0258479		PLT	-0.248558	0.000386736	0.0090493		12	54717032	bta_miR_497_st;mmu_miR_497_st;ptr_miR_497_st;rno_miR_497_st
miR_3897_3p	CGUGGUGGUGGGGGUGGGG	NH3	0.210159	0.00243001	0.030622		MCV	-0.261316	0.000153975	0.00481481		12	36204128	tca_miR_3897_3p_st
miR_149_star	GAGGGAGGGACGGGGGCGGUGC	NH3	0.210586	0.00237973	0.0301883		LYM	-0.211515	0.0024507	0.0307226		15	154447033	mmu_miR_149_star_st
miR_2374	UUGGGGCUGGGGAGAGGCGGG	NH3	0.205733	0.00301062	0.0349414		MCV	-0.24309	0.000444642	0.00992126		2	84019374	bta_miR_2374_st
miR_181c	AACAUUCAACCUGUCGGUGAGUUU	NH3	-0.194898	0.00499654	0.0485546		LYM	-0.19631	0.00499924	0.0485701		2	65553713	bta_miR_181c_st
miR_181c	AACAUUCAACCUGUCGGUGAGUUU	NH3	-0.194898	0.00499654	0.0485546		PLT	-0.216616	0.00206391	0.0277585		2	65553713	bta_miR_181c_st
miR_4530	CCCAGCAGGACGGGAGCG	NH3	0.217	0.00173031	0.024779		WBC	-0.217358	0.00174462	0.024891		2	508551	hsa_miR_4530_st
miR_5105	GGCGCCGCUCGUGGGGGGCC	NH3	0.213401	0.00207143	0.0278169		WBC	-0.220316	0.00150223	0.022615		6	870934	mmu_miR_5105_st
miR_200b	UAAUACUGCCUGGUAAUGAUGAC	NH3	-0.207585	0.00275379	0.0329841		MCHC	-0.252868	0.000314071	0.00784616		6	58064346	rno_miR_200b_st
miR_2412	UUGGGGCUGGGUGGGGAGAGGG	NH3	0.22323	0.00125859	0.0200578		RBC	0.232784	0.000782685	0.0146554		7	110567886	bta_miR_2412_st
miR_2412	UUGGGGCUGGGUGGGGAGAGGG	NH3	0.22323	0.00125859	0.0200578		RDW	0.214496	0.00201263	0.0273376		7	110567886	bta_miR_2412_st
miR_214_star	UGCCUGUCUACACUUGCUGUGC	NH3	-0.269489	8.96317e-05	0.00330338		PLT	-0.223509	0.00146549	0.022323		9	126099520	hsa_miR_214_star_st;mmu_miR_214_star_st
miR_1207_5p	UGGCAGGGAGGCAGGGAGGGG	NH3	0.19765	0.00440377	0.0448341		HGB	0.292442	2.77216e-05	0.00139654		NW_003539009.1	15023	ppy_miR_1207_5p_st
miR_1207_5p	UGGCAGGGAGGCAGGGAGGGG	NH3	0.19765	0.00440377	0.0448341		RBC	0.322959	2.32431e-06	0.00021023		NW_003539009.1	15023	ppy_miR_1207_5p_st
miR_1207_5p	UGGCAGGGAGGCAGGGAGGGG	NH3	0.19765	0.00440377	0.0448341		WBC	-0.252658	0.000257313	0.00690236		NW_003539009.1	15023	ppy_miR_1207_5p_st
miR_138	AGCUGGUGUUGUGAAUCAGGCC	NH3	-0.217335	0.00170132	0.0244679		PCT	-0.215058	0.0021148	0.0280891		NW_003539115.1	3128	dre_miR_138_st;fru_miR_138_st;tni_miR_138_st
miR_138	AGCUGGUGUUGUGAAUCAGGCC	NH3	-0.217335	0.00170132	0.0244679		PLT	-0.228324	0.00114671	0.0188441		NW_003539115.1	3128	dre_miR_138_st;fru_miR_138_st;tni_miR_138_st
miR_2127	CGGGAGGGGAGGGAGGGCGGG	NH3	0.234332	0.00069853	0.0135072		HGB	0.279133	6.5382e-05	0.0026136		NW_003613477.1	122032	gga_miR_2127_st
miR_221	AGCUACAUUGUCUGCUGGGUUC	NH3	-0.198754	0.00418417	0.0434626		MCH	0.205162	0.00365002	0.0397687		X	45274878	pma_miR_221_st
miR_744	UGCGGGGCUAGGGCUAACAGCA	TCHO	0.218622	0.00155219	0.0230211		HGB	0.242591	0.000555766	0.011681		12	59358209	bta_miR_744_st;hsa_miR_744_st;mmu_miR_744_st;ppy_miR_744_st;ptr_miR_744_st;ssc_miR_744_st		ssc-miR-744
miR_199a_3p	ACAGUAGUCUGCACAUUGGUAG	TCHO	-0.196994	0.00444082	0.0450593		LYM	0.279526	5.3714e-05	0.00227981		NA	NA	eca_miR_199a_3p_st		ssc-miR-199-3p
miR_15a	UAGCAGCACAUAAUGGUUUGU	TCHO	-0.202387	0.00344963	0.0382517		LYM	0.209179	0.00274315	0.0329193		NW_003613303.1	70425	bta_miR_15a_st;cfa_miR_15a_st;gga_miR_15a_st;oan_miR_15a_st;ssc_miR_15a_st;tgu_miR_15a_st		ssc-miR-15a
miR_152	UCAGUGCAUGACAGAACUUGG	TCHO	-0.205356	0.00299384	0.034839		MCHC	-0.216815	0.00209826	0.0279798		12	24289551	cfa_miR_152_st;hsa_miR_152_st;mml_miR_152_st;mmu_miR_152_st;ptr_miR_152_st;rno_miR_152_st;ssc_miR_152_st		ssc-miR-152
miR_152	UCAGUGCAUGACAGAACUUGG	TCHO	-0.205356	0.00299384	0.034839		MCV	0.206971	0.00290555	0.0341383		12	24289551	cfa_miR_152_st;hsa_miR_152_st;mml_miR_152_st;mmu_miR_152_st;ptr_miR_152_st;rno_miR_152_st;ssc_miR_152_st		ssc-miR-152
miR_152	UCAGUGCAUGACAGAACUUGG	TCHO	-0.205356	0.00299384	0.034839		RBC	-0.313026	4.88174e-06	0.00037428		12	24289551	cfa_miR_152_st;hsa_miR_152_st;mml_miR_152_st;mmu_miR_152_st;ptr_miR_152_st;rno_miR_152_st;ssc_miR_152_st		ssc-miR-152
miR_146a	UGAGAACUGAAUUCCAUGGGUU	TCHO	-0.217245	0.00166471	0.0241077		MCHC	-0.31793	4.73953e-06	0.00036594		16	68394566	cfa_miR_146a_st;eca_miR_146a_st;gga_miR_146a_st;hsa_miR_146a_st;mdo_miR_146a_st;mml_miR_146a_st;mmu_miR_146a_st;ppy_miR_146a_st;ptr_miR_146a_st;rno_miR_146a_st;tgu_miR_146c_st		ssc-miR-146a-5p
miR_1307	ACUCGGCGUGGCGUCGGUCGUG	TCHO	0.196407	0.004563	0.0458373		RBC	0.200628	0.00392183	0.0417128		NW_003540629.2	46371	ppy_miR_1307_st		ssc-miR-1307
miR_1307	ACUCGGCGUGGCGUCGGUCGUG	TCHO	0.196407	0.004563	0.0458373		WBC	-0.194374	0.00522728	0.0499105		NW_003540629.2	46371	ppy_miR_1307_st		ssc-miR-1307
miR_4281	GGGUCCCGGGGAGGGGGG	TCHO	0.20581	0.00292918	0.0343146		LYM	-0.197626	0.0047093	0.0468092		1	304359153	hsa_miR_4281_st
miR_3960	GGCGGCGGCGGAGGCGGGGG	TCHO	0.20069	0.00373765	0.040333		HGB	0.355719	2.52186e-07	4.089e-05		1	302142706	hsa_miR_3960_st;mmu_miR_3960_st
miR_2137	GCCGGCGGGAGCCCCAGGGAG	TCHO	0.247881	0.0003168	0.0078815		LYM	-0.267594	0.00011352	0.00392239		1	2924027	mmu_miR_2137_st
miR_3178	GGGGCGCGGCCGGAUCG	TCHO	0.235788	0.00062575	0.0126483		RBC	0.336997	7.778e-07	9.278e-05		1	121361617	hsa_miR_3178_st
miR_1346	GUGGGUUGGGGGCGGGGG	TCHO	0.198964	0.00405249	0.0425954		LYM	-0.223459	0.00135174	0.0211119		1	11400988	oan_miR_1346_st
miR_2911	GGCCGGGGGACGGGCUGGGA	TCHO	0.195047	0.0048574	0.0477408		MCHC	0.259436	0.000215344	0.00606258		12	46773536	peu_miR2911_st
miR_3897_3p	CGUGGUGGUGGGGGUGGGG	TCHO	0.196485	0.00454659	0.0457099		RBC	0.349655	2.76481e-07	4.35388e-05		12	36204128	tca_miR_3897_3p_st
miR_152a	UCAGUGCAUGACAGAACUUGA	TCHO	-0.251	0.00026433	0.00701325		RBC	-0.245288	0.000392873	0.00913126		12	24289551	pma_miR_152a_st
miR_152	UCAGUGCAUGACAGAACUUGGG	TCHO	-0.218688	0.00154695	0.0230035		LYM	0.198697	0.00448446	0.045318		12	24289550	bta_miR_152_st;mdo_miR_152_st
miR_152	UCAGUGCAUGACAGAACUUUGG	TCHO	-0.242585	0.00042861	0.00966214		MCHC	-0.236017	0.000790822	0.0147542		12	24289550	dre_miR_152_st
miR_1915	CCCCAGGGCGACGCGGCGGG	TCHO	0.200821	0.00371468	0.0402229		HGB	0.300231	1.64435e-05	0.0009416		12	1413346	hsa_miR_1915_st;ppy_miR_1915_st
miR_2881	GGGGCGGGGGGGCGGGUG	TCHO	0.202422	0.00344406	0.0382357		LYM	-0.208755	0.00279959	0.0333498		12	12717988	bta_miR_2881_st
miR_3196	CGGGGCGGCAGGGGCCUC	TCHO	0.209138	0.00249235	0.0309972		MCHC	0.223991	0.00147081	0.0223504		13	216417897	hsa_miR_3196_st
miR_4497	CUCCGGGACGGCUGGGC	TCHO	0.266612	0.0001031	0.00364884		RBC	0.330672	1.28238e-06	0.00013241		13	109189893	hsa_miR_4497_st
miR_346_star	AGGCAGGGGCUGGGCCUGCAGC	TCHO	0.199678	0.00391946	0.0417079		HGB	0.354069	2.89034e-07	4.487e-05		14	94051846	mmu_miR_346_star_st
miR_346_star	AGGCAGGGGCUGGGCCUGCAGC	TCHO	0.199678	0.00391946	0.0417079		MCHC	0.207256	0.00331146	0.0372288		14	94051846	mmu_miR_346_star_st
miR_346_star	AGGCAGGGGCUGGGCCUGCAGC	TCHO	0.199678	0.00391946	0.0417079		RBC	0.328829	1.48033e-06	0.00014662		14	94051846	mmu_miR_346_star_st
miR_4634	CGGCGCGACCGGCCCGGGG	TCHO	0.212548	0.00210694	0.0280358		LYM	-0.284762	3.82584e-05	0.00176117		14	28290047	hsa_miR_4634_st
miR_2888	GGUGGGGUGGGGGGGUUGG	TCHO	0.196837	0.00447328	0.0452579		HGB	0.337527	1.08672e-06	0.00012014		14	120707919	bta_miR_2888_st
miR_149_star	AGGGAGGGACGGGGGCUGUGC	TCHO	0.195713	0.00471108	0.0468092		LYM	-0.225371	0.0012254	0.0196864		15	154447033	hsa_miR_149_star_st
miR_149_star	GAGGGAGGGACGGGGGCGGUGC	TCHO	0.205943	0.00291051	0.0341508		MCHC	0.245367	0.000477486	0.0104517		15	154447033	mmu_miR_149_star_st
miR_4508	GCGGGGCUGGGCGCGCG	TCHO	0.206425	0.00284361	0.0336249		RBC	0.320699	2.75808e-06	0.00024149		16	81833047	hsa_miR_4508_st
miR_4488	AGGGGGCGGGCUCCGGCG	TCHO	0.205589	0.0029605	0.0345797		MCHC	0.240077	0.000636757	0.0127668		17	67586529	hsa_miR_4488_st
miR_2885	CGGCGGCAGCGCCGGGGCG	TCHO	0.2007	0.00373591	0.040333		HGB	0.376004	4.4261e-08	1.21865e-05		17	66350524	bta_miR_2885_st
miR_3195	CGCGCCGGGCCCGGGUU	TCHO	0.234866	0.00065816	0.0130199		RBC	0.341261	5.51775e-07	7.10459e-05		17	41206838	hsa_miR_3195_st
miR_2887	CGGGACCGGGGUCCGGUGCG	TCHO	0.202792	0.00338403	0.0377346		RBC	0.265178	0.000121748	0.00408598		2	745919	bta_miR_2887_st
miR_1607	AGGGGCGGGAGGGGUCGGGC	TCHO	0.208513	0.00256957	0.0315365		LYM	-0.209923	0.00264679	0.0321596		2	339014	gga_miR_1607_st
miR_1343	UGGGGAGCGGCCCCCGGGCGGG	TCHO	0.213523	0.00200718	0.0272991		MCHC	0.220658	0.00173708	0.0248273		2	28433229	bta_miR_1343_st
miR_3656	GGCGGGUGCGGGGGUGG	TCHO	0.207872	0.00265103	0.0321924		LYM	-0.200149	0.00419519	0.0434836		2	2788698	hsa_miR_3656_st
miR_1268	CGGGCGUGGUGGUGGGGG	TCHO	0.209338	0.00246815	0.0308284		HGB	0.273081	9.52245e-05	0.00345043		3	77713119	hsa_miR_1268_st
miR_1225_5p	GUGGGUACGGCCCAGUGGGGGG	TCHO	0.234332	0.0006776	0.0132631		MCV	-0.232109	0.000811544	0.0150033		3	42283711	hsa_miR_1225_5p_st;ppy_miR_1225_5p_st
miR_1225_5p	GUGGGUACGGCCCAGUGGGGGG	TCHO	0.234332	0.0006776	0.0132631		RBC	0.377398	2.43117e-08	8.91015e-06		3	42283711	hsa_miR_1225_5p_st;ppy_miR_1225_5p_st
miR_3885_5p	AAGGCGGCGGCGGCGGCCG	TCHO	0.208968	0.00251312	0.0311405		HGB	0.338128	1.03711e-06	0.00011642		4	129213920	tca_miR_3885_5p_st
miR_92b_star	AGGGACGGGACGCGGUGCAGUG	TCHO	0.251078	0.00026313	0.00699407		HGB	0.220458	0.00175442	0.0249692		4	103407151	hsa_miR_92b_star_st
miR_92b_star	AGGGACGGGACGCGGUGCAGUG	TCHO	0.251078	0.00026313	0.00699407		RBC	0.256622	0.000203848	0.00584036		4	103407151	hsa_miR_92b_star_st
miR_92b_star	AGGGACGGGACGCGGUGCAGUG	TCHO	0.251078	0.00026313	0.00699407		WBC	-0.198584	0.00431191	0.0442181		4	103407151	hsa_miR_92b_star_st
let_7i	UGAGGUAGUAGUUUGUGCUGU	TCHO	-0.213895	0.00197034	0.0269977		LYM	0.256202	0.000224651	0.00624828		5	30021229	gga_let_7i_st;mdo_let_7i_st;xtr_let_7i_st
let_7i	UGAGGUAGUAGUUUGUGCUGUU	TCHO	-0.21826	0.00158104	0.0233282		LYM	0.225105	0.00124228	0.0198556		5	30021229	bta_let_7i_st;dre_let_7i_st;fru_let_7i_st;hsa_let_7i_st;mml_let_7i_st;mmu_let_7i_st;ppy_let_7i_st;ptr_let_7i_st;rno_let_7i_st;tgu_let_7i_st;tni_let_7i_st
miR_2442	AGAGCAGGGGCUGUGGGCUGCA	TCHO	0.217259	0.0016635	0.0241077		HGB	0.245419	0.00047613	0.0104377		6	82804454	bta_miR_2442_st
miR_2442	AGAGCAGGGGCUGUGGGCUGCA	TCHO	0.217259	0.0016635	0.0241077		RBC	0.277019	5.79455e-05	0.00240906		6	82804454	bta_miR_2442_st
miR_2442	AGAGCAGGGGCUGUGGGCUGCA	TCHO	0.217259	0.0016635	0.0241077		WBC	-0.219554	0.00156158	0.0231112		6	82804454	bta_miR_2442_st
miR_200b	UAAUACUGCCUGGUAAUGAUG	TCHO	-0.202469	0.00343627	0.038181		HGB	-0.197399	0.00519538	0.0497144		6	58064346	bta_miR_200b_st
miR_328a_star	GGGGGGCAGGAGGGGCUCA	TCHO	0.206195	0.0028753	0.0338828		HGB	0.355552	2.55702e-07	4.10041e-05		6	25134132	rno_miR_328a_star_st
miR_4532	CCCCGGGGAGCCCGGCG	TCHO	0.209183	0.00248691	0.0309456		HGB	0.29458	2.40555e-05	0.00125369		7	4478538	hsa_miR_4532_st
miR_4532	CCCCGGGGAGCCCGGCG	TCHO	0.209183	0.00248691	0.0309456		LYM	-0.264138	0.000140096	0.00451061		7	4478538	hsa_miR_4532_st
miR_4532	CCCCGGGGAGCCCGGCG	TCHO	0.209183	0.00248691	0.0309456		MCHC	0.235547	0.000810702	0.0149941		7	4478538	hsa_miR_4532_st
miR_4532	CCCCGGGGAGCCCGGCG	TCHO	0.209183	0.00248691	0.0309456		RBC	0.292396	2.09783e-05	0.00113522		7	4478538	hsa_miR_4532_st
miR_3180	UGGGGCGGAGCUUCCGGAG	TCHO	0.219938	0.00145116	0.0221587		RBC	0.345533	3.89152e-07	5.53127e-05		8	87201639	hsa_miR_3180_st
miR_3180	UGGGGCGGAGCUUCCGGAG	TCHO	0.219938	0.00145116	0.0221587		WBC	-0.208477	0.00270234	0.0325888		8	87201639	hsa_miR_3180_st
miR_3751	GGGUGGUGGUGGAAGUCGGGG	TCHO	0.214941	0.00186984	0.0260776		MCV	-0.22204	0.00137559	0.0214004		9	72425610	ame_miR_3751_st
miR_1227	GUGGGGCCAGGCGGUGGUGG	TCHO	0.209039	0.00250442	0.0310941		HGB	0.330223	1.90435e-06	0.00017738		9	135420289	mml_miR_1227_st
miR_2898	UGGUGGAGAUGCCGGGGA	TCHO	0.199112	0.00402451	0.0424294		HGB	0.352439	3.3044e-07	4.94656e-05		9	116610086	bta_miR_2898_st
miR_2898	UGGUGGAGAUGCCGGGGA	TCHO	0.199112	0.00402451	0.0424294		LYM	-0.264843	0.000134245	0.00440552		9	116610086	bta_miR_2898_st
miR_2898	UGGUGGAGAUGCCGGGGA	TCHO	0.199112	0.00402451	0.0424294		RBC	0.373176	3.57273e-08	1.10927e-05		9	116610086	bta_miR_2898_st
miR_2898	UGGUGGAGAUGCCGGGGA	TCHO	0.199112	0.00402451	0.0424294		WBC	-0.216754	0.00179833	0.0254287		9	116610086	bta_miR_2898_st
miR_4825_star	GGGGACAGGGAUGGGUGUGGGG	TCHO	0.265944	0.00010747	0.00375676		RBC	0.250927	0.000284531	0.00734508		NW_003537559.2	33825	sko_miR_4825_star_st
miR_1394	CCCGGGGCGCCCGAGGGG	TCHO	0.222133	0.001296	0.0204474		MCHC	0.202415	0.0041417	0.0432012		NW_003538861.2	34944	oan_miR_1394_st
miR_30d	UGUAAACAUCCCCGACUGGAAGC	TCHO	0.193872	0.00512544	0.0493255		LYM	-0.228855	0.00102255	0.0174591		NW_003540667.2	160437	oan_miR_30d_st
miR_2305	CGGGGGUGGCGGGGAGGGGG	TCHO	0.214983	0.00186583	0.0260384		LYM	-0.1966	0.00493398	0.0481283		NW_003541294.1	709	bta_miR_2305_st
miR_20b	CAAAGUGCUCAUAGUGCAGGUAG	TCHO	-0.217927	0.00160808	0.0236036		RBC	-0.225819	0.00113144	0.0186985		X	126199822	eca_miR_20b_st;gga_miR_20b_st;hsa_miR_20b_st;mml_miR_20b_st;mmu_miR_20b_st;oan_miR_20b_st;ppy_miR_20b_st;ptr_miR_20b_st;rno_miR_20b_5p_st;tgu_miR_20b_st;xla_miR_20_st;xtr_miR_20b_st
miR_98	UGAGGUAGUAAGUUGUAUUGUU	TG	-0.215933	0.00197374	0.0270189		HGB	-0.23328	0.000913309	0.0161743		X	51800919	age_miR_98_st;bta_miR_98_st;cfa_miR_98_st;eca_miR_98_st;ggo_miR_98_st;hsa_miR_98_st;mml_miR_98_st;mmu_miR_98_st;oan_miR_98_st;ppa_miR_98_st;ppy_miR_98_st;ptr_miR_98_st;rno_miR_98_st;ssc_miR_98_st;xtr_miR_98_st		ssc-miR-98
miR_98	UGAGGUAGUAAGUUGUAUUGUU	TG	-0.215933	0.00197374	0.0270189		LYM	0.25801	0.000202002	0.00579885		X	51800919	age_miR_98_st;bta_miR_98_st;cfa_miR_98_st;eca_miR_98_st;ggo_miR_98_st;hsa_miR_98_st;mml_miR_98_st;mmu_miR_98_st;oan_miR_98_st;ppa_miR_98_st;ppy_miR_98_st;ptr_miR_98_st;rno_miR_98_st;ssc_miR_98_st;xtr_miR_98_st		ssc-miR-98
miR_98	UGAGGUAGUAAGUUGUAUUGUU	TG	-0.215933	0.00197374	0.0270189		MCHC	-0.281967	5.46605e-05	0.00231201		X	51800919	age_miR_98_st;bta_miR_98_st;cfa_miR_98_st;eca_miR_98_st;ggo_miR_98_st;hsa_miR_98_st;mml_miR_98_st;mmu_miR_98_st;oan_miR_98_st;ppa_miR_98_st;ppy_miR_98_st;ptr_miR_98_st;rno_miR_98_st;ssc_miR_98_st;xtr_miR_98_st		ssc-miR-98
miR_92b_star	AGGGACGGGACGCGGUGCAGUGUU	TG	0.209162	0.00274545	0.0329351		RBC	0.301605	1.10925e-05	0.00069872		4	103407149	rno_miR_92b_star_st;ssc_miR_92b_5p_st		ssc-miR-92b-5p
miR_92b_star	AGGGACGGGACGCGGUGCAGUGUU	TG	0.209162	0.00274545	0.0329351		WBC	-0.214343	0.00202798	0.0274628		4	103407149	rno_miR_92b_star_st;ssc_miR_92b_5p_st		ssc-miR-92b-5p
miR_744	UGCGGGGCUAGGGCUAACAGCA	TG	0.336881	8.89655e-07	0.00010304		RBC	0.228438	0.000986306	0.0170336		12	59358209	bta_miR_744_st;hsa_miR_744_st;mmu_miR_744_st;ppy_miR_744_st;ptr_miR_744_st;ssc_miR_744_st		ssc-miR-744
miR_7	UGGAAGACUAGUGAUUUUGUUGUU	TG	-0.275004	7.16171e-05	0.00279684		HGB	-0.229756	0.00109666	0.0183103		10	35113363	bta_miR_7_st;lgi_miR_7_st;ssc_miR_7_st		ssc-miR-7
miR_7	UGGAAGACUAGUGAUUUUGUUGUU	TG	-0.275004	7.16171e-05	0.00279684		MCHC	-0.211869	0.00266346	0.0322994		10	35113363	bta_miR_7_st;lgi_miR_7_st;ssc_miR_7_st		ssc-miR-7
miR_499	UUAAGACUUGCAGUGAUGUUU	TG	-0.227222	0.00111342	0.0184774		MCHC	-0.255028	0.000277721	0.00723013		17	43571160	eca_miR_499_5p_st;rno_miR_499_st		ssc-miR-499-5p
miR_4332	CACGGCCGCCGCCGGGCGCC	TG	0.221632	0.00148352	0.0224337		HGB	0.346596	5.30738e-07	6.97737e-05		6	870456	ssc_miR_4332_st		ssc-miR-4332
miR_4332	CACGGCCGCCGCCGGGCGCC	TG	0.221632	0.00148352	0.0224337		LYM	-0.248434	0.000351608	0.00846216		6	870456	ssc_miR_4332_st		ssc-miR-4332
miR_4332	CACGGCCGCCGCCGGGCGCC	TG	0.221632	0.00148352	0.0224337		MCHC	0.253038	0.000311046	0.00778114		6	870456	ssc_miR_4332_st		ssc-miR-4332
miR_4332	CACGGCCGCCGCCGGGCGCC	TG	0.221632	0.00148352	0.0224337		RBC	0.302821	1.01814e-05	0.00065741		6	870456	ssc_miR_4332_st		ssc-miR-4332
miR_4332	CACGGCCGCCGCCGGGCGCC	TG	0.221632	0.00148352	0.0224337		WBC	-0.246961	0.000357282	0.00855778		6	870456	ssc_miR_4332_st		ssc-miR-4332
miR_30e	CUUUCAGUCGGAUGUUUACAGC	TG	-0.245816	0.0004076	0.00934718		LYM	0.250565	0.000311376	0.00778494		6	157476663	cfa_miR_30e_st;hsa_miR_30e_star_st;mmu_miR_30e_star_st;oan_miR_30e_star_st;rno_miR_30e_star_st;ssc_miR_30e_3p_st;tgu_miR_30a_3p_st		ssc-miR-30e-3p
miR_30e	CUUUCAGUCGGAUGUUUACAGC	TG	-0.245816	0.0004076	0.00934718		MCHC	-0.282634	5.23893e-05	0.00224193		6	157476663	cfa_miR_30e_st;hsa_miR_30e_star_st;mmu_miR_30e_star_st;oan_miR_30e_star_st;rno_miR_30e_star_st;ssc_miR_30e_3p_st;tgu_miR_30a_3p_st		ssc-miR-30e-3p
miR_30d	UGUAAACAUCCCCGACUGGAAGCU	TG	0.241618	0.00051494	0.0110342		LYM	-0.277239	6.21662e-05	0.00252667		4	6713525	bta_miR_30d_st;cfa_miR_30d_st;ssc_miR_30d_st;tgu_miR_30d_5p_st		ssc-miR-30d
miR_30d	UGUAAACAUCCCCGACUGGAAGCU	TG	0.241618	0.00051494	0.0110342		MCHC	0.21465	0.00233062	0.0297637		4	6713525	bta_miR_30d_st;cfa_miR_30d_st;ssc_miR_30d_st;tgu_miR_30d_5p_st		ssc-miR-30d
miR_27b	UUCACAGUGGCUAAGUUCUGC	TG	-0.200962	0.00404066	0.0425528		LYM	0.218328	0.00175212	0.0249527		10	31340888	bta_miR_27b_st;cfa_miR_27b_st;eca_miR_27b_st;gga_miR_27b_st;hsa_miR_27b_st;mdo_miR_27b_st;mml_miR_27b_st;mmu_miR_27b_st;oan_miR_27b_st;pma_miR_27b_st;ppy_miR_27b_st;ptr_miR_27b_st;rno_miR_27b_st;ssc_miR_27b_st;tgu_miR_27_st;xtr_miR_27b_st		ssc-miR-27b-3p
miR_27b	UUCACAGUGGCUAAGUUCUGC	TG	-0.200962	0.00404066	0.0425528		MCV	0.194979	0.00508588	0.0491257		10	31340888	bta_miR_27b_st;cfa_miR_27b_st;eca_miR_27b_st;gga_miR_27b_st;hsa_miR_27b_st;mdo_miR_27b_st;mml_miR_27b_st;mmu_miR_27b_st;oan_miR_27b_st;pma_miR_27b_st;ppy_miR_27b_st;ptr_miR_27b_st;rno_miR_27b_st;ssc_miR_27b_st;tgu_miR_27_st;xtr_miR_27b_st		ssc-miR-27b-3p
miR_222	AGCUACAUCUGGCUACUGGGUCUC	TG	0.235335	0.00072512	0.0138561		LYM	-0.22681	0.00113749	0.0187418		X	45275619	age_miR_222_st;dre_miR_222_st;fru_miR_222_st;gga_miR_222_st;mdo_miR_222a_st;ssc_miR_222_st;tgu_miR_222_st;tni_miR_222_st;xtr_miR_222_st		ssc-miR-222
miR_218	UUGUGCUUGAUCUAACCAUGUG	TG	-0.267901	0.0001114	0.00386455		LYM	0.259967	0.0001799	0.0053576		8	15443814	bta_miR_218_st;dre_miR_218a_st;fru_miR_218a_st;pma_miR_218a_st;ssc_miR_218b_st;tni_miR_218a_st		ssc-miR-218b
miR_218	UUGUGCUUGAUCUAACCAUGUG	TG	-0.267901	0.0001114	0.00386455		MCHC	-0.229212	0.00112781	0.0186597		8	15443814	bta_miR_218_st;dre_miR_218a_st;fru_miR_218a_st;pma_miR_218a_st;ssc_miR_218b_st;tni_miR_218a_st		ssc-miR-218b
miR_21	UAGCUUAUCAGACUGAUGUUGA	TG	-0.233108	0.0008169	0.0150641		LYM	0.281285	4.79632e-05	0.00210184		12	37340402	age_miR_21_st;cfa_miR_21_st;cgr_miR_21_st;eca_miR_21_st;gga_miR_21_st;ggo_miR_21_st;hsa_miR_21_st;mdo_miR_21_st;mml_miR_21_st;mmu_miR_21_st;mne_miR_21_st;oan_miR_21_st;ppa_miR_21_st;ppy_miR_21_st;ptr_miR_21_st;rno_miR_21_st;ssc_miR_21_st;tgu_miR_21_st		ssc-miR-21
miR_21	UAGCUUAUCAGACUGAUGUUGA	TG	-0.233108	0.0008169	0.0150641		MCHC	-0.219864	0.00180671	0.0255058		12	37340402	age_miR_21_st;cfa_miR_21_st;cgr_miR_21_st;eca_miR_21_st;gga_miR_21_st;ggo_miR_21_st;hsa_miR_21_st;mdo_miR_21_st;mml_miR_21_st;mmu_miR_21_st;mne_miR_21_st;oan_miR_21_st;ppa_miR_21_st;ppy_miR_21_st;ptr_miR_21_st;rno_miR_21_st;ssc_miR_21_st;tgu_miR_21_st		ssc-miR-21
miR_204	UUCCCUUUGUCAUCCUAUGCCU	TG	-0.205584	0.00325541	0.0368417		LYM	0.219655	0.00163931	0.0239298		1	250527073	bta_miR_204_st;cfa_miR_204_st;dre_miR_204_st;eca_miR_204b_st;fru_miR_204_st;gga_miR_204_st;gga_miR_211_st;ggo_miR_204_st;hsa_miR_204_st;mdo_miR_204_st;mml_miR_204_st;mmu_miR_204_st;mne_miR_204_st;oan_miR_204_st;pma_miR_204_st;ppa_miR_204_st;ppy_miR_204_st;ptr_miR_204_st;rno_miR_204_st;sla_miR_204_st;ssc_miR_204_st;tgu_miR_204_st;tni_miR_204a_st;xtr_miR_204_st		ssc-miR-204
miR_204	UUCCCUUUGUCAUCCUAUGCCU	TG	-0.205584	0.00325541	0.0368417		MCH	-0.20929	0.00300981	0.0349413		1	250527073	bta_miR_204_st;cfa_miR_204_st;dre_miR_204_st;eca_miR_204b_st;fru_miR_204_st;gga_miR_204_st;gga_miR_211_st;ggo_miR_204_st;hsa_miR_204_st;mdo_miR_204_st;mml_miR_204_st;mmu_miR_204_st;mne_miR_204_st;oan_miR_204_st;pma_miR_204_st;ppa_miR_204_st;ppy_miR_204_st;ptr_miR_204_st;rno_miR_204_st;sla_miR_204_st;ssc_miR_204_st;tgu_miR_204_st;tni_miR_204a_st;xtr_miR_204_st		ssc-miR-204
miR_204	UUCCCUUUGUCAUCCUAUGCCU	TG	-0.205584	0.00325541	0.0368417		MCHC	-0.3312	1.76816e-06	0.00016901		1	250527073	bta_miR_204_st;cfa_miR_204_st;dre_miR_204_st;eca_miR_204b_st;fru_miR_204_st;gga_miR_204_st;gga_miR_211_st;ggo_miR_204_st;hsa_miR_204_st;mdo_miR_204_st;mml_miR_204_st;mmu_miR_204_st;mne_miR_204_st;oan_miR_204_st;pma_miR_204_st;ppa_miR_204_st;ppy_miR_204_st;ptr_miR_204_st;rno_miR_204_st;sla_miR_204_st;ssc_miR_204_st;tgu_miR_204_st;tni_miR_204a_st;xtr_miR_204_st		ssc-miR-204
miR_199_star	UACAGUAGUCUGCACAUUGGUU	TG	-0.314421	4.91102e-06	0.00037586		LYM	0.225851	0.00119537	0.0193388		9	126105259	dre_miR_199_star_st;ssc_miR_199b_star_st;xtr_miR_199a_star_st		ssc-miR-199b-3p
miR_199_star	UACAGUAGUCUGCACAUUGGUU	TG	-0.314421	4.91102e-06	0.00037586		MCHC	-0.202149	0.00419237	0.0434831		9	126105259	dre_miR_199_star_st;ssc_miR_199b_star_st;xtr_miR_199a_star_st		ssc-miR-199b-3p
miR_199a_3p	ACAGUAGUCUGCACAUUGGUUA	TG	-0.299179	1.45059e-05	0.00085585		LYM	0.235658	0.000712649	0.0136955		1	302681832	bta_miR_199a_3p_st;eca_miR_199b_3p_st;hsa_miR_199a_3p_st;hsa_miR_199b_3p_st;mml_miR_199a_3p_st;mmu_miR_199a_3p_st;mmu_miR_199b_st;ppy_miR_199a_3p_st;ptr_miR_199a_3p_st;ptr_miR_199b_st;rno_miR_199a_3p_st;ssc_miR_199a_3p_st		ssc-miR-199a-3p
miR_199_3p	ACAGUAGUCUGCACAUUGGGUG	TG	-0.273869	7.692e-05	0.00295745		LYM	0.27817	5.85852e-05	0.00242643		NA	NA	cin_miR_199_3p_st		ssc-miR-199-3p
miR_199_3p	ACAGUAGUCUGCACAUUGGGUG	TG	-0.273869	7.692e-05	0.00295745		MCHC	-0.198313	0.00498717	0.0484743		NA	NA	cin_miR_199_3p_st		ssc-miR-199-3p
miR_199a_3p	ACAGUAGUCUGCACAUUGGUAG	TG	-0.327939	1.78545e-06	0.00016955		MCHC	-0.230475	0.0010567	0.017868		NA	NA	eca_miR_199a_3p_st		ssc-miR-199-3p
miR_195	UAGCAGCACAGAAAUAUUGGC	TG	-0.281374	4.769e-05	0.00209379		HGB	-0.289413	3.38288e-05	0.00160104		12	54717330	eca_miR_195_st;ggo_miR_195_st;hsa_miR_195_st;mml_miR_195_st;mmu_miR_195_st;ppa_miR_195_st;ppy_miR_195_st;ptr_miR_195_st;rno_miR_195_st;ssc_miR_195_st		ssc-miR-195
miR_195	UAGCAGCACAGAAAUAUUGGC	TG	-0.281374	4.769e-05	0.00209379		LYM	0.32152	2.90442e-06	0.00025079		12	54717330	eca_miR_195_st;ggo_miR_195_st;hsa_miR_195_st;mml_miR_195_st;mmu_miR_195_st;ppa_miR_195_st;ppy_miR_195_st;ptr_miR_195_st;rno_miR_195_st;ssc_miR_195_st		ssc-miR-195
miR_195	UAGCAGCACAGAAAUAUUGGC	TG	-0.281374	4.769e-05	0.00209379		MCHC	-0.327051	2.41861e-06	0.00021653		12	54717330	eca_miR_195_st;ggo_miR_195_st;hsa_miR_195_st;mml_miR_195_st;mmu_miR_195_st;ppa_miR_195_st;ppy_miR_195_st;ptr_miR_195_st;rno_miR_195_st;ssc_miR_195_st		ssc-miR-195
miR_195	UAGCAGCACAGAAAUAUUGGC	TG	-0.281374	4.769e-05	0.00209379		RBC	-0.233031	0.000772402	0.0145114		12	54717330	eca_miR_195_st;ggo_miR_195_st;hsa_miR_195_st;mml_miR_195_st;mmu_miR_195_st;ppa_miR_195_st;ppy_miR_195_st;ptr_miR_195_st;rno_miR_195_st;ssc_miR_195_st		ssc-miR-195
miR_15a	UAGCAGCACAUAAUGGUUUGU	TG	-0.333015	1.20556e-06	0.00012841		LYM	0.209179	0.00274315	0.0329193		NW_003613303.1	70425	bta_miR_15a_st;cfa_miR_15a_st;gga_miR_15a_st;oan_miR_15a_st;ssc_miR_15a_st;tgu_miR_15a_st		ssc-miR-15a
miR_148b	UCAGUGCAUCACAGAACUUUGU	TG	-0.224226	0.00129969	0.0204741		MCHC	-0.254658	0.000283659	0.00734411		5	20388239	bta_miR_148b_st;cfa_miR_148b_st;eca_miR_148b_3p_st;hsa_miR_148b_st;mml_miR_148b_st;mmu_miR_148b_st;ppy_miR_148b_st;ptr_miR_148b_st;rno_miR_148b_3p_st;ssc_miR_148b_st;xtr_miR_148b_st		ssc-miR-148b-3p
miR_146a	UGAGAACUGAAUUCCAUGGGUU	TG	-0.245605	0.00041247	0.00941094		RBC	-0.226549	0.00108915	0.0182128		16	68394566	cfa_miR_146a_st;eca_miR_146a_st;gga_miR_146a_st;hsa_miR_146a_st;mdo_miR_146a_st;mml_miR_146a_st;mmu_miR_146a_st;ppy_miR_146a_st;ptr_miR_146a_st;rno_miR_146a_st;tgu_miR_146c_st		ssc-miR-146a-5p
miR_10	UACCCUGUAGAUCCGAAUUUGU	TG	-0.301508	1.23416e-05	0.00076312		HGB	-0.25106	0.000347846	0.00840396		12	24791317	cfa_miR_10_st;dpu_miR_10_st;dre_miR_10a_st;gga_miR_10a_st;isc_miR_10_st;lgi_miR_10_st;lmi_miR_10_st;oan_miR_10a_st;ssc_miR_10a_st;tca_miR_10_5p_st		ssc-miR-10a-5p
miR_10	UACCCUGUAGAUCCGAAUUUGU	TG	-0.301508	1.23416e-05	0.00076312		LYM	0.294156	2.04586e-05	0.00111675		12	24791317	cfa_miR_10_st;dpu_miR_10_st;dre_miR_10a_st;gga_miR_10a_st;isc_miR_10_st;lgi_miR_10_st;lmi_miR_10_st;oan_miR_10a_st;ssc_miR_10a_st;tca_miR_10_5p_st		ssc-miR-10a-5p
miR_10	UACCCUGUAGAUCCGAAUUUGU	TG	-0.301508	1.23416e-05	0.00076312		MCHC	-0.30636	1.07856e-05	0.0006863		12	24791317	cfa_miR_10_st;dpu_miR_10_st;dre_miR_10a_st;gga_miR_10a_st;isc_miR_10_st;lgi_miR_10_st;lmi_miR_10_st;oan_miR_10a_st;ssc_miR_10a_st;tca_miR_10_5p_st		ssc-miR-10a-5p
miR_107	AGCAGCAUUGUACAGGGCUAUCA	TG	0.236237	0.00069074	0.013404		LYM	-0.259118	0.000189198	0.00553658		14	110407108	dre_miR_107_st;eca_miR_107b_st;fru_miR_107_st;gga_miR_107_st;ggo_miR_107_st;hsa_miR_107_st;lla_miR_107_st;mdo_miR_107_st;mml_miR_107_st;mmu_miR_107_st;mne_miR_107_st;ppa_miR_107_st;ppy_miR_107_st;ptr_miR_107_st;rno_miR_107_st;ssc_miR_107_st;tgu_miR_107_st;tni_miR_107_st;xtr_miR_107_st		ssc-miR-107
miR_107	AGCAGCAUUGUACAGGGCUAUCA	TG	0.236237	0.00069074	0.013404		MCHC	0.215396	0.00224805	0.0291624		14	110407108	dre_miR_107_st;eca_miR_107b_st;fru_miR_107_st;gga_miR_107_st;ggo_miR_107_st;hsa_miR_107_st;lla_miR_107_st;mdo_miR_107_st;mml_miR_107_st;mmu_miR_107_st;mne_miR_107_st;ppa_miR_107_st;ppy_miR_107_st;ptr_miR_107_st;rno_miR_107_st;ssc_miR_107_st;tgu_miR_107_st;tni_miR_107_st;xtr_miR_107_st		ssc-miR-107
miR_103	AGCAGCAUUGUACAGGGCUAUGA	TG	0.25346	0.00026356	0.00699712		LYM	-0.239641	0.000574035	0.0119553		17	36149798	age_miR_103_st;bta_miR_103_st;cfa_miR_103_st;dre_miR_103_st;eca_miR_103_st;eca_miR_107a_st;fru_miR_103_st;gga_miR_103_st;ggo_miR_103_st;hsa_miR_103a_st;lla_miR_103_st;mdo_miR_103_st;mml_miR_103_st;mmu_miR_103_st;mne_miR_103_st;oan_miR_103_st;pma_miR_103b_st;ppa_miR_103_st;ppy_miR_103_st;ptr_miR_103_st;rno_miR_103_st;ssc_miR_103_st;tgu_miR_103_st;tni_miR_103_st;xtr_miR_103_st		ssc-miR-103
miR_100	AACCCGUAGAUCCGAACUUGUG	TG	-0.208331	0.0028569	0.0337297		HGB	-0.201476	0.00432285	0.0442887		9	54383425	aae_miR_100_st;aga_miR_100_st;age_miR_100_st;ame_miR_100_st;bma_miR_100b_st;bmo_miR_100_st;bta_miR_100_st;cqu_miR_100_st;dre_miR_100_st;eca_miR_100_st;fru_miR_100_st;gga_miR_100_st;ggo_miR_100_st;hsa_miR_100_st;lgi_miR_100_st;lla_miR_100_st;mml_miR_100_st;mmu_miR_100_st;nvi_miR_100_st;oan_miR_100_st;pma_miR_100a_st;ppa_miR_100_st;ppy_miR_100_st;ptr_miR_100_st;rno_miR_100_st;sko_miR_100_st;sla_miR…		ssc-miR-100
miR_100	AACCCGUAGAUCCGAACUUGUG	TG	-0.208331	0.0028569	0.0337297		MCHC	-0.252535	0.000320048	0.00792481		9	54383425	aae_miR_100_st;aga_miR_100_st;age_miR_100_st;ame_miR_100_st;bma_miR_100b_st;bmo_miR_100_st;bta_miR_100_st;cqu_miR_100_st;dre_miR_100_st;eca_miR_100_st;fru_miR_100_st;gga_miR_100_st;ggo_miR_100_st;hsa_miR_100_st;lgi_miR_100_st;lla_miR_100_st;mml_miR_100_st;mmu_miR_100_st;nvi_miR_100_st;oan_miR_100_st;pma_miR_100a_st;ppa_miR_100_st;ppy_miR_100_st;ptr_miR_100_st;rno_miR_100_st;sko_miR_100_st;sla_miR…		ssc-miR-100
let_7i	UGAGGUAGUAGUUUGUGCU	TG	-0.249161	0.00033736	0.00824629		LYM	0.200483	0.00413109	0.0431419		5	30021229	ssc_let_7i_st		ssc-let-7i
let_7f	UGAGGUAGUAGAUUGUAUAGUU	TG	-0.277238	6.21715e-05	0.00252667		HGB	-0.213144	0.00250582	0.0310941		X	51801782	bta_let_7f_st;cfa_let_7f_st;dre_let_7f_st;eca_let_7f_st;gga_let_7f_st;hsa_let_7f_st;mdo_let_7f_st;mml_let_7f_st;mmu_let_7f_st;oan_let_7f_st;ppy_let_7f_st;ptr_let_7f_st;rno_let_7f_st;ssc_let_7f_st;tgu_let_7f_st;xtr_let_7f_st		ssc-let-7f
let_7f	UGAGGUAGUAGAUUGUAUAGUU	TG	-0.277238	6.21715e-05	0.00252667		LYM	0.261308	0.000166076	0.00508426		X	51801782	bta_let_7f_st;cfa_let_7f_st;dre_let_7f_st;eca_let_7f_st;gga_let_7f_st;hsa_let_7f_st;mdo_let_7f_st;mml_let_7f_st;mmu_let_7f_st;oan_let_7f_st;ppy_let_7f_st;ptr_let_7f_st;rno_let_7f_st;ssc_let_7f_st;tgu_let_7f_st;xtr_let_7f_st		ssc-let-7f
let_7f	UGAGGUAGUAGAUUGUAUAGUU	TG	-0.277238	6.21715e-05	0.00252667		MCHC	-0.2162	0.00216206	0.0284397		X	51801782	bta_let_7f_st;cfa_let_7f_st;dre_let_7f_st;eca_let_7f_st;gga_let_7f_st;hsa_let_7f_st;mdo_let_7f_st;mml_let_7f_st;mmu_let_7f_st;oan_let_7f_st;ppy_let_7f_st;ptr_let_7f_st;rno_let_7f_st;ssc_let_7f_st;tgu_let_7f_st;xtr_let_7f_st		ssc-let-7f
miR_20b	CAAAGUGCUGAUAGUGCAGGUAG	TG	-0.236553	0.00067904	0.013277		HGB	-0.212217	0.00261959	0.0319277		X	126199650	pma_miR_20b_st		ssc-20b
miR_20b	CAAAGUGCUGAUAGUGCAGGUAG	TG	-0.236553	0.00067904	0.013277		MCHC	-0.23615	0.000785274	0.0146725		X	126199650	pma_miR_20b_st		ssc-20b
miR_150_star	CCUGGUACGGGGCCGUGGGAGAG	TG	0.212159	0.00237519	0.0301482		HGB	0.34151	7.95514e-07	9.41243e-05		NA	NA	oan_miR_150_star_st		miR_150_star
miR_150_star	CCUGGUACGGGGCCGUGGGAGAG	TG	0.212159	0.00237519	0.0301482		LYM	-0.221183	0.00151771	0.0227698		NA	NA	oan_miR_150_star_st		miR_150_star
miR_150_star	CCUGGUACGGGGCCGUGGGAGAG	TG	0.212159	0.00237519	0.0301482		MCHC	0.248165	0.000409017	0.00936503		NA	NA	oan_miR_150_star_st		miR_150_star
miR_150_star	CCUGGUACGGGGCCGUGGGAGAG	TG	0.212159	0.00237519	0.0301482		RBC	0.315861	3.9606e-06	0.00031582		NA	NA	oan_miR_150_star_st		miR_150_star
miR_30b_3p	CUUUCAGUCGGAUGUUUGCAG	TG	-0.252182	0.00028376	0.00734411		HGB	-0.233082	0.000922808	0.0162964		1	57750761	tgu_miR_30b_3p_st
miR_30b_3p	CUUUCAGUCGGAUGUUUGCAG	TG	-0.252182	0.00028376	0.00734411		LYM	0.253563	0.000261995	0.00696817		1	57750761	tgu_miR_30b_3p_st
miR_30b_3p	CUUUCAGUCGGAUGUUUGCAG	TG	-0.252182	0.00028376	0.00734411		MCHC	-0.337858	1.05914e-06	0.00011817		1	57750761	tgu_miR_30b_3p_st
miR_30c	UGUAAACAUCCUACACUCUCAG	TG	-0.211882	0.00240736	0.0304067		MCHC	-0.252309	0.000324178	0.00799541		1	57721737	dre_miR_30c_st
miR_126	UCGUACCGUGAGUAAUAAAGC	TG	-0.198544	0.00451602	0.045522		LYM	0.212702	0.00231314	0.0296226		1	313734714	cin_miR_126_st;csa_miR_126_st
miR_4281	GGGUCCCGGGGAGGGGGG	TG	0.2214	0.00150112	0.0226061		MCHC	0.212918	0.00253311	0.0313085		1	304359153	hsa_miR_4281_st
miR_4281	GGGUCCCGGGGAGGGGGG	TG	0.2214	0.00150112	0.0226061		MCV	-0.278766	5.17809e-05	0.00222242		1	304359153	hsa_miR_4281_st
miR_4281	GGGUCCCGGGGAGGGGGG	TG	0.2214	0.00150112	0.0226061		RBC	0.364067	8.04704e-08	1.75265e-05		1	304359153	hsa_miR_4281_st
miR_199	ACAGUAGUCUGCACAUUGGUU	TG	-0.302909	1.119e-05	0.00070388		LYM	0.226164	0.00117623	0.0191566		1	302681833	cfa_miR_199_st;oan_miR_199_st;tgu_miR_199_3p_st
miR_199	ACAGUAGUCUGCACAUUGGUU	TG	-0.302909	1.119e-05	0.00070388		MCHC	-0.205633	0.00357132	0.0391941		1	302681833	cfa_miR_199_st;oan_miR_199_st;tgu_miR_199_3p_st
miR_199b_3p	ACAGUAUUCUGCACAUUGGUUA	TG	-0.229514	0.00098786	0.0170404		LYM	0.202011	0.00384872	0.0412055		1	302681832	ppy_miR_199b_3p_st
miR_199a_star	CAGUAGUCUGCACAUUGGUUA	TG	-0.309525	7.00082e-06	0.00048979		LYM	0.247268	0.000375598	0.00886889		1	302681832	pma_miR_199a_star_st;pma_miR_199b_star_st;ssc_miR_199a_star_st
miR_199b_3p	ACAGUAUUCUGCACAUUGGUUA	TG	-0.229514	0.00098786	0.0170404		MCHC	-0.261531	0.000190523	0.00555678		1	302681832	ppy_miR_199b_3p_st
miR_199a_star	CAGUAGUCUGCACAUUGGUUA	TG	-0.309525	7.00082e-06	0.00048979		MCHC	-0.206285	0.00346482	0.0383619		1	302681832	pma_miR_199a_star_st;pma_miR_199b_star_st;ssc_miR_199a_star_st
miR_3960	GGCGGCGGCGGAGGCGGGGG	TG	0.263242	0.00014788	0.00467426		LYM	-0.210036	0.00263233	0.0320195		1	302142706	hsa_miR_3960_st;mmu_miR_3960_st
miR_3960	GGCGGCGGCGGAGGCGGGGG	TG	0.263242	0.00014788	0.00467426		MCHC	0.268215	0.000128027	0.00423963		1	302142706	hsa_miR_3960_st;mmu_miR_3960_st
miR_3960	GGCGGCGGCGGAGGCGGGGG	TG	0.263242	0.00014788	0.00467426		MCV	-0.26034	0.000163296	0.00502019		1	302142706	hsa_miR_3960_st;mmu_miR_3960_st
miR_3960	GGCGGCGGCGGAGGCGGGGG	TG	0.263242	0.00014788	0.00467426		RBC	0.382067	1.57814e-08	6.84038e-06		1	302142706	hsa_miR_3960_st;mmu_miR_3960_st
miR_2137	GCCGGCGGGAGCCCCAGGGAG	TG	0.287411	3.21383e-05	0.0015478		MCHC	0.281196	5.74e-05	0.00239843		1	2924027	mmu_miR_2137_st
miR_2137	GCCGGCGGGAGCCCCAGGGAG	TG	0.287411	3.21383e-05	0.0015478		RBC	0.358108	1.35044e-07	2.63926e-05		1	2924027	mmu_miR_2137_st
miR_2137	GCCGGCGGGAGCCCCAGGGAG	TG	0.287411	3.21383e-05	0.0015478		WBC	-0.201967	0.00368386	0.039998		1	2924027	mmu_miR_2137_st
miR_215	AUGACCUAUGAAAUGACAGCC	TG	-0.20977	0.00266626	0.0323244		LYM	0.20688	0.00306161	0.0353272		1	191198893	xtr_miR_215_st
miR_2899	AGGCGGGCCGGGGUUGGA	TG	0.23506	0.00073592	0.013998		HGB	0.377033	4.03925e-08	1.18678e-05		1	153888808	bta_miR_2899_st
miR_2899	AGGCGGGCCGGGGUUGGA	TG	0.23506	0.00073592	0.013998		LYM	-0.20337	0.0036124	0.0395106		1	153888808	bta_miR_2899_st
miR_2899	AGGCGGGCCGGGGUUGGA	TG	0.23506	0.00073592	0.013998		MCHC	0.263234	0.000172347	0.00521063		1	153888808	bta_miR_2899_st
miR_2899	AGGCGGGCCGGGGUUGGA	TG	0.23506	0.00073592	0.013998		MCV	-0.195943	0.00486764	0.0477472		1	153888808	bta_miR_2899_st
miR_2899	AGGCGGGCCGGGGUUGGA	TG	0.23506	0.00073592	0.013998		RBC	0.367552	5.9158e-08	1.47149e-05		1	153888808	bta_miR_2899_st
miR_3178	GGGGCGCGGCCGGAUCG	TG	0.276924	6.34223e-05	0.00255481		RBC	0.336997	7.778e-07	9.278e-05		1	121361617	hsa_miR_3178_st
miR_1346	GUGGGUUGGGGGCGGGGG	TG	0.265757	0.00012699	0.00422774		MCHC	0.242187	0.000568107	0.0118827		1	11400988	oan_miR_1346_st
miR_1346	GUGGGUUGGGGGCGGGGG	TG	0.265757	0.00012699	0.00422774		MCV	-0.253292	0.000247962	0.0067008		1	11400988	oan_miR_1346_st
miR_1346	GUGGGUUGGGGGCGGGGG	TG	0.265757	0.00012699	0.00422774		RBC	0.381404	1.67871e-08	7.135e-06		1	11400988	oan_miR_1346_st
miR_2861	GGGGCCUGGCGGUGGGCGG	TG	0.202071	0.00383797	0.0411106		HGB	0.327405	2.35535e-06	0.00021173		10	45386429	hsa_miR_2861_st
miR_2861	GGGGCCUGGCGGUGGGCGG	TG	0.202071	0.00383797	0.0411106		MCHC	0.284736	4.57983e-05	0.00202931		10	45386429	hsa_miR_2861_st
miR_2861	GGGGCCUGGCGGUGGGCGG	TG	0.202071	0.00383797	0.0411106		MCV	-0.232909	0.000777447	0.0145823		10	45386429	hsa_miR_2861_st
miR_2861	GGGGCCUGGCGGUGGGCGG	TG	0.202071	0.00383797	0.0411106		RBC	0.328046	1.57302e-06	0.00015337		10	45386429	hsa_miR_2861_st
miR_7_star	CAACAAAUCACAGUCUGCCAU	TG	-0.238698	0.0006044	0.0123991		HGB	-0.231526	0.0010007	0.0171956		10	35113405	tgu_miR_7_star_st
miR_7_star	CAACAAAUCACAGUCUGCCAU	TG	-0.238698	0.0006044	0.0123991		MCHC	-0.293546	2.57681e-05	0.00132404		10	35113405	tgu_miR_7_star_st
miR_23b	AUCACAUUGCCAGGGAUUA	TG	-0.285426	3.66275e-05	0.00170583		MCHC	-0.276759	7.58533e-05	0.00293218		10	31341126	cfa_miR_23b_st
miR_23b	AUCACAUUGCCAGGGAUUA	TG	-0.285426	3.66275e-05	0.00170583		MPV	0.202643	0.00373726	0.040333		10	31341126	cfa_miR_23b_st
miR_23b	AUCACAUUGCCAGGGAUAACCA	TG	-0.225616	0.00120997	0.0194957		MCHC	-0.263271	0.000171967	0.00520275		10	31341123	oan_miR_23b_st
miR_3940_5p	GUGGGUUGGGGCGGGCUCUG	TG	0.249809	0.00032512	0.0080142		MCHC	0.213707	0.00243905	0.0306817		10	20142288	hsa_miR_3940_5p_st
miR_3940_5p	GUGGGUUGGGGCGGGCUCUG	TG	0.249809	0.00032512	0.0080142		MCV	-0.21211	0.00226419	0.0292621		10	20142288	hsa_miR_3940_5p_st
miR_3940_5p	GUGGGUUGGGGCGGGCUCUG	TG	0.249809	0.00032512	0.0080142		RBC	0.346919	3.47091e-07	5.03441e-05		10	20142288	hsa_miR_3940_5p_st
miR_215	AUGACCUAUGAAUUGACAGACA	TG	-0.19686	0.0048761	0.0478176		LYM	0.220163	0.00159791	0.0235216		10	11963168	bta_miR_215_st;mdo_miR_215_st
miR_17_5p	CAAAGUGCUUACAGUGCAGGUAGU	TG	0.198995	0.00442369	0.0449745		LYM	-0.264262	0.000139047	0.00449573		11	66610069	age_miR_17_5p_st;bta_miR_17_5p_st;gga_miR_17_5p_st;ggo_miR_17_5p_st;lca_miR_17_5p_st;lla_miR_17_5p_st;mdo_miR_17_5p_st;mml_miR_17_5p_st;mne_miR_17_5p_st;ppa_miR_17_5p_st;ppy_miR_17_5p_st;ptr_miR_17_5p_st;sla_miR_17_5p_st;xtr_miR_17_5p_st
miR_5130	CUGGAGCGCGCGGGCGAGGCAGGC	TG	0.20509	0.00333217	0.0374136		HGB	0.333437	1.49044e-06	0.00014696		11	53669691	mmu_miR_5130_st
miR_5130	CUGGAGCGCGCGGGCGAGGCAGGC	TG	0.20509	0.00333217	0.0374136		MCHC	0.197265	0.00522656	0.0499105		11	53669691	mmu_miR_5130_st
miR_5130	CUGGAGCGCGCGGGCGAGGCAGGC	TG	0.20509	0.00333217	0.0374136		RBC	0.336927	7.82164e-07	9.30478e-05		11	53669691	mmu_miR_5130_st
miR_5130	CUGGAGCGCGCGGGCGAGGCAGGC	TG	0.20509	0.00333217	0.0374136		WBC	-0.195064	0.00506623	0.0490399		11	53669691	mmu_miR_5130_st
miR_5100	UCGAAUCCCAGCGGUGCCUCU	TG	0.222384	0.00142793	0.0219571		MCHC	0.203812	0.00388467	0.0414565		12	55878352	mmu_miR_5100_st
miR_195	UAGCAGCACAAAAAUAUUGGCA	TG	-0.276698	6.43413e-05	0.00258179		HGB	-0.198956	0.00484518	0.0476871		12	54717330	mdo_miR_195_st
miR_195	UAGCAGCACAGAAAUAUUGGCA	TG	-0.295596	1.855e-05	0.00103718		HGB	-0.303167	1.34514e-05	0.00081112		12	54717330	bta_miR_195_st;cfa_miR_195_st
miR_195	UAGCAGCACAGAAAUAUUGGCA	TG	-0.295596	1.855e-05	0.00103718		LYM	0.317526	3.90963e-06	0.00031405		12	54717330	bta_miR_195_st;cfa_miR_195_st
miR_195	UAGCAGCACAAAAAUAUUGGCA	TG	-0.276698	6.43413e-05	0.00258179		MCHC	-0.235688	0.000804695	0.0149216		12	54717330	mdo_miR_195_st
miR_195	UAGCAGCACAGAAAUAUUGGCA	TG	-0.295596	1.855e-05	0.00103718		MCHC	-0.324726	2.87721e-06	0.00024942		12	54717330	bta_miR_195_st;cfa_miR_195_st
miR_195	UAGCAGCACAGAAAUAUUGGCA	TG	-0.295596	1.855e-05	0.00103718		RBC	-0.253624	0.000243206	0.00660078		12	54717330	bta_miR_195_st;cfa_miR_195_st
miR_2911	GGCCGGGGGACGGGCUGGGA	TG	0.2553	0.00023682	0.00648781		MCV	-0.226813	0.00107418	0.0180589		12	46773536	peu_miR2911_st
miR_2911	GGCCGGGGGACGGGCUGGGA	TG	0.2553	0.00023682	0.00648781		RBC	0.36642	6.54036e-08	1.56246e-05		12	46773536	peu_miR2911_st
miR_1846a_5p	AGUGAGGAGGCCGGGGCCGCU	TG	0.201738	0.00389783	0.0415353		LYM	-0.217187	0.00185468	0.025939		12	3767152	osa_miR1846a_5p_st;osa_miR1846b_5p_st;osa_miR1846c_5p_st
miR_1846a_5p	AGUGAGGAGGCCGGGGCCGCU	TG	0.201738	0.00389783	0.0415353		MCHC	0.233091	0.00092238	0.0162954		12	3767152	osa_miR1846a_5p_st;osa_miR1846b_5p_st;osa_miR1846c_5p_st
miR_1846a_5p	AGUGAGGAGGCCGGGGCCGCU	TG	0.201738	0.00389783	0.0415353		RBC	0.34313	4.73912e-07	6.42488e-05		12	3767152	osa_miR1846a_5p_st;osa_miR1846b_5p_st;osa_miR1846c_5p_st
miR_1846a_5p	AGUGAGGAGGCCGGGGCCGCU	TG	0.201738	0.00389783	0.0415353		WBC	-0.205317	0.00314448	0.0360647		12	3767152	osa_miR1846a_5p_st;osa_miR1846b_5p_st;osa_miR1846c_5p_st
miR_21	UAGCUUAUCAGACUGAUGUUGACU	TG	-0.229686	0.00097896	0.0169546		HGB	-0.208958	0.00305729	0.0352941		12	37340402	bta_miR_21_st
miR_3897_3p	CGUGGUGGUGGGGGUGGGG	TG	0.200791	0.0040727	0.0427258		RBC	0.349655	2.76481e-07	4.35388e-05		12	36204128	tca_miR_3897_3p_st
miR_10	ACCCUGUAGAUCCGAAUUUGU	TG	-0.289338	2.82813e-05	0.00141335		HGB	-0.241425	0.000592061	0.0121973		12	24791317	aga_miR_10_st;ame_miR_10_st;api_miR_10_st;bmo_miR_10_st;dan_miR_10_st;der_miR_10_st;dgr_miR_10_st;dmo_miR_10_st;dpe_miR_10_st;dps_miR_10_st;dse_miR_10_st;dsi_miR_10_st;dvi_miR_10_st;dwi_miR_10_st;dya_miR_10_st;nlo_miR_10_st;nvi_miR_10_st
miR_10	ACCCUGUAGAUCCGAAUUUGU	TG	-0.289338	2.82813e-05	0.00141335		LYM	0.316413	4.24392e-06	0.00033597		12	24791317	aga_miR_10_st;ame_miR_10_st;api_miR_10_st;bmo_miR_10_st;dan_miR_10_st;der_miR_10_st;dgr_miR_10_st;dmo_miR_10_st;dpe_miR_10_st;dps_miR_10_st;dse_miR_10_st;dsi_miR_10_st;dvi_miR_10_st;dwi_miR_10_st;dya_miR_10_st;nlo_miR_10_st;nvi_miR_10_st
miR_10	ACCCUGUAGAUCCGAAUUUGU	TG	-0.289338	2.82813e-05	0.00141335		MCHC	-0.308234	9.46251e-06	0.00061921		12	24791317	aga_miR_10_st;ame_miR_10_st;api_miR_10_st;bmo_miR_10_st;dan_miR_10_st;der_miR_10_st;dgr_miR_10_st;dmo_miR_10_st;dpe_miR_10_st;dps_miR_10_st;dse_miR_10_st;dsi_miR_10_st;dvi_miR_10_st;dwi_miR_10_st;dya_miR_10_st;nlo_miR_10_st;nvi_miR_10_st
miR_10	AACCCUGUAGAUCCGAAUUUGUG	TG	-0.289237	2.84714e-05	0.001418		HGB	-0.27387	9.07151e-05	0.00333165		12	24791316	spu_miR_10_st
miR_10	ACCCUGUAGAUCCGAAUUUGUU	TG	-0.256843	0.00021637	0.00608356		HGB	-0.230379	0.00106196	0.0179155		12	24791316	aae_miR_10_st
miR_10a	UACCCUGUAGAUCCGAAUUUGUG	TG	-0.291443	2.45678e-05	0.00127887		HGB	-0.282381	5.324e-05	0.00226947		12	24791316	age_miR_10a_st;bfl_miR_10a_st;bta_miR_10a_st;eca_miR_10a_st;ggo_miR_10a_st;hsa_miR_10a_st;mdo_miR_10a_st;mml_miR_10a_st;mmu_miR_10a_st;ppa_miR_10a_st;ptr_miR_10a_st;rno_miR_10a_5p_st;sko_miR_10_st;sla_miR_10a_st;xtr_miR_10a_st
miR_10	AACCCUGUAGAUCCGAAUUUGUG	TG	-0.289237	2.84714e-05	0.001418		LYM	0.280381	5.08428e-05	0.00219723		12	24791316	spu_miR_10_st
miR_10	ACCCUGUAGAUCCGAAUUUGUU	TG	-0.256843	0.00021637	0.00608356		LYM	0.281103	4.85321e-05	0.00211828		12	24791316	aae_miR_10_st
miR_10a	UACCCUGUAGAUCCGAAUUUGUG	TG	-0.291443	2.45678e-05	0.00127887		LYM	0.300175	1.35403e-05	0.00081424		12	24791316	age_miR_10a_st;bfl_miR_10a_st;bta_miR_10a_st;eca_miR_10a_st;ggo_miR_10a_st;hsa_miR_10a_st;mdo_miR_10a_st;mml_miR_10a_st;mmu_miR_10a_st;ppa_miR_10a_st;ptr_miR_10a_st;rno_miR_10a_5p_st;sko_miR_10_st;sla_miR_10a_st;xtr_miR_10a_st
miR_10	AACCCUGUAGAUCCGAAUUUGUG	TG	-0.289237	2.84714e-05	0.001418		MCHC	-0.330493	1.86568e-06	0.00017551		12	24791316	spu_miR_10_st
miR_10	ACCCUGUAGAUCCGAAUUUGUU	TG	-0.256843	0.00021637	0.00608356		MCHC	-0.299456	1.73323e-05	0.0009816		12	24791316	aae_miR_10_st
miR_10a	UACCCUGUAGAUCCGAAUUUGUG	TG	-0.291443	2.45678e-05	0.00127887		MCHC	-0.338446	1.01169e-06	0.00011415		12	24791316	age_miR_10a_st;bfl_miR_10a_st;bta_miR_10a_st;eca_miR_10a_st;ggo_miR_10a_st;hsa_miR_10a_st;mdo_miR_10a_st;mml_miR_10a_st;mmu_miR_10a_st;ppa_miR_10a_st;ptr_miR_10a_st;rno_miR_10a_5p_st;sko_miR_10_st;sla_miR_10a_st;xtr_miR_10a_st
miR_10	AACCCUGUAGAUCCGAAUUUGUG	TG	-0.289237	2.84714e-05	0.001418		MPV	0.209242	0.00273481	0.0328282		12	24791316	spu_miR_10_st
miR_10a	UACCCUGUAGAUCCGAAUUUGUG	TG	-0.291443	2.45678e-05	0.00127887		RBC	-0.195051	0.00506927	0.0490399		12	24791316	age_miR_10a_st;bfl_miR_10a_st;bta_miR_10a_st;eca_miR_10a_st;ggo_miR_10a_st;hsa_miR_10a_st;mdo_miR_10a_st;mml_miR_10a_st;mmu_miR_10a_st;ppa_miR_10a_st;ptr_miR_10a_st;rno_miR_10a_5p_st;sko_miR_10_st;sla_miR_10a_st;xtr_miR_10a_st
miR_152a	UCAGUGCAUGACAGAACUUGA	TG	-0.328028	1.77336e-06	0.00016914		RBC	-0.245288	0.000392873	0.00913126		12	24289551	pma_miR_152a_st
miR_152	UCAGUGCAUGACAGAACUUGGG	TG	-0.230796	0.00092341	0.0163005		MCHC	-0.232624	0.000945155	0.0165376		12	24289550	bta_miR_152_st;mdo_miR_152_st
miR_152	UCAGUGCAUGACAGAACUUGGG	TG	-0.230796	0.00092341	0.0163005		MCV	0.232775	0.000783064	0.0146562		12	24289550	bta_miR_152_st;mdo_miR_152_st
miR_152	UCAGUGCAUGACAGAACUUUGG	TG	-0.293566	2.12925e-05	0.00114514		MCV	0.202668	0.00356464	0.0391404		12	24289550	dre_miR_152_st
miR_152	UCAGUGCAUGACAGAACUUGGG	TG	-0.230796	0.00092341	0.0163005		RBC	-0.308521	6.77553e-06	0.00047997		12	24289550	bta_miR_152_st;mdo_miR_152_st
miR_152	UCAGUGCAUGACAGAACUUUGG	TG	-0.293566	2.12925e-05	0.00114514		RBC	-0.295829	1.65852e-05	0.00094663		12	24289550	dre_miR_152_st
miR_1915	CCCCAGGGCGACGCGGCGGG	TG	0.215936	0.0019734	0.0270189		MCHC	0.22655	0.00129229	0.0204304		12	1413346	hsa_miR_1915_st;ppy_miR_1915_st
miR_1915	CCCCAGGGCGACGCGGCGGG	TG	0.215936	0.0019734	0.0270189		MCV	-0.262116	0.000146705	0.00465394		12	1413346	hsa_miR_1915_st;ppy_miR_1915_st
miR_1915	CCCCAGGGCGACGCGGCGGG	TG	0.215936	0.0019734	0.0270189		RBC	0.346879	3.48246e-07	5.03441e-05		12	1413346	hsa_miR_1915_st;ppy_miR_1915_st
miR_2881	GGGGCGGGGGGGCGGGUG	TG	0.278688	5.66784e-05	0.00237897		MCHC	0.257457	0.000241525	0.00658373		12	12717988	bta_miR_2881_st
miR_2881	GGGGCGGGGGGGCGGGUG	TG	0.278688	5.66784e-05	0.00237897		MCV	-0.246391	0.000369054	0.00876639		12	12717988	bta_miR_2881_st
miR_2881	GGGGCGGGGGGGCGGGUG	TG	0.278688	5.66784e-05	0.00237897		RBC	0.391623	6.37896e-09	3.90284e-06		12	12717988	bta_miR_2881_st
let_7g	UGAGGUAGUAGUUUGUACAGU	TG	-0.29247	2.29289e-05	0.0012123		HGB	-0.210379	0.00285891	0.0337352		13	37599007	gga_let_7g_st;mdo_let_7g_st
let_7g	UGAGGUAGUAGUUUGUACAGU	TG	-0.29247	2.29289e-05	0.0012123		LYM	0.280399	5.07841e-05	0.00219709		13	37599007	gga_let_7g_st;mdo_let_7g_st
let_7g	UGAGGUAGUAGUUUGUACAGU	TG	-0.29247	2.29289e-05	0.0012123		MCHC	-0.200407	0.00453795	0.045659		13	37599007	gga_let_7g_st;mdo_let_7g_st
miR_3196	CGGGGCGGCAGGGGCCUC	TG	0.233179	0.00081382	0.01502		RBC	0.37337	3.51041e-08	1.0977e-05		13	216417897	hsa_miR_3196_st
miR_4497	CUCCGGGACGGCUGGGC	TG	0.317993	3.77685e-06	0.00030506		RBC	0.330672	1.28238e-06	0.00013241		13	109189893	hsa_miR_4497_st
miR_4466	GGGUGCGGGCCGGCGGGG	TG	0.257287	0.0002108	0.00598262		LYM	-0.220702	0.00155503	0.0230454		14	53692931	hsa_miR_4466_st
miR_4466	GGGUGCGGGCCGGCGGGG	TG	0.257287	0.0002108	0.00598262		MCHC	0.261015	0.00019638	0.00568754		14	53692931	hsa_miR_4466_st
miR_4466	GGGUGCGGGCCGGCGGGG	TG	0.257287	0.0002108	0.00598262		MCV	-0.239911	0.000530733	0.0112876		14	53692931	hsa_miR_4466_st
miR_4466	GGGUGCGGGCCGGCGGGG	TG	0.257287	0.0002108	0.00598262		RBC	0.367624	5.8778e-08	1.47039e-05		14	53692931	hsa_miR_4466_st
miR_4634	CGGCGCGACCGGCCCGGGG	TG	0.227737	0.00108403	0.0181687		MCHC	0.213578	0.00245417	0.0307231		14	28290047	hsa_miR_4634_st
miR_4634	CGGCGCGACCGGCCCGGGG	TG	0.227737	0.00108403	0.0181687		RBC	0.306174	8.02086e-06	0.0005448		14	28290047	hsa_miR_4634_st
miR_4634	CGGCGCGACCGGCCCGGGG	TG	0.227737	0.00108403	0.0181687		WBC	-0.215059	0.00195715	0.0268674		14	28290047	hsa_miR_4634_st
miR_1260b	AUCCCACCACUGCCACCAU	TG	0.216066	0.00196076	0.0268917		LYM	-0.209103	0.00275314	0.0329841		14	12588283	hsa_miR_1260b_st
miR_146b	UGAGAACUGAAUUCCAUAGGCUGU	TG	-0.195679	0.00514393	0.0494021		HGB	-0.22849	0.00117041	0.0190831		14	123301772	bta_miR_146b_st;rno_miR_146b_st
miR_146b	UGAGAACUGAAUUCCAUAGGCUGU	TG	-0.195679	0.00514393	0.0494021		MCHC	-0.245914	0.000463336	0.0102176		14	123301772	bta_miR_146b_st;rno_miR_146b_st
miR_146b	UGAGAACUGAAUUCCAUAGGCUGU	TG	-0.195679	0.00514393	0.0494021		MPV	0.247103	0.000379118	0.00892314		14	123301772	bta_miR_146b_st;rno_miR_146b_st
miR_2888	GGUGGGGUGGGGGGGUUGG	TG	0.251927	0.00028795	0.00738494		MCHC	0.21096	0.00278115	0.0332024		14	120707919	bta_miR_2888_st
miR_2888	GGUGGGGUGGGGGGGUUGG	TG	0.251927	0.00028795	0.00738494		MCV	-0.201809	0.00371125	0.0401957		14	120707919	bta_miR_2888_st
miR_2888	GGUGGGGUGGGGGGGUUGG	TG	0.251927	0.00028795	0.00738494		RBC	0.366684	6.38914e-08	1.554e-05		14	120707919	bta_miR_2888_st
miR_107	AGCAGCAUUGUACAGGGCUAUC	TG	0.225559	0.00121356	0.0195249		LYM	-0.26666	0.000120192	0.00405376		14	110407109	bta_miR_107_st;oan_miR_107_st
miR_107	AGCAGCAUUGUACAGGGCUAUC	TG	0.225559	0.00121356	0.0195249		MCHC	0.226526	0.00129384	0.0204408		14	110407109	bta_miR_107_st;oan_miR_107_st
miR_4463	GAGACUGGGGUGGGGCC	TG	0.244149	0.00044745	0.00996372		RBC	0.363301	8.60608e-08	1.829e-05		15	39299444	hsa_miR_4463_st
miR_1777	GUGGGCGGUGCGGGGCGGCG	TG	0.259973	0.00017983	0.0053576		HGB	0.356716	2.32166e-07	3.80665e-05		15	157557669	gga_miR_1777_st
miR_1777	GUGGGCGGUGCGGGGCGGCG	TG	0.259973	0.00017983	0.0053576		LYM	-0.207943	0.0029104	0.0341508		15	157557669	gga_miR_1777_st
miR_1777	GUGGGCGGUGCGGGGCGGCG	TG	0.259973	0.00017983	0.0053576		MCHC	0.253733	0.000299019	0.0075755		15	157557669	gga_miR_1777_st
miR_1777	GUGGGCGGUGCGGGGCGGCG	TG	0.259973	0.00017983	0.0053576		MCV	-0.234092	0.000729469	0.013927		15	157557669	gga_miR_1777_st
miR_1777	GUGGGCGGUGCGGGGCGGCG	TG	0.259973	0.00017983	0.0053576		RBC	0.372134	3.92546e-08	1.1615e-05		15	157557669	gga_miR_1777_st
miR_149_star	AGGGAGGGACGGGGGCUGUGC	TG	0.241674	0.00051334	0.0110108		MCHC	0.234139	0.000873108	0.0156584		15	154447033	hsa_miR_149_star_st
miR_149_star	AGGGAGGGACGGGGGCUGUGC	TG	0.241674	0.00051334	0.0110108		MCV	-0.194759	0.00513691	0.0493832		15	154447033	hsa_miR_149_star_st
miR_149_star	GAGGGAGGGACGGGGGCGGUGC	TG	0.234683	0.00075097	0.0142132		MCV	-0.203333	0.00345466	0.0382882		15	154447033	mmu_miR_149_star_st
miR_149_star	AGGGAGGGACGGGGGCUGUGC	TG	0.241674	0.00051334	0.0110108		RBC	0.36883	5.27962e-08	1.3596e-05		15	154447033	hsa_miR_149_star_st
miR_149_star	GAGGGAGGGACGGGGGCGGUGC	TG	0.234683	0.00075097	0.0142132		RBC	0.337026	7.76039e-07	9.278e-05		15	154447033	mmu_miR_149_star_st
miR_149_star	AGGGAGGGACGGGGGCUGUGC	TG	0.241674	0.00051334	0.0110108		WBC	-0.213186	0.00214736	0.0283412		15	154447033	hsa_miR_149_star_st
miR_4508	GCGGGGCUGGGCGCGCG	TG	0.280257	5.125e-05	0.0022018		RBC	0.320699	2.75808e-06	0.00024149		16	81833047	hsa_miR_4508_st
miR_146a	UGAGAACUGAAUUCCACGGGUU	TG	-0.199442	0.00433394	0.0443608		MCHC	-0.233909	0.000883705	0.0157807		16	68488139	oan_miR_146a_st
miR_107	AGCAGCAUUGUACAGGGCUAU	TG	0.201479	0.00394497	0.041837		LYM	-0.263965	0.000141567	0.0045503		16	59912666	cfa_miR_107_st
miR_107b	AGCAGCAUUGUACAGGGCUUU	TG	0.195978	0.00507492	0.0490767		LYM	-0.257005	0.000214314	0.00604136		16	59912666	dre_miR_107b_st
miR_107	AGCAGCAUUGUACAGGGCUAU	TG	0.201479	0.00394497	0.041837		MCHC	0.201449	0.00432812	0.044322		16	59912666	cfa_miR_107_st
miR_107b	AGCAGCAUUGUACAGGGCUUU	TG	0.195978	0.00507492	0.0490767		MCHC	0.230364	0.00106282	0.017923		16	59912666	dre_miR_107b_st
miR_2919	AAGGGGGGGGGGGGAAAGA	TG	0.28173	4.66033e-05	0.00205458		HGB	0.310392	8.13028e-06	0.00055097		16	25789138	osa_miR2919_st
miR_2919	AAGGGGGGGGGGGGAAAGA	TG	0.28173	4.66033e-05	0.00205458		MCV	-0.254899	0.000225673	0.00626874		16	25789138	osa_miR2919_st
miR_2919	AAGGGGGGGGGGGGAAAGA	TG	0.28173	4.66033e-05	0.00205458		RBC	0.371272	4.24245e-08	1.21389e-05		16	25789138	osa_miR2919_st
miR_4488	AGGGGGCGGGCUCCGGCG	TG	0.22726	0.00111122	0.0184542		MCV	-0.195796	0.00490026	0.0479704		17	67586529	hsa_miR_4488_st
miR_4488	AGGGGGCGGGCUCCGGCG	TG	0.22726	0.00111122	0.0184542		RBC	0.366008	6.78275e-08	1.58789e-05		17	67586529	hsa_miR_4488_st
miR_2885	CGGCGGCAGCGCCGGGGCG	TG	0.199243	0.00437357	0.0446303		LYM	-0.229662	0.000980221	0.0169546		17	66350524	bta_miR_2885_st
miR_2885	CGGCGGCAGCGCCGGGGCG	TG	0.199243	0.00437357	0.0446303		MCHC	0.278914	6.62854e-05	0.00263564		17	66350524	bta_miR_2885_st
miR_2885	CGGCGGCAGCGCCGGGGCG	TG	0.199243	0.00437357	0.0446303		MCV	-0.208145	0.00274597	0.0329351		17	66350524	bta_miR_2885_st
miR_2885	CGGCGGCAGCGCCGGGGCG	TG	0.199243	0.00437357	0.0446303		RBC	0.365326	7.2038e-08	1.63742e-05		17	66350524	bta_miR_2885_st
miR_3195	CGCGCCGGGCCCGGGUU	TG	0.266501	0.00012137	0.00408082		WBC	-0.214067	0.00205592	0.0276936		17	41206838	hsa_miR_3195_st
miR_2374	UUGGGGCUGGGGAGAGGCGGG	TG	0.236119	0.00069514	0.0134535		RBC	0.326709	1.74418e-06	0.00016708		2	84019374	bta_miR_2374_st
miR_2887	CGGGACCGGGGUCCGGUGCG	TG	0.207045	0.00303757	0.0351331		RBC	0.265178	0.000121748	0.00408598		2	745919	bta_miR_2887_st
miR_27a_3p	UUCACAGUGGCUAAGUUCCG	TG	-0.264235	0.00013928	0.00449645		MCHC	-0.254136	0.000292218	0.00746271		2	65582068	bta_miR_27a_3p_st;cfa_miR_27a_st
miR_23a	AUCACAUUGCCAGGGAUUU	TG	-0.297597	1.61766e-05	0.00093182		HGB	-0.218435	0.00193845	0.0267365		2	65581879	cfa_miR_23a_st
miR_23a	AUCACAUUGCCAGGGAUUUC	TG	-0.291768	2.40371e-05	0.00125369		HGB	-0.208106	0.00318224	0.0363094		2	65581879	mdo_miR_23a_st
miR_23a	AUCACAUUGCCAGGGAUUU	TG	-0.297597	1.61766e-05	0.00093182		MCHC	-0.340288	8.75832e-07	0.0001017		2	65581879	cfa_miR_23a_st
miR_23a	AUCACAUUGCCAGGGAUUUC	TG	-0.291768	2.40371e-05	0.00125369		MCHC	-0.317057	5.04916e-06	0.00038309		2	65581879	mdo_miR_23a_st
miR_23a	AUCACAUUGCCAGGGAUUU	TG	-0.297597	1.61766e-05	0.00093182		MPV	0.221952	0.00145963	0.022257		2	65581879	cfa_miR_23a_st
miR_23a	AUCACAUUGCCAGGGAUUUC	TG	-0.291768	2.40371e-05	0.00125369		MPV	0.211605	0.00244006	0.0306817		2	65581879	mdo_miR_23a_st
miR_1607	AGGGGCGGGAGGGGUCGGGC	TG	0.276831	6.38e-05	0.00256302		MCHC	0.267709	0.000131989	0.00434853		2	339014	gga_miR_1607_st
miR_1607	AGGGGCGGGAGGGGUCGGGC	TG	0.276831	6.38e-05	0.00256302		MCV	-0.232639	0.000788805	0.0147259		2	339014	gga_miR_1607_st
miR_1607	AGGGGCGGGAGGGGUCGGGC	TG	0.276831	6.38e-05	0.00256302		RBC	0.388683	8.45556e-09	4.68566e-06		2	339014	gga_miR_1607_st
miR_1343	UGGGGAGCGGCCCCCGGGCGGG	TG	0.20043	0.00414107	0.0432012		MCV	-0.231694	0.000829763	0.0151831		2	28433229	bta_miR_1343_st
miR_1343	UGGGGAGCGGCCCCCGGGCGGG	TG	0.20043	0.00414107	0.0432012		RBC	0.368033	5.66805e-08	1.44265e-05		2	28433229	bta_miR_1343_st
miR_3656	GGCGGGUGCGGGGGUGG	TG	0.257632	0.00020655	0.00589841		MCHC	0.221133	0.00169663	0.0244084		2	2788698	hsa_miR_3656_st
miR_3656	GGCGGGUGCGGGGGUGG	TG	0.257632	0.00020655	0.00589841		MCV	-0.227874	0.00101605	0.0173908		2	2788698	hsa_miR_3656_st
miR_3656	GGCGGGUGCGGGGGUGG	TG	0.257632	0.00020655	0.00589841		RBC	0.385892	1.10209e-08	5.29931e-06		2	2788698	hsa_miR_3656_st
miR_1230	GUGGGUGGGGGCAUCUCGGA	TG	0.246477	0.00039272	0.00913126		HGB	0.331082	1.78408e-06	0.00016955		2	141010219	mml_miR_1230_st
miR_1230	GUGGGUGGGGGCAUCUCGGA	TG	0.246477	0.00039272	0.00913126		MCHC	0.25393	0.000295671	0.00751241		2	141010219	mml_miR_1230_st
miR_1230	GUGGGUGGGGGCAUCUCGGA	TG	0.246477	0.00039272	0.00913126		RBC	0.309752	6.1983e-06	0.00045459		2	141010219	mml_miR_1230_st
miR_1268	CGGGCGUGGUGGUGGGGG	TG	0.218458	0.00174072	0.024863		MCV	-0.240767	0.000506169	0.0109051		3	77713119	hsa_miR_1268_st
miR_1268	CGGGCGUGGUGGUGGGGG	TG	0.218458	0.00174072	0.024863		RBC	0.358606	1.29383e-07	2.5746e-05		3	77713119	hsa_miR_1268_st
miR_3665	AGCAGGUGCGGGGCGGCG	TG	0.270192	9.67372e-05	0.00348556		HGB	0.323226	3.21564e-06	0.00027072		3	133836025	hsa_miR_3665_st
miR_3665	AGCAGGUGCGGGGCGGCG	TG	0.270192	9.67372e-05	0.00348556		LYM	-0.203387	0.00360956	0.039495		3	133836025	hsa_miR_3665_st
miR_3665	AGCAGGUGCGGGGCGGCG	TG	0.270192	9.67372e-05	0.00348556		MCHC	0.259037	0.000220396	0.00616123		3	133836025	hsa_miR_3665_st
miR_3665	AGCAGGUGCGGGGCGGCG	TG	0.270192	9.67372e-05	0.00348556		MCV	-0.234417	0.000716775	0.0137567		3	133836025	hsa_miR_3665_st
miR_3665	AGCAGGUGCGGGGCGGCG	TG	0.270192	9.67372e-05	0.00348556		RBC	0.335776	8.57404e-07	0.00010036		3	133836025	hsa_miR_3665_st
miR_2976	GCGGAGCGGAGCGGAGCGGGG	TG	0.239345	0.00058342	0.0120818		HGB	0.323879	3.06386e-06	0.00025994		3	10645928	tgu_miR_2976_st
miR_2976	GCGGAGCGGAGCGGAGCGGGG	TG	0.239345	0.00058342	0.0120818		LYM	-0.203807	0.00353937	0.0389615		3	10645928	tgu_miR_2976_st
miR_2976	GCGGAGCGGAGCGGAGCGGGG	TG	0.239345	0.00058342	0.0120818		MCHC	0.217373	0.00204187	0.0276148		3	10645928	tgu_miR_2976_st
miR_2976	GCGGAGCGGAGCGGAGCGGGG	TG	0.239345	0.00058342	0.0120818		MCV	-0.234664	0.000707273	0.0136281		3	10645928	tgu_miR_2976_st
miR_2976	GCGGAGCGGAGCGGAGCGGGG	TG	0.239345	0.00058342	0.0120818		RBC	0.357108	1.47157e-07	2.78884e-05		3	10645928	tgu_miR_2976_st
miR_1777a	UGGGGGCGGUGGGGGGCGGG	TG	0.267201	0.00011628	0.0039742		LYM	-0.202643	0.00373722	0.040333		4	41993746	bta_miR_1777a_st
miR_1777a	UGGGGGCGGUGGGGGGCGGG	TG	0.267201	0.00011628	0.0039742		MCHC	0.234884	0.000839546	0.0152885		4	41993746	bta_miR_1777a_st
miR_1777a	UGGGGGCGGUGGGGGGCGGG	TG	0.267201	0.00011628	0.0039742		MCV	-0.260035	0.000166318	0.00508811		4	41993746	bta_miR_1777a_st
miR_1777a	UGGGGGCGGUGGGGGGCGGG	TG	0.267201	0.00011628	0.0039742		RBC	0.377905	2.3206e-08	8.68303e-06		4	41993746	bta_miR_1777a_st
miR_4516	GGGAGAAGGGUCGGGGC	TG	0.226573	0.00115155	0.0188866		HGB	0.30707	1.02647e-05	0.00065987		4	2796432	hsa_miR_4516_st
miR_4516	GGGAGAAGGGUCGGGGC	TG	0.226573	0.00115155	0.0188866		LYM	-0.202623	0.00374064	0.0403543		4	2796432	hsa_miR_4516_st
miR_4516	GGGAGAAGGGUCGGGGC	TG	0.226573	0.00115155	0.0188866		MCHC	0.205894	0.00352827	0.0388775		4	2796432	hsa_miR_4516_st
miR_4516	GGGAGAAGGGUCGGGGC	TG	0.226573	0.00115155	0.0188866		MCV	-0.2315	0.000838388	0.0152847		4	2796432	hsa_miR_4516_st
miR_4516	GGGAGAAGGGUCGGGGC	TG	0.226573	0.00115155	0.0188866		RBC	0.341519	5.40323e-07	7.00951e-05		4	2796432	hsa_miR_4516_st
miR_3885_5p	AAGGCGGCGGCGGCGGCCG	TG	0.263917	0.00014198	0.00455507		MCHC	0.301534	1.50447e-05	0.00088169		4	129213920	tca_miR_3885_5p_st
miR_3885_5p	AAGGCGGCGGCGGCGGCCG	TG	0.263917	0.00014198	0.00455507		MCV	-0.244299	0.000415427	0.00945739		4	129213920	tca_miR_3885_5p_st
miR_3885_5p	AAGGCGGCGGCGGCGGCCG	TG	0.263917	0.00014198	0.00455507		RBC	0.334814	9.25456e-07	0.00010634		4	129213920	tca_miR_3885_5p_st
let_7i	UGAGGUAGUAGUUUGUGCUGU	TG	-0.321071	3.00372e-06	0.00025643		LYM	0.256202	0.000224651	0.00624828		5	30021229	gga_let_7i_st;mdo_let_7i_st;xtr_let_7i_st
let_7i	UGAGGUAGUAGUUUGUGCUGUU	TG	-0.27016	9.69288e-05	0.00348673		LYM	0.225105	0.00124228	0.0198556		5	30021229	bta_let_7i_st;dre_let_7i_st;fru_let_7i_st;hsa_let_7i_st;mml_let_7i_st;mmu_let_7i_st;ppy_let_7i_st;ptr_let_7i_st;rno_let_7i_st;tgu_let_7i_st;tni_let_7i_st
miR_1770	CUGCGGGGGAGGAGGGAGGGGG	TG	0.264455	0.00013744	0.00447366		HGB	0.310573	8.0268e-06	0.0005448		5	16184162	gga_miR_1770_st
miR_1770	CUGCGGGGGAGGAGGGAGGGGG	TG	0.264455	0.00013744	0.00447366		RBC	0.348408	3.06766e-07	4.693e-05		5	16184162	gga_miR_1770_st
miR_4492	GGGGCUGGGCGCGCGCC	TG	0.26628	0.00012301	0.00411718		HGB	0.288344	3.62706e-05	0.00169824		6	868261	hsa_miR_4492_st
miR_4492	GGGGCUGGGCGCGCGCC	TG	0.26628	0.00012301	0.00411718		RBC	0.245346	0.000391582	0.00911845		6	868261	hsa_miR_4492_st
miR_4492	GGGGCUGGGCGCGCGCC	TG	0.26628	0.00012301	0.00411718		WBC	-0.221704	0.00139944	0.0216867		6	868261	hsa_miR_4492_st
miR_1777b	GGGGGCGGUGGGGGGCGGGG	TG	0.258229	0.00019941	0.00573574		LYM	-0.223771	0.00133035	0.0208745		6	827723	bta_miR_1777b_st
miR_1777b	GGGGGCGGUGGGGGGCGGGG	TG	0.258229	0.00019941	0.00573574		MCHC	0.243695	0.000523319	0.011181		6	827723	bta_miR_1777b_st
miR_1777b	GGGGGCGGUGGGGGGCGGGG	TG	0.258229	0.00019941	0.00573574		MCV	-0.264365	0.000127961	0.00423963		6	827723	bta_miR_1777b_st
miR_1777b	GGGGGCGGUGGGGGGCGGGG	TG	0.258229	0.00019941	0.00573574		RBC	0.396511	3.96868e-09	2.99553e-06		6	827723	bta_miR_1777b_st
miR_4507	CUGGGUUGGGCUGGGCUGGG	TG	0.195811	0.00511324	0.0492514		HGB	0.302935	1.36672e-05	0.00081515		6	81647492	hsa_miR_4507_st
miR_4507	CUGGGUUGGGCUGGGCUGGG	TG	0.195811	0.00511324	0.0492514		LYM	-0.205274	0.00330339	0.0371944		6	81647492	hsa_miR_4507_st
miR_4507	CUGGGUUGGGCUGGGCUGGG	TG	0.195811	0.00511324	0.0492514		MCV	-0.230941	0.000863758	0.0155688		6	81647492	hsa_miR_4507_st
miR_4507	CUGGGUUGGGCUGGGCUGGG	TG	0.195811	0.00511324	0.0492514		RBC	0.356012	1.61612e-07	2.94465e-05		6	81647492	hsa_miR_4507_st
miR_2981	CCGGGCCGGGCGGGCGGG	TG	0.240793	0.00053887	0.011391		HGB	0.374068	5.25305e-08	1.3596e-05		6	74545310	tgu_miR_2981_st
miR_2981	CCGGGCCGGGCGGGCGGG	TG	0.240793	0.00053887	0.011391		LYM	-0.231626	0.000883805	0.0157807		6	74545310	tgu_miR_2981_st
miR_2981	CCGGGCCGGGCGGGCGGG	TG	0.240793	0.00053887	0.011391		MCHC	0.265723	0.000148667	0.00468901		6	74545310	tgu_miR_2981_st
miR_2981	CCGGGCCGGGCGGGCGGG	TG	0.240793	0.00053887	0.011391		MCV	-0.24658	0.000365127	0.00869411		6	74545310	tgu_miR_2981_st
miR_2981	CCGGGCCGGGCGGGCGGG	TG	0.240793	0.00053887	0.011391		RBC	0.390941	6.81188e-09	3.97614e-06		6	74545310	tgu_miR_2981_st
miR_5126	GCGGGCGGGGCCGGGGGCGGGG	TG	0.268852	0.00010508	0.00370099		LYM	-0.22533	0.00122799	0.0197208		6	58229492	mmu_miR_5126_st
miR_5126	GCGGGCGGGGCCGGGGGCGGGG	TG	0.268852	0.00010508	0.00370099		MCHC	0.27249	9.87425e-05	0.00352878		6	58229492	mmu_miR_5126_st
miR_5126	GCGGGCGGGGCCGGGGGCGGGG	TG	0.268852	0.00010508	0.00370099		MCV	-0.232214	0.000806971	0.0149377		6	58229492	mmu_miR_5126_st
miR_5126	GCGGGCGGGGCCGGGGGCGGGG	TG	0.268852	0.00010508	0.00370099		RBC	0.399593	2.9306e-09	2.37585e-06		6	58229492	mmu_miR_5126_st
miR_200b	UAAUACUGCCUGGUAAUGAUG	TG	-0.219552	0.00164782	0.0239848		LYM	0.230241	0.000950832	0.0166037		6	58064346	bta_miR_200b_st
miR_200b	UAAUACUGCCUGGUAAUGAUG	TG	-0.219552	0.00164782	0.0239848		MCHC	-0.306158	1.09377e-05	0.00069095		6	58064346	bta_miR_200b_st
miR_200	UAAUACUGCCUGGUAAUGAUGA	TG	-0.272332	8.4687e-05	0.00317084		MCHC	-0.273156	9.47866e-05	0.00344649		6	58064346	csa_miR_200_st;dre_miR_200b_st;eca_miR_200b_st;fru_miR_200b_st;hsa_miR_200b_st;mdo_miR_200b_st;mmu_miR_200b_st;tni_miR_200b_st
miR_200b	UAAUACUGCCUGGUAAUGAUGAU	TG	-0.214753	0.0020921	0.0279488		MCHC	-0.240965	0.00060697	0.0124113		6	58064346	gga_miR_200b_st;oan_miR_200b_st;tgu_miR_200b_st
miR_200b	UAAUACUGCCUGGUAAUGAUGAC	TG	-0.204012	0.00350552	0.0386853		MCV	0.238276	0.000580816	0.012045		6	58064346	rno_miR_200b_st
miR_200b	UAAUACUGCCUGGUAAUGAUGAU	TG	-0.214753	0.0020921	0.0279488		MPV	0.19605	0.00505851	0.0489937		6	58064346	gga_miR_200b_st;oan_miR_200b_st;tgu_miR_200b_st
miR_200b	UAAUACUGCCUGGUAAUGAUGAC	TG	-0.204012	0.00350552	0.0386853		RBC	-0.210275	0.00247673	0.0308643		6	58064346	rno_miR_200b_st
miR_328a_star	GGGGGGCAGGAGGGGCUCA	TG	0.21279	0.00230333	0.0295272		MCHC	0.223851	0.00148119	0.0224068		6	25134132	rno_miR_328a_star_st
miR_328a_star	GGGGGGCAGGAGGGGCUCA	TG	0.21279	0.00230333	0.0295272		RBC	0.357422	1.43247e-07	2.74346e-05		6	25134132	rno_miR_328a_star_st
miR_328_star	GGGGGGCAGGAGGGGCUCAGGG	TG	0.214793	0.00208789	0.0279351		MCHC	0.231927	0.000980103	0.0169546		6	25134129	mmu_miR_328_star_st
miR_328_star	GGGGGGCAGGAGGGGCUCAGGG	TG	0.214793	0.00208789	0.0279351		MCV	-0.200452	0.00395412	0.0418934		6	25134129	mmu_miR_328_star_st
miR_328_star	GGGGGGCAGGAGGGGCUCAGGG	TG	0.214793	0.00208789	0.0279351		RBC	0.356211	1.58899e-07	2.9228e-05		6	25134129	mmu_miR_328_star_st
miR_1584	UUGGGGCUGGGCUGGGGGCA	TG	0.195394	0.00521044	0.049804		HGB	0.323173	3.22819e-06	0.00027125		6	152494278	bta_miR_1584_st
miR_1584	UUGGGGCUGGGCUGGGGGCA	TG	0.195394	0.00521044	0.049804		MCHC	0.244789	0.000492889	0.010718		6	152494278	bta_miR_1584_st
miR_1584	UUGGGGCUGGGCUGGGGGCA	TG	0.195394	0.00521044	0.049804		MCV	-0.224644	0.00120273	0.0194292		6	152494278	bta_miR_1584_st
miR_1584	UUGGGGCUGGGCUGGGGGCA	TG	0.195394	0.00521044	0.049804		RBC	0.33977	6.22554e-07	7.76472e-05		6	152494278	bta_miR_1584_st
miR_2974	GCGGGAUGGGCUGGGCCGGG	TG	0.209555	0.00269403	0.0325349		HGB	0.336509	1.17613e-06	0.00012676		7	33141017	tgu_miR_2974_st
miR_2974	GCGGGAUGGGCUGGGCCGGG	TG	0.209555	0.00269403	0.0325349		LYM	-0.202541	0.00375506	0.04046		7	33141017	tgu_miR_2974_st
miR_2974	GCGGGAUGGGCUGGGCCGGG	TG	0.209555	0.00269403	0.0325349		MCHC	0.237962	0.000713148	0.0136991		7	33141017	tgu_miR_2974_st
miR_2974	GCGGGAUGGGCUGGGCCGGG	TG	0.209555	0.00269403	0.0325349		MCV	-0.214426	0.00201962	0.0273985		7	33141017	tgu_miR_2974_st
miR_2974	GCGGGAUGGGCUGGGCCGGG	TG	0.209555	0.00269403	0.0325349		RBC	0.347037	3.43718e-07	5.03441e-05		7	33141017	tgu_miR_2974_st
miR_1790	CGGGUGAGGGCGGUGGGGGA	TG	0.214557	0.00211234	0.0280735		HGB	0.280541	5.9828e-05	0.00246857		7	2238825	gga_miR_1790_st
miR_1790	CGGGUGAGGGCGGUGGGGGA	TG	0.214557	0.00211234	0.0280735		MCHC	0.205443	0.00360294	0.0394719		7	2238825	gga_miR_1790_st
miR_1790	CGGGUGAGGGCGGUGGGGGA	TG	0.214557	0.00211234	0.0280735		MCV	-0.259335	0.00017344	0.00523064		7	2238825	gga_miR_1790_st
miR_1790	CGGGUGAGGGCGGUGGGGGA	TG	0.214557	0.00211234	0.0280735		RBC	0.338902	6.67654e-07	8.18727e-05		7	2238825	gga_miR_1790_st
miR_2487	CUCUAAGGGCUGGGCCGGUCGG	TG	0.25471	0.0002451	0.00664697		HGB	0.303597	1.30588e-05	0.00079489		7	11396203	bta_miR_2487_st
miR_2487	CUCUAAGGGCUGGGCCGGUCGG	TG	0.25471	0.0002451	0.00664697		LYM	-0.196912	0.00486468	0.0477408		7	11396203	bta_miR_2487_st
miR_2487	CUCUAAGGGCUGGGCCGGUCGG	TG	0.25471	0.0002451	0.00664697		RBC	0.286677	3.08242e-05	0.00150774		7	11396203	bta_miR_2487_st
miR_2900	AGGGCGGGCGGCGACUGGAA	TG	0.241909	0.00050672	0.0109061		HGB	0.372938	5.80247e-08	1.46833e-05		7	106069936	bta_miR_2900_st
miR_2900	AGGGCGGGCGGCGACUGGAA	TG	0.241909	0.00050672	0.0109061		MCHC	0.329327	2.03795e-06	0.00018783		7	106069936	bta_miR_2900_st
miR_2900	AGGGCGGGCGGCGACUGGAA	TG	0.241909	0.00050672	0.0109061		MCV	-0.196677	0.00470705	0.0468092		7	106069936	bta_miR_2900_st
miR_2900	AGGGCGGGCGGCGACUGGAA	TG	0.241909	0.00050672	0.0109061		RBC	0.330555	1.29417e-06	0.00013266		7	106069936	bta_miR_2900_st
miR_2392	AUGGAUGGGGGUGAGGGGUGCA	TG	0.198493	0.00452644	0.0455956		HGB	0.301143	1.54526e-05	0.00089719		8	941546	bta_miR_2392_st
miR_2392	AUGGAUGGGGGUGAGGGGUGCA	TG	0.198493	0.00452644	0.0455956		LYM	-0.219003	0.00169387	0.0243913		8	941546	bta_miR_2392_st
miR_2392	AUGGAUGGGGGUGAGGGGUGCA	TG	0.198493	0.00452644	0.0455956		MCHC	0.218319	0.00194951	0.0268129		8	941546	bta_miR_2392_st
miR_2392	AUGGAUGGGGGUGAGGGGUGCA	TG	0.198493	0.00452644	0.0455956		RBC	0.301847	1.09056e-05	0.00069095		8	941546	bta_miR_2392_st
miR_2392	AUGGAUGGGGGUGAGGGGUGCA	TG	0.198493	0.00452644	0.0455956		WBC	-0.196537	0.00473726	0.0469948		8	941546	bta_miR_2392_st
miR_762	GGGGCUGGGGCCGGGGCCGAGC	TG	0.26363	0.00014446	0.00460948		MCHC	0.235107	0.000829726	0.0151831		8	1092756	hsa_miR_762_st;ptr_miR_762_st
miR_762	GGGGCUGGGGCCGGGGCCGAGC	TG	0.26363	0.00014446	0.00460948		RBC	0.356037	1.61268e-07	2.94465e-05		8	1092756	hsa_miR_762_st;ptr_miR_762_st
miR_3751	GGGUGGUGGUGGAAGUCGGGG	TG	0.205364	0.00328941	0.0371048		RBC	0.365944	6.82128e-08	1.58841e-05		9	72425610	ame_miR_3751_st
miR_1636	UGCAGGUGAUGGCGGGGCUG	TG	0.231501	0.00088969	0.0158715		LYM	-0.236412	0.000684241	0.0133548		9	592436	gga_miR_1636_st
miR_1636	UGCAGGUGAUGGCGGGGCUG	TG	0.231501	0.00088969	0.0158715		MCHC	0.254597	0.000284645	0.00734508		9	592436	gga_miR_1636_st
miR_1636	UGCAGGUGAUGGCGGGGCUG	TG	0.231501	0.00088969	0.0158715		MCV	-0.246313	0.000370692	0.00879285		9	592436	gga_miR_1636_st
miR_1636	UGCAGGUGAUGGCGGGGCUG	TG	0.231501	0.00088969	0.0158715		RBC	0.356456	1.55596e-07	2.89858e-05		9	592436	gga_miR_1636_st
miR_100	AACCCGUAAAUCCGAACUUGUG	TG	-0.198275	0.00457184	0.045905		MCHC	-0.260182	0.000206181	0.00589177		9	54383425	dan_miR_100_st;der_miR_100_st;dgr_miR_100_st;dme_miR_100_5p_st;dmo_miR_100_st;dse_miR_100_st;dsi_miR_100_st;dvi_miR_100_st;dwi_miR_100_st;dya_miR_100_st
miR_100	GACCCGUAGAUCCGAACUUGUG	TG	-0.229325	0.0009977	0.0171738		MCHC	-0.224331	0.00144584	0.0220929		9	54383425	api_miR_100_st;nve_miR_100_st
miR_1227	GUGGGGCCAGGCGGUGGUGG	TG	0.201209	0.00399466	0.0421799		MCHC	0.214973	0.00229458	0.0294753		9	135420289	mml_miR_1227_st
miR_1227	GUGGGGCCAGGCGGUGGUGG	TG	0.201209	0.00399466	0.0421799		MCV	-0.204993	0.00319339	0.0364158		9	135420289	mml_miR_1227_st
miR_1227	GUGGGGCCAGGCGGUGGUGG	TG	0.201209	0.00399466	0.0421799		RBC	0.350301	2.61937e-07	4.15473e-05		9	135420289	mml_miR_1227_st
miR_1227	GUGGGGCCAGGCGGUGGUGG	TG	0.201209	0.00399466	0.0421799		WBC	-0.200298	0.00398269	0.0420985		9	135420289	mml_miR_1227_st
miR_199c	UACAGUAGUCUGCACAUUGG	TG	-0.307984	7.81683e-06	0.0005343		LYM	0.309466	7.03042e-06	0.00048979		9	126105261	bta_miR_199c_st;gga_miR_199_star_st
miR_199c	UACAGUAGUCUGCACAUUGG	TG	-0.307984	7.81683e-06	0.0005343		MCHC	-0.210028	0.00290677	0.0341435		9	126105261	bta_miR_199c_st;gga_miR_199_star_st
miR_26b	UUCAAGUAAUUCAGGAUAGGU	TG	-0.28062	5.00675e-05	0.0021723		LYM	0.26858	0.000106852	0.00373923		NW_003537647.2	56020	hsa_miR_26b_st;mml_miR_26b_st;mmu_miR_26b_st;ppy_miR_26b_st;ptr_miR_26b_st;rno_miR_26b_st
miR_26b	UUCAAGUAAUUCAGGAUAGGUU	TG	-0.333344	1.17494e-06	0.00012676		LYM	0.246101	0.000401129	0.00925218		NW_003537647.2	56020	bta_miR_26b_st;cfa_miR_26b_st
miR_26b	UUCAAGUAAUUCAGGAUAGGU	TG	-0.28062	5.00675e-05	0.0021723		MCHC	-0.197681	0.00513034	0.0493493		NW_003537647.2	56020	hsa_miR_26b_st;mml_miR_26b_st;mmu_miR_26b_st;ppy_miR_26b_st;ptr_miR_26b_st;rno_miR_26b_st
miR_1394	CCCGGGGCGCCCGAGGGG	TG	0.201561	0.00393	0.0417591		MCV	-0.206955	0.00290781	0.0341444		NW_003538861.2	34944	oan_miR_1394_st
miR_1394	CCCGGGGCGCCCGAGGGG	TG	0.201561	0.00393	0.0417591		RBC	0.383388	1.39487e-08	6.16816e-06		NW_003538861.2	34944	oan_miR_1394_st
miR_1394	CCCGGGGCGCCCGAGGGG	TG	0.201561	0.00393	0.0417591		WBC	-0.213036	0.00216328	0.0284397		NW_003538861.2	34944	oan_miR_1394_st
miR_2861	GGGGCCUGGCGGCGGGCGG	TG	0.237326	0.00065122	0.0129646		HGB	0.37968	3.18757e-08	1.04139e-05		NW_003539295.2	46470	mmu_miR_2861_st
miR_2861	GGGGCCUGGCGGCGGGCGG	TG	0.237326	0.00065122	0.0129646		LYM	-0.250667	0.000309562	0.00774843		NW_003539295.2	46470	mmu_miR_2861_st
miR_2861	GGGGCCUGGCGGCGGGCGG	TG	0.237326	0.00065122	0.0129646		MCHC	0.342347	7.44641e-07	8.98042e-05		NW_003539295.2	46470	mmu_miR_2861_st
miR_2861	GGGGCCUGGCGGCGGGCGG	TG	0.237326	0.00065122	0.0129646		MCV	-0.225924	0.00112529	0.0186319		NW_003539295.2	46470	mmu_miR_2861_st
miR_2861	GGGGCCUGGCGGCGGGCGG	TG	0.237326	0.00065122	0.0129646		RBC	0.346832	3.49596e-07	5.03441e-05		NW_003539295.2	46470	mmu_miR_2861_st
miR_1584	CCGGGUGGGGCUGGGCUGGG	TG	0.202173	0.00381981	0.0409962		HGB	0.312447	7.02819e-06	0.00048979		NW_003539576.1	60607	gga_miR_1584_st
miR_1584	CCGGGUGGGGCUGGGCUGGG	TG	0.202173	0.00381981	0.0409962		LYM	-0.216325	0.00193573	0.0267158		NW_003539576.1	60607	gga_miR_1584_st
miR_1584	CCGGGUGGGGCUGGGCUGGG	TG	0.202173	0.00381981	0.0409962		MCHC	0.249365	0.00038254	0.00898084		NW_003539576.1	60607	gga_miR_1584_st
miR_1584	CCGGGUGGGGCUGGGCUGGG	TG	0.202173	0.00381981	0.0409962		MCV	-0.236077	0.000655045	0.0129938		NW_003539576.1	60607	gga_miR_1584_st
miR_1584	CCGGGUGGGGCUGGGCUGGG	TG	0.202173	0.00381981	0.0409962		RBC	0.331877	1.16686e-06	0.00012644		NW_003539576.1	60607	gga_miR_1584_st
miR_30d	UGUAAACAUCCCCGACUGGAAGC	TG	0.279001	5.55524e-05	0.00234069		LYM	-0.228855	0.00102255	0.0174591		NW_003540667.2	160437	oan_miR_30d_st
miR_26b	UUCAAGUAAUCCAGGAUAGGUU	TG	-0.216272	0.00194091	0.0267499		HGB	-0.265019	0.000155036	0.00482727		NW_003540770.1	40653	dre_miR_26b_st;pma_miR_26b_st
miR_26b	UUCAAGUAAUCCAGGAUAGGUU	TG	-0.216272	0.00194091	0.0267499		LYM	0.207145	0.00302317	0.0350406		NW_003540770.1	40653	dre_miR_26b_st;pma_miR_26b_st
miR_26b	UUCAAGUAAUCCAGGAUAGGUU	TG	-0.216272	0.00194091	0.0267499		MCHC	-0.324089	3.01663e-06	0.00025643		NW_003540770.1	40653	dre_miR_26b_st;pma_miR_26b_st
miR_2305	CGGGGGUGGCGGGGAGGGGG	TG	0.277522	6.10575e-05	0.00250045		MCHC	0.239467	0.000657957	0.0130199		NW_003541294.1	709	bta_miR_2305_st
miR_2305	CGGGGGUGGCGGGGAGGGGG	TG	0.277522	6.10575e-05	0.00250045		MCV	-0.242347	0.000463526	0.0102176		NW_003541294.1	709	bta_miR_2305_st
miR_2305	CGGGGGUGGCGGGGAGGGGG	TG	0.277522	6.10575e-05	0.00250045		RBC	0.383205	1.41887e-08	6.21153e-06		NW_003541294.1	709	bta_miR_2305_st
miR_28c	AGGAGCUCACAGUCUAUUGA	TG	-0.197463	0.00474426	0.0470429		HGB	-0.226787	0.00127679	0.0202592		NW_003613102.1	169163	mmu_miR_28c_st
miR_28c	AGGAGCUCACAGUCUAUUGA	TG	-0.197463	0.00474426	0.0470429		MCHC	-0.324109	3.0121e-06	0.00025643		NW_003613102.1	169163	mmu_miR_28c_st
miR_155	UUAAUGCUAAUCGUGAUAGGGGU	TG	-0.293378	2.1565e-05	0.00115695		MCHC	-0.353517	3.02465e-07	4.66244e-05		NW_003613383.1	133231	bta_miR_155_st;cfa_miR_155_st;eca_miR_155_st;hsa_miR_155_st;mml_miR_155_st;oan_miR_155_st;ppy_miR_155_st;ptr_miR_155_st
miR_155	UUAAUGCUAAUUGUGAUAGGGGU	TG	-0.288376	3.015e-05	0.00148137		MCHC	-0.30144	1.51417e-05	0.00088364		NW_003613383.1	133231	mmu_miR_155_st
miR_155	UUAAUGCUAAUCGUGAUAGGGGU	TG	-0.293378	2.1565e-05	0.00115695		RBC	-0.197306	0.00457327	0.0459089		NW_003613383.1	133231	bta_miR_155_st;cfa_miR_155_st;eca_miR_155_st;hsa_miR_155_st;mml_miR_155_st;oan_miR_155_st;ppy_miR_155_st;ptr_miR_155_st
miR_155	UUAAUGCUAAUUGUGAUAGGGGU	TG	-0.288376	3.015e-05	0.00148137		RBC	-0.259074	0.000176179	0.00528996		NW_003613383.1	133231	mmu_miR_155_st
miR_2127	CGGGAGGGGAGGGAGGGCGGG	TG	0.214044	0.00216618	0.0284443		MCHC	0.222396	0.00159316	0.0234753		NW_003613477.1	122032	gga_miR_2127_st
miR_2127	CGGGAGGGGAGGGAGGGCGGG	TG	0.214044	0.00216618	0.0284443		MCV	-0.237353	0.00061097	0.0124347		NW_003613477.1	122032	gga_miR_2127_st
miR_2127	CGGGAGGGGAGGGAGGGCGGG	TG	0.214044	0.00216618	0.0284443		RBC	0.31291	4.92312e-06	0.00037613		NW_003613477.1	122032	gga_miR_2127_st
miR_20b	CAAAGUGCUCAUAGUGCAGGUAG	TG	-0.282957	4.30384e-05	0.00193443		RBC	-0.225819	0.00113144	0.0186985		X	126199822	eca_miR_20b_st;gga_miR_20b_st;hsa_miR_20b_st;mml_miR_20b_st;mmu_miR_20b_st;oan_miR_20b_st;ppy_miR_20b_st;ptr_miR_20b_st;rno_miR_20b_5p_st;tgu_miR_20b_st;xla_miR_20_st;xtr_miR_20b_st

## Sheet: Tabelle2
Sequence	Phenotype_biochem	r_miR_bio	pvalue_miR_bio	fdr_miR-bio	Phenotype_hea	r_miR_hae	pvalue_miR_hae	fdr_miR-hae	group.label
UUAAUGCUAAUUGUGAUAGGGGU	ALB	-0.23859	0.00051948	0.0111043	HCT	-0.229119	0.000951505	0.0166089	miR_155
UCAGUGCAUGACAGAACUUGGG	ALB	-0.212113	0.00209959	0.0279825	HCT	-0.201251	0.00380947	0.0409254	miR_152
UCAGUGCAUGACAGAACUUGG	ALB	-0.211497	0.00216484	0.0284432	HCT	-0.226474	0.00109343	0.0182633	miR_152
UCAGUGCAUGACAGAACUUUGG	ALB	-0.211151	0.00220231	0.0287541	HCT	-0.209651	0.00255301	0.0314503	miR_152
AGUGAGGAGGCCGGGGCCGCU	ALB	0.193089	0.00520059	0.0497425	HCT	0.292666	2.05958e-05	0.00112005	miR_1846a_5p
GGGGCUGGGGCCGGGGCCGAGC	ALB	0.193562	0.00508968	0.0491433	HCT	0.280825	4.5308e-05	0.00201849	miR_762
GGGUCCCGGGGAGGGGGG	ALB	0.194294	0.00492186	0.048085	HCT	0.228174	0.0010001	0.0171956	miR_4281
GAGACUGGGGUGGGGCC	ALB	0.19432	0.00491597	0.0480597	HCT	0.297495	1.47815e-05	0.00086976	miR_4463
GGGUGGUGGUGGAAGUCGGGG	ALB	0.195354	0.00468758	0.0467	HCT	0.267938	0.000102716	0.00363811	miR_3751
GAGGGAGGGACGGGGGCGGUGC	ALB	0.195633	0.00462757	0.0463159	HCT	0.247534	0.000345795	0.00837755	miR_149_star
GGGGGCGGUGGGGGGCGGGG	ALB	0.195847	0.00458218	0.0459579	HCT	0.276886	5.84384e-05	0.00242495	miR_1777b
GGGGGGCAGGAGGGGCUCAGGG	ALB	0.198027	0.00414087	0.0432012	HCT	0.274655	6.73856e-05	0.00266579	miR_328_star
GGCCGGGGGACGGGCUGGGA	ALB	0.199236	0.00391309	0.0416603	HCT	0.268917	9.66601e-05	0.00348556	miR_2911
CGUGGUGGUGGGGGUGGGG	ALB	0.20151	0.00351496	0.0387699	HCT	0.223037	0.00130684	0.0205647	miR_3897_3p
AAACGAACAAAAAACUGAUGG	ALB	0.201876	0.00345431	0.0382882	HCT	0.196159	0.00481984	0.047566	miR_837_3p
AGGGGCGGGAGGGGUCGGGC	ALB	0.204241	0.00308521	0.0355152	HCT	0.290927	2.31755e-05	0.00122238	miR_1607
UGGGGGCGGUGGGGGGCGGG	ALB	0.20553	0.00289955	0.0340861	HCT	0.259091	0.000175998	0.00528814	miR_1777a
GCGGGCGGGGCCGGGGGCGGGG	ALB	0.205679	0.00287873	0.0339069	HCT	0.304257	9.19612e-06	0.00060631	miR_5126
GGCGGGUGCGGGGGUGG	ALB	0.205798	0.00286222	0.033765	HCT	0.28803	2.81616e-05	0.00141059	miR_3656
CGCGGGUCGGGGUCUGCAGG	ALB	0.206004	0.00283378	0.033563	HCT	0.280024	4.77318e-05	0.00209379	miR_3621
GCGGGGCUGGGCGCGCG	ALB	0.208006	0.00257093	0.0315443	HCT	0.313637	4.66726e-06	0.00036163	miR_4508
CGGGGCGGCAGGGGCCUC	ALB	0.208773	0.00247621	0.0308643	HCT	0.310961	5.67684e-06	0.00042337	miR_3196
UUGGGGCUGGGGAGAGGCGGG	ALB	0.20903	0.00244512	0.030702	HCT	0.210469	0.00245341	0.0307226	miR_2374
GUGGGUUGGGGGCGGGGG	ALB	0.209095	0.00243732	0.0306817	HCT	0.266651	0.000111218	0.00386113	miR_1346
AGGCGGGGCGCCGCGGGACCGC	ALB	0.209396	0.00240156	0.0303626	HCT	0.300961	1.16065e-05	0.00072795	miR_663
GUGGGUACGGCCCAGUGGGGGG	ALB	0.209528	0.00238597	0.0302149	HCT	0.274728	6.70747e-05	0.00266219	miR_1225_5p
CCCGGGGCGCCCGAGGGG	ALB	0.209886	0.00234428	0.0298945	HCT	0.299337	1.30041e-05	0.00079364	miR_1394
GGGUGCGGGCCGGCGGGG	ALB	0.210259	0.00230166	0.0295144	HCT	0.260818	0.000158669	0.00491245	miR_4466
GGGGCGGGGGGGCGGGUG	ALB	0.210302	0.00229669	0.0294852	HCT	0.285429	3.34863e-05	0.00158998	miR_2881
UGGGGAGCGGCCCCCGGGCGGG	ALB	0.212218	0.00208863	0.027936	HCT	0.266532	0.000112034	0.00387412	miR_1343
UGCAGGUGAUGGCGGGGCUG	ALB	0.214709	0.00184372	0.0258432	HCT	0.247292	0.000350618	0.00844764	miR_1636
GCCGGCGGGAGCCCCAGGGAG	ALB	0.215209	0.00179783	0.0254287	HCT	0.294262	1.84699e-05	0.00103398	miR_2137
GUGGGUUGGGGCGGGCUCUG	ALB	0.216175	0.00171209	0.0245655	HCT	0.256219	0.000208771	0.00594638	miR_3940_5p
CUCCGGGACGGCUGGGC	ALB	0.217229	0.00162285	0.023761	HCT	0.25886	0.000178439	0.00532494	miR_4497
CGGCGCGACCGGCCCGGGG	ALB	0.217939	0.00156519	0.0231545	HCT	0.27032	8.85656e-05	0.003283	miR_4634
AGGGAGGGACGGGGGCUGUGC	ALB	0.219621	0.00143587	0.0220559	HCT	0.291698	2.19961e-05	0.00117576	miR_149_star
CGCGCCGGGCCCGGGUU	ALB	0.222198	0.00125666	0.0200416	HCT	0.307643	7.21809e-06	0.00050078	miR_3195
AGGGGGCGGGCUCCGGCG	ALB	0.2236	0.00116803	0.0190585	HCT	0.293281	1.97502e-05	0.00109223	miR_4488
CGGGGGUGGCGGGGAGGGGG	ALB	0.224718	0.0011015	0.0183494	HCT	0.27522	6.50064e-05	0.00260133	miR_2305
UGGGGCGGAGCUUCCGGAG	ALB	0.230237	0.00082111	0.0150923	HCT	0.308197	6.93571e-06	0.00048894	miR_3180
CUGCUGGGUCGGGGCAUUAACA	ALB	0.233019	0.00070624	0.0136201	HCT	0.304906	8.78091e-06	0.00058599	miR_1000_3p
UAGCUUAUCAGACUGAUGUUGACU	ALB	-0.237276	0.00055887	0.0117288	HGB	-0.208958	0.00305729	0.0352941	miR_21
UUAAUGCUAAUCGUGAUAGGGGU	ALB	-0.227061	0.00097314	0.0169056	HGB	-0.31312	6.69927e-06	0.00047766	miR_155
UAGCUUAUCAGACUGAUGUUGA	ALB	-0.222122	0.00126168	0.0200777	HGB	-0.230282	0.00106732	0.017971	miR_21
UGAGAACUGAAUUCCAUGGGUU	ALB	-0.209946	0.00233747	0.0298251	HGB	-0.290299	3.19227e-05	0.00154576	miR_146a
CAAAGUGCUCAUAGUGCAGGUAG	ALB	-0.203665	0.00317168	0.0362532	HGB	-0.262794	0.000176881	0.00530015	miR_20b
UCAGUGCAUGACAGAACUUGA	ALB	-0.199171	0.00392504	0.0417338	HGB	-0.217732	0.0020064	0.0272991	miR_152a
AAACGAACAAAAAACUGAUGG	ALB	0.201876	0.00345431	0.0382882	HGB	0.313614	6.467e-06	0.00046584	miR_837_3p
ACCUUCCAAAAAAGCACUC	ALB	0.204389	0.00306336	0.0353287	HGB	0.279978	6.19945e-05	0.00252667	miR_3877_5p
ACUGUAUGUGAAAAAAUAUG	ALB	0.234031	0.00066827	0.0131545	HGB	0.285016	4.49826e-05	0.00200739	miR_4124_5p
UGAGGUAGUAGUUUGUGCUGUU	ALB	-0.208094	0.00255988	0.0314787	LYM	0.225105	0.00124228	0.0198556	let_7i
UCAAGAGCAAUAACGAAAAAUG	ALB	0.194596	0.00485408	0.047735	LYM	-0.225649	0.00120792	0.019481	miR_335
AAACGAACAAAAAACUGAUGG	ALB	0.201876	0.00345431	0.0382882	LYM	-0.330407	1.47635e-06	0.00014656	miR_837_3p
ACCUUCCAAAAAAGCACUC	ALB	0.204389	0.00306336	0.0353287	LYM	-0.297247	1.65698e-05	0.00094663	miR_3877_5p
ACUGUAUGUGAAAAAAUAUG	ALB	0.234031	0.00066827	0.0131545	LYM	-0.342799	5.54271e-07	7.11579e-05	miR_4124_5p
UGCAGUGACGUCUCUUCCCC	ALB	-0.205523	0.00290052	0.0340884	MCHC	0.19974	0.00467685	0.0466279	miR_2128
UCAAGAGCAAUAACGAAAAAUG	ALB	0.194596	0.00485408	0.047735	MCHC	0.240303	0.000629054	0.0126848	miR_335
AAACGAACAAAAAACUGAUGG	ALB	0.201876	0.00345431	0.0382882	MCHC	0.329467	2.01651e-06	0.00018624	miR_837_3p
ACCUUCCAAAAAAGCACUC	ALB	0.204389	0.00306336	0.0353287	MCHC	0.297714	1.94984e-05	0.00108051	miR_3877_5p
ACUGUAUGUGAAAAAAUAUG	ALB	0.234031	0.00066827	0.0131545	MCHC	0.323746	3.09424e-06	0.00026151	miR_4124_5p
ACAAAAAAAAAAGCCCAACCCUUC	BUN	0.20599	0.00283569	0.033563	HCT	0.221258	0.00143177	0.0220084	miR_3613_3p
UUAAUGCUAAUUGUGAUAGGGGU	BUN	-0.258518	0.00016311	0.00501787	HGB	-0.330475	1.8682e-06	0.00017551	miR_155
UAAGGUGCAUCUAGUGCAGAUAG	BUN	-0.217201	0.00162517	0.023779	HGB	-0.207899	0.00321326	0.0365662	miR_18a
AGACAAAAAUAUAAAUAACAAA	BUN	0.199755	0.00381883	0.0409957	HGB	0.262651	0.000178381	0.00532494	miR_2923
ACAAAAAAAAAAGCCCAACCCUUC	BUN	0.20599	0.00283569	0.033563	HGB	0.382014	2.58232e-08	9.1558e-06	miR_3613_3p
GUCCAGUUUUCCCAGGAAUCCC	BUN	0.216881	0.00165187	0.0240171	HGB	0.201948	0.00423083	0.0436319	miR_145
UUAAUGCUAAUCGUGAUAGGGGU	BUN	-0.214061	0.00190475	0.0264047	LYM	0.246532	0.000391529	0.00911845	miR_155
AGACAAAAAUAUAAAUAACAAA	BUN	0.199755	0.00381883	0.0409957	LYM	-0.260852	0.000170658	0.00517289	miR_2923
ACAAAAAAAAAAGCCCAACCCUUC	BUN	0.20599	0.00283569	0.033563	LYM	-0.268742	0.000105798	0.00371124	miR_3613_3p
GUCCAGUUUUCCCAGGAAUCCC	BUN	0.216881	0.00165187	0.0240171	MCH	0.220251	0.00177243	0.0251763	miR_145
GUCCAGUUUUCCCAGGAAUCCCU	BUN	0.216908	0.00164961	0.0240002	MCH	0.198972	0.00484153	0.0476832	miR_145
GUCCAGUUUUCCCAGGAAUCCCUU	BUN	0.227755	0.00093787	0.0164628	MCH	0.204411	0.00377899	0.0406878	miR_145
AACUGGCCUACAAAGUCCCAGU	BUN	0.275027	5.81e-05	0.00241315	MCH	0.229009	0.00113968	0.0187708	miR_193a_3p
UAGCACCAUUUGAAAUCAGUGUU	BUN	0.197368	0.00426997	0.0439612	MCHC	0.249924	0.000370771	0.00879285	miR_29b
AGACAAAAAUAUAAAUAACAAA	BUN	0.199755	0.00381883	0.0409957	MCHC	0.272602	9.80664e-05	0.00351322	miR_2923
ACAAAAAAAAAAGCCCAACCCUUC	BUN	0.20599	0.00283569	0.033563	MCHC	0.426559	3.3385e-10	7.3076e-07	miR_3613_3p
GUCCAGUUUUCCCAGGAAUCCC	BUN	0.216881	0.00165187	0.0240171	MCHC	0.202117	0.00419844	0.0435028	miR_145
AACUGGCCUACAAAGUCCCAG	BUN	0.225535	0.00105508	0.0178544	MCHC	0.204592	0.00374745	0.0404079	miR_193
ACAAAAAAAAAAGCCCAACCCUUC	BUN	0.20599	0.00283569	0.033563	RBC	0.246958	0.00035734	0.00855778	miR_3613_3p
AACUGGCCCUCAAAGUCCCGCU	BUN	0.194569	0.00486006	0.0477408	WBC	-0.25486	0.000226186	0.00627558	miR_193b
GUCCAGUUUUCCCAGGAAUCCC	BUN	0.216881	0.00165187	0.0240171	WBC	-0.223216	0.00129485	0.0204474	miR_145
GUCCAGUUUUCCCAGGAAUCCCU	BUN	0.216908	0.00164961	0.0240002	WBC	-0.212133	0.00226158	0.0292558	miR_145
GUCCAGUUUUCCCAGGAAUCCCUU	BUN	0.227755	0.00093787	0.0164628	WBC	-0.199018	0.00422639	0.0435963	miR_145
CGGGACCGGGGUCCGGUGCG	CREA	-0.218185	0.00154566	0.0229939	HCT	0.203521	0.00342417	0.0381032	miR_2887
GGGGCGCGGCCGGAUCG	CREA	-0.194444	0.00488804	0.0478936	HCT	0.248251	0.000331909	0.00813567	miR_3178
GGAUCCGAGUCACGGCACCA	CREA	0.201281	0.00355332	0.0390455	HGB	0.242618	0.000554979	0.0116807	miR_4454
CUCCUGGCUGGCUCGCCA	CREA	0.202056	0.00342492	0.0381032	HGB	0.266748	0.000139829	0.00450769	miR_1386
CAGUGCAAUGUUAAAAGGGCAU	CREA	0.202355	0.00337654	0.0376799	HGB	0.211051	0.00276915	0.0331042	miR_130a
UCCCACCGCUGCCACCC	CREA	0.195257	0.00470862	0.0468092	LYM	-0.202703	0.00372676	0.0402977	miR_1280
AGCUGGUGUUGUGAAUCAGGCC	CREA	0.200741	0.00364515	0.0397552	LYM	-0.245971	0.000404071	0.00928579	miR_138
GGAUCCGAGUCACGGCACCA	CREA	0.201281	0.00355332	0.0390455	LYM	-0.239759	0.000570349	0.0119069	miR_4454
CUCCUGGCUGGCUCGCCA	CREA	0.202056	0.00342492	0.0381032	LYM	-0.20388	0.0035272	0.0388756	miR_1386
UGGCAGUGUCUUAGCUGGUUGUU	CREA	0.212065	0.00210461	0.0280218	LYM	-0.204853	0.00336957	0.0376526	miR_34a
AUCCCACCACUGCCACCAU	CREA	0.262538	0.00012764	0.00423963	LYM	-0.209103	0.00275314	0.0329841	miR_1260b
UGGGUCUUUGCGGGCAAGAUGA	CREA	-0.284363	3.14523e-05	0.00152652	MCHC	-0.209509	0.0029789	0.0347388	miR_193_star
UGGGUCUUUGCGGGCGAGAUGA	CREA	-0.269805	8.11168e-05	0.00306926	MCHC	-0.259978	0.000208651	0.00594638	miR_193a_5p
GGAUCCGAGUCACGGCACCA	CREA	0.201281	0.00355332	0.0390455	MCHC	0.361005	1.62104e-07	2.94465e-05	miR_4454
CUCCUGGCUGGCUCGCCA	CREA	0.202056	0.00342492	0.0381032	MCHC	0.314118	6.2382e-06	0.00045648	miR_1386
GUUCAUGUCCCUGUUCAGGCGCCA	CREA	0.212568	0.00205247	0.0276897	MCHC	0.20146	0.00432596	0.0443102	miR_5097
AAAAGUGCUUACAGUGCAGGU	CREA	0.19841	0.0040674	0.0427008	MPV	0.247214	0.000376737	0.0088829	miR_106
AAAAGUGCUUACAGUGCAGGUA	CREA	0.22818	0.00091687	0.0162177	MPV	0.273101	8.07172e-05	0.00305802	miR_106
AUCGGGAAUAUCGUGUCCGCC	CREA	0.256588	0.00018322	0.00542694	WBC	-0.198364	0.00435604	0.0445038	miR_425_star
AGGGACGGGACGCGGUGCAGUGUU	GLU	-0.196644	0.00492408	0.048087	HCT	0.269197	9.4991e-05	0.00345043	miR_92b_star
UGAGGUAGUAGGUUGUAUGGUU	GLU	-0.283929	4.03981e-05	0.00184224	HGB	-0.222264	0.00160375	0.0235817	let_7c
AGAGGUAGUAGGUUGCAUAGU	GLU	-0.271419	8.96435e-05	0.00330338	HGB	-0.283907	4.82984e-05	0.0021123	let_7d
GGGGCGCGGCCGGAUCG	GLU	-0.260154	0.00017791	0.00532358	HGB	0.293289	2.62111e-05	0.00133894	miR_3178
AGGUAGUAGGUGUGUGGUUU	GLU	-0.259204	0.00018823	0.0055209	HGB	-0.25314	0.000309263	0.00774843	miR_2288
AGAGGUAGUAGGUUGCAUAGUU	GLU	-0.246416	0.00039409	0.00914768	HGB	-0.273288	9.40215e-05	0.00342961	let_7d
UGAGGUAGUAGGUUGUAUAGUU	GLU	-0.232229	0.00085603	0.0154728	HGB	-0.237369	0.000736066	0.013998	let_7a
UGAGGUAGUAGAUUGUAUGGUU	GLU	-0.225054	0.00124554	0.0198876	HGB	-0.26361	0.000168557	0.00512436	let_7c
UGAGGUAGUUGGUUGUAUGGUU	GLU	-0.22082	0.00154578	0.0229939	HGB	-0.265304	0.00015242	0.00478442	let_7d
UUCAAGUAAUCCAGGAUAGGCU	GLU	-0.219754	0.00163118	0.023851	HGB	-0.222444	0.00158937	0.0234354	miR_26a
UGAGGUAGUAGGUUGUAUAG	GLU	-0.213711	0.0022019	0.0287541	HGB	-0.225055	0.00139397	0.0216248	let_7_5p
UGAGGUAGUAGGUUGUAAAGUU	GLU	-0.209257	0.00273288	0.032814	HGB	-0.228755	0.00115461	0.0189242	let_7d
UGAGGUAGUAGGUUAUGUUGUU	GLU	-0.205892	0.0032083	0.0365383	HGB	-0.237826	0.000718343	0.0137687	let_7b
CGCGGGUCGGGGUCUGCAGG	GLU	-0.20414	0.00348452	0.0384924	HGB	0.33455	1.36825e-06	0.00013831	miR_3621
UGAGGUAGUAGUUUGUAUAGUU	GLU	-0.202466	0.00376821	0.0405817	HGB	-0.245184	0.000482321	0.0105312	let_7g
UGAGGUAGUAGGUUGUUUAGUU	GLU	-0.20019	0.00418717	0.0434786	HGB	-0.25409	0.000292995	0.00746277	let_7e
CAUUGCACUUGUCUCGGUCUGA	GLU	-0.199065	0.00440947	0.0448612	HGB	-0.304715	1.20892e-05	0.00075283	miR_25
UGUAAACAUCCACGACUGGAAGCU	GLU	0.201798	0.0038871	0.0414565	HGB	0.237128	0.000745551	0.0141416	miR_30d
UGUAAACAUCCUCGACUGAAAGCU	GLU	0.207352	0.00299351	0.034839	HGB	0.25632	0.000257884	0.0069129	miR_30c
AAGCUGCCAGUUGAAGAACUGC	GLU	0.20745	0.00297968	0.0347388	HGB	0.239198	0.000667556	0.0131463	miR_22
UGUAAACAUCCUCGACUGGAAGC	GLU	0.21047	0.00257787	0.0315941	HGB	0.234136	0.000873234	0.0156584	miR_30a
UGUAAACAUCCUCGACUGGAAGCU	GLU	0.211341	0.00247151	0.0308445	HGB	0.247915	0.000414759	0.00944709	miR_30a_5p
UGUAAACAUCCUUGACUGGAAGC	GLU	0.220766	0.00154999	0.0230097	HGB	0.238492	0.000693243	0.0134227	miR_30e
CAGUGCAAUAUUAAAAGGGCAU	GLU	0.222205	0.00144097	0.0220912	HGB	0.260423	0.000203297	0.00582838	miR_130c
UGUAAACAUCCUUGACUGGAAGCU	GLU	0.224649	0.00127176	0.0201941	HGB	0.235643	0.000806581	0.0149377	miR_30e_5p
AAGCUGCCAGUUGAAGAACUG	GLU	0.238548	0.00060938	0.0124282	HGB	0.198612	0.00492051	0.0480826	miR_22_3p
GGAGGGAGGAAAAAAAAAAA	GLU	0.241806	0.00050961	0.0109521	HGB	0.242138	0.000569631	0.0118976	miR_1599
UGUGCAAAUCCAUGCAAAACUG	GLU	0.247476	0.00037121	0.00879847	HGB	0.222952	0.00154952	0.0230097	miR_19b
UGUGCAAAUCCAUGCAAAACUGA	GLU	0.255676	0.00023167	0.00639486	HGB	0.234438	0.000859502	0.0155164	miR_19b
AGAGGUAGUAGGUUGCAUAGU	GLU	-0.271419	8.96435e-05	0.00330338	LYM	0.198943	0.0044343	0.0450587	let_7d
AGGUAGUAGGUGUGUGGUUU	GLU	-0.259204	0.00018823	0.0055209	LYM	0.232636	0.000837713	0.0152825	miR_2288
AGAGGUAGUAGGUUGCAUAGUU	GLU	-0.246416	0.00039409	0.00914768	LYM	0.196505	0.00495532	0.048296	let_7d
UGAGGUAGUAGGUUGUAUAGUU	GLU	-0.232229	0.00085603	0.0154728	LYM	0.220285	0.00158815	0.0234252	let_7a
UGAGGUAGUAGGUUGUAUAGU	GLU	-0.229446	0.00099138	0.0170869	LYM	0.255518	0.000233829	0.00642597	let_7
UGAGGUAGUAGAUUGUAUGGUU	GLU	-0.225054	0.00124554	0.0198876	LYM	0.263693	0.000143915	0.00460214	let_7c
UGAGGUAGUUGGUUGUAUGGUU	GLU	-0.22082	0.00154578	0.0229939	LYM	0.234513	0.00075785	0.0143005	let_7d
UAGCAGCACAUCAUGGUUUGU	GLU	-0.218824	0.00170911	0.0245477	LYM	0.212728	0.00231023	0.0295983	miR_15c
UUCAAGUAAUCCAGGAUAGGC	GLU	-0.21481	0.0020862	0.0279252	LYM	0.207043	0.00303791	0.0351331	miR_26a
UGAGGUAGUAGGUUGUAUAG	GLU	-0.213711	0.0022019	0.0287541	LYM	0.238972	0.000595428	0.0122436	let_7_5p
UGAGGUAGUAGGUUGUAAAGUU	GLU	-0.209257	0.00273288	0.032814	LYM	0.241567	0.000516392	0.01106	let_7d
UGAGGUAGUAGGUUAUGUUGUU	GLU	-0.205892	0.0032083	0.0365383	LYM	0.243544	0.000462793	0.0102118	let_7b
UGAGGUAGUAGUUUGUAUAGUU	GLU	-0.202466	0.00376821	0.0405817	LYM	0.26438	0.000138063	0.00448158	let_7g
UGAGGUAGUAGGUUGUUUAGUU	GLU	-0.20019	0.00418717	0.0434786	LYM	0.252149	0.00028429	0.00734508	let_7e
CAUUGCACUUGUCUCGGUCUGA	GLU	-0.199065	0.00440947	0.0448612	LYM	0.264379	0.000138071	0.00448158	miR_25
UGUAAACAUCCACGACUGGAAGCU	GLU	0.201798	0.0038871	0.0414565	LYM	-0.275718	6.84622e-05	0.00270012	miR_30d
AUAUAAUCGGCAUAUAACC	GLU	0.206603	0.00310206	0.0356623	LYM	-0.201826	0.00388191	0.0414565	miR_3902_3p
UGUAAACAUCCUCGACUGAAAGCU	GLU	0.207352	0.00299351	0.034839	LYM	-0.263736	0.000143542	0.00459356	miR_30c
AAGCUGCCAGUUGAAGAACUGC	GLU	0.20745	0.00297968	0.0347388	LYM	-0.266435	0.000121861	0.00408598	miR_22
UGUAAACAUCCUCGACUGGAAGC	GLU	0.21047	0.00257787	0.0315941	LYM	-0.30832	7.63151e-06	0.00052366	miR_30a
UGUAAACAUCCUCGACUGGAAGCU	GLU	0.211341	0.00247151	0.0308445	LYM	-0.322466	2.70541e-06	0.00023783	miR_30a_5p
CGCAUCCCCUAGGGCAUUGGUGU	GLU	0.214044	0.00216623	0.0284443	LYM	-0.243608	0.000461166	0.0101963	miR_324
UGUAAACAUCCUUGACUGGAAGC	GLU	0.220766	0.00154999	0.0230097	LYM	-0.213073	0.00227169	0.0293018	miR_30e
CAGUGCAAUAUUAAAAGGGCAU	GLU	0.222205	0.00144097	0.0220912	LYM	-0.258754	0.00019332	0.0056271	miR_130c
UGUAAACAUCCUUGACUGGAAGCU	GLU	0.224649	0.00127176	0.0201941	LYM	-0.244429	0.000440528	0.00985962	miR_30e_5p
ACUAUAUAUCAAGCAUAUUCCU	GLU	0.227125	0.00111905	0.0185628	LYM	-0.214149	0.00215511	0.028392	miR_190_star
UGUAAACAUCCCUGACUGGAAGCU	GLU	0.234967	0.0007396	0.014053	LYM	-0.197803	0.0046714	0.0465974	miR_30b
CAGUGCAAUAAUGAAAGGGCAU	GLU	0.236618	0.00067666	0.013254	LYM	-0.231332	0.000897657	0.0159811	miR_130b
AAGCUGCCAGUUGAAGAACUG	GLU	0.238548	0.00060938	0.0124282	LYM	-0.264514	0.000136943	0.00447062	miR_22_3p
GGAGGGAGGAAAAAAAAAAA	GLU	0.241806	0.00050961	0.0109521	LYM	-0.261806	0.000161198	0.00497046	miR_1599
AAGCUGCCAGCUGAAGAACUGU	GLU	0.26609	0.00012444	0.00415392	LYM	-0.256825	0.000216597	0.00608591	miR_22a
GUGAGGACUCGGGAGGUGGAG	GLU	-0.280878	4.924e-05	0.00214069	MCH	-0.216972	0.00208224	0.0279022	miR_1224
GUGAGGACUGGGGAGGUGGAG	GLU	-0.215422	0.00202417	0.0274347	MCH	-0.224998	0.00139803	0.0216724	miR_1224
CAGUGCAAUAAUGAAAGGGCAU	GLU	0.236618	0.00067666	0.013254	MCH	0.20435	0.00378953	0.0407712	miR_130b
UGAGGUAGUAGGUUGUAUGGUU	GLU	-0.283929	4.03981e-05	0.00184224	MCHC	-0.230151	0.00107459	0.0180589	let_7c
AGAGGUAGUAGGUUGCAUAGU	GLU	-0.271419	8.96435e-05	0.00330338	MCHC	-0.271743	0.000103356	0.00365486	let_7d
AGGUAGUAGGUGUGUGGUUU	GLU	-0.259204	0.00018823	0.0055209	MCHC	-0.307775	9.77135e-06	0.0006371	miR_2288
AGAGGUAGUAGGUUGCAUAGUU	GLU	-0.246416	0.00039409	0.00914768	MCHC	-0.27419	8.89431e-05	0.00329142	let_7d
UGAGGUAGUAGGUUGUAUAGUU	GLU	-0.232229	0.00085603	0.0154728	MCHC	-0.267743	0.000131721	0.0043455	let_7a
UGAGGUAGUAGGUUGUAUAGU	GLU	-0.229446	0.00099138	0.0170869	MCHC	-0.239104	0.000670893	0.0131883	let_7
UGAGGUAGUAGAUUGUAUGGUU	GLU	-0.225054	0.00124554	0.0198876	MCHC	-0.281449	5.64882e-05	0.00237554	let_7c
UGAGGUAGUUGGUUGUAUGGUU	GLU	-0.22082	0.00154578	0.0229939	MCHC	-0.328926	2.10052e-06	0.00019238	let_7d
UUCAAGUAAUCCAGGAUAGGCU	GLU	-0.219754	0.00163118	0.023851	MCHC	-0.331824	1.68607e-06	0.00016258	miR_26a
UAGCAGCACAUCAUGGUUUGU	GLU	-0.218824	0.00170911	0.0245477	MCHC	-0.252109	0.000327861	0.00806808	miR_15c
UUCAAGUAAUCCAGGAUAGGC	GLU	-0.21481	0.0020862	0.0279252	MCHC	-0.303418	1.32208e-05	0.00080053	miR_26a
UGAGGUAGUAGGUUGUAUAG	GLU	-0.213711	0.0022019	0.0287541	MCHC	-0.218408	0.00194097	0.0267499	let_7_5p
UGAGGUAGUAGGUUGUAAAGUU	GLU	-0.209257	0.00273288	0.032814	MCHC	-0.218896	0.00189499	0.0263195	let_7d
UGAGGUAGUAGGUUAUGUUGUU	GLU	-0.205892	0.0032083	0.0365383	MCHC	-0.300292	1.63754e-05	0.00093956	let_7b
UGAGGUAGUAGUUUGUAUAGUU	GLU	-0.202466	0.00376821	0.0405817	MCHC	-0.293556	2.57514e-05	0.00132404	let_7g
UGAGGUAGUAGGUUGUUUAGUU	GLU	-0.20019	0.00418717	0.0434786	MCHC	-0.276751	7.58864e-05	0.00293218	let_7e
CAUUGCACUUGUCUCGGUCUGA	GLU	-0.199065	0.00440947	0.0448612	MCHC	-0.346703	5.26206e-07	6.93863e-05	miR_25
UGUAAACAUCCACGACUGGAAGCU	GLU	0.201798	0.0038871	0.0414565	MCHC	0.31799	4.71899e-06	0.000365	miR_30d
AACUGGCCUACAAAGUCCCAGU	GLU	0.205163	0.00332079	0.0373145	MCHC	0.274959	8.48155e-05	0.00317084	miR_193a_3p
UGUAAACAUCCUCGACUGAAAGCU	GLU	0.207352	0.00299351	0.034839	MCHC	0.33004	1.93083e-06	0.00017946	miR_30c
AAGCUGCCAGUUGAAGAACUGC	GLU	0.20745	0.00297968	0.0347388	MCHC	0.243335	0.000533723	0.0113259	miR_22
UGUAAACAUCCUCGACUGGAAGC	GLU	0.21047	0.00257787	0.0315941	MCHC	0.264942	0.000155744	0.00484245	miR_30a
UGUAAACAUCCUCGACUGGAAGCU	GLU	0.211341	0.00247151	0.0308445	MCHC	0.280184	6.11944e-05	0.00250371	miR_30a_5p
CGCAUCCCCUAGGGCAUUGGUGU	GLU	0.214044	0.00216623	0.0284443	MCHC	0.276485	7.71535e-05	0.00296283	miR_324
UGUAAACAUCCUUGACUGGAAGC	GLU	0.220766	0.00154999	0.0230097	MCHC	0.302229	1.43462e-05	0.00084757	miR_30e
CAGUGCAAUAUUAAAAGGGCAU	GLU	0.222205	0.00144097	0.0220912	MCHC	0.308117	9.5407e-06	0.00062339	miR_130c
UGUAAACAUCCUUGACUGGAAGCU	GLU	0.224649	0.00127176	0.0201941	MCHC	0.31556	5.62491e-06	0.00042046	miR_30e_5p
ACUAUAUAUCAAGCAUAUUCCU	GLU	0.227125	0.00111905	0.0185628	MCHC	0.271366	0.000105766	0.00371124	miR_190_star
UGUAAACAUCCCUGACUGGAAGCU	GLU	0.234967	0.0007396	0.014053	MCHC	0.234142	0.000872951	0.0156584	miR_30b
CAGUGCAAUAAUGAAAGGGCAU	GLU	0.236618	0.00067666	0.013254	MCHC	0.228247	0.00118512	0.0192287	miR_130b
AAGCUGCCAGUUGAAGAACUG	GLU	0.238548	0.00060938	0.0124282	MCHC	0.231337	0.00101057	0.0173288	miR_22_3p
CAGUGCAAUGUUAAAAGGGCAU	GLU	0.240223	0.00055601	0.011681	MCHC	0.289823	3.29346e-05	0.00157403	miR_130a
GGAGGGAGGAAAAAAAAAAA	GLU	0.241806	0.00050961	0.0109521	MCHC	0.337185	1.11607e-06	0.00012215	miR_1599
UCGCCUCCUCCUCUCCC	GLU	0.242306	0.00049572	0.010754	MCHC	0.215009	0.00229062	0.0294467	miR_1281
UGUGCAAAUCCAUGCAAAACUG	GLU	0.247476	0.00037121	0.00879847	MCHC	0.237853	0.000717331	0.0137613	miR_19b
UCCCACCGCUGCCACCC	GLU	0.25223	0.00028298	0.00733462	MCHC	0.302043	1.45299e-05	0.00085611	miR_1280
UGUGCAAAUCCAUGCAAAACUGA	GLU	0.255676	0.00023167	0.00639486	MCHC	0.265416	0.000151406	0.00476509	miR_19b
UAGCACCAUUUGAAAUCAGUGUU	GLU	0.262888	0.00015106	0.00475779	MCHC	0.249924	0.000370771	0.00879285	miR_29b
AAGCUGCCAGCUGAAGAACUGU	GLU	0.26609	0.00012444	0.00415392	MCHC	0.229568	0.00110734	0.0183974	miR_22a
GUGACAUCACAUAUACGGCGGC	GLU	0.333651	1.14715e-06	0.00012462	MCHC	0.224794	0.00141251	0.0218273	miR_489
AGAGGUAGUAGGUUGCAUAGU	GLU	-0.271419	8.96435e-05	0.00330338	RBC	-0.19925	0.00418112	0.0434626	let_7d
CAUUGCACUUGUCUCGGUCUGA	GLU	-0.199065	0.00440947	0.0448612	RBC	-0.216271	0.00184237	0.0258344	miR_25
UGUGCAAAUCCAUGCAAAACUG	GLU	0.247476	0.00037121	0.00879847	RBC	0.206267	0.00300522	0.0349109	miR_19b
UGUGCAAAUCCAUGCAAAACUGA	GLU	0.255676	0.00023167	0.00639486	RBC	0.199191	0.00419257	0.0434831	miR_19b
GUGAGGACUGGGGAGGUGGAG	GLU	-0.215422	0.00202417	0.0274347	RDW	0.235123	0.00068988	0.0133932	miR_1224
GAGGGUUGGGCGGAGGCUUUCC	IP	0.23488	0.00063787	0.0127742	HCT	0.30301	1.00462e-05	0.00065156	miR_296
GGGCUGGGCUGGGCUGGGCA	IP	0.2372	0.00056121	0.0117555	HCT	0.241345	0.000490142	0.0106754	miR_1587
CACGGCCGCCGCCGGGCGCC	IP	0.238789	0.00051373	0.0110138	HCT	0.258616	0.000181064	0.00537398	miR_4332
GAGGGCGGGUGGAGGAGGA	IP	0.240936	0.00045544	0.0100905	HCT	0.230207	0.000898172	0.0159838	miR_3141
CUCUAAGGGCUGGGCCGGUCGG	IP	0.241508	0.000441	0.00986007	HCT	0.240553	0.000512211	0.0109919	miR_2487
GGGGCUGGGCGCGCGCC	IP	0.241612	0.0004384	0.00982846	HCT	0.250839	0.000285989	0.00735175	miR_4492
AGGAGGGAGGGGAUGGGCCAAGUUC	IP	0.255431	0.00019637	0.00568754	HCT	0.252412	0.000261032	0.00696751	miR_1249_star
CAACGAGGAGGCCGGGACCA	IP	0.266903	9.73627e-05	0.00349659	HCT	0.231842	0.00082321	0.0151155	miR_1846e
GGGGCCUGGCGGCGGGCGG	IP	0.27368	6.33654e-05	0.00255481	HCT	0.248298	0.000331018	0.00811838	miR_2861
UGCGGGGCUAGGGCUAACAGCA	IP	0.2786	4.60583e-05	0.00203877	HCT	0.199591	0.00411568	0.0430323	miR_744
UUGGGCUGGGCUGGGUUGGG	IP	0.284776	3.05944e-05	0.00149985	HCT	0.247946	0.000337767	0.00825155	miR_1587
AGGGCGGGCGGCGACUGGAA	IP	0.290967	2.0106e-05	0.00110439	HCT	0.253951	0.000238586	0.00653211	miR_2900
UUGGGGCUGGGCUGGGGGCA	IP	0.295049	1.51619e-05	0.00088364	HCT	0.240139	0.000524081	0.0111918	miR_1584
UGGGUGAGGAGGGCGAGG	IP	0.2961	1.409e-05	0.00083353	HCT	0.225951	0.0011237	0.0186198	miR_1412
CCCCGGGGAGCCCGGCG	IP	0.308709	5.71299e-06	0.00042462	HCT	0.21318	0.00214802	0.0283412	miR_4532
CCUGGUACGGGGCCGUGGGAGAG	IP	0.311818	4.54367e-06	0.00035457	HCT	0.25155	0.000274446	0.00716916	miR_150_star
GGGGCCUGGCGGUGGGCGG	IP	0.316988	3.08633e-06	0.00026134	HCT	0.221023	0.00144906	0.0221343	miR_2861
AUGGAUGGGGGUGAGGGGUGCA	IP	0.317301	3.01441e-06	0.00025643	HCT	0.223736	0.00126058	0.0200675	miR_2392
CCGGGUGGGGCUGGGCUGGG	IP	0.328859	1.23543e-06	0.00012988	HCT	0.221467	0.00141653	0.0218587	miR_1584
GCGGGAUGGGCUGGGCCGGG	IP	0.33056	1.08e-06	0.00011971	HCT	0.255225	0.000221387	0.00618105	miR_2974
UGGCAGGGAGGCAGGGAGGGG	IP	0.331754	9.82387e-07	0.00011171	HCT	0.250236	0.000296114	0.00751495	miR_1207_5p
GUGGGUGGGGGCAUCUCGGA	IP	0.334097	8.14612e-07	9.61243e-05	HCT	0.24883	0.000321088	0.00794607	miR_1230
CGGGGUGGGUGAGGUCGGGC	IP	0.334528	7.8689e-07	9.33563e-05	HCT	0.263007	0.000138992	0.00449573	miR_4651
AAGGCGGCGGCGGCGGCCG	IP	0.338362	5.77056e-07	7.325e-05	HCT	0.223426	0.00128093	0.0203029	miR_3885_5p
CUGGGUUGGGCUGGGCUGGG	IP	0.340927	4.67798e-07	6.37983e-05	HCT	0.254079	0.000236804	0.00648781	miR_4507
AGGCAGGGGCUGGGCCUGCAGC	IP	0.343205	3.87628e-07	5.52754e-05	HCT	0.294038	1.87553e-05	0.00104643	miR_346_star
CGGGAGGGGAGGGAGGGCGGG	IP	0.349792	2.23192e-07	3.7011e-05	HCT	0.195503	0.00496614	0.0483571	miR_2127
CGGCGCAGCUGUCGGGAGGGCG	IP	0.350649	2.07529e-07	3.5138e-05	HCT	0.214081	0.00205448	0.0276936	miR_2436_5p
CUGGAGCGCGCGGGCGAGGCAGGC	IP	0.352177	1.82175e-07	3.203e-05	HCT	0.278288	5.34021e-05	0.00227195	miR_5130
CUCGGCGCGGGGCGCGGGCUCC	IP	0.35339	1.64205e-07	2.94614e-05	HCT	0.253627	0.000243153	0.00660078	miR_1469
AGGCGGGCCGGGGUUGGA	IP	0.355536	1.36486e-07	2.64385e-05	HCT	0.292947	2.0206e-05	0.00110711	miR_2899
GGGGGGCAGGAGGGGCUCA	IP	0.362175	7.63726e-08	1.68012e-05	HCT	0.296237	1.61248e-05	0.00093128	miR_328a_star
AGGGACGGGACGCGGUGCAGUG	IP	0.362405	7.48334e-08	1.67146e-05	HCT	0.205946	0.00305154	0.0352388	miR_92b_star
GGGAGAAGGGUCGGGGC	IP	0.362886	7.17091e-08	1.63742e-05	HCT	0.235451	0.000677727	0.0132631	miR_4516
AGCAGGUGCGGGGCGGCG	IP	0.363871	6.57018e-08	1.56246e-05	HCT	0.227437	0.00103965	0.0176752	miR_3665
GUGGGCGGUGCGGGGCGGCG	IP	0.363973	6.51103e-08	1.56246e-05	HCT	0.271457	8.24749e-05	0.00310989	miR_1777
AGGCUGGGCUGGGACGGA	IP	0.366339	5.27006e-08	1.3596e-05	HCT	0.274512	6.80023e-05	0.0026844	miR_4505
AUUUGGGGUGGGGGAUGGGGA	IP	0.367047	4.94516e-08	1.31431e-05	HCT	0.250571	0.000290456	0.00743166	miR_1892
GCGGAGCGGAGCGGAGCGGGG	IP	0.368528	4.3273e-08	1.21865e-05	HCT	0.250864	0.000285562	0.00734508	miR_2976
CGGGUGAGGGCGGUGGGGGA	IP	0.368808	4.21886e-08	1.21389e-05	HCT	0.212676	0.00220201	0.0287541	miR_1790
CGGGCGUGGUGGUGGGCG	IP	0.369093	4.11151e-08	1.2e-05	HCT	0.265146	0.000121988	0.00408598	miR_1268
UGGCAGGGAGGCUGGGAGGGG	IP	0.3696	3.92668e-08	1.1615e-05	HCT	0.224899	0.00118689	0.0192373	miR_1207_5p
CGGCGGCAGCGCCGGGGCG	IP	0.37232	3.06463e-08	1.016e-05	HCT	0.280217	4.71347e-05	0.00207592	miR_2885
CCGGGCCGGGCGGGCGGG	IP	0.373381	2.78038e-08	9.5842e-06	HCT	0.284079	3.66103e-05	0.00170583	miR_2981
GGCGGCGGCGGAGGCGGGGG	IP	0.377387	1.91934e-08	7.73756e-06	HCT	0.263336	0.000136241	0.00445435	miR_3960
CUGCGGGGGAGGAGGGAGGGGG	IP	0.382569	1.17942e-08	5.55191e-06	HCT	0.26713	0.000107975	0.00376648	miR_1770
GUGGGGCCAGGCGGUGGUGG	IP	0.383667	1.06269e-08	5.29931e-06	HCT	0.264274	0.000128674	0.00425782	miR_1227
AGAGCAGGGGCUGUGGGCUGCA	IP	0.386406	8.1797e-09	4.59091e-06	HCT	0.218228	0.00166983	0.0241579	miR_2442
UGGUGGAGAUGCCGGGGA	IP	0.391167	5.15972e-09	3.42246e-06	HCT	0.304077	9.31442e-06	0.00061064	miR_2898
CGGGCGUGGUGGUGGGGGUG	IP	0.39338	4.15458e-09	3.03132e-06	HCT	0.263549	0.000134488	0.00441019	miR_1268b
CCCCAGGGCGACGCGGCGGG	IP	0.394924	3.56829e-09	2.78951e-06	HCT	0.218892	0.0016148	0.0236747	miR_1915
AAGGGGGGGGGGGGAAAGA	IP	0.397533	2.7543e-09	2.31881e-06	HCT	0.25458	0.000229938	0.00635093	miR_2919
GGUGGGGUGGGGGGGUUGG	IP	0.413213	5.541e-10	8.91708e-07	HCT	0.282912	3.95318e-05	0.00180906	miR_2888
CCCUGGAGUGACGGGGGUG	IP	0.428434	1.0769e-10	3.62657e-07	HCT	0.292875	2.03051e-05	0.00111041	miR_4334_5p
CGGGCGUGGUGGUGGGGG	IP	0.432253	7.048e-11	3.08548e-07	HCT	0.249744	0.00030464	0.00767792	miR_1268
UGUAACAGCGACUCCAUGUGGA	IP	-0.255534	0.00019517	0.00566578	HGB	-0.26463	0.000158659	0.00491245	miR_194_5p
UCAGUGCAUGACAGAACUUUGG	IP	-0.236315	0.00058939	0.0121642	HGB	-0.287126	3.92563e-05	0.00179954	miR_152
UCAGUGCAUGACAGAACUUGGG	IP	-0.23262	0.00072177	0.0138161	HGB	-0.276593	7.66364e-05	0.00295074	miR_152
UGGCUCAGUUCAGCAGGACAG	IP	-0.228453	0.0009036	0.0160412	HGB	-0.301687	1.48879e-05	0.00087367	miR_24b
UACCCAUUGCAUAUCGGAGUUG	IP	-0.215112	0.00180668	0.0255058	HGB	-0.237707	0.000722937	0.0138265	miR_660
UCAGUGCAUGACAGAACUUGG	IP	-0.201363	0.00353944	0.0389615	HGB	-0.289575	3.34728e-05	0.00158998	miR_152
GAGGGUUGGGCGGAGGCUUUCC	IP	0.23488	0.00063787	0.0127742	HGB	0.362885	1.38267e-07	2.66653e-05	miR_296
GGGCUGGGCUGGGCUGGGCA	IP	0.2372	0.00056121	0.0117555	HGB	0.346126	5.51141e-07	7.10459e-05	miR_1587
GAGGGCGGGUGGAGGAGGA	IP	0.240936	0.00045544	0.0100905	HGB	0.27912	6.54326e-05	0.0026136	miR_3141
AGGAGGGAGGGGAUGGGCCAAGUUC	IP	0.255431	0.00019637	0.00568754	HGB	0.303508	1.31391e-05	0.00079779	miR_1249_star
GGUGGGAGGUGGGGUGGGCA	IP	0.264377	0.00011394	0.00393394	HGB	0.254904	0.000279696	0.00726679	miR_705
CAACGAGGAGGCCGGGACCA	IP	0.266903	9.73627e-05	0.00349659	HGB	0.291675	2.91618e-05	0.00144417	miR_1846e
UUGGGCUGGGCUGGGUUGGG	IP	0.284776	3.05944e-05	0.00149985	HGB	0.306173	1.09263e-05	0.00069095	miR_1587
UGGGUGAGGAGGGCGAGG	IP	0.2961	1.409e-05	0.00083353	HGB	0.235262	0.000822971	0.0151155	miR_1412
UGGCUGGAGUGCGGCGGAGGU	IP	0.296131	1.406e-05	0.0008329	HGB	0.298283	1.87639e-05	0.00104643	miR_2428
CGGGACCGGGGUCCGGUGCG	IP	0.299726	1.09153e-05	0.00069095	HGB	0.274297	8.83592e-05	0.00328091	miR_2887
GCGGGGCUGGGCGCGCG	IP	0.320661	2.3346e-06	0.00021073	HGB	0.352619	3.25608e-07	4.93233e-05	miR_4508
GCCGGCGGGAGCCCCAGGGAG	IP	0.326844	1.44711e-06	0.00014431	HGB	0.3851	1.94966e-08	7.73756e-06	miR_2137
UGCAGGUGAUGGCGGGGCUG	IP	0.332117	9.54373e-07	0.00010897	HGB	0.329188	2.05946e-06	0.00018901	miR_1636
CGGGGUGGGUGAGGUCGGGC	IP	0.334528	7.8689e-07	9.33563e-05	HGB	0.352333	3.33326e-07	4.94656e-05	miR_4651
AGGAUGACGGUGGGGCUGGUGA	IP	0.337767	6.05683e-07	7.59758e-05	HGB	0.240723	0.000614949	0.0124809	miR_1934_star
CGGCGCGACCGGCCCGGGG	IP	0.341151	4.59258e-07	6.283e-05	HGB	0.330244	1.90131e-06	0.00017738	miR_4634
CGGCGCAGCUGUCGGGAGGGCG	IP	0.350649	2.07529e-07	3.5138e-05	HGB	0.261746	0.000188136	0.0055209	miR_2436_5p
AGUGAGGAGGCCGGGGCCGCU	IP	0.351561	1.92019e-07	3.34449e-05	HGB	0.366038	1.0564e-07	2.17122e-05	miR_1846a_5p
GGGGCUGGGGCCGGGGCCGAGC	IP	0.356082	1.30189e-07	2.579e-05	HGB	0.355333	2.60392e-07	4.15473e-05	miR_762
AGGGGGCGGGCUCCGGCG	IP	0.363816	6.60275e-08	1.56246e-05	HGB	0.361781	1.5183e-07	2.85271e-05	miR_4488
GGGGGGCAGGAGGGGCUCAGGG	IP	0.365966	5.44959e-08	1.39516e-05	HGB	0.348954	4.38865e-07	6.08876e-05	miR_328_star
AGGCUGGGCUGGGACGGA	IP	0.366339	5.27006e-08	1.3596e-05	HGB	0.290285	3.19515e-05	0.00154576	miR_4505
AUUUGGGGUGGGGGAUGGGGA	IP	0.367047	4.94516e-08	1.31431e-05	HGB	0.311866	7.3244e-06	0.00050587	miR_1892
GAGGGAGGGACGGGGGCGGUGC	IP	0.368328	4.4061e-08	1.21865e-05	HGB	0.331953	1.6696e-06	0.00016135	miR_149_star
AGGGGCGGGAGGGGUCGGGC	IP	0.36843	4.3656e-08	1.21865e-05	HGB	0.379233	3.31802e-08	1.076e-05	miR_1607
CGGGCGUGGUGGUGGGCG	IP	0.369093	4.11151e-08	1.2e-05	HGB	0.309563	8.61909e-06	0.00057872	miR_1268
UGGCAGGGAGGCUGGGAGGGG	IP	0.3696	3.92668e-08	1.1615e-05	HGB	0.269668	0.000117264	0.00399189	miR_1207_5p
UUGGGGCUGGGGAGAGGCGGG	IP	0.370906	3.48728e-08	1.0977e-05	HGB	0.264643	0.000158542	0.00491245	miR_2374
GGCCGGGGGACGGGCUGGGA	IP	0.372998	2.87987e-08	9.71508e-06	HGB	0.35481	2.71882e-07	4.297e-05	miR_2911
UGGGGCGGAGCUUCCGGAG	IP	0.375185	2.3545e-08	8.73518e-06	HGB	0.32541	2.73432e-06	0.00023989	miR_3180
CUCCGGGACGGCUGGGC	IP	0.376616	2.06197e-08	7.98839e-06	HGB	0.302871	1.37274e-05	0.00081763	miR_4497
AGGCGGGGCGCCGCGGGACCGC	IP	0.376978	1.99377e-08	7.79313e-06	HGB	0.381064	2.81385e-08	9.62381e-06	miR_663
CGGGGCGGCAGGGGCCUC	IP	0.380893	1.38189e-08	6.16816e-06	HGB	0.370216	7.36223e-08	1.66136e-05	miR_3196
CUGCUGGGUCGGGGCAUUAACA	IP	0.381226	1.3392e-08	6.10705e-06	HGB	0.358169	2.0569e-07	3.50377e-05	miR_1000_3p
UGGGGAGCGGCCCCCGGGCGGG	IP	0.383174	1.11366e-08	5.29931e-06	HGB	0.335245	1.29696e-06	0.00013266	miR_1343
GGGUGCGGGCCGGCGGGG	IP	0.387806	7.14823e-09	4.06409e-06	HGB	0.35175	3.49585e-07	5.03441e-05	miR_4466
GUGGGUUGGGGCGGGCUCUG	IP	0.391755	4.87154e-09	3.33641e-06	HGB	0.321446	3.66646e-06	0.00029779	miR_3940_5p
CGGGCGUGGUGGUGGGGGUG	IP	0.39338	4.15458e-09	3.03132e-06	HGB	0.295829	2.21304e-05	0.00118005	miR_1268b
GCGGGCGGGGCCGGGGGCGGGG	IP	0.394706	3.64566e-09	2.8e-06	HGB	0.393757	8.72734e-09	4.71686e-06	miR_5126
AGGGACGGGACGCGGUGCAGUGUU	IP	0.397736	2.69934e-09	2.31709e-06	HGB	0.277923	7.05362e-05	0.00276202	miR_92b_star
GAGACUGGGGUGGGGCC	IP	0.406467	1.11594e-09	1.17059e-06	HGB	0.335825	1.24011e-06	0.00012988	miR_4463
GGGUGGUGGUGGAAGUCGGGG	IP	0.406471	1.11549e-09	1.17059e-06	HGB	0.314054	6.26679e-06	0.00045648	miR_3751
CGCGCCGGGCCCGGGUU	IP	0.40682	1.07624e-09	1.17059e-06	HGB	0.32367	3.11159e-06	0.00026246	miR_3195
CCCGGGGCGCCCGAGGGG	IP	0.40776	9.7699e-10	1.12555e-06	HGB	0.352265	3.35173e-07	4.95717e-05	miR_1394
GGGGGCGGUGGGGGGCGGGG	IP	0.407961	9.569e-10	1.12555e-06	HGB	0.35697	2.2732e-07	3.74121e-05	miR_1777b
GGGGCGGGGGGGCGGGUG	IP	0.40899	8.6037e-10	1.07615e-06	HGB	0.366368	1.02682e-07	2.12039e-05	miR_2881
AGGGAGGGACGGGGGCUGUGC	IP	0.414359	4.9119e-10	8.91708e-07	HGB	0.358791	1.95262e-07	3.36543e-05	miR_149_star
GUGGGUUGGGGGCGGGGG	IP	0.41695	3.7343e-10	7.78487e-07	HGB	0.347264	5.02977e-07	6.73374e-05	miR_1346
GGCGGGUGCGGGGGUGG	IP	0.418859	3.0466e-10	7.01976e-07	HGB	0.350017	4.02604e-07	5.704e-05	miR_3656
UGGGGGCGGUGGGGGGCGGG	IP	0.419415	2.8706e-10	6.98168e-07	HGB	0.335129	1.30856e-06	0.00013342	miR_1777a
ACAGGAGUGGGGGUGGGACAU	IP	0.421317	2.3401e-10	6.02628e-07	HGB	0.228692	0.00115838	0.0189635	miR_4433
CGUGGUGGUGGGGGUGGGG	IP	0.425371	1.5074e-10	4.39928e-07	HGB	0.282407	5.31526e-05	0.00226947	miR_3897_3p
CGGGGGUGGCGGGGAGGGGG	IP	0.426717	1.3008e-10	4.06765e-07	HGB	0.349819	4.09151e-07	5.778e-05	miR_2305
CCCUGGAGUGACGGGGGUG	IP	0.428434	1.0769e-10	3.62657e-07	HGB	0.331576	1.71824e-06	0.00016532	miR_4334_5p
GGGUCCCGGGGAGGGGGG	IP	0.439431	3.1311e-11	2.74142e-07	HGB	0.294218	2.46432e-05	0.00127975	miR_4281
GUGGGUACGGCCCAGUGGGGGG	IP	0.453819	5.8096e-12	1.36689e-07	HGB	0.322966	3.27796e-06	0.00027334	miR_1225_5p
UGGCAGUGUCUUAGCUGGUUGUU	IP	-0.349648	2.25932e-07	3.73239e-05	LYM	-0.204853	0.00336957	0.0376526	miR_34a
UGUAACAGCGACUCCAUGUGGA	IP	-0.255534	0.00019517	0.00566578	LYM	0.224773	0.00126369	0.0200805	miR_194_5p
UAGCAGCACAUAAUGGUUUGU	IP	-0.220996	0.00133754	0.020969	LYM	0.209179	0.00274315	0.0329193	miR_15a
UGAGAACUGAAUUCCAUGGGUU	IP	-0.216512	0.00168306	0.0242692	LYM	0.207169	0.00301979	0.0350199	miR_146a
UUAAUGCUAAUUGUGAUAGGGGU	IP	-0.193922	0.00500647	0.048593	LYM	0.274684	7.30767e-05	0.00284369	miR_155
AUCCCACCACUGCCACCAU	IP	0.205543	0.0028977	0.0340734	LYM	-0.209103	0.00275314	0.0329841	miR_1260b
CAACGAGGAGGCCGGGACCA	IP	0.266903	9.73627e-05	0.00349659	LYM	-0.226607	0.00114956	0.0188738	miR_1846e
AGGAUGACGGUGGGGCUGGUGA	IP	0.337767	6.05683e-07	7.59758e-05	LYM	-0.205411	0.00328218	0.0370615	miR_1934_star
CCCUGGAGUGACGGGGGUG	IP	0.428434	1.0769e-10	3.62657e-07	LYM	-0.263762	0.000143314	0.0045896	miR_4334_5p
AUAUAAUCGGCAUAUAACC	IP	-0.233827	0.00067579	0.0132518	MCH	0.228604	0.0011636	0.0190181	miR_3902_3p
AGCUACAUUGUCUGCUGGGUUC	IP	-0.195056	0.00475242	0.0470918	MCH	0.205162	0.00365002	0.0397687	miR_221
UGUAACAGCGACUCCAUGUGGA	IP	-0.255534	0.00019517	0.00566578	MCHC	-0.27762	7.18854e-05	0.00280481	miR_194_5p
CAAAGUGCUCAUAGUGCAGGUAG	IP	-0.242094	0.00042662	0.00963708	MCHC	-0.22504	0.00139503	0.0216335	miR_20b
AUAUAAUCGGCAUAUAACC	IP	-0.233827	0.00067579	0.0132518	MCHC	0.290709	3.10763e-05	0.00151499	miR_3902_3p
UACCCAUUGCAUAUCGGAGUUG	IP	-0.215112	0.00180668	0.0255058	MCHC	-0.270483	0.000111609	0.00386553	miR_660
UCGAAUCCCAGCGGUGCCUCU	IP	0.219139	0.00147191	0.0223508	MCHC	0.203812	0.00388467	0.0414565	miR_5100
GAGGGUUGGGCGGAGGCUUUCC	IP	0.23488	0.00063787	0.0127742	MCHC	0.251102	0.000347023	0.00838872	miR_296
GGGCUGGGCUGGGCUGGGCA	IP	0.2372	0.00056121	0.0117555	MCHC	0.302533	1.40502e-05	0.0008329	miR_1587
GGUGGGAGGUGGGGUGGGCA	IP	0.264377	0.00011394	0.00393394	MCHC	0.197819	0.00509875	0.0491634	miR_705
UUGGGCUGGGCUGGGUUGGG	IP	0.284776	3.05944e-05	0.00149985	MCHC	0.206274	0.00346652	0.0383638	miR_1587
CGGGGUGGGUGAGGUCGGGC	IP	0.334528	7.8689e-07	9.33563e-05	MCHC	0.262521	0.000179749	0.0053576	miR_4651
AUUUGGGGUGGGGGAUGGGGA	IP	0.367047	4.94516e-08	1.31431e-05	MCHC	0.209435	0.00298934	0.0348329	miR_1892
CGCGGGUCGGGGUCUGCAGG	IP	0.410939	7.028e-10	9.32338e-07	MCHC	0.197651	0.00513708	0.0493832	miR_3621
UGGAGUGUGACAUUUGUG	IP	-0.229286	0.00086418	0.0155688	MCV	0.263815	0.000132324	0.00435556	miR_1352
UUGGGCUGGGCUGGGUUGGG	IP	0.284776	3.05944e-05	0.00149985	MCV	-0.225906	0.00112634	0.0186422	miR_1587
UUGGGGCUGGGUGGGGAGAGGG	IP	0.306914	6.51311e-06	0.0004682	MCV	-0.20537	0.00313659	0.0359955	miR_2412
GGGGCGCGGCCGGAUCG	IP	0.323809	1.83251e-06	0.0001729	MCV	-0.2076	0.00281907	0.0335089	miR_3178
AGGAUGACGGUGGGGCUGGUGA	IP	0.337767	6.05683e-07	7.59758e-05	MCV	-0.20382	0.00337597	0.0376799	miR_1934_star
CGGCGCAGCUGUCGGGAGGGCG	IP	0.350649	2.07529e-07	3.5138e-05	MCV	-0.203396	0.00344443	0.0382357	miR_2436_5p
GUGAGGACUCGGGAGGUGGAG	IP	0.360889	8.55522e-08	1.827e-05	MCV	-0.220436	0.00149308	0.0225384	miR_1224
CGGGCGUGGUGGUGGGCG	IP	0.369093	4.11151e-08	1.2e-05	MCV	-0.197951	0.00443971	0.0450593	miR_1268
CGGGCGUGGUGGUGGGGGUG	IP	0.39338	4.15458e-09	3.03132e-06	MCV	-0.211125	0.0023761	0.0301509	miR_1268b
CCCUGGAGUGACGGGGGUG	IP	0.428434	1.0769e-10	3.62657e-07	MCV	-0.201912	0.00369349	0.0400629	miR_4334_5p
UCAGUGCAUGACAGAACUUGA	IP	-0.251849	0.00024288	0.00660078	RBC	-0.245288	0.000392873	0.00913126	miR_152a
UGGAGUGUGACAUUUGUG	IP	-0.229286	0.00086418	0.0155688	RBC	-0.246627	0.000364147	0.00868753	miR_1352
UACCCAUUGCAUAUCGGAGUUG	IP	-0.215112	0.00180668	0.0255058	RBC	-0.203822	0.00337574	0.0376799	miR_660
GAGGGUUGGGCGGAGGCUUUCC	IP	0.23488	0.00063787	0.0127742	RBC	0.272934	7.51524e-05	0.00291005	miR_296
GGGCUGGGCUGGGCUGGGCA	IP	0.2372	0.00056121	0.0117555	RBC	0.300087	1.23397e-05	0.00076312	miR_1587
GAGGGCGGGUGGAGGAGGA	IP	0.240936	0.00045544	0.0100905	RBC	0.262307	0.000145017	0.00461712	miR_3141
AGGAGGGAGGGGAUGGGCCAAGUUC	IP	0.255431	0.00019637	0.00568754	RBC	0.286396	3.14046e-05	0.00152652	miR_1249_star
GGUGGGAGGUGGGGUGGGCA	IP	0.264377	0.00011394	0.00393394	RBC	0.273329	7.32979e-05	0.00284976	miR_705
CAACGAGGAGGCCGGGACCA	IP	0.266903	9.73627e-05	0.00349659	RBC	0.259594	0.000170772	0.00517289	miR_1846e
CAGGAGGCAGUGGGCGAGCAGG	IP	0.26911	8.476e-05	0.00317084	RBC	0.252359	0.00026183	0.00696803	miR_4695_5p
CGGGGAGGGAGGGUGGUG	IP	0.273355	6.4702e-05	0.00259151	RBC	0.212045	0.00227136	0.0293018	miR_1408
UUGGGCUGGGCUGGGUUGGG	IP	0.284776	3.05944e-05	0.00149985	RBC	0.347419	3.33018e-07	4.94656e-05	miR_1587
UGGGUGAGGAGGGCGAGG	IP	0.2961	1.409e-05	0.00083353	RBC	0.27013	8.96255e-05	0.00330338	miR_1412
UGUGGAGGGAGGGCUUGGGA	IP	0.30359	8.28377e-06	0.00056002	RBC	0.24099	0.000499923	0.0108202	miR_2982
CGGGGUGGGUGAGGUCGGGC	IP	0.334528	7.8689e-07	9.33563e-05	RBC	0.338373	6.96655e-07	8.49531e-05	miR_4651
AGGAUGACGGUGGGGCUGGUGA	IP	0.337767	6.05683e-07	7.59758e-05	RBC	0.28163	4.2991e-05	0.00193429	miR_1934_star
CGGCGCAGCUGUCGGGAGGGCG	IP	0.350649	2.07529e-07	3.5138e-05	RBC	0.311411	5.49401e-06	0.00041326	miR_2436_5p
GUGAGGACUCGGGAGGUGGAG	IP	0.360889	8.55522e-08	1.827e-05	RBC	0.24892	0.000319423	0.00792481	miR_1224
AGGCUGGGCUGGGACGGA	IP	0.366339	5.27006e-08	1.3596e-05	RBC	0.33852	6.88456e-07	8.41878e-05	miR_4505
AUUUGGGGUGGGGGAUGGGGA	IP	0.367047	4.94516e-08	1.31431e-05	RBC	0.331141	1.23614e-06	0.00012988	miR_1892
CGGGCGUGGUGGUGGGCG	IP	0.369093	4.11151e-08	1.2e-05	RBC	0.349183	2.87569e-07	4.48014e-05	miR_1268
UGGCAGGGAGGCUGGGAGGGG	IP	0.3696	3.92668e-08	1.1615e-05	RBC	0.29864	1.36513e-05	0.00081515	miR_1207_5p
GGGGACAGGGAUGGGUGUGGGG	IP	0.384277	1.00274e-08	5.18504e-06	RBC	0.250927	0.000284531	0.00734508	miR_4825_star
CGGGCGUGGUGGUGGGGGUG	IP	0.39338	4.15458e-09	3.03132e-06	RBC	0.355913	1.62997e-07	2.94614e-05	miR_1268b
CGCGGGUCGGGGUCUGCAGG	IP	0.410939	7.028e-10	9.32338e-07	RBC	0.332736	1.09067e-06	0.00012027	miR_3621
ACAGGAGUGGGGGUGGGACAU	IP	0.421317	2.3401e-10	6.02628e-07	RBC	0.273612	7.19989e-05	0.00280674	miR_4433
CCCUGGAGUGACGGGGGUG	IP	0.428434	1.0769e-10	3.62657e-07	RBC	0.375529	2.88492e-08	9.71508e-06	miR_4334_5p
GAGGGUUGGGCGGAGGCUUUCC	IP	0.23488	0.00063787	0.0127742	WBC	-0.250968	0.000283847	0.00734411	miR_296
CAACGAGGAGGCCGGGACCA	IP	0.266903	9.73627e-05	0.00349659	WBC	-0.220284	0.00150466	0.0226439	miR_1846e
CAGGAGGCAGUGGGCGAGCAGG	IP	0.26911	8.476e-05	0.00317084	WBC	-0.197466	0.00453977	0.0456669	miR_4695_5p
UGGGUGAGGAGGGCGAGG	IP	0.2961	1.409e-05	0.00083353	WBC	-0.211831	0.00229535	0.0294766	miR_1412
AGGAUGACGGUGGGGCUGGUGA	IP	0.337767	6.05683e-07	7.59758e-05	WBC	-0.210205	0.00248506	0.0309426	miR_1934_star
UGGCAGGGAGGCUGGGAGGGG	IP	0.3696	3.92668e-08	1.1615e-05	WBC	-0.244833	0.000403116	0.00927356	miR_1207_5p
CGCGGGUCGGGGUCUGCAGG	IP	0.410939	7.028e-10	9.32338e-07	WBC	-0.201201	0.0038185	0.0409957	miR_3621
ACAGGAGUGGGGGUGGGACAU	IP	0.421317	2.3401e-10	6.02628e-07	WBC	-0.245747	0.000382801	0.00898084	miR_4433
CAGCAGCACACUGUGGUUUGUA	NH3	-0.215709	0.00184624	0.0258479	HGB	0.199412	0.00474666	0.047056	miR_497
UGGCAGGGAGGCAGGGAGGGG	NH3	0.19765	0.00440377	0.0448341	HGB	0.292442	2.77216e-05	0.00139654	miR_1207_5p
CGGGAGGGGAGGGAGGGCGGG	NH3	0.234332	0.00069853	0.0135072	HGB	0.279133	6.5382e-05	0.0026136	miR_2127
UGAGGUAGUAGUUUGUGCU	NH3	-0.215243	0.00188982	0.026278	LYM	0.200483	0.00413109	0.0431419	let_7i
UGGCAGUGUCUUAGCUGGUUGUU	NH3	-0.213359	0.00207576	0.0278491	LYM	-0.204853	0.00336957	0.0376526	miR_34a
AAUCCUUGGAACCUAGGUGUGAGUG	NH3	-0.204765	0.00315321	0.0361334	LYM	-0.211432	0.00246058	0.0307722	miR_362
AACAUUCAACCUGUCGGUGAGUUU	NH3	-0.194898	0.00499654	0.0485546	LYM	-0.19631	0.00499924	0.0485701	miR_181c
GAGGGAGGGACGGGGGCGGUGC	NH3	0.210586	0.00237973	0.0301883	LYM	-0.211515	0.0024507	0.0307226	miR_149_star
UGGCUGGAGUGCGGCGGAGGU	NH3	0.225221	0.00113483	0.0187333	LYM	-0.214348	0.00213412	0.0282515	miR_2428
AGCUACAUUGUCUGCUGGGUUC	NH3	-0.198754	0.00418417	0.0434626	MCH	0.205162	0.00365002	0.0397687	miR_221
CAGCAGCACACUGUGGUUUGUA	NH3	-0.215709	0.00184624	0.0258479	MCHC	0.266841	0.000139047	0.00449573	miR_497
CAGCAGCACACUGUGGUUUGU	NH3	-0.21367	0.00204392	0.0276152	MCHC	0.270668	0.000110358	0.00384043	miR_497
UAAUACUGCCUGGUAAUGAUGAC	NH3	-0.207585	0.00275379	0.0329841	MCHC	-0.252868	0.000314071	0.00784616	miR_200b
UGGCUGGAGUGCGGCGGAGGU	NH3	0.225221	0.00113483	0.0187333	MCHC	0.307154	1.02047e-05	0.00065794	miR_2428
UAACACUGUCUGGUAACGAUGU	NH3	-0.2789	4.91868e-05	0.00214046	MCV	0.236892	0.000626553	0.0126568	miR_200a
UUGGGGCUGGGGAGAGGCGGG	NH3	0.205733	0.00301062	0.0349414	MCV	-0.24309	0.000444642	0.00992126	miR_2374
CGUGGUGGUGGGGGUGGGG	NH3	0.210159	0.00243001	0.030622	MCV	-0.261316	0.000153975	0.00481481	miR_3897_3p
UGGCUGGAGUGCGGCGGAGGU	NH3	0.225221	0.00113483	0.0187333	MCV	-0.199102	0.00420988	0.0435448	miR_2428
AAUUGCACGGUAUCCAUCUGUAA	NH3	-0.204291	0.0032252	0.0366857	MPV	0.196661	0.00492036	0.0480826	miR_363
UAACACUGUCUGGUAACGAUGUU	NH3	-0.298559	1.30732e-05	0.00079489	PCT	-0.201801	0.00397649	0.0420693	miR_200a
AGCUGGUGUUGUGAAUCAGGCC	NH3	-0.217335	0.00170132	0.0244679	PCT	-0.215058	0.0021148	0.0280891	miR_138
CAGCAGCACACUGUGGUUUGUA	NH3	-0.215709	0.00184624	0.0258479	PCT	-0.204995	0.00342698	0.0381158	miR_497
CAGCAGCACACUGUGGUUUGU	NH3	-0.21367	0.00204392	0.0276152	PCT	-0.200163	0.00428794	0.0440547	miR_497
UGCCUGUCUACACUUGCUGUGC	NH3	-0.269489	8.96317e-05	0.00330338	PLT	-0.223509	0.00146549	0.022323	miR_214_star
AGCUGGUGUUGUGAAUCAGGCC	NH3	-0.217335	0.00170132	0.0244679	PLT	-0.228324	0.00114671	0.0188441	miR_138
CAGCAGCACACUGUGGUUUGUA	NH3	-0.215709	0.00184624	0.0258479	PLT	-0.248558	0.000386736	0.0090493	miR_497
CAGCAGCACACUGUGGUUUGU	NH3	-0.21367	0.00204392	0.0276152	PLT	-0.241249	0.000578806	0.0120261	miR_497
AAUUGCACGGUAUCCAUCUGUAA	NH3	-0.204291	0.0032252	0.0366857	PLT	-0.217819	0.00194564	0.0267924	miR_363
AACAUUCAACCUGUCGGUGAGUUU	NH3	-0.194898	0.00499654	0.0485546	PLT	-0.216616	0.00206391	0.0277585	miR_181c
UGGCAGGGAGGCAGGGAGGGG	NH3	0.19765	0.00440377	0.0448341	RBC	0.322959	2.32431e-06	0.00021023	miR_1207_5p
UUGGGGCUGGGUGGGGAGAGGG	NH3	0.22323	0.00125859	0.0200578	RBC	0.232784	0.000782685	0.0146554	miR_2412
UGGCUGGAGUGCGGCGGAGGU	NH3	0.225221	0.00113483	0.0187333	RBC	0.274346	6.8724e-05	0.00270557	miR_2428
UUGGGGCUGGGUGGGGAGAGGG	NH3	0.22323	0.00125859	0.0200578	RDW	0.214496	0.00201263	0.0273376	miR_2412
UGGCAGGGAGGCAGGGAGGGG	NH3	0.19765	0.00440377	0.0448341	WBC	-0.252658	0.000257313	0.00690236	miR_1207_5p
GGCGCCGCUCGUGGGGGGCC	NH3	0.213401	0.00207143	0.0278169	WBC	-0.220316	0.00150223	0.022615	miR_5105
CCCAGCAGGACGGGAGCG	NH3	0.217	0.00173031	0.024779	WBC	-0.217358	0.00174462	0.024891	miR_4530
UAAUACUGCCUGGUAAUGAUG	TCHO	-0.202469	0.00343627	0.038181	HGB	-0.197399	0.00519538	0.0497144	miR_200b
GGUGGGGUGGGGGGGUUGG	TCHO	0.196837	0.00447328	0.0452579	HGB	0.337527	1.08672e-06	0.00012014	miR_2888
UGGUGGAGAUGCCGGGGA	TCHO	0.199112	0.00402451	0.0424294	HGB	0.352439	3.3044e-07	4.94656e-05	miR_2898
AGGCAGGGGCUGGGCCUGCAGC	TCHO	0.199678	0.00391946	0.0417079	HGB	0.354069	2.89034e-07	4.487e-05	miR_346_star
GGCGGCGGCGGAGGCGGGGG	TCHO	0.20069	0.00373765	0.040333	HGB	0.355719	2.52186e-07	4.089e-05	miR_3960
CGGCGGCAGCGCCGGGGCG	TCHO	0.2007	0.00373591	0.040333	HGB	0.376004	4.4261e-08	1.21865e-05	miR_2885
CCCCAGGGCGACGCGGCGGG	TCHO	0.200821	0.00371468	0.0402229	HGB	0.300231	1.64435e-05	0.0009416	miR_1915
GGGGGGCAGGAGGGGCUCA	TCHO	0.206195	0.0028753	0.0338828	HGB	0.355552	2.55702e-07	4.10041e-05	miR_328a_star
AAGGCGGCGGCGGCGGCCG	TCHO	0.208968	0.00251312	0.0311405	HGB	0.338128	1.03711e-06	0.00011642	miR_3885_5p
GUGGGGCCAGGCGGUGGUGG	TCHO	0.209039	0.00250442	0.0310941	HGB	0.330223	1.90435e-06	0.00017738	miR_1227
CCCCGGGGAGCCCGGCG	TCHO	0.209183	0.00248691	0.0309456	HGB	0.29458	2.40555e-05	0.00125369	miR_4532
CGGGCGUGGUGGUGGGGG	TCHO	0.209338	0.00246815	0.0308284	HGB	0.273081	9.52245e-05	0.00345043	miR_1268
AGAGCAGGGGCUGUGGGCUGCA	TCHO	0.217259	0.0016635	0.0241077	HGB	0.245419	0.00047613	0.0104377	miR_2442
UGCGGGGCUAGGGCUAACAGCA	TCHO	0.218622	0.00155219	0.0230211	HGB	0.242591	0.000555766	0.011681	miR_744
AGGGACGGGACGCGGUGCAGUG	TCHO	0.251078	0.00026313	0.00699407	HGB	0.220458	0.00175442	0.0249692	miR_92b_star
UCAGUGCAUGACAGAACUUGGG	TCHO	-0.218688	0.00154695	0.0230035	LYM	0.198697	0.00448446	0.045318	miR_152
UGAGGUAGUAGUUUGUGCUGUU	TCHO	-0.21826	0.00158104	0.0233282	LYM	0.225105	0.00124228	0.0198556	let_7i
UGAGGUAGUAGUUUGUGCUGU	TCHO	-0.213895	0.00197034	0.0269977	LYM	0.256202	0.000224651	0.00624828	let_7i
UAGCAGCACAUAAUGGUUUGU	TCHO	-0.202387	0.00344963	0.0382517	LYM	0.209179	0.00274315	0.0329193	miR_15a
ACAGUAGUCUGCACAUUGGUAG	TCHO	-0.196994	0.00444082	0.0450593	LYM	0.279526	5.3714e-05	0.00227981	miR_199a_3p
UGUAAACAUCCCCGACUGGAAGC	TCHO	0.193872	0.00512544	0.0493255	LYM	-0.228855	0.00102255	0.0174591	miR_30d
AGGGAGGGACGGGGGCUGUGC	TCHO	0.195713	0.00471108	0.0468092	LYM	-0.225371	0.0012254	0.0196864	miR_149_star
GUGGGUUGGGGGCGGGGG	TCHO	0.198964	0.00405249	0.0425954	LYM	-0.223459	0.00135174	0.0211119	miR_1346
UGGUGGAGAUGCCGGGGA	TCHO	0.199112	0.00402451	0.0424294	LYM	-0.264843	0.000134245	0.00440552	miR_2898
GGGGCGGGGGGGCGGGUG	TCHO	0.202422	0.00344406	0.0382357	LYM	-0.208755	0.00279959	0.0333498	miR_2881
GGGUCCCGGGGAGGGGGG	TCHO	0.20581	0.00292918	0.0343146	LYM	-0.197626	0.0047093	0.0468092	miR_4281
GGCGGGUGCGGGGGUGG	TCHO	0.207872	0.00265103	0.0321924	LYM	-0.200149	0.00419519	0.0434836	miR_3656
AGGGGCGGGAGGGGUCGGGC	TCHO	0.208513	0.00256957	0.0315365	LYM	-0.209923	0.00264679	0.0321596	miR_1607
CCCCGGGGAGCCCGGCG	TCHO	0.209183	0.00248691	0.0309456	LYM	-0.264138	0.000140096	0.00451061	miR_4532
CGGCGCGACCGGCCCGGGG	TCHO	0.212548	0.00210694	0.0280358	LYM	-0.284762	3.82584e-05	0.00176117	miR_4634
CGGGGGUGGCGGGGAGGGGG	TCHO	0.214983	0.00186583	0.0260384	LYM	-0.1966	0.00493398	0.0481283	miR_2305
CUGCUGGGUCGGGGCAUUAACA	TCHO	0.229771	0.00086696	0.0156005	LYM	-0.200203	0.00418464	0.0434626	miR_1000_3p
GCCGGCGGGAGCCCCAGGGAG	TCHO	0.247881	0.0003168	0.0078815	LYM	-0.267594	0.00011352	0.00392239	miR_2137
UCAGUGCAUGACAGAACUUUGG	TCHO	-0.242585	0.00042861	0.00966214	MCHC	-0.236017	0.000790822	0.0147542	miR_152
UGAGAACUGAAUUCCAUGGGUU	TCHO	-0.217245	0.00166471	0.0241077	MCHC	-0.31793	4.73953e-06	0.00036594	miR_146a
UCAGUGCAUGACAGAACUUGG	TCHO	-0.205356	0.00299384	0.034839	MCHC	-0.216815	0.00209826	0.0279798	miR_152
GGCCGGGGGACGGGCUGGGA	TCHO	0.195047	0.0048574	0.0477408	MCHC	0.259436	0.000215344	0.00606258	miR_2911
AGGCAGGGGCUGGGCCUGCAGC	TCHO	0.199678	0.00391946	0.0417079	MCHC	0.207256	0.00331146	0.0372288	miR_346_star
AGGGGGCGGGCUCCGGCG	TCHO	0.205589	0.0029605	0.0345797	MCHC	0.240077	0.000636757	0.0127668	miR_4488
GAGGGAGGGACGGGGGCGGUGC	TCHO	0.205943	0.00291051	0.0341508	MCHC	0.245367	0.000477486	0.0104517	miR_149_star
CGGGGCGGCAGGGGCCUC	TCHO	0.209138	0.00249235	0.0309972	MCHC	0.223991	0.00147081	0.0223504	miR_3196
CCCCGGGGAGCCCGGCG	TCHO	0.209183	0.00248691	0.0309456	MCHC	0.235547	0.000810702	0.0149941	miR_4532
UGGGGAGCGGCCCCCGGGCGGG	TCHO	0.213523	0.00200718	0.0272991	MCHC	0.220658	0.00173708	0.0248273	miR_1343
CCCGGGGCGCCCGAGGGG	TCHO	0.222133	0.001296	0.0204474	MCHC	0.202415	0.0041417	0.0432012	miR_1394
UCAGUGCAUGACAGAACUUGG	TCHO	-0.205356	0.00299384	0.034839	MCV	0.206971	0.00290555	0.0341383	miR_152
GGGUGGUGGUGGAAGUCGGGG	TCHO	0.214941	0.00186984	0.0260776	MCV	-0.22204	0.00137559	0.0214004	miR_3751
GUGGGUACGGCCCAGUGGGGGG	TCHO	0.234332	0.0006776	0.0132631	MCV	-0.232109	0.000811544	0.0150033	miR_1225_5p
UAACACUGUCUGGUAACGAUGU	TCHO	-0.215192	0.00184636	0.0258479	PLT	-0.19746	0.00506843	0.0490399	miR_200a
UCAGUGCAUGACAGAACUUGA	TCHO	-0.251	0.00026433	0.00701325	RBC	-0.245288	0.000392873	0.00913126	miR_152a
CAAAGUGCUCAUAGUGCAGGUAG	TCHO	-0.217927	0.00160808	0.0236036	RBC	-0.225819	0.00113144	0.0186985	miR_20b
UCAGUGCAUGACAGAACUUGG	TCHO	-0.205356	0.00299384	0.034839	RBC	-0.313026	4.88174e-06	0.00037428	miR_152
ACUCGGCGUGGCGUCGGUCGUG	TCHO	0.196407	0.004563	0.0458373	RBC	0.200628	0.00392183	0.0417128	miR_1307
CGUGGUGGUGGGGGUGGGG	TCHO	0.196485	0.00454659	0.0457099	RBC	0.349655	2.76481e-07	4.35388e-05	miR_3897_3p
UGGUGGAGAUGCCGGGGA	TCHO	0.199112	0.00402451	0.0424294	RBC	0.373176	3.57273e-08	1.10927e-05	miR_2898
AGGCAGGGGCUGGGCCUGCAGC	TCHO	0.199678	0.00391946	0.0417079	RBC	0.328829	1.48033e-06	0.00014662	miR_346_star
CGGGACCGGGGUCCGGUGCG	TCHO	0.202792	0.00338403	0.0377346	RBC	0.265178	0.000121748	0.00408598	miR_2887
GCGGGGCUGGGCGCGCG	TCHO	0.206425	0.00284361	0.0336249	RBC	0.320699	2.75808e-06	0.00024149	miR_4508
CCCCGGGGAGCCCGGCG	TCHO	0.209183	0.00248691	0.0309456	RBC	0.292396	2.09783e-05	0.00113522	miR_4532
AGAGCAGGGGCUGUGGGCUGCA	TCHO	0.217259	0.0016635	0.0241077	RBC	0.277019	5.79455e-05	0.00240906	miR_2442
UGGGGCGGAGCUUCCGGAG	TCHO	0.219938	0.00145116	0.0221587	RBC	0.345533	3.89152e-07	5.53127e-05	miR_3180
GUGGGUACGGCCCAGUGGGGGG	TCHO	0.234332	0.0006776	0.0132631	RBC	0.377398	2.43117e-08	8.91015e-06	miR_1225_5p
CGCGCCGGGCCCGGGUU	TCHO	0.234866	0.00065816	0.0130199	RBC	0.341261	5.51775e-07	7.10459e-05	miR_3195
GGGGCGCGGCCGGAUCG	TCHO	0.235788	0.00062575	0.0126483	RBC	0.336997	7.778e-07	9.278e-05	miR_3178
AGGGACGGGACGCGGUGCAGUG	TCHO	0.251078	0.00026313	0.00699407	RBC	0.256622	0.000203848	0.00584036	miR_92b_star
GGGGACAGGGAUGGGUGUGGGG	TCHO	0.265944	0.00010747	0.00375676	RBC	0.250927	0.000284531	0.00734508	miR_4825_star
CUCCGGGACGGCUGGGC	TCHO	0.266612	0.0001031	0.00364884	RBC	0.330672	1.28238e-06	0.00013241	miR_4497
ACUCGGCGUGGCGUCGGUCGUG	TCHO	0.196407	0.004563	0.0458373	WBC	-0.194374	0.00522728	0.0499105	miR_1307
UGGUGGAGAUGCCGGGGA	TCHO	0.199112	0.00402451	0.0424294	WBC	-0.216754	0.00179833	0.0254287	miR_2898
AGAGCAGGGGCUGUGGGCUGCA	TCHO	0.217259	0.0016635	0.0241077	WBC	-0.219554	0.00156158	0.0231112	miR_2442
UGGGGCGGAGCUUCCGGAG	TCHO	0.219938	0.00145116	0.0221587	WBC	-0.208477	0.00270234	0.0325888	miR_3180
AGGGACGGGACGCGGUGCAGUG	TCHO	0.251078	0.00026313	0.00699407	WBC	-0.198584	0.00431191	0.0442181	miR_92b_star
UACCCUGUAGAUCCGAAUUUGU	TG	-0.301508	1.23416e-05	0.00076312	HGB	-0.25106	0.000347846	0.00840396	miR_10
AUCACAUUGCCAGGGAUUU	TG	-0.297597	1.61766e-05	0.00093182	HGB	-0.218435	0.00193845	0.0267365	miR_23a
UAGCAGCACAGAAAUAUUGGCA	TG	-0.295596	1.855e-05	0.00103718	HGB	-0.303167	1.34514e-05	0.00081112	miR_195
UGAGGUAGUAGUUUGUACAGU	TG	-0.29247	2.29289e-05	0.0012123	HGB	-0.210379	0.00285891	0.0337352	let_7g
AUCACAUUGCCAGGGAUUUC	TG	-0.291768	2.40371e-05	0.00125369	HGB	-0.208106	0.00318224	0.0363094	miR_23a
UACCCUGUAGAUCCGAAUUUGUG	TG	-0.291443	2.45678e-05	0.00127887	HGB	-0.282381	5.324e-05	0.00226947	miR_10a
ACCCUGUAGAUCCGAAUUUGU	TG	-0.289338	2.82813e-05	0.00141335	HGB	-0.241425	0.000592061	0.0121973	miR_10
AACCCUGUAGAUCCGAAUUUGUG	TG	-0.289237	2.84714e-05	0.001418	HGB	-0.27387	9.07151e-05	0.00333165	miR_10
UAGCAGCACAGAAAUAUUGGC	TG	-0.281374	4.769e-05	0.00209379	HGB	-0.289413	3.38288e-05	0.00160104	miR_195
UGAGGUAGUAGAUUGUAUAGUU	TG	-0.277238	6.21715e-05	0.00252667	HGB	-0.213144	0.00250582	0.0310941	let_7f
UAGCAGCACAAAAAUAUUGGCA	TG	-0.276698	6.43413e-05	0.00258179	HGB	-0.198956	0.00484518	0.0476871	miR_195
UGGAAGACUAGUGAUUUUGUUGUU	TG	-0.275004	7.16171e-05	0.00279684	HGB	-0.229756	0.00109666	0.0183103	miR_7
ACCCUGUAGAUCCGAAUUUGUU	TG	-0.256843	0.00021637	0.00608356	HGB	-0.230379	0.00106196	0.0179155	miR_10
CUUUCAGUCGGAUGUUUGCAG	TG	-0.252182	0.00028376	0.00734411	HGB	-0.233082	0.000922808	0.0162964	miR_30b_3p
CAACAAAUCACAGUCUGCCAU	TG	-0.238698	0.0006044	0.0123991	HGB	-0.231526	0.0010007	0.0171956	miR_7_star
CAAAGUGCUGAUAGUGCAGGUAG	TG	-0.236553	0.00067904	0.013277	HGB	-0.212217	0.00261959	0.0319277	miR_20b
UAGCUUAUCAGACUGAUGUUGACU	TG	-0.229686	0.00097896	0.0169546	HGB	-0.208958	0.00305729	0.0352941	miR_21
GUGAAAUGUUUAGGACCACUAG	TG	-0.221771	0.00147308	0.022353	HGB	-0.354139	2.8735e-07	4.48014e-05	miR_203
UUCAAGUAAUCCAGGAUAGGUU	TG	-0.216272	0.00194091	0.0267499	HGB	-0.265019	0.000155036	0.00482727	miR_26b
UGAGGUAGUAAGUUGUAUUGUU	TG	-0.215933	0.00197374	0.0270189	HGB	-0.23328	0.000913309	0.0161743	miR_98
AACCCGUAGAUCCGAACUUGUG	TG	-0.208331	0.0028569	0.0337297	HGB	-0.201476	0.00432285	0.0442887	miR_100
AGGAGCUCACAGUCUAUUGA	TG	-0.197463	0.00474426	0.0470429	HGB	-0.226787	0.00127679	0.0202592	miR_28c
UGAGAACUGAAUUCCAUAGGCUGU	TG	-0.195679	0.00514393	0.0494021	HGB	-0.22849	0.00117041	0.0190831	miR_146b
UUGGGGCUGGGCUGGGGGCA	TG	0.195394	0.00521044	0.049804	HGB	0.323173	3.22819e-06	0.00027125	miR_1584
CUGGGUUGGGCUGGGCUGGG	TG	0.195811	0.00511324	0.0492514	HGB	0.302935	1.36672e-05	0.00081515	miR_4507
AUGGAUGGGGGUGAGGGGUGCA	TG	0.198493	0.00452644	0.0455956	HGB	0.301143	1.54526e-05	0.00089719	miR_2392
GGGGCCUGGCGGUGGGCGG	TG	0.202071	0.00383797	0.0411106	HGB	0.327405	2.35535e-06	0.00021173	miR_2861
CCGGGUGGGGCUGGGCUGGG	TG	0.202173	0.00381981	0.0409962	HGB	0.312447	7.02819e-06	0.00048979	miR_1584
CUGGAGCGCGCGGGCGAGGCAGGC	TG	0.20509	0.00333217	0.0374136	HGB	0.333437	1.49044e-06	0.00014696	miR_5130
GCGGGAUGGGCUGGGCCGGG	TG	0.209555	0.00269403	0.0325349	HGB	0.336509	1.17613e-06	0.00012676	miR_2974
CCUGGUACGGGGCCGUGGGAGAG	TG	0.212159	0.00237519	0.0301482	HGB	0.34151	7.95514e-07	9.41243e-05	miR_150_star
CGGGUGAGGGCGGUGGGGGA	TG	0.214557	0.00211234	0.0280735	HGB	0.280541	5.9828e-05	0.00246857	miR_1790
AAAGUGCUGUUCGUGCAGGUAG	TG	0.21703	0.00186922	0.0260773	HGB	-0.217399	0.00203934	0.0275976	miR_93
CACGGCCGCCGCCGGGCGCC	TG	0.221632	0.00148352	0.0224337	HGB	0.346596	5.30738e-07	6.97737e-05	miR_4332
CUCGGCGCGGGGCGCGGGCUCC	TG	0.226035	0.0011841	0.0192205	HGB	0.337837	1.06085e-06	0.00011817	miR_1469
GGGAGAAGGGUCGGGGC	TG	0.226573	0.00115155	0.0188866	HGB	0.30707	1.02647e-05	0.00065987	miR_4516
AGGCGGGCCGGGGUUGGA	TG	0.23506	0.00073592	0.013998	HGB	0.377033	4.03925e-08	1.18678e-05	miR_2899
GGGGCCUGGCGGCGGGCGG	TG	0.237326	0.00065122	0.0129646	HGB	0.37968	3.18757e-08	1.04139e-05	miR_2861
GCGGAGCGGAGCGGAGCGGGG	TG	0.239345	0.00058342	0.0120818	HGB	0.323879	3.06386e-06	0.00025994	miR_2976
CCGGGCCGGGCGGGCGGG	TG	0.240793	0.00053887	0.011391	HGB	0.374068	5.25305e-08	1.3596e-05	miR_2981
AGGGCGGGCGGCGACUGGAA	TG	0.241909	0.00050672	0.0109061	HGB	0.372938	5.80247e-08	1.46833e-05	miR_2900
GUGGGUGGGGGCAUCUCGGA	TG	0.246477	0.00039272	0.00913126	HGB	0.331082	1.78408e-06	0.00016955	miR_1230
CUCUAAGGGCUGGGCCGGUCGG	TG	0.25471	0.0002451	0.00664697	HGB	0.303597	1.30588e-05	0.00079489	miR_2487
GUGGGCGGUGCGGGGCGGCG	TG	0.259973	0.00017983	0.0053576	HGB	0.356716	2.32166e-07	3.80665e-05	miR_1777
CUGCGGGGGAGGAGGGAGGGGG	TG	0.264455	0.00013744	0.00447366	HGB	0.310573	8.0268e-06	0.0005448	miR_1770
GGGGCUGGGCGCGCGCC	TG	0.26628	0.00012301	0.00411718	HGB	0.288344	3.62706e-05	0.00169824	miR_4492
AGCAGGUGCGGGGCGGCG	TG	0.270192	9.67372e-05	0.00348556	HGB	0.323226	3.21564e-06	0.00027072	miR_3665
AAGGGGGGGGGGGGAAAGA	TG	0.28173	4.66033e-05	0.00205458	HGB	0.310392	8.13028e-06	0.00055097	miR_2919
UUCAAGUAAUUCAGGAUAGGUU	TG	-0.333344	1.17494e-06	0.00012676	LYM	0.246101	0.000401129	0.00925218	miR_26b
UAGCAGCACAUAAUGGUUUGU	TG	-0.333015	1.20556e-06	0.00012841	LYM	0.209179	0.00274315	0.0329193	miR_15a
UGAGGUAGUAGUUUGUGCUGU	TG	-0.321071	3.00372e-06	0.00025643	LYM	0.256202	0.000224651	0.00624828	let_7i
UACAGUAGUCUGCACAUUGGUU	TG	-0.314421	4.91102e-06	0.00037586	LYM	0.225851	0.00119537	0.0193388	miR_199_star
CAGUAGUCUGCACAUUGGUUA	TG	-0.309525	7.00082e-06	0.00048979	LYM	0.247268	0.000375598	0.00886889	miR_199a_star
UACAGUAGUCUGCACAUUGG	TG	-0.307984	7.81683e-06	0.0005343	LYM	0.309466	7.03042e-06	0.00048979	miR_199c
ACAGUAGUCUGCACAUUGGUU	TG	-0.302909	1.119e-05	0.00070388	LYM	0.226164	0.00117623	0.0191566	miR_199
UACCCUGUAGAUCCGAAUUUGU	TG	-0.301508	1.23416e-05	0.00076312	LYM	0.294156	2.04586e-05	0.00111675	miR_10
CAGUAGUCUGCACAUUUGGU	TG	-0.300095	1.36155e-05	0.00081431	LYM	0.258468	0.000196618	0.00568905	miR_199b
ACAGUAGUCUGCACAUUGGUUA	TG	-0.299179	1.45059e-05	0.00085585	LYM	0.235658	0.000712649	0.0136955	miR_199a_3p
UAGCAGCACAGAAAUAUUGGCA	TG	-0.295596	1.855e-05	0.00103718	LYM	0.317526	3.90963e-06	0.00031405	miR_195
UGAGGUAGUAGUUUGUACAGU	TG	-0.29247	2.29289e-05	0.0012123	LYM	0.280399	5.07841e-05	0.00219709	let_7g
UACCCUGUAGAUCCGAAUUUGUG	TG	-0.291443	2.45678e-05	0.00127887	LYM	0.300175	1.35403e-05	0.00081424	miR_10a
ACCCUGUAGAUCCGAAUUUGU	TG	-0.289338	2.82813e-05	0.00141335	LYM	0.316413	4.24392e-06	0.00033597	miR_10
AACCCUGUAGAUCCGAAUUUGUG	TG	-0.289237	2.84714e-05	0.001418	LYM	0.280381	5.08428e-05	0.00219723	miR_10
UAGCAGCACAGAAAUAUUGGC	TG	-0.281374	4.769e-05	0.00209379	LYM	0.32152	2.90442e-06	0.00025079	miR_195
UUCAAGUAAUUCAGGAUAGGU	TG	-0.28062	5.00675e-05	0.0021723	LYM	0.26858	0.000106852	0.00373923	miR_26b
UGAGGUAGUAGAUUGUAUAGUU	TG	-0.277238	6.21715e-05	0.00252667	LYM	0.261308	0.000166076	0.00508426	let_7f
ACAGUAGUCUGCACAUUGGGUG	TG	-0.273869	7.692e-05	0.00295745	LYM	0.27817	5.85852e-05	0.00242643	miR_199_3p
UGAGGUAGUAGUUUGUGCUGUU	TG	-0.27016	9.69288e-05	0.00348673	LYM	0.225105	0.00124228	0.0198556	let_7i
UUGUGCUUGAUCUAACCAUGUG	TG	-0.267901	0.0001114	0.00386455	LYM	0.259967	0.0001799	0.0053576	miR_218
ACCCUGUAGAUCCGAAUUUGUU	TG	-0.256843	0.00021637	0.00608356	LYM	0.281103	4.85321e-05	0.00211828	miR_10
CUUUCAGUCGGAUGUUUGCAG	TG	-0.252182	0.00028376	0.00734411	LYM	0.253563	0.000261995	0.00696817	miR_30b_3p
UGAGGUAGUAGUUUGUGCU	TG	-0.249161	0.00033736	0.00824629	LYM	0.200483	0.00413109	0.0431419	let_7i
CUUUCAGUCGGAUGUUUACAGC	TG	-0.245816	0.0004076	0.00934718	LYM	0.250565	0.000311376	0.00778494	miR_30e
UAGCUUAUCAGACUGAUGUUGA	TG	-0.233108	0.0008169	0.0150641	LYM	0.281285	4.79632e-05	0.00210184	miR_21
ACAGUAUUCUGCACAUUGGUUA	TG	-0.229514	0.00098786	0.0170404	LYM	0.202011	0.00384872	0.0412055	miR_199b_3p
GUGAAAUGUUUAGGACCACUAG	TG	-0.221771	0.00147308	0.022353	LYM	0.328836	1.66655e-06	0.00016135	miR_203
UAAUACUGCCUGGUAAUGAUG	TG	-0.219552	0.00164782	0.0239848	LYM	0.230241	0.000950832	0.0166037	miR_200b
UUCAAGUAAUCCAGGAUAGGUU	TG	-0.216272	0.00194091	0.0267499	LYM	0.207145	0.00302317	0.0350406	miR_26b
UGAGGUAGUAAGUUGUAUUGUU	TG	-0.215933	0.00197374	0.0270189	LYM	0.25801	0.000202002	0.00579885	miR_98
UGGCUCAGUUCAGCAGGACAG	TG	-0.21144	0.00245968	0.0307722	LYM	0.24069	0.000541936	0.0114337	miR_24b
AUGACCUAUGAAAUGACAGCC	TG	-0.20977	0.00266626	0.0323244	LYM	0.20688	0.00306161	0.0353272	miR_215
UUCCCUUUGUCAUCCUAUGCCU	TG	-0.205584	0.00325541	0.0368417	LYM	0.219655	0.00163931	0.0239298	miR_204
UUCACAGUGGCUAAGUUCUGC	TG	-0.200962	0.00404066	0.0425528	LYM	0.218328	0.00175212	0.0249527	miR_27b
UCGUACCGUGAGUAAUAAAGC	TG	-0.198544	0.00451602	0.045522	LYM	0.212702	0.00231314	0.0296226	miR_126
AUGACCUAUGAAUUGACAGACA	TG	-0.19686	0.0048761	0.0478176	LYM	0.220163	0.00159791	0.0235216	miR_215
CUGGGUUGGGCUGGGCUGGG	TG	0.195811	0.00511324	0.0492514	LYM	-0.205274	0.00330339	0.0371944	miR_4507
AGCAGCAUUGUACAGGGCUUU	TG	0.195978	0.00507492	0.0490767	LYM	-0.257005	0.000214314	0.00604136	miR_107b
AUGGAUGGGGGUGAGGGGUGCA	TG	0.198493	0.00452644	0.0455956	LYM	-0.219003	0.00169387	0.0243913	miR_2392
CAAAGUGCUUACAGUGCAGGUAGU	TG	0.198995	0.00442369	0.0449745	LYM	-0.264262	0.000139047	0.00449573	miR_17_5p
CGGCGGCAGCGCCGGGGCG	TG	0.199243	0.00437357	0.0446303	LYM	-0.229662	0.000980221	0.0169546	miR_2885
AGCAGCAUUGUACAGGGCUAU	TG	0.201479	0.00394497	0.041837	LYM	-0.263965	0.000141567	0.0045503	miR_107
AGUGAGGAGGCCGGGGCCGCU	TG	0.201738	0.00389783	0.0415353	LYM	-0.217187	0.00185468	0.025939	miR_1846a_5p
CCGGGUGGGGCUGGGCUGGG	TG	0.202173	0.00381981	0.0409962	LYM	-0.216325	0.00193573	0.0267158	miR_1584
GCGGGAUGGGCUGGGCCGGG	TG	0.209555	0.00269403	0.0325349	LYM	-0.202541	0.00375506	0.04046	miR_2974
CCUGGUACGGGGCCGUGGGAGAG	TG	0.212159	0.00237519	0.0301482	LYM	-0.221183	0.00151771	0.0227698	miR_150_star
AGGCGGGGCGCCGCGGGACCGC	TG	0.214016	0.00216918	0.0284745	LYM	-0.210213	0.00261003	0.0318633	miR_663
AUCCCACCACUGCCACCAU	TG	0.216066	0.00196076	0.0268917	LYM	-0.209103	0.00275314	0.0329841	miR_1260b
CACGGCCGCCGCCGGGCGCC	TG	0.221632	0.00148352	0.0224337	LYM	-0.248434	0.000351608	0.00846216	miR_4332
AGCAGCAUUGUACAGGGCUAUC	TG	0.225559	0.00121356	0.0195249	LYM	-0.26666	0.000120192	0.00405376	miR_107
GGGAGAAGGGUCGGGGC	TG	0.226573	0.00115155	0.0188866	LYM	-0.202623	0.00374064	0.0403543	miR_4516
UGCAGGUGAUGGCGGGGCUG	TG	0.231501	0.00088969	0.0158715	LYM	-0.236412	0.000684241	0.0133548	miR_1636
AGGCGGGCCGGGGUUGGA	TG	0.23506	0.00073592	0.013998	LYM	-0.20337	0.0036124	0.0395106	miR_2899
AGCUACAUCUGGCUACUGGGUCUC	TG	0.235335	0.00072512	0.0138561	LYM	-0.22681	0.00113749	0.0187418	miR_222
AGCAGCAUUGUACAGGGCUAUCA	TG	0.236237	0.00069074	0.013404	LYM	-0.259118	0.000189198	0.00553658	miR_107
GGGGCCUGGCGGCGGGCGG	TG	0.237326	0.00065122	0.0129646	LYM	-0.250667	0.000309562	0.00774843	miR_2861
GCGGAGCGGAGCGGAGCGGGG	TG	0.239345	0.00058342	0.0120818	LYM	-0.203807	0.00353937	0.0389615	miR_2976
CCGGGCCGGGCGGGCGGG	TG	0.240793	0.00053887	0.011391	LYM	-0.231626	0.000883805	0.0157807	miR_2981
UGUAAACAUCCCCGACUGGAAGCU	TG	0.241618	0.00051494	0.0110342	LYM	-0.277239	6.21662e-05	0.00252667	miR_30d
AGCAGCAUUGUACAGGGCUAUGA	TG	0.25346	0.00026356	0.00699712	LYM	-0.239641	0.000574035	0.0119553	miR_103
CUCUAAGGGCUGGGCCGGUCGG	TG	0.25471	0.0002451	0.00664697	LYM	-0.196912	0.00486468	0.0477408	miR_2487
GGGUGCGGGCCGGCGGGG	TG	0.257287	0.0002108	0.00598262	LYM	-0.220702	0.00155503	0.0230454	miR_4466
GGGGGCGGUGGGGGGCGGGG	TG	0.258229	0.00019941	0.00573574	LYM	-0.223771	0.00133035	0.0208745	miR_1777b
GUGGGCGGUGCGGGGCGGCG	TG	0.259973	0.00017983	0.0053576	LYM	-0.207943	0.0029104	0.0341508	miR_1777
GGCGGCGGCGGAGGCGGGGG	TG	0.263242	0.00014788	0.00467426	LYM	-0.210036	0.00263233	0.0320195	miR_3960
UGGGGGCGGUGGGGGGCGGG	TG	0.267201	0.00011628	0.0039742	LYM	-0.202643	0.00373722	0.040333	miR_1777a
GCGGGCGGGGCCGGGGGCGGGG	TG	0.268852	0.00010508	0.00370099	LYM	-0.22533	0.00122799	0.0197208	miR_5126
AGCAGGUGCGGGGCGGCG	TG	0.270192	9.67372e-05	0.00348556	LYM	-0.203387	0.00360956	0.039495	miR_3665
UGUAAACAUCCCCGACUGGAAGC	TG	0.279001	5.55524e-05	0.00234069	LYM	-0.228855	0.00102255	0.0174591	miR_30d
GUGAAAUGUUUAGGACCACUAG	TG	-0.221771	0.00147308	0.022353	MCH	-0.202636	0.00410002	0.0429301	miR_203
UUCCCUUUGUCAUCCUAUGCCU	TG	-0.205584	0.00325541	0.0368417	MCH	-0.20929	0.00300981	0.0349413	miR_204
ACAGUAGUCUGCACAUUGGUAG	TG	-0.327939	1.78545e-06	0.00016955	MCHC	-0.230475	0.0010567	0.017868	miR_199a_3p
UACAGUAGUCUGCACAUUGGUU	TG	-0.314421	4.91102e-06	0.00037586	MCHC	-0.202149	0.00419237	0.0434831	miR_199_star
CAGUAGUCUGCACAUUGGUUA	TG	-0.309525	7.00082e-06	0.00048979	MCHC	-0.206285	0.00346482	0.0383619	miR_199a_star
UACAGUAGUCUGCACAUUGG	TG	-0.307984	7.81683e-06	0.0005343	MCHC	-0.210028	0.00290677	0.0341435	miR_199c
ACAGUAGUCUGCACAUUGGUU	TG	-0.302909	1.119e-05	0.00070388	MCHC	-0.205633	0.00357132	0.0391941	miR_199
UACCCUGUAGAUCCGAAUUUGU	TG	-0.301508	1.23416e-05	0.00076312	MCHC	-0.30636	1.07856e-05	0.0006863	miR_10
CAGUAGUCUGCACAUUUGGU	TG	-0.300095	1.36155e-05	0.00081431	MCHC	-0.215098	0.0022807	0.0293648	miR_199b
AUCACAUUGCCAGGGAUUU	TG	-0.297597	1.61766e-05	0.00093182	MCHC	-0.340288	8.75832e-07	0.0001017	miR_23a
UAGCAGCACAGAAAUAUUGGCA	TG	-0.295596	1.855e-05	0.00103718	MCHC	-0.324726	2.87721e-06	0.00024942	miR_195
UUAAUGCUAAUCGUGAUAGGGGU	TG	-0.293378	2.1565e-05	0.00115695	MCHC	-0.353517	3.02465e-07	4.66244e-05	miR_155
UGAGGUAGUAGUUUGUACAGU	TG	-0.29247	2.29289e-05	0.0012123	MCHC	-0.200407	0.00453795	0.045659	let_7g
AUCACAUUGCCAGGGAUUUC	TG	-0.291768	2.40371e-05	0.00125369	MCHC	-0.317057	5.04916e-06	0.00038309	miR_23a
UACCCUGUAGAUCCGAAUUUGUG	TG	-0.291443	2.45678e-05	0.00127887	MCHC	-0.338446	1.01169e-06	0.00011415	miR_10a
ACCCUGUAGAUCCGAAUUUGU	TG	-0.289338	2.82813e-05	0.00141335	MCHC	-0.308234	9.46251e-06	0.00061921	miR_10
AACCCUGUAGAUCCGAAUUUGUG	TG	-0.289237	2.84714e-05	0.001418	MCHC	-0.330493	1.86568e-06	0.00017551	miR_10
UUAAUGCUAAUUGUGAUAGGGGU	TG	-0.288376	3.015e-05	0.00148137	MCHC	-0.30144	1.51417e-05	0.00088364	miR_155
AUCACAUUGCCAGGGAUUA	TG	-0.285426	3.66275e-05	0.00170583	MCHC	-0.276759	7.58533e-05	0.00293218	miR_23b
UAGCAGCACAGAAAUAUUGGC	TG	-0.281374	4.769e-05	0.00209379	MCHC	-0.327051	2.41861e-06	0.00021653	miR_195
UUCAAGUAAUUCAGGAUAGGU	TG	-0.28062	5.00675e-05	0.0021723	MCHC	-0.197681	0.00513034	0.0493493	miR_26b
UGAGGUAGUAGAUUGUAUAGUU	TG	-0.277238	6.21715e-05	0.00252667	MCHC	-0.2162	0.00216206	0.0284397	let_7f
UAGCAGCACAAAAAUAUUGGCA	TG	-0.276698	6.43413e-05	0.00258179	MCHC	-0.235688	0.000804695	0.0149216	miR_195
UGGAAGACUAGUGAUUUUGUUGUU	TG	-0.275004	7.16171e-05	0.00279684	MCHC	-0.211869	0.00266346	0.0322994	miR_7
ACAGUAGUCUGCACAUUGGGUG	TG	-0.273869	7.692e-05	0.00295745	MCHC	-0.198313	0.00498717	0.0484743	miR_199_3p
UAAUACUGCCUGGUAAUGAUGA	TG	-0.272332	8.4687e-05	0.00317084	MCHC	-0.273156	9.47866e-05	0.00344649	miR_200
UUGUGCUUGAUCUAACCAUGUG	TG	-0.267901	0.0001114	0.00386455	MCHC	-0.229212	0.00112781	0.0186597	miR_218
UUCACAGUGGCUAAGUUCCG	TG	-0.264235	0.00013928	0.00449645	MCHC	-0.254136	0.000292218	0.00746271	miR_27a_3p
ACCCUGUAGAUCCGAAUUUGUU	TG	-0.256843	0.00021637	0.00608356	MCHC	-0.299456	1.73323e-05	0.0009816	miR_10
CUUUCAGUCGGAUGUUUGCAG	TG	-0.252182	0.00028376	0.00734411	MCHC	-0.337858	1.05914e-06	0.00011817	miR_30b_3p
CUUUCAGUCGGAUGUUUACAGC	TG	-0.245816	0.0004076	0.00934718	MCHC	-0.282634	5.23893e-05	0.00224193	miR_30e
CAACAAAUCACAGUCUGCCAU	TG	-0.238698	0.0006044	0.0123991	MCHC	-0.293546	2.57681e-05	0.00132404	miR_7_star
CAAAGUGCUGAUAGUGCAGGUAG	TG	-0.236553	0.00067904	0.013277	MCHC	-0.23615	0.000785274	0.0146725	miR_20b
UAGCUUAUCAGACUGAUGUUGA	TG	-0.233108	0.0008169	0.0150641	MCHC	-0.219864	0.00180671	0.0255058	miR_21
UCAGUGCAUGACAGAACUUGGG	TG	-0.230796	0.00092341	0.0163005	MCHC	-0.232624	0.000945155	0.0165376	miR_152
ACAGUAUUCUGCACAUUGGUUA	TG	-0.229514	0.00098786	0.0170404	MCHC	-0.261531	0.000190523	0.00555678	miR_199b_3p
GACCCGUAGAUCCGAACUUGUG	TG	-0.229325	0.0009977	0.0171738	MCHC	-0.224331	0.00144584	0.0220929	miR_100
UUAAGACUUGCAGUGAUGUUU	TG	-0.227222	0.00111342	0.0184774	MCHC	-0.255028	0.000277721	0.00723013	miR_499
AUCACAUUGCCAGGGAUAACCA	TG	-0.225616	0.00120997	0.0194957	MCHC	-0.263271	0.000171967	0.00520275	miR_23b
UCAGUGCAUCACAGAACUUUGU	TG	-0.224226	0.00129969	0.0204741	MCHC	-0.254658	0.000283659	0.00734411	miR_148b
GUGAAAUGUUUAGGACCACUAG	TG	-0.221771	0.00147308	0.022353	MCHC	-0.409975	1.81655e-09	1.76722e-06	miR_203
UAAUACUGCCUGGUAAUGAUG	TG	-0.219552	0.00164782	0.0239848	MCHC	-0.306158	1.09377e-05	0.00069095	miR_200b
UUCAAGUAAUCCAGGAUAGGUU	TG	-0.216272	0.00194091	0.0267499	MCHC	-0.324089	3.01663e-06	0.00025643	miR_26b
UGAGGUAGUAAGUUGUAUUGUU	TG	-0.215933	0.00197374	0.0270189	MCHC	-0.281967	5.46605e-05	0.00231201	miR_98
UAAUACUGCCUGGUAAUGAUGAU	TG	-0.214753	0.0020921	0.0279488	MCHC	-0.240965	0.00060697	0.0124113	miR_200b
UGUAAACAUCCUACACUCUCAG	TG	-0.211882	0.00240736	0.0304067	MCHC	-0.252309	0.000324178	0.00799541	miR_30c
UGGCUCAGUUCAGCAGGACAG	TG	-0.21144	0.00245968	0.0307722	MCHC	-0.324104	3.01322e-06	0.00025643	miR_24b
AACCCGUAGAUCCGAACUUGUG	TG	-0.208331	0.0028569	0.0337297	MCHC	-0.252535	0.000320048	0.00792481	miR_100
UUCCCUUUGUCAUCCUAUGCCU	TG	-0.205584	0.00325541	0.0368417	MCHC	-0.3312	1.76816e-06	0.00016901	miR_204
UGAGAACUGAAUUCCACGGGUU	TG	-0.199442	0.00433394	0.0443608	MCHC	-0.233909	0.000883705	0.0157807	miR_146a
AACCCGUAAAUCCGAACUUGUG	TG	-0.198275	0.00457184	0.045905	MCHC	-0.260182	0.000206181	0.00589177	miR_100
AGGAGCUCACAGUCUAUUGA	TG	-0.197463	0.00474426	0.0470429	MCHC	-0.324109	3.0121e-06	0.00025643	miR_28c
UGAGAACUGAAUUCCAUAGGCUGU	TG	-0.195679	0.00514393	0.0494021	MCHC	-0.245914	0.000463336	0.0102176	miR_146b
UUGGGGCUGGGCUGGGGGCA	TG	0.195394	0.00521044	0.049804	MCHC	0.244789	0.000492889	0.010718	miR_1584
AGCAGCAUUGUACAGGGCUUU	TG	0.195978	0.00507492	0.0490767	MCHC	0.230364	0.00106282	0.017923	miR_107b
AUGGAUGGGGGUGAGGGGUGCA	TG	0.198493	0.00452644	0.0455956	MCHC	0.218319	0.00194951	0.0268129	miR_2392
CGGCGGCAGCGCCGGGGCG	TG	0.199243	0.00437357	0.0446303	MCHC	0.278914	6.62854e-05	0.00263564	miR_2885
GUGGGGCCAGGCGGUGGUGG	TG	0.201209	0.00399466	0.0421799	MCHC	0.214973	0.00229458	0.0294753	miR_1227
AGCAGCAUUGUACAGGGCUAU	TG	0.201479	0.00394497	0.041837	MCHC	0.201449	0.00432812	0.044322	miR_107
AGUGAGGAGGCCGGGGCCGCU	TG	0.201738	0.00389783	0.0415353	MCHC	0.233091	0.00092238	0.0162954	miR_1846a_5p
GGGGCCUGGCGGUGGGCGG	TG	0.202071	0.00383797	0.0411106	MCHC	0.284736	4.57983e-05	0.00202931	miR_2861
CCGGGUGGGGCUGGGCUGGG	TG	0.202173	0.00381981	0.0409962	MCHC	0.249365	0.00038254	0.00898084	miR_1584
CUGGAGCGCGCGGGCGAGGCAGGC	TG	0.20509	0.00333217	0.0374136	MCHC	0.197265	0.00522656	0.0499105	miR_5130
GCGGGAUGGGCUGGGCCGGG	TG	0.209555	0.00269403	0.0325349	MCHC	0.237962	0.000713148	0.0136991	miR_2974
CCUGGUACGGGGCCGUGGGAGAG	TG	0.212159	0.00237519	0.0301482	MCHC	0.248165	0.000409017	0.00936503	miR_150_star
GGGGGGCAGGAGGGGCUCA	TG	0.21279	0.00230333	0.0295272	MCHC	0.223851	0.00148119	0.0224068	miR_328a_star
AGGCGGGGCGCCGCGGGACCGC	TG	0.214016	0.00216918	0.0284745	MCHC	0.250696	0.000355035	0.00852122	miR_663
CGGGAGGGGAGGGAGGGCGGG	TG	0.214044	0.00216618	0.0284443	MCHC	0.222396	0.00159316	0.0234753	miR_2127
CGGGUGAGGGCGGUGGGGGA	TG	0.214557	0.00211234	0.0280735	MCHC	0.205443	0.00360294	0.0394719	miR_1790
GGGGGGCAGGAGGGGCUCAGGG	TG	0.214793	0.00208789	0.0279351	MCHC	0.231927	0.000980103	0.0169546	miR_328_star
CCCCAGGGCGACGCGGCGGG	TG	0.215936	0.0019734	0.0270189	MCHC	0.22655	0.00129229	0.0204304	miR_1915
GGGUCCCGGGGAGGGGGG	TG	0.2214	0.00150112	0.0226061	MCHC	0.212918	0.00253311	0.0313085	miR_4281
CACGGCCGCCGCCGGGCGCC	TG	0.221632	0.00148352	0.0224337	MCHC	0.253038	0.000311046	0.00778114	miR_4332
UCGAAUCCCAGCGGUGCCUCU	TG	0.222384	0.00142793	0.0219571	MCHC	0.203812	0.00388467	0.0414565	miR_5100
AGCAGCAUUGUACAGGGCUAUC	TG	0.225559	0.00121356	0.0195249	MCHC	0.226526	0.00129384	0.0204408	miR_107
CUCGGCGCGGGGCGCGGGCUCC	TG	0.226035	0.0011841	0.0192205	MCHC	0.245429	0.000475857	0.0104369	miR_1469
GGGAGAAGGGUCGGGGC	TG	0.226573	0.00115155	0.0188866	MCHC	0.205894	0.00352827	0.0388775	miR_4516
CGGCGCGACCGGCCCGGGG	TG	0.227737	0.00108403	0.0181687	MCHC	0.213578	0.00245417	0.0307231	miR_4634
UGCAGGUGAUGGCGGGGCUG	TG	0.231501	0.00088969	0.0158715	MCHC	0.254597	0.000284645	0.00734508	miR_1636
AGGCGGGCCGGGGUUGGA	TG	0.23506	0.00073592	0.013998	MCHC	0.263234	0.000172347	0.00521063	miR_2899
AGCAGCAUUGUACAGGGCUAUCA	TG	0.236237	0.00069074	0.013404	MCHC	0.215396	0.00224805	0.0291624	miR_107
GGGGCCUGGCGGCGGGCGG	TG	0.237326	0.00065122	0.0129646	MCHC	0.342347	7.44641e-07	8.98042e-05	miR_2861
GCGGAGCGGAGCGGAGCGGGG	TG	0.239345	0.00058342	0.0120818	MCHC	0.217373	0.00204187	0.0276148	miR_2976
CCGGGCCGGGCGGGCGGG	TG	0.240793	0.00053887	0.011391	MCHC	0.265723	0.000148667	0.00468901	miR_2981
UGUAAACAUCCCCGACUGGAAGCU	TG	0.241618	0.00051494	0.0110342	MCHC	0.21465	0.00233062	0.0297637	miR_30d
AGGGAGGGACGGGGGCUGUGC	TG	0.241674	0.00051334	0.0110108	MCHC	0.234139	0.000873108	0.0156584	miR_149_star
AGGGCGGGCGGCGACUGGAA	TG	0.241909	0.00050672	0.0109061	MCHC	0.329327	2.03795e-06	0.00018783	miR_2900
CUGCUGGGUCGGGGCAUUAACA	TG	0.245412	0.00041695	0.00947722	MCHC	0.204139	0.00382661	0.0410391	miR_1000_3p
GUGGGUGGGGGCAUCUCGGA	TG	0.246477	0.00039272	0.00913126	MCHC	0.25393	0.000295671	0.00751241	miR_1230
GUGGGUUGGGGCGGGCUCUG	TG	0.249809	0.00032512	0.0080142	MCHC	0.213707	0.00243905	0.0306817	miR_3940_5p
GGUGGGGUGGGGGGGUUGG	TG	0.251927	0.00028795	0.00738494	MCHC	0.21096	0.00278115	0.0332024	miR_2888
GGGUGCGGGCCGGCGGGG	TG	0.257287	0.0002108	0.00598262	MCHC	0.261015	0.00019638	0.00568754	miR_4466
GGCGGGUGCGGGGGUGG	TG	0.257632	0.00020655	0.00589841	MCHC	0.221133	0.00169663	0.0244084	miR_3656
GGGGGCGGUGGGGGGCGGGG	TG	0.258229	0.00019941	0.00573574	MCHC	0.243695	0.000523319	0.011181	miR_1777b
GUGGGCGGUGCGGGGCGGCG	TG	0.259973	0.00017983	0.0053576	MCHC	0.253733	0.000299019	0.0075755	miR_1777
GGCGGCGGCGGAGGCGGGGG	TG	0.263242	0.00014788	0.00467426	MCHC	0.268215	0.000128027	0.00423963	miR_3960
GGGGCUGGGGCCGGGGCCGAGC	TG	0.26363	0.00014446	0.00460948	MCHC	0.235107	0.000829726	0.0151831	miR_762
AAGGCGGCGGCGGCGGCCG	TG	0.263917	0.00014198	0.00455507	MCHC	0.301534	1.50447e-05	0.00088169	miR_3885_5p
GUGGGUUGGGGGCGGGGG	TG	0.265757	0.00012699	0.00422774	MCHC	0.242187	0.000568107	0.0118827	miR_1346
UGGGGGCGGUGGGGGGCGGG	TG	0.267201	0.00011628	0.0039742	MCHC	0.234884	0.000839546	0.0152885	miR_1777a
GCGGGCGGGGCCGGGGGCGGGG	TG	0.268852	0.00010508	0.00370099	MCHC	0.27249	9.87425e-05	0.00352878	miR_5126
AGCAGGUGCGGGGCGGCG	TG	0.270192	9.67372e-05	0.00348556	MCHC	0.259037	0.000220396	0.00616123	miR_3665
AGGGGCGGGAGGGGUCGGGC	TG	0.276831	6.38e-05	0.00256302	MCHC	0.267709	0.000131989	0.00434853	miR_1607
CGGGGGUGGCGGGGAGGGGG	TG	0.277522	6.10575e-05	0.00250045	MCHC	0.239467	0.000657957	0.0130199	miR_2305
GGGGCGGGGGGGCGGGUG	TG	0.278688	5.66784e-05	0.00237897	MCHC	0.257457	0.000241525	0.00658373	miR_2881
GCCGGCGGGAGCCCCAGGGAG	TG	0.287411	3.21383e-05	0.0015478	MCHC	0.281196	5.74e-05	0.00239843	miR_2137
UCAGUGCAUGACAGAACUUUGG	TG	-0.293566	2.12925e-05	0.00114514	MCV	0.202668	0.00356464	0.0391404	miR_152
UCAGUGCAUGACAGAACUUGGG	TG	-0.230796	0.00092341	0.0163005	MCV	0.232775	0.000783064	0.0146562	miR_152
UAAUACUGCCUGGUAAUGAUGAC	TG	-0.204012	0.00350552	0.0386853	MCV	0.238276	0.000580816	0.012045	miR_200b
UUCACAGUGGCUAAGUUCUGC	TG	-0.200962	0.00404066	0.0425528	MCV	0.194979	0.00508588	0.0491257	miR_27b
UUGGGGCUGGGCUGGGGGCA	TG	0.195394	0.00521044	0.049804	MCV	-0.224644	0.00120273	0.0194292	miR_1584
CUGGGUUGGGCUGGGCUGGG	TG	0.195811	0.00511324	0.0492514	MCV	-0.230941	0.000863758	0.0155688	miR_4507
CGGCGGCAGCGCCGGGGCG	TG	0.199243	0.00437357	0.0446303	MCV	-0.208145	0.00274597	0.0329351	miR_2885
UGGGGAGCGGCCCCCGGGCGGG	TG	0.20043	0.00414107	0.0432012	MCV	-0.231694	0.000829763	0.0151831	miR_1343
GUGGGGCCAGGCGGUGGUGG	TG	0.201209	0.00399466	0.0421799	MCV	-0.204993	0.00319339	0.0364158	miR_1227
CCCGGGGCGCCCGAGGGG	TG	0.201561	0.00393	0.0417591	MCV	-0.206955	0.00290781	0.0341444	miR_1394
GGGGCCUGGCGGUGGGCGG	TG	0.202071	0.00383797	0.0411106	MCV	-0.232909	0.000777447	0.0145823	miR_2861
CCGGGUGGGGCUGGGCUGGG	TG	0.202173	0.00381981	0.0409962	MCV	-0.236077	0.000655045	0.0129938	miR_1584
GCGGGAUGGGCUGGGCCGGG	TG	0.209555	0.00269403	0.0325349	MCV	-0.214426	0.00201962	0.0273985	miR_2974
CGGGAGGGGAGGGAGGGCGGG	TG	0.214044	0.00216618	0.0284443	MCV	-0.237353	0.00061097	0.0124347	miR_2127
CGGGUGAGGGCGGUGGGGGA	TG	0.214557	0.00211234	0.0280735	MCV	-0.259335	0.00017344	0.00523064	miR_1790
GGGGGGCAGGAGGGGCUCAGGG	TG	0.214793	0.00208789	0.0279351	MCV	-0.200452	0.00395412	0.0418934	miR_328_star
CCCCAGGGCGACGCGGCGGG	TG	0.215936	0.0019734	0.0270189	MCV	-0.262116	0.000146705	0.00465394	miR_1915
CGGGCGUGGUGGUGGGGG	TG	0.218458	0.00174072	0.024863	MCV	-0.240767	0.000506169	0.0109051	miR_1268
GGGUCCCGGGGAGGGGGG	TG	0.2214	0.00150112	0.0226061	MCV	-0.278766	5.17809e-05	0.00222242	miR_4281
CUCGGCGCGGGGCGCGGGCUCC	TG	0.226035	0.0011841	0.0192205	MCV	-0.205164	0.00316744	0.0362142	miR_1469
GGGAGAAGGGUCGGGGC	TG	0.226573	0.00115155	0.0188866	MCV	-0.2315	0.000838388	0.0152847	miR_4516
AGGGGGCGGGCUCCGGCG	TG	0.22726	0.00111122	0.0184542	MCV	-0.195796	0.00490026	0.0479704	miR_4488
UGCAGGUGAUGGCGGGGCUG	TG	0.231501	0.00088969	0.0158715	MCV	-0.246313	0.000370692	0.00879285	miR_1636
GAGGGAGGGACGGGGGCGGUGC	TG	0.234683	0.00075097	0.0142132	MCV	-0.203333	0.00345466	0.0382882	miR_149_star
AGGCGGGCCGGGGUUGGA	TG	0.23506	0.00073592	0.013998	MCV	-0.195943	0.00486764	0.0477472	miR_2899
GGGGCCUGGCGGCGGGCGG	TG	0.237326	0.00065122	0.0129646	MCV	-0.225924	0.00112529	0.0186319	miR_2861
GCGGAGCGGAGCGGAGCGGGG	TG	0.239345	0.00058342	0.0120818	MCV	-0.234664	0.000707273	0.0136281	miR_2976
CCGGGCCGGGCGGGCGGG	TG	0.240793	0.00053887	0.011391	MCV	-0.24658	0.000365127	0.00869411	miR_2981
AGGGAGGGACGGGGGCUGUGC	TG	0.241674	0.00051334	0.0110108	MCV	-0.194759	0.00513691	0.0493832	miR_149_star
AGGGCGGGCGGCGACUGGAA	TG	0.241909	0.00050672	0.0109061	MCV	-0.196677	0.00470705	0.0468092	miR_2900
GUGGGUUGGGGCGGGCUCUG	TG	0.249809	0.00032512	0.0080142	MCV	-0.21211	0.00226419	0.0292621	miR_3940_5p
GGUGGGGUGGGGGGGUUGG	TG	0.251927	0.00028795	0.00738494	MCV	-0.201809	0.00371125	0.0401957	miR_2888
GGCCGGGGGACGGGCUGGGA	TG	0.2553	0.00023682	0.00648781	MCV	-0.226813	0.00107418	0.0180589	miR_2911
GGGUGCGGGCCGGCGGGG	TG	0.257287	0.0002108	0.00598262	MCV	-0.239911	0.000530733	0.0112876	miR_4466
GGCGGGUGCGGGGGUGG	TG	0.257632	0.00020655	0.00589841	MCV	-0.227874	0.00101605	0.0173908	miR_3656
GGGGGCGGUGGGGGGCGGGG	TG	0.258229	0.00019941	0.00573574	MCV	-0.264365	0.000127961	0.00423963	miR_1777b
GUGGGCGGUGCGGGGCGGCG	TG	0.259973	0.00017983	0.0053576	MCV	-0.234092	0.000729469	0.013927	miR_1777
GGCGGCGGCGGAGGCGGGGG	TG	0.263242	0.00014788	0.00467426	MCV	-0.26034	0.000163296	0.00502019	miR_3960
AAGGCGGCGGCGGCGGCCG	TG	0.263917	0.00014198	0.00455507	MCV	-0.244299	0.000415427	0.00945739	miR_3885_5p
GUGGGUUGGGGGCGGGGG	TG	0.265757	0.00012699	0.00422774	MCV	-0.253292	0.000247962	0.0067008	miR_1346
UGGGGGCGGUGGGGGGCGGG	TG	0.267201	0.00011628	0.0039742	MCV	-0.260035	0.000166318	0.00508811	miR_1777a
GCGGGCGGGGCCGGGGGCGGGG	TG	0.268852	0.00010508	0.00370099	MCV	-0.232214	0.000806971	0.0149377	miR_5126
AGCAGGUGCGGGGCGGCG	TG	0.270192	9.67372e-05	0.00348556	MCV	-0.234417	0.000716775	0.0137567	miR_3665
AGGGGCGGGAGGGGUCGGGC	TG	0.276831	6.38e-05	0.00256302	MCV	-0.232639	0.000788805	0.0147259	miR_1607
CGGGGGUGGCGGGGAGGGGG	TG	0.277522	6.10575e-05	0.00250045	MCV	-0.242347	0.000463526	0.0102176	miR_2305
GGGGCGGGGGGGCGGGUG	TG	0.278688	5.66784e-05	0.00237897	MCV	-0.246391	0.000369054	0.00876639	miR_2881
AAGGGGGGGGGGGGAAAGA	TG	0.28173	4.66033e-05	0.00205458	MCV	-0.254899	0.000225673	0.00626874	miR_2919
AUCACAUUGCCAGGGAUUU	TG	-0.297597	1.61766e-05	0.00093182	MPV	0.221952	0.00145963	0.022257	miR_23a
AUCACAUUGCCAGGGAUUUC	TG	-0.291768	2.40371e-05	0.00125369	MPV	0.211605	0.00244006	0.0306817	miR_23a
AACCCUGUAGAUCCGAAUUUGUG	TG	-0.289237	2.84714e-05	0.001418	MPV	0.209242	0.00273481	0.0328282	miR_10
AUCACAUUGCCAGGGAUUA	TG	-0.285426	3.66275e-05	0.00170583	MPV	0.202643	0.00373726	0.040333	miR_23b
UAAUACUGCCUGGUAAUGAUGAU	TG	-0.214753	0.0020921	0.0279488	MPV	0.19605	0.00505851	0.0489937	miR_200b
UGAGAACUGAAUUCCAUAGGCUGU	TG	-0.195679	0.00514393	0.0494021	MPV	0.247103	0.000379118	0.00892314	miR_146b
UAACACUGUCUGGUAACGAUGU	TG	-0.26844	0.00010778	0.00376252	PLT	-0.19746	0.00506843	0.0490399	miR_200a
UAACACUGUCUGGUAACGAUGUU	TG	-0.214562	0.00211182	0.0280735	PLT	-0.226227	0.00127678	0.0202592	miR_200a
UCAGUGCAUGACAGAACUUGA	TG	-0.328028	1.77336e-06	0.00016914	RBC	-0.245288	0.000392873	0.00913126	miR_152a
UAGCAGCACAGAAAUAUUGGCA	TG	-0.295596	1.855e-05	0.00103718	RBC	-0.253624	0.000243206	0.00660078	miR_195
UCAGUGCAUGACAGAACUUUGG	TG	-0.293566	2.12925e-05	0.00114514	RBC	-0.295829	1.65852e-05	0.00094663	miR_152
UUAAUGCUAAUCGUGAUAGGGGU	TG	-0.293378	2.1565e-05	0.00115695	RBC	-0.197306	0.00457327	0.0459089	miR_155
UACCCUGUAGAUCCGAAUUUGUG	TG	-0.291443	2.45678e-05	0.00127887	RBC	-0.195051	0.00506927	0.0490399	miR_10a
UUAAUGCUAAUUGUGAUAGGGGU	TG	-0.288376	3.015e-05	0.00148137	RBC	-0.259074	0.000176179	0.00528996	miR_155
CAAAGUGCUCAUAGUGCAGGUAG	TG	-0.282957	4.30384e-05	0.00193443	RBC	-0.225819	0.00113144	0.0186985	miR_20b
UAGCAGCACAGAAAUAUUGGC	TG	-0.281374	4.769e-05	0.00209379	RBC	-0.233031	0.000772402	0.0145114	miR_195
UGAGAACUGAAUUCCAUGGGUU	TG	-0.245605	0.00041247	0.00941094	RBC	-0.226549	0.00108915	0.0182128	miR_146a
UCAGUGCAUGACAGAACUUGGG	TG	-0.230796	0.00092341	0.0163005	RBC	-0.308521	6.77553e-06	0.00047997	miR_152
GUGAAAUGUUUAGGACCACUAG	TG	-0.221771	0.00147308	0.022353	RBC	-0.198392	0.00435028	0.0444865	miR_203
UGGCUCAGUUCAGCAGGACAG	TG	-0.21144	0.00245968	0.0307722	RBC	-0.257744	0.000190715	0.00555866	miR_24b
UAAUACUGCCUGGUAAUGAUGAC	TG	-0.204012	0.00350552	0.0386853	RBC	-0.210275	0.00247673	0.0308643	miR_200b
UUGGGGCUGGGCUGGGGGCA	TG	0.195394	0.00521044	0.049804	RBC	0.33977	6.22554e-07	7.76472e-05	miR_1584
CUGGGUUGGGCUGGGCUGGG	TG	0.195811	0.00511324	0.0492514	RBC	0.356012	1.61612e-07	2.94465e-05	miR_4507
AUGGAUGGGGGUGAGGGGUGCA	TG	0.198493	0.00452644	0.0455956	RBC	0.301847	1.09056e-05	0.00069095	miR_2392
CGGCGGCAGCGCCGGGGCG	TG	0.199243	0.00437357	0.0446303	RBC	0.365326	7.2038e-08	1.63742e-05	miR_2885
UGGGGAGCGGCCCCCGGGCGGG	TG	0.20043	0.00414107	0.0432012	RBC	0.368033	5.66805e-08	1.44265e-05	miR_1343
CGUGGUGGUGGGGGUGGGG	TG	0.200791	0.0040727	0.0427258	RBC	0.349655	2.76481e-07	4.35388e-05	miR_3897_3p
GUGGGGCCAGGCGGUGGUGG	TG	0.201209	0.00399466	0.0421799	RBC	0.350301	2.61937e-07	4.15473e-05	miR_1227
CCCGGGGCGCCCGAGGGG	TG	0.201561	0.00393	0.0417591	RBC	0.383388	1.39487e-08	6.16816e-06	miR_1394
AGUGAGGAGGCCGGGGCCGCU	TG	0.201738	0.00389783	0.0415353	RBC	0.34313	4.73912e-07	6.42488e-05	miR_1846a_5p
GGGGCCUGGCGGUGGGCGG	TG	0.202071	0.00383797	0.0411106	RBC	0.328046	1.57302e-06	0.00015337	miR_2861
CCGGGUGGGGCUGGGCUGGG	TG	0.202173	0.00381981	0.0409962	RBC	0.331877	1.16686e-06	0.00012644	miR_1584
CUGGAGCGCGCGGGCGAGGCAGGC	TG	0.20509	0.00333217	0.0374136	RBC	0.336927	7.82164e-07	9.30478e-05	miR_5130
GGGUGGUGGUGGAAGUCGGGG	TG	0.205364	0.00328941	0.0371048	RBC	0.365944	6.82128e-08	1.58841e-05	miR_3751
CGGGACCGGGGUCCGGUGCG	TG	0.207045	0.00303757	0.0351331	RBC	0.265178	0.000121748	0.00408598	miR_2887
AGGGACGGGACGCGGUGCAGUGUU	TG	0.209162	0.00274545	0.0329351	RBC	0.301605	1.10925e-05	0.00069872	miR_92b_star
GCGGGAUGGGCUGGGCCGGG	TG	0.209555	0.00269403	0.0325349	RBC	0.347037	3.43718e-07	5.03441e-05	miR_2974
CCUGGUACGGGGCCGUGGGAGAG	TG	0.212159	0.00237519	0.0301482	RBC	0.315861	3.9606e-06	0.00031582	miR_150_star
GGGGGGCAGGAGGGGCUCA	TG	0.21279	0.00230333	0.0295272	RBC	0.357422	1.43247e-07	2.74346e-05	miR_328a_star
AGGCGGGGCGCCGCGGGACCGC	TG	0.214016	0.00216918	0.0284745	RBC	0.355078	1.75012e-07	3.1019e-05	miR_663
CGGGAGGGGAGGGAGGGCGGG	TG	0.214044	0.00216618	0.0284443	RBC	0.31291	4.92312e-06	0.00037613	miR_2127
CGGGUGAGGGCGGUGGGGGA	TG	0.214557	0.00211234	0.0280735	RBC	0.338902	6.67654e-07	8.18727e-05	miR_1790
GGGGGGCAGGAGGGGCUCAGGG	TG	0.214793	0.00208789	0.0279351	RBC	0.356211	1.58899e-07	2.9228e-05	miR_328_star
CCCCAGGGCGACGCGGCGGG	TG	0.215936	0.0019734	0.0270189	RBC	0.346879	3.48246e-07	5.03441e-05	miR_1915
AAAGUGCUGUUCGUGCAGGUAG	TG	0.21703	0.00186922	0.0260773	RBC	-0.224907	0.0011864	0.0192364	miR_93
CGGGCGUGGUGGUGGGGG	TG	0.218458	0.00174072	0.024863	RBC	0.358606	1.29383e-07	2.5746e-05	miR_1268
GGGUCCCGGGGAGGGGGG	TG	0.2214	0.00150112	0.0226061	RBC	0.364067	8.04704e-08	1.75265e-05	miR_4281
CACGGCCGCCGCCGGGCGCC	TG	0.221632	0.00148352	0.0224337	RBC	0.302821	1.01814e-05	0.00065741	miR_4332
CUCGGCGCGGGGCGCGGGCUCC	TG	0.226035	0.0011841	0.0192205	RBC	0.33989	6.1653e-07	7.71156e-05	miR_1469
GGGAGAAGGGUCGGGGC	TG	0.226573	0.00115155	0.0188866	RBC	0.341519	5.40323e-07	7.00951e-05	miR_4516
AGGGGGCGGGCUCCGGCG	TG	0.22726	0.00111122	0.0184542	RBC	0.366008	6.78275e-08	1.58789e-05	miR_4488
CGGCGCGACCGGCCCGGGG	TG	0.227737	0.00108403	0.0181687	RBC	0.306174	8.02086e-06	0.0005448	miR_4634
UGCAGGUGAUGGCGGGGCUG	TG	0.231501	0.00088969	0.0158715	RBC	0.356456	1.55596e-07	2.89858e-05	miR_1636
CGGGGCGGCAGGGGCCUC	TG	0.233179	0.00081382	0.01502	RBC	0.37337	3.51041e-08	1.0977e-05	miR_3196
GAGGGAGGGACGGGGGCGGUGC	TG	0.234683	0.00075097	0.0142132	RBC	0.337026	7.76039e-07	9.278e-05	miR_149_star
AGGCGGGCCGGGGUUGGA	TG	0.23506	0.00073592	0.013998	RBC	0.367552	5.9158e-08	1.47149e-05	miR_2899
UUGGGGCUGGGGAGAGGCGGG	TG	0.236119	0.00069514	0.0134535	RBC	0.326709	1.74418e-06	0.00016708	miR_2374
GGGGCCUGGCGGCGGGCGG	TG	0.237326	0.00065122	0.0129646	RBC	0.346832	3.49596e-07	5.03441e-05	miR_2861
GCGGAGCGGAGCGGAGCGGGG	TG	0.239345	0.00058342	0.0120818	RBC	0.357108	1.47157e-07	2.78884e-05	miR_2976
CCGGGCCGGGCGGGCGGG	TG	0.240793	0.00053887	0.011391	RBC	0.390941	6.81188e-09	3.97614e-06	miR_2981
AGGGAGGGACGGGGGCUGUGC	TG	0.241674	0.00051334	0.0110108	RBC	0.36883	5.27962e-08	1.3596e-05	miR_149_star
AGGGCGGGCGGCGACUGGAA	TG	0.241909	0.00050672	0.0109061	RBC	0.330555	1.29417e-06	0.00013266	miR_2900
GAGACUGGGGUGGGGCC	TG	0.244149	0.00044745	0.00996372	RBC	0.363301	8.60608e-08	1.829e-05	miR_4463
CUGCUGGGUCGGGGCAUUAACA	TG	0.245412	0.00041695	0.00947722	RBC	0.362089	9.56693e-08	1.99439e-05	miR_1000_3p
GUGGGUGGGGGCAUCUCGGA	TG	0.246477	0.00039272	0.00913126	RBC	0.309752	6.1983e-06	0.00045459	miR_1230
GUGGGUUGGGGCGGGCUCUG	TG	0.249809	0.00032512	0.0080142	RBC	0.346919	3.47091e-07	5.03441e-05	miR_3940_5p
GGUGGGGUGGGGGGGUUGG	TG	0.251927	0.00028795	0.00738494	RBC	0.366684	6.38914e-08	1.554e-05	miR_2888
CUCUAAGGGCUGGGCCGGUCGG	TG	0.25471	0.0002451	0.00664697	RBC	0.286677	3.08242e-05	0.00150774	miR_2487
GGCCGGGGGACGGGCUGGGA	TG	0.2553	0.00023682	0.00648781	RBC	0.36642	6.54036e-08	1.56246e-05	miR_2911
GGGUGCGGGCCGGCGGGG	TG	0.257287	0.0002108	0.00598262	RBC	0.367624	5.8778e-08	1.47039e-05	miR_4466
GGCGGGUGCGGGGGUGG	TG	0.257632	0.00020655	0.00589841	RBC	0.385892	1.10209e-08	5.29931e-06	miR_3656
GGGGGCGGUGGGGGGCGGGG	TG	0.258229	0.00019941	0.00573574	RBC	0.396511	3.96868e-09	2.99553e-06	miR_1777b
GUGGGCGGUGCGGGGCGGCG	TG	0.259973	0.00017983	0.0053576	RBC	0.372134	3.92546e-08	1.1615e-05	miR_1777
GGCGGCGGCGGAGGCGGGGG	TG	0.263242	0.00014788	0.00467426	RBC	0.382067	1.57814e-08	6.84038e-06	miR_3960
GGGGCUGGGGCCGGGGCCGAGC	TG	0.26363	0.00014446	0.00460948	RBC	0.356037	1.61268e-07	2.94465e-05	miR_762
AAGGCGGCGGCGGCGGCCG	TG	0.263917	0.00014198	0.00455507	RBC	0.334814	9.25456e-07	0.00010634	miR_3885_5p
CUGCGGGGGAGGAGGGAGGGGG	TG	0.264455	0.00013744	0.00447366	RBC	0.348408	3.06766e-07	4.693e-05	miR_1770
GUGGGUUGGGGGCGGGGG	TG	0.265757	0.00012699	0.00422774	RBC	0.381404	1.67871e-08	7.135e-06	miR_1346
GGGGCUGGGCGCGCGCC	TG	0.26628	0.00012301	0.00411718	RBC	0.245346	0.000391582	0.00911845	miR_4492
UGGGGGCGGUGGGGGGCGGG	TG	0.267201	0.00011628	0.0039742	RBC	0.377905	2.3206e-08	8.68303e-06	miR_1777a
GCGGGCGGGGCCGGGGGCGGGG	TG	0.268852	0.00010508	0.00370099	RBC	0.399593	2.9306e-09	2.37585e-06	miR_5126
AGCAGGUGCGGGGCGGCG	TG	0.270192	9.67372e-05	0.00348556	RBC	0.335776	8.57404e-07	0.00010036	miR_3665
AGGGGCGGGAGGGGUCGGGC	TG	0.276831	6.38e-05	0.00256302	RBC	0.388683	8.45556e-09	4.68566e-06	miR_1607
GGGGCGCGGCCGGAUCG	TG	0.276924	6.34223e-05	0.00255481	RBC	0.336997	7.778e-07	9.278e-05	miR_3178
CGGGGGUGGCGGGGAGGGGG	TG	0.277522	6.10575e-05	0.00250045	RBC	0.383205	1.41887e-08	6.21153e-06	miR_2305
GGGGCGGGGGGGCGGGUG	TG	0.278688	5.66784e-05	0.00237897	RBC	0.391623	6.37896e-09	3.90284e-06	miR_2881
GCGGGGCUGGGCGCGCG	TG	0.280257	5.125e-05	0.0022018	RBC	0.320699	2.75808e-06	0.00024149	miR_4508
AAGGGGGGGGGGGGAAAGA	TG	0.28173	4.66033e-05	0.00205458	RBC	0.371272	4.24245e-08	1.21389e-05	miR_2919
GCCGGCGGGAGCCCCAGGGAG	TG	0.287411	3.21383e-05	0.0015478	RBC	0.358108	1.35044e-07	2.63926e-05	miR_2137
CUCCGGGACGGCUGGGC	TG	0.317993	3.77685e-06	0.00030506	RBC	0.330672	1.28238e-06	0.00013241	miR_4497
UGCGGGGCUAGGGCUAACAGCA	TG	0.336881	8.89655e-07	0.00010304	RBC	0.228438	0.000986306	0.0170336	miR_744
AUGGAUGGGGGUGAGGGGUGCA	TG	0.198493	0.00452644	0.0455956	WBC	-0.196537	0.00473726	0.0469948	miR_2392
GUGGGGCCAGGCGGUGGUGG	TG	0.201209	0.00399466	0.0421799	WBC	-0.200298	0.00398269	0.0420985	miR_1227
CCCGGGGCGCCCGAGGGG	TG	0.201561	0.00393	0.0417591	WBC	-0.213036	0.00216328	0.0284397	miR_1394
AGUGAGGAGGCCGGGGCCGCU	TG	0.201738	0.00389783	0.0415353	WBC	-0.205317	0.00314448	0.0360647	miR_1846a_5p
CUGGAGCGCGCGGGCGAGGCAGGC	TG	0.20509	0.00333217	0.0374136	WBC	-0.195064	0.00506623	0.0490399	miR_5130
AGGGACGGGACGCGGUGCAGUGUU	TG	0.209162	0.00274545	0.0329351	WBC	-0.214343	0.00202798	0.0274628	miR_92b_star
CACGGCCGCCGCCGGGCGCC	TG	0.221632	0.00148352	0.0224337	WBC	-0.246961	0.000357282	0.00855778	miR_4332
CGGCGCGACCGGCCCGGGG	TG	0.227737	0.00108403	0.0181687	WBC	-0.215059	0.00195715	0.0268674	miR_4634
AGGGAGGGACGGGGGCUGUGC	TG	0.241674	0.00051334	0.0110108	WBC	-0.213186	0.00214736	0.0283412	miR_149_star
CUGCUGGGUCGGGGCAUUAACA	TG	0.245412	0.00041695	0.00947722	WBC	-0.199183	0.00419427	0.0434836	miR_1000_3p
GGGGCUGGGCGCGCGCC	TG	0.26628	0.00012301	0.00411718	WBC	-0.221704	0.00139944	0.0216867	miR_4492
CGCGCCGGGCCCGGGUU	TG	0.266501	0.00012137	0.00408082	WBC	-0.214067	0.00205592	0.0276936	miR_3195
GCCGGCGGGAGCCCCAGGGAG	TG	0.287411	3.21383e-05	0.0015478	WBC	-0.201967	0.00368386	0.039998	miR_2137
