# Supplementary material for: Genetic architecture and regulatory impact on hepatic microRNA expression linked to immune and metabolic traits
Source: Open Biol. 2017 Nov 8;7(11):170101. doi: 10.1098/rsob.170101 (PMC5717336; doi:10.1098/rsob.170101)
Supplement: Table S5 [file rsob170101supp5.xlsx]

## Sheet: Tabelle2
Electronic supplementary material
Siriluck Ponsuksili, Nares Trakooljul, Frieder Hadlich, Fiete Haack, Eduard Murani, and Klaus Wimmers
Genetic architecture and regulatory impact on hepatic microRNA expression linked to immune and metabolic traits
Open Biology
DOI: 10.1098/rsob.2016
Table S5:
Correlations between miRNAs, mRNAs and biochemical traits
(mRNAs listed are predicted as targets and are negatively correlated to miRNA)
(miRNA and mRNA are also correlated with the same phenotypes)
				Correlation coefficient (r) between miRNA and phenotype				Correlation coefficient (r) between mRNA and phenotype						Correlation coefficient (r) between miRNA and mRNA predicted as targets with energy morn than -25
Phenotype	Prob_set ID	miR_family	Sequence	r	p value	fdr		Probeset	gene_name	r	p value	fdr		r	p value	fdr	energy
ALB	hsa_miR_4634_st	miR_4634	CGGCGCGACCGGCCCGGGG	0.217939	0.00156519	0.0231545		SNOWBALL_000350_st	SCD	-0.23327	5.0696e-05	0.00226225		-0.396057	2.92219e-09	2.84786e-07	-31.5
ALB	mmu_miR_2137_st	miR_2137	GCCGGCGGGAGCCCCAGGGAG	0.215209	0.00179783	0.0254287		SNOWBALL_000350_st	SCD	-0.23327	5.0696e-05	0.00226225		-0.36244	6.93673e-08	3.8302e-06	-31.3
BUN	mdo_miR_193_st	miR_193	AACUGGCCUACAAAGUCCCAG	0.225535	0.00105508	0.0178544		SNOWBALL_008494_st	ZC3H4	-0.207923	0.00031634	0.00843112		-0.240998	0.00043956	0.00407281	-27.7
BUN	mdo_miR_193_st	miR_193	AACUGGCCUACAAAGUCCCAG	0.225535	0.00105508	0.0178544		SNOWBALL_012471_st	BCL9L	-0.208763	0.0002987	0.00811103		-0.269356	8.01956e-05	0.00108285	-28.3
BUN	mdo_miR_193_st	miR_193	AACUGGCCUACAAAGUCCCAG	0.225535	0.00105508	0.0178544		SNOWBALL_012802_st	JAM3	-0.205385	0.00037566	0.00953755		-0.262236	0.0001252	0.00153479	-26.6
BUN	mdo_miR_193_st	miR_193	AACUGGCCUACAAAGUCCCAG	0.225535	0.00105508	0.0178544		SNOWBALL_015274_st	CLEC3B	-0.260049	5.80562e-06	0.00045051		-0.402134	1.58527e-09	1.72026e-07	-29.3
BUN	mdo_miR_193_st	miR_193	AACUGGCCUACAAAGUCCCAG	0.225535	0.00105508	0.0178544		SNOWBALL_023437_st	VSIG4	-0.254037	9.64768e-06	0.0006618		-0.229506	0.00082948	0.00664287	-25.6
BUN	mdo_miR_193_st	miR_193	AACUGGCCUACAAAGUCCCAG	0.225535	0.00105508	0.0178544		SNOWBALL_027342_st	LOC100522953	-0.26879	2.71231e-06	0.00025514		-0.283222	3.248e-05	0.00053168	-33
BUN	mdo_miR_193_st	miR_193	AACUGGCCUACAAAGUCCCAG	0.225535	0.00105508	0.0178544		SNOWBALL_042789_st	TMEM229B	-0.250335	1.31084e-05	0.00082978		-0.238562	0.00050417	0.00452837	-26.7
BUN	bta_miR_671_st;eca_miR_671_5p_st;hsa_miR_671_5p_st;mml_miR_671_5p_st;mmu_miR_671_5p_st;ppy_miR_671_5p_st	miR_671	AGGAAGCCCUGGAGGGGCUGGAG	-0.205338	0.00292659	0.0342935		SNOWBALL_000350_st	SCD	0.28048	9.394e-07	0.0001131		-0.212527	0.00200551	0.0130431	-37.1
BUN	dre_miR_145_st	miR_145	GUCCAGUUUUCCCAGGAAUCCC	0.216881	0.00165187	0.0240171		SNOWBALL_003241_st	TMEM62	-0.217062	0.00016746	0.0053856		-0.34672	2.70618e-07	1.15711e-05	-25.3
BUN	dre_miR_145_st	miR_145	GUCCAGUUUUCCCAGGAAUCCC	0.216881	0.00165187	0.0240171		SNOWBALL_007427_st	C1R	-0.224268	9.94957e-05	0.00366727		-0.290423	1.99254e-05	0.00036139	-32.6
BUN	dre_miR_145_st	miR_145	GUCCAGUUUUCCCAGGAAUCCC	0.216881	0.00165187	0.0240171		SNOWBALL_008389_st	SULT2A1	-0.22997	6.51131e-05	0.0027113		-0.42486	1.4395e-10	2.35582e-08	-32.4
BUN	dre_miR_145_st	miR_145	GUCCAGUUUUCCCAGGAAUCCC	0.216881	0.00165187	0.0240171		SNOWBALL_011434_st	FGG	-0.218446	0.00015172	0.0050143		-0.363457	6.33595e-08	3.55707e-06	-26.1
BUN	dre_miR_145_st	miR_145	GUCCAGUUUUCCCAGGAAUCCC	0.216881	0.00165187	0.0240171		SNOWBALL_013754_st	UBL3	-0.24097	2.78734e-05	0.00144046		-0.36343	6.35158e-08	3.56432e-06	-26.1
BUN	dre_miR_145_st	miR_145	GUCCAGUUUUCCCAGGAAUCCC	0.216881	0.00165187	0.0240171		SNOWBALL_018821_st	SAP30L	-0.266969	3.18516e-06	0.00028684		-0.375774	2.06147e-08	1.41958e-06	-32.4
BUN	dre_miR_145_st	miR_145	GUCCAGUUUUCCCAGGAAUCCC	0.216881	0.00165187	0.0240171		SNOWBALL_023641_s_st	MATN4	0.209199	0.00028992	0.0079413		-0.181683	0.00846967	0.0385774	-27
BUN	dre_miR_145_st	miR_145	GUCCAGUUUUCCCAGGAAUCCC	0.216881	0.00165187	0.0240171		SNOWBALL_026194_s_st	FZD4	-0.242076	2.55379e-05	0.00135489		-0.250563	0.00025304	0.00265502	-27.4
BUN	bta_miR_145_st;cfa_miR_145_st;eca_miR_145_st;hsa_miR_145_st;mdo_miR_145_st;mmu_miR_145_st;pma_miR_145_st;rno_miR_145_st	miR_145	GUCCAGUUUUCCCAGGAAUCCCU	0.216908	0.00164961	0.0240002		SNOWBALL_000369_s_st	DPP4	-0.234413	4.64472e-05	0.0021178		-0.192257	0.00529004	0.0271336	-26.2
BUN	bta_miR_145_st;cfa_miR_145_st;eca_miR_145_st;hsa_miR_145_st;mdo_miR_145_st;mmu_miR_145_st;pma_miR_145_st;rno_miR_145_st	miR_145	GUCCAGUUUUCCCAGGAAUCCCU	0.216908	0.00164961	0.0240002		SNOWBALL_007427_st	C1R	-0.224268	9.94957e-05	0.00366727		-0.261213	0.00013334	0.00161196	-34.9
BUN	bta_miR_145_st;cfa_miR_145_st;eca_miR_145_st;hsa_miR_145_st;mdo_miR_145_st;mmu_miR_145_st;pma_miR_145_st;rno_miR_145_st	miR_145	GUCCAGUUUUCCCAGGAAUCCCU	0.216908	0.00164961	0.0240002		SNOWBALL_008389_st	SULT2A1	-0.22997	6.51131e-05	0.0027113		-0.38	1.38715e-08	1.02515e-06	-34.6
BUN	bta_miR_145_st;cfa_miR_145_st;eca_miR_145_st;hsa_miR_145_st;mdo_miR_145_st;mmu_miR_145_st;pma_miR_145_st;rno_miR_145_st	miR_145	GUCCAGUUUUCCCAGGAAUCCCU	0.216908	0.00164961	0.0240002		SNOWBALL_013754_st	UBL3	-0.24097	2.78734e-05	0.00144046		-0.33057	1.01626e-06	3.36363e-05	-26.1
BUN	bta_miR_145_st;cfa_miR_145_st;eca_miR_145_st;hsa_miR_145_st;mdo_miR_145_st;mmu_miR_145_st;pma_miR_145_st;rno_miR_145_st	miR_145	GUCCAGUUUUCCCAGGAAUCCCU	0.216908	0.00164961	0.0240002		SNOWBALL_017008_s_st	KIAA1279	-0.222796	0.00011082	0.00397231		-0.361703	7.40655e-08	4.04063e-06	-29.3
BUN	bta_miR_145_st;cfa_miR_145_st;eca_miR_145_st;hsa_miR_145_st;mdo_miR_145_st;mmu_miR_145_st;pma_miR_145_st;rno_miR_145_st	miR_145	GUCCAGUUUUCCCAGGAAUCCCU	0.216908	0.00164961	0.0240002		SNOWBALL_018789_st	LCP2	-0.26187	4.9651e-06	0.00040154		-0.236703	0.0005593	0.00490582	-28.1
BUN	bta_miR_145_st;cfa_miR_145_st;eca_miR_145_st;hsa_miR_145_st;mdo_miR_145_st;mmu_miR_145_st;pma_miR_145_st;rno_miR_145_st	miR_145	GUCCAGUUUUCCCAGGAAUCCCU	0.216908	0.00164961	0.0240002		SNOWBALL_018821_st	SAP30L	-0.266969	3.18516e-06	0.00028684		-0.318715	2.56111e-06	7.06123e-05	-32.4
BUN	bta_miR_145_st;cfa_miR_145_st;eca_miR_145_st;hsa_miR_145_st;mdo_miR_145_st;mmu_miR_145_st;pma_miR_145_st;rno_miR_145_st	miR_145	GUCCAGUUUUCCCAGGAAUCCCU	0.216908	0.00164961	0.0240002		SNOWBALL_020902_st	GC	-0.315894	2.78031e-08	7.34313e-06		-0.319375	2.43518e-06	6.78158e-05	-30.4
BUN	bta_miR_145_st;cfa_miR_145_st;eca_miR_145_st;hsa_miR_145_st;mdo_miR_145_st;mmu_miR_145_st;pma_miR_145_st;rno_miR_145_st	miR_145	GUCCAGUUUUCCCAGGAAUCCCU	0.216908	0.00164961	0.0240002		SNOWBALL_026194_s_st	FZD4	-0.242076	2.55379e-05	0.00135489		-0.231804	0.00073237	0.00603686	-29.1
BUN	ggo_miR_145_st;mml_miR_145_st;mne_miR_145_st;ppy_miR_145_st;ptr_miR_145_st;ssc_miR_145_st;xtr_miR_145_st	miR_145	GUCCAGUUUUCCCAGGAAUCCCUU	0.227755	0.00093787	0.0164628		SNOWBALL_000369_s_st	DPP4	-0.234413	4.64472e-05	0.0021178		-0.200849	0.00354552	0.0200814	-26.2
BUN	ggo_miR_145_st;mml_miR_145_st;mne_miR_145_st;ppy_miR_145_st;ptr_miR_145_st;ssc_miR_145_st;xtr_miR_145_st	miR_145	GUCCAGUUUUCCCAGGAAUCCCUU	0.227755	0.00093787	0.0164628		SNOWBALL_005845_st	ARHGAP30	-0.258568	6.58706e-06	0.00049434		-0.341092	4.32846e-07	1.69181e-05	-32
BUN	ggo_miR_145_st;mml_miR_145_st;mne_miR_145_st;ppy_miR_145_st;ptr_miR_145_st;ssc_miR_145_st;xtr_miR_145_st	miR_145	GUCCAGUUUUCCCAGGAAUCCCUU	0.227755	0.00093787	0.0164628		SNOWBALL_007427_st	C1R	-0.224268	9.94957e-05	0.00366727		-0.262516	0.00012306	0.00151421	-35
BUN	ggo_miR_145_st;mml_miR_145_st;mne_miR_145_st;ppy_miR_145_st;ptr_miR_145_st;ssc_miR_145_st;xtr_miR_145_st	miR_145	GUCCAGUUUUCCCAGGAAUCCCUU	0.227755	0.00093787	0.0164628		SNOWBALL_008389_st	SULT2A1	-0.22997	6.51131e-05	0.0027113		-0.385004	8.6142e-09	6.93251e-07	-35.6
BUN	ggo_miR_145_st;mml_miR_145_st;mne_miR_145_st;ppy_miR_145_st;ptr_miR_145_st;ssc_miR_145_st;xtr_miR_145_st	miR_145	GUCCAGUUUUCCCAGGAAUCCCUU	0.227755	0.00093787	0.0164628		SNOWBALL_011434_st	FGG	-0.218446	0.00015172	0.0050143		-0.322791	1.87205e-06	5.49435e-05	-26.1
BUN	ggo_miR_145_st;mml_miR_145_st;mne_miR_145_st;ppy_miR_145_st;ptr_miR_145_st;ssc_miR_145_st;xtr_miR_145_st	miR_145	GUCCAGUUUUCCCAGGAAUCCCUU	0.227755	0.00093787	0.0164628		SNOWBALL_017008_s_st	KIAA1279	-0.222796	0.00011082	0.00397231		-0.363432	6.3504e-08	3.56379e-06	-29.7
BUN	ggo_miR_145_st;mml_miR_145_st;mne_miR_145_st;ppy_miR_145_st;ptr_miR_145_st;ssc_miR_145_st;xtr_miR_145_st	miR_145	GUCCAGUUUUCCCAGGAAUCCCUU	0.227755	0.00093787	0.0164628		SNOWBALL_018789_st	LCP2	-0.26187	4.9651e-06	0.00040154		-0.241854	0.00041872	0.0039227	-28.7
BUN	ggo_miR_145_st;mml_miR_145_st;mne_miR_145_st;ppy_miR_145_st;ptr_miR_145_st;ssc_miR_145_st;xtr_miR_145_st	miR_145	GUCCAGUUUUCCCAGGAAUCCCUU	0.227755	0.00093787	0.0164628		SNOWBALL_018821_st	SAP30L	-0.266969	3.18516e-06	0.00028684		-0.320045	2.3132e-06	6.50949e-05	-32.4
BUN	ggo_miR_145_st;mml_miR_145_st;mne_miR_145_st;ppy_miR_145_st;ptr_miR_145_st;ssc_miR_145_st;xtr_miR_145_st	miR_145	GUCCAGUUUUCCCAGGAAUCCCUU	0.227755	0.00093787	0.0164628		SNOWBALL_020902_st	GC	-0.315894	2.78031e-08	7.34313e-06		-0.317782	2.74972e-06	7.47316e-05	-30.5
BUN	ggo_miR_145_st;mml_miR_145_st;mne_miR_145_st;ppy_miR_145_st;ptr_miR_145_st;ssc_miR_145_st;xtr_miR_145_st	miR_145	GUCCAGUUUUCCCAGGAAUCCCUU	0.227755	0.00093787	0.0164628		SNOWBALL_026194_s_st	FZD4	-0.242076	2.55379e-05	0.00135489		-0.234071	0.00064691	0.00548807	-29.2
BUN	ggo_miR_145_st;mml_miR_145_st;mne_miR_145_st;ppy_miR_145_st;ptr_miR_145_st;ssc_miR_145_st;xtr_miR_145_st	miR_145	GUCCAGUUUUCCCAGGAAUCCCUU	0.227755	0.00093787	0.0164628		SNOWBALL_037555_st	CAV1	-0.268419	2.8029e-06	0.00026159		-0.283858	3.11254e-05	0.00051415	-28.8
BUN	age_miR_18_st;bta_miR_18a_st;cfa_miR_18a_st;dre_miR_18a_st;fru_miR_18_st;gga_miR_18a_st;ggo_miR_18_st;lca_miR_18_st;lla_miR_18_st;mdo_miR_18_st;mml_miR_18_st;mne_miR_18_st;ppa_miR_18_st;ppy_miR_18_st;ptr_miR_18a_st;sla_miR_18_st;ssc_miR_18a_st;tgu_miR_18a_st;tni_miR_18_st	miR_18	UAAGGUGCAUCUAGUGCAGAUA	-0.213566	0.00195259	0.0268468		SNOWBALL_000988_st	ETFB	-0.240936	2.795e-05	0.00144319		-0.207545	0.00256681	0.015729	-25
BUN	age_miR_18_st;bta_miR_18a_st;cfa_miR_18a_st;dre_miR_18a_st;fru_miR_18_st;gga_miR_18a_st;ggo_miR_18_st;lca_miR_18_st;lla_miR_18_st;mdo_miR_18_st;mml_miR_18_st;mne_miR_18_st;ppa_miR_18_st;ppy_miR_18_st;ptr_miR_18a_st;sla_miR_18_st;ssc_miR_18a_st;tgu_miR_18a_st;tni_miR_18_st	miR_18	UAAGGUGCAUCUAGUGCAGAUA	-0.213566	0.00195259	0.0268468		SNOWBALL_001163_s_st	TUBB_2	0.225345	9.19147e-05	0.00346475		-0.232797	0.00069372	0.00579022	-25.5
BUN	age_miR_18_st;bta_miR_18a_st;cfa_miR_18a_st;dre_miR_18a_st;fru_miR_18_st;gga_miR_18a_st;ggo_miR_18_st;lca_miR_18_st;lla_miR_18_st;mdo_miR_18_st;mml_miR_18_st;mne_miR_18_st;ppa_miR_18_st;ppy_miR_18_st;ptr_miR_18a_st;sla_miR_18_st;ssc_miR_18a_st;tgu_miR_18a_st;tni_miR_18_st	miR_18	UAAGGUGCAUCUAGUGCAGAUA	-0.213566	0.00195259	0.0268468		SNOWBALL_002017_st	UNC93A	0.350532	5.533e-10	3.14662e-07		-0.325119	1.56206e-06	4.75026e-05	-26.9
BUN	age_miR_18_st;bta_miR_18a_st;cfa_miR_18a_st;dre_miR_18a_st;fru_miR_18_st;gga_miR_18a_st;ggo_miR_18_st;lca_miR_18_st;lla_miR_18_st;mdo_miR_18_st;mml_miR_18_st;mne_miR_18_st;ppa_miR_18_st;ppy_miR_18_st;ptr_miR_18a_st;sla_miR_18_st;ssc_miR_18a_st;tgu_miR_18a_st;tni_miR_18_st	miR_18	UAAGGUGCAUCUAGUGCAGAUA	-0.213566	0.00195259	0.0268468		SNOWBALL_004828_st	FAM195A	0.398078	1.1104e-12	1.80785e-09		-0.285516	2.78384e-05	0.00047073	-25.5
BUN	age_miR_18_st;bta_miR_18a_st;cfa_miR_18a_st;dre_miR_18a_st;fru_miR_18_st;gga_miR_18a_st;ggo_miR_18_st;lca_miR_18_st;lla_miR_18_st;mdo_miR_18_st;mml_miR_18_st;mne_miR_18_st;ppa_miR_18_st;ppy_miR_18_st;ptr_miR_18a_st;sla_miR_18_st;ssc_miR_18a_st;tgu_miR_18a_st;tni_miR_18_st	miR_18	UAAGGUGCAUCUAGUGCAGAUA	-0.213566	0.00195259	0.0268468		SNOWBALL_005024_st	SNORD89	0.224911	9.49011e-05	0.00354247		-0.32612	1.44434e-06	4.46051e-05	-26.5
BUN	age_miR_18_st;bta_miR_18a_st;cfa_miR_18a_st;dre_miR_18a_st;fru_miR_18_st;gga_miR_18a_st;ggo_miR_18_st;lca_miR_18_st;lla_miR_18_st;mdo_miR_18_st;mml_miR_18_st;mne_miR_18_st;ppa_miR_18_st;ppy_miR_18_st;ptr_miR_18a_st;sla_miR_18_st;ssc_miR_18a_st;tgu_miR_18a_st;tni_miR_18_st	miR_18	UAAGGUGCAUCUAGUGCAGAUA	-0.213566	0.00195259	0.0268468		SNOWBALL_005527_st	GPT	0.30229	1.13681e-07	2.2438e-05		-0.174858	0.0113326	0.0478876	-25
BUN	age_miR_18_st;bta_miR_18a_st;cfa_miR_18a_st;dre_miR_18a_st;fru_miR_18_st;gga_miR_18a_st;ggo_miR_18_st;lca_miR_18_st;lla_miR_18_st;mdo_miR_18_st;mml_miR_18_st;mne_miR_18_st;ppa_miR_18_st;ppy_miR_18_st;ptr_miR_18a_st;sla_miR_18_st;ssc_miR_18a_st;tgu_miR_18a_st;tni_miR_18_st	miR_18	UAAGGUGCAUCUAGUGCAGAUA	-0.213566	0.00195259	0.0268468		SNOWBALL_005561_st	CYC1	0.234769	4.51932e-05	0.00207697		-0.443634	1.7256e-11	4.00974e-09	-26.8
BUN	age_miR_18_st;bta_miR_18a_st;cfa_miR_18a_st;dre_miR_18a_st;fru_miR_18_st;gga_miR_18a_st;ggo_miR_18_st;lca_miR_18_st;lla_miR_18_st;mdo_miR_18_st;mml_miR_18_st;mne_miR_18_st;ppa_miR_18_st;ppy_miR_18_st;ptr_miR_18a_st;sla_miR_18_st;ssc_miR_18a_st;tgu_miR_18a_st;tni_miR_18_st	miR_18	UAAGGUGCAUCUAGUGCAGAUA	-0.213566	0.00195259	0.0268468		SNOWBALL_006530_st	ATP1A1	0.210079	0.00027291	0.0076082		-0.20959	0.00232113	0.0145746	-26
BUN	age_miR_18_st;bta_miR_18a_st;cfa_miR_18a_st;dre_miR_18a_st;fru_miR_18_st;gga_miR_18a_st;ggo_miR_18_st;lca_miR_18_st;lla_miR_18_st;mdo_miR_18_st;mml_miR_18_st;mne_miR_18_st;ppa_miR_18_st;ppy_miR_18_st;ptr_miR_18a_st;sla_miR_18_st;ssc_miR_18a_st;tgu_miR_18a_st;tni_miR_18_st	miR_18	UAAGGUGCAUCUAGUGCAGAUA	-0.213566	0.00195259	0.0268468		SNOWBALL_007444_st	SHMT2	0.276483	1.35732e-06	0.0001498		-0.31509	3.37117e-06	8.80066e-05	-28.7
BUN	age_miR_18_st;bta_miR_18a_st;cfa_miR_18a_st;dre_miR_18a_st;fru_miR_18_st;gga_miR_18a_st;ggo_miR_18_st;lca_miR_18_st;lla_miR_18_st;mdo_miR_18_st;mml_miR_18_st;mne_miR_18_st;ppa_miR_18_st;ppy_miR_18_st;ptr_miR_18a_st;sla_miR_18_st;ssc_miR_18a_st;tgu_miR_18a_st;tni_miR_18_st	miR_18	UAAGGUGCAUCUAGUGCAGAUA	-0.213566	0.00195259	0.0268468		SNOWBALL_010296_st	IPO4	0.214288	0.0002037	0.0061792		-0.265128	0.00010463	0.00133377	-27.4
BUN	age_miR_18_st;bta_miR_18a_st;cfa_miR_18a_st;dre_miR_18a_st;fru_miR_18_st;gga_miR_18a_st;ggo_miR_18_st;lca_miR_18_st;lla_miR_18_st;mdo_miR_18_st;mml_miR_18_st;mne_miR_18_st;ppa_miR_18_st;ppy_miR_18_st;ptr_miR_18a_st;sla_miR_18_st;ssc_miR_18a_st;tgu_miR_18a_st;tni_miR_18_st	miR_18	UAAGGUGCAUCUAGUGCAGAUA	-0.213566	0.00195259	0.0268468		SNOWBALL_010693_st	SMOC1	0.24692	1.73188e-05	0.00102226		-0.368102	4.17155e-08	2.5291e-06	-25.5
BUN	age_miR_18_st;bta_miR_18a_st;cfa_miR_18a_st;dre_miR_18a_st;fru_miR_18_st;gga_miR_18a_st;ggo_miR_18_st;lca_miR_18_st;lla_miR_18_st;mdo_miR_18_st;mml_miR_18_st;mne_miR_18_st;ppa_miR_18_st;ppy_miR_18_st;ptr_miR_18a_st;sla_miR_18_st;ssc_miR_18a_st;tgu_miR_18a_st;tni_miR_18_st	miR_18	UAAGGUGCAUCUAGUGCAGAUA	-0.213566	0.00195259	0.0268468		SNOWBALL_011390_st	RBM47	0.308215	6.21043e-08	1.38368e-05		-0.26511	0.00010475	0.00133497	-26.4
BUN	age_miR_18_st;bta_miR_18a_st;cfa_miR_18a_st;dre_miR_18a_st;fru_miR_18_st;gga_miR_18a_st;ggo_miR_18_st;lca_miR_18_st;lla_miR_18_st;mdo_miR_18_st;mml_miR_18_st;mne_miR_18_st;ppa_miR_18_st;ppy_miR_18_st;ptr_miR_18a_st;sla_miR_18_st;ssc_miR_18a_st;tgu_miR_18a_st;tni_miR_18_st	miR_18	UAAGGUGCAUCUAGUGCAGAUA	-0.213566	0.00195259	0.0268468		SNOWBALL_014260_st	TTYH2	0.229224	6.88723e-05	0.00282161		-0.415926	3.7767e-10	5.25054e-08	-28.4
BUN	age_miR_18_st;bta_miR_18a_st;cfa_miR_18a_st;dre_miR_18a_st;fru_miR_18_st;gga_miR_18a_st;ggo_miR_18_st;lca_miR_18_st;lla_miR_18_st;mdo_miR_18_st;mml_miR_18_st;mne_miR_18_st;ppa_miR_18_st;ppy_miR_18_st;ptr_miR_18a_st;sla_miR_18_st;ssc_miR_18a_st;tgu_miR_18a_st;tni_miR_18_st	miR_18	UAAGGUGCAUCUAGUGCAGAUA	-0.213566	0.00195259	0.0268468		SNOWBALL_014665_st	LOC100524170	0.211568	0.00024623	0.00707353		-0.354293	1.41756e-07	6.85444e-06	-26.1
BUN	age_miR_18_st;bta_miR_18a_st;cfa_miR_18a_st;dre_miR_18a_st;fru_miR_18_st;gga_miR_18a_st;ggo_miR_18_st;lca_miR_18_st;lla_miR_18_st;mdo_miR_18_st;mml_miR_18_st;mne_miR_18_st;ppa_miR_18_st;ppy_miR_18_st;ptr_miR_18a_st;sla_miR_18_st;ssc_miR_18a_st;tgu_miR_18a_st;tni_miR_18_st	miR_18	UAAGGUGCAUCUAGUGCAGAUA	-0.213566	0.00195259	0.0268468		SNOWBALL_015240_st	C3orf39	0.213242	0.00021918	0.00651797		-0.287767	2.38974e-05	0.00041738	-30
BUN	age_miR_18_st;bta_miR_18a_st;cfa_miR_18a_st;dre_miR_18a_st;fru_miR_18_st;gga_miR_18a_st;ggo_miR_18_st;lca_miR_18_st;lla_miR_18_st;mdo_miR_18_st;mml_miR_18_st;mne_miR_18_st;ppa_miR_18_st;ppy_miR_18_st;ptr_miR_18a_st;sla_miR_18_st;ssc_miR_18a_st;tgu_miR_18a_st;tni_miR_18_st	miR_18	UAAGGUGCAUCUAGUGCAGAUA	-0.213566	0.00195259	0.0268468		SNOWBALL_019283_s_st	NFS1	0.224189	0.00010008	0.00368488		-0.380711	1.29704e-08	9.69776e-07	-28.3
BUN	age_miR_18_st;bta_miR_18a_st;cfa_miR_18a_st;dre_miR_18a_st;fru_miR_18_st;gga_miR_18a_st;ggo_miR_18_st;lca_miR_18_st;lla_miR_18_st;mdo_miR_18_st;mml_miR_18_st;mne_miR_18_st;ppa_miR_18_st;ppy_miR_18_st;ptr_miR_18a_st;sla_miR_18_st;ssc_miR_18a_st;tgu_miR_18a_st;tni_miR_18_st	miR_18	UAAGGUGCAUCUAGUGCAGAUA	-0.213566	0.00195259	0.0268468		SNOWBALL_020821_st	ARD1ANAA10	0.224658	9.669e-05	0.00359331		-0.176793	0.0104447	0.0450745	-26.1
BUN	age_miR_18_st;bta_miR_18a_st;cfa_miR_18a_st;dre_miR_18a_st;fru_miR_18_st;gga_miR_18a_st;ggo_miR_18_st;lca_miR_18_st;lla_miR_18_st;mdo_miR_18_st;mml_miR_18_st;mne_miR_18_st;ppa_miR_18_st;ppy_miR_18_st;ptr_miR_18a_st;sla_miR_18_st;ssc_miR_18a_st;tgu_miR_18a_st;tni_miR_18_st	miR_18	UAAGGUGCAUCUAGUGCAGAUA	-0.213566	0.00195259	0.0268468		SNOWBALL_025257_st	KIAA0368	0.282104	8.07544e-07	0.00010083		-0.250588	0.00025266	0.00265195	-30.8
BUN	age_miR_18_st;bta_miR_18a_st;cfa_miR_18a_st;dre_miR_18a_st;fru_miR_18_st;gga_miR_18a_st;ggo_miR_18_st;lca_miR_18_st;lla_miR_18_st;mdo_miR_18_st;mml_miR_18_st;mne_miR_18_st;ppa_miR_18_st;ppy_miR_18_st;ptr_miR_18a_st;sla_miR_18_st;ssc_miR_18a_st;tgu_miR_18a_st;tni_miR_18_st	miR_18	UAAGGUGCAUCUAGUGCAGAUA	-0.213566	0.00195259	0.0268468		SNOWBALL_028730_st	BMPR2	0.243975	2.19513e-05	0.0012138		-0.402063	1.59678e-09	1.73059e-07	-25.6
BUN	age_miR_18_st;bta_miR_18a_st;cfa_miR_18a_st;dre_miR_18a_st;fru_miR_18_st;gga_miR_18a_st;ggo_miR_18_st;lca_miR_18_st;lla_miR_18_st;mdo_miR_18_st;mml_miR_18_st;mne_miR_18_st;ppa_miR_18_st;ppy_miR_18_st;ptr_miR_18a_st;sla_miR_18_st;ssc_miR_18a_st;tgu_miR_18a_st;tni_miR_18_st	miR_18	UAAGGUGCAUCUAGUGCAGAUA	-0.213566	0.00195259	0.0268468		SNOWBALL_029078_st	IDS	-0.213558	0.00021439	0.00641313		-0.222806	0.0011844	0.00872864	-27.7
BUN	age_miR_18_st;bta_miR_18a_st;cfa_miR_18a_st;dre_miR_18a_st;fru_miR_18_st;gga_miR_18a_st;ggo_miR_18_st;lca_miR_18_st;lla_miR_18_st;mdo_miR_18_st;mml_miR_18_st;mne_miR_18_st;ppa_miR_18_st;ppy_miR_18_st;ptr_miR_18a_st;sla_miR_18_st;ssc_miR_18a_st;tgu_miR_18a_st;tni_miR_18_st	miR_18	UAAGGUGCAUCUAGUGCAGAUA	-0.213566	0.00195259	0.0268468		SNOWBALL_033154_st	DMPK	0.304407	9.17327e-08	1.89153e-05		-0.277314	4.802e-05	0.00072367	-30.1
BUN	age_miR_18_st;bta_miR_18a_st;cfa_miR_18a_st;dre_miR_18a_st;fru_miR_18_st;gga_miR_18a_st;ggo_miR_18_st;lca_miR_18_st;lla_miR_18_st;mdo_miR_18_st;mml_miR_18_st;mne_miR_18_st;ppa_miR_18_st;ppy_miR_18_st;ptr_miR_18a_st;sla_miR_18_st;ssc_miR_18a_st;tgu_miR_18a_st;tni_miR_18_st	miR_18	UAAGGUGCAUCUAGUGCAGAUA	-0.213566	0.00195259	0.0268468		SNOWBALL_034147_st	SLC16A2	0.248741	1.49354e-05	0.00091273		-0.279531	4.151e-05	0.00064511	-25.9
BUN	age_miR_18_st;bta_miR_18a_st;cfa_miR_18a_st;dre_miR_18a_st;fru_miR_18_st;gga_miR_18a_st;ggo_miR_18_st;lca_miR_18_st;lla_miR_18_st;mdo_miR_18_st;mml_miR_18_st;mne_miR_18_st;ppa_miR_18_st;ppy_miR_18_st;ptr_miR_18a_st;sla_miR_18_st;ssc_miR_18a_st;tgu_miR_18a_st;tni_miR_18_st	miR_18	UAAGGUGCAUCUAGUGCAGAUA	-0.213566	0.00195259	0.0268468		SNOWBALL_041855_st	RBM26	0.208204	0.00031034	0.00830784		-0.280076	4.00442e-05	0.00062711	-26
BUN	age_miR_18_st;bta_miR_18a_st;cfa_miR_18a_st;dre_miR_18a_st;fru_miR_18_st;gga_miR_18a_st;ggo_miR_18_st;lca_miR_18_st;lla_miR_18_st;mdo_miR_18_st;mml_miR_18_st;mne_miR_18_st;ppa_miR_18_st;ppy_miR_18_st;ptr_miR_18a_st;sla_miR_18_st;ssc_miR_18a_st;tgu_miR_18a_st;tni_miR_18_st	miR_18	UAAGGUGCAUCUAGUGCAGAUA	-0.213566	0.00195259	0.0268468		SNOWBALL_047406_st	ALDH4A1	0.370147	4.8213e-11	4.38298e-08		-0.211822	0.00207748	0.0133968	-27.3
BUN	cfa_miR_29a_st;eca_miR_29a_st;hsa_miR_29a_st;mmu_miR_29a_st;rno_miR_29a_st	miR_29a	UAGCACCAUCUGAAAUCGGUUA	0.209785	0.00235602	0.0300006		SNOWBALL_021230_s_st	LEPR	-0.394586	1.8148e-12	2.70683e-09		-0.202837	0.00322453	0.0186914	-26.1
BUN	cfa_miR_29a_st;eca_miR_29a_st;hsa_miR_29a_st;mmu_miR_29a_st;rno_miR_29a_st	miR_29a	UAGCACCAUCUGAAAUCGGUUA	0.209785	0.00235602	0.0300006		SNOWBALL_022485_s_st	LEPR	-0.435123	4.2188e-15	2.0605e-11		-0.257414	0.00016811	0.00193147	-26.1
BUN	cfa_miR_29a_st;eca_miR_29a_st;hsa_miR_29a_st;mmu_miR_29a_st;rno_miR_29a_st	miR_29a	UAGCACCAUCUGAAAUCGGUUA	0.209785	0.00235602	0.0300006		SNOWBALL_022663_s_st	LEPR	-0.353855	3.7025e-10	2.29621e-07		-0.18335	0.0078763	0.036545	-26.1
BUN	bta_miR_29b_st;cfa_miR_29b_st;eca_miR_29b_st;gga_miR_29b_st;hsa_miR_29b_st;mml_miR_29b_st;mmu_miR_29b_st;rno_miR_29b_st;xtr_miR_29b_st	miR_29b	UAGCACCAUUUGAAAUCAGUGUU	0.197368	0.00426997	0.0439612		SNOWBALL_000343_st	CXCL12	-0.257503	7.20982e-06	0.00052851		-0.327394	1.30679e-06	4.11651e-05	-30.6
CREA	rno_miR_425_star_st	miR_425_star	AUCGGGAAUAUCGUGUCCGCC	0.256588	0.00018322	0.00542694		SNOWBALL_022000_st	SUN2	-0.227127	8.05481e-05	0.00315467		-0.292335	1.74623e-05	0.00032553	-26
CREA	rno_miR_425_star_st	miR_425_star	AUCGGGAAUAUCGUGUCCGCC	0.256588	0.00018322	0.00542694		SNOWBALL_029508_st	PLIN4	-0.224575	9.72814e-05	0.00360432		-0.213555	0.0019047	0.0125418	-27.7
CREA	ame_miR_92a_st;ngi_miR_92a_st;nlo_miR_92a_st;nvi_miR_92a_st	miR_92a	AUUGCACUUGUCCCGGCCUAU	-0.212563	0.00205295	0.0276897		SNOWBALL_001518_st	TRAF3	0.263306	4.38592e-06	0.00036747		-0.177631	0.0100798	0.0439031	-32.5
CREA	ame_miR_92a_st;ngi_miR_92a_st;nlo_miR_92a_st;nvi_miR_92a_st	miR_92a	AUUGCACUUGUCCCGGCCUAU	-0.212563	0.00205295	0.0276897		SNOWBALL_003059_st	SAMD4A	0.351294	5.048e-10	2.93784e-07		-0.222542	0.00120091	0.00882188	-34
CREA	ame_miR_92a_st;ngi_miR_92a_st;nlo_miR_92a_st;nvi_miR_92a_st	miR_92a	AUUGCACUUGUCCCGGCCUAU	-0.212563	0.00205295	0.0276897		SNOWBALL_014006_st	MBNL2	0.370334	4.7064e-11	4.31002e-08		-0.329275	1.12633e-06	3.65243e-05	-26.8
CREA	ame_miR_92a_st;ngi_miR_92a_st;nlo_miR_92a_st;nvi_miR_92a_st	miR_92a	AUUGCACUUGUCCCGGCCUAU	-0.212563	0.00205295	0.0276897		SNOWBALL_021023_s_st	IL10RB	0.27626	1.38529e-06	0.00015201		-0.261608	0.00013015	0.00158178	-26.1
CREA	ame_miR_92a_st;ngi_miR_92a_st;nlo_miR_92a_st;nvi_miR_92a_st	miR_92a	AUUGCACUUGUCCCGGCCUAU	-0.212563	0.00205295	0.0276897		SNOWBALL_024307_s_st	CORO1C	0.258838	6.43752e-06	0.00048646		-0.266454	9.63081e-05	0.00124958	-27
CREA	ame_miR_92a_st;ngi_miR_92a_st;nlo_miR_92a_st;nvi_miR_92a_st	miR_92a	AUUGCACUUGUCCCGGCCUAU	-0.212563	0.00205295	0.0276897		SNOWBALL_027480_st	PTPN13	0.244061	2.18014e-05	0.00120947		-0.176906	0.0103951	0.0449159	-27.5
CREA	hsa_miR_4454_st	miR_4454	GGAUCCGAGUCACGGCACCA	0.201281	0.00355332	0.0390455		SNOWBALL_017287_s_st	ITPRIP	0.226474	8.455e-05	0.00326114		-0.252824	0.00022136	0.0023926	-28.4
CREA	hsa_miR_4454_st	miR_4454	GGAUCCGAGUCACGGCACCA	0.201281	0.00355332	0.0390455		SNOWBALL_022127_st	AKAP13	0.276524	1.35223e-06	0.00014937		-0.181365	0.00858702	0.0389737	-26.1
CREA	hsa_miR_4454_st	miR_4454	GGAUCCGAGUCACGGCACCA	0.201281	0.00355332	0.0390455		SNOWBALL_029094_st	COX4NB	0.210045	0.00027354	0.00762126		-0.18912	0.00609774	0.0301809	-29.9
CREA	bta_miR_2904_st	miR_2904	GGGAGCCUCGGUUGGCCUC	-0.220538	0.00136964	0.021337		SNOWBALL_000280_st	NFKBIZ	0.208778	0.0002984	0.00810551		-0.291949	1.7935e-05	0.00033251	-34.8
CREA	bta_miR_2904_st	miR_2904	GGGAGCCUCGGUUGGCCUC	-0.220538	0.00136964	0.021337		SNOWBALL_000281_st	NFKBIZ	0.229814	6.58849e-05	0.00273476		-0.304557	7.34301e-06	0.00016362	-34.8
CREA	bta_miR_2904_st	miR_2904	GGGAGCCUCGGUUGGCCUC	-0.220538	0.00136964	0.021337		SNOWBALL_000949_s_st	A2M	0.206244	0.00035452	0.00916299		-0.340796	4.43558e-07	1.72573e-05	-26.8
CREA	bta_miR_2904_st	miR_2904	GGGAGCCUCGGUUGGCCUC	-0.220538	0.00136964	0.021337		SNOWBALL_002138_st	HIVEP2	0.382922	8.9821e-12	1.0563e-08		-0.227385	0.00092952	0.00724916	-29.3
CREA	bta_miR_2904_st	miR_2904	GGGAGCCUCGGUUGGCCUC	-0.220538	0.00136964	0.021337		SNOWBALL_002181_st	AKAP12	0.273235	1.8228e-06	0.00018771		-0.246399	0.00032266	0.00320642	-31.3
CREA	bta_miR_2904_st	miR_2904	GGGAGCCUCGGUUGGCCUC	-0.220538	0.00136964	0.021337		SNOWBALL_002523_st	LIPG	0.21149	0.00024758	0.00710395		-0.188758	0.00619795	0.0305535	-30.9
CREA	bta_miR_2904_st	miR_2904	GGGAGCCUCGGUUGGCCUC	-0.220538	0.00136964	0.021337		SNOWBALL_007686_st	LOC100525644	0.222854	0.00011035	0.00396106		-0.284112	3.0599e-05	0.00050731	-30.8
CREA	bta_miR_2904_st	miR_2904	GGGAGCCUCGGUUGGCCUC	-0.220538	0.00136964	0.021337		SNOWBALL_013392_st	KIAA1217	0.211202	0.00025257	0.00721304		-0.293716	1.5865e-05	0.00030168	-29.5
CREA	bta_miR_2904_st	miR_2904	GGGAGCCUCGGUUGGCCUC	-0.220538	0.00136964	0.021337		SNOWBALL_014988_st	XAF1	0.209512	0.00028377	0.00782332		-0.264021	0.0001121	0.00140779	-32.9
CREA	bta_miR_2904_st	miR_2904	GGGAGCCUCGGUUGGCCUC	-0.220538	0.00136964	0.021337		SNOWBALL_015108_st	FBXO39	0.331923	4.82124e-09	1.83347e-06		-0.325796	1.48149e-06	4.55222e-05	-30.6
CREA	bta_miR_2904_st	miR_2904	GGGAGCCUCGGUUGGCCUC	-0.220538	0.00136964	0.021337		SNOWBALL_016885_s_st	FAS	0.219884	0.00013685	0.00464464		-0.195438	0.00457013	0.0243135	-25.1
CREA	bta_miR_2904_st	miR_2904	GGGAGCCUCGGUUGGCCUC	-0.220538	0.00136964	0.021337		SNOWBALL_019088_st	JAG1	0.222125	0.00011637	0.00411613		-0.209099	0.0023781	0.0148458	-34
CREA	bta_miR_2904_st	miR_2904	GGGAGCCUCGGUUGGCCUC	-0.220538	0.00136964	0.021337		SNOWBALL_024067_st	LOC100158166	0.212135	0.00023674	0.00689351		-0.224016	0.00111145	0.00831418	-32.1
CREA	bta_miR_2904_st	miR_2904	GGGAGCCUCGGUUGGCCUC	-0.220538	0.00136964	0.021337		SNOWBALL_024326_s_st	LOC100517241	0.282334	7.90397e-07	9.91026e-05		-0.25774	0.00016481	0.00190187	-30.3
CREA	bta_miR_2904_st	miR_2904	GGGAGCCUCGGUUGGCCUC	-0.220538	0.00136964	0.021337		SNOWBALL_032140_st	SAMD4A	0.294102	2.56455e-07	4.22253e-05		-0.214146	0.00184881	0.0122609	-36.8
CREA	bta_miR_2904_st	miR_2904	GGGAGCCUCGGUUGGCCUC	-0.220538	0.00136964	0.021337		SNOWBALL_035272_st	CUX2	0.228562	7.23716e-05	0.00291747		-0.239629	0.00047486	0.00432357	-26.8
CREA	bta_miR_2904_st	miR_2904	GGGAGCCUCGGUUGGCCUC	-0.220538	0.00136964	0.021337		SNOWBALL_037448_st	ITIH4	0.309791	5.27602e-08	1.21686e-05		-0.328151	1.23108e-06	3.923e-05	-31.2
CREA	bta_miR_2904_st	miR_2904	GGGAGCCUCGGUUGGCCUC	-0.220538	0.00136964	0.021337		SNOWBALL_044908_st	CCNL1	0.259614	6.02521e-06	0.00046279		-0.261252	0.00013302	0.00160892	-30.4
CREA	bta_miR_2904_st	miR_2904	GGGAGCCUCGGUUGGCCUC	-0.220538	0.00136964	0.021337		SNOWBALL_047675_st	KLF6	0.282474	7.80094e-07	9.799e-05		-0.200216	0.0036535	0.0205416	-31.1
CREA	aae_miR_92a_st	miR_92a	UAUUGCACUUGUCCCGGCCUA	-0.222433	0.00124141	0.019849		SNOWBALL_001518_st	TRAF3	0.263306	4.38592e-06	0.00036747		-0.190013	0.00585735	0.0292868	-32.5
CREA	aae_miR_92a_st	miR_92a	UAUUGCACUUGUCCCGGCCUA	-0.222433	0.00124141	0.019849		SNOWBALL_002082_st	TCP1	0.220829	0.00012782	0.00441909		-0.254483	0.00020052	0.00221569	-32.6
CREA	aae_miR_92a_st	miR_92a	UAUUGCACUUGUCCCGGCCUA	-0.222433	0.00124141	0.019849		SNOWBALL_003059_st	SAMD4A	0.351294	5.048e-10	2.93784e-07		-0.22746	0.00092579	0.00722681	-34
CREA	aae_miR_92a_st	miR_92a	UAUUGCACUUGUCCCGGCCUA	-0.222433	0.00124141	0.019849		SNOWBALL_003750_st	ALG2	0.265063	3.76417e-06	0.00032715		-0.179245	0.00940881	0.0417127	-30.8
CREA	aae_miR_92a_st	miR_92a	UAUUGCACUUGUCCCGGCCUA	-0.222433	0.00124141	0.019849		SNOWBALL_021023_s_st	IL10RB	0.27626	1.38529e-06	0.00015201		-0.275181	5.51823e-05	0.00080737	-26.1
CREA	aae_miR_92a_st	miR_92a	UAUUGCACUUGUCCCGGCCUA	-0.222433	0.00124141	0.019849		SNOWBALL_024307_s_st	CORO1C	0.258838	6.43752e-06	0.00048646		-0.26565	0.00010128	0.00130005	-29.4
CREA	aae_miR_92a_st	miR_92a	UAUUGCACUUGUCCCGGCCUA	-0.222433	0.00124141	0.019849		SNOWBALL_027480_st	PTPN13	0.244061	2.18014e-05	0.00120947		-0.195916	0.00446986	0.0239109	-27.5
CREA	aga_miR_92a_st	miR_92a	UAUUGCACUUGUCCCGGCCUAU	-0.210501	0.00227427	0.0293188		SNOWBALL_003059_st	SAMD4A	0.351294	5.048e-10	2.93784e-07		-0.225427	0.0010316	0.00785232	-34
CREA	aga_miR_92a_st	miR_92a	UAUUGCACUUGUCCCGGCCUAU	-0.210501	0.00227427	0.0293188		SNOWBALL_003148_st	MAPK1IP1L	0.217905	0.0001577	0.005158		-0.207878	0.00252524	0.0155355	-30.4
CREA	aga_miR_92a_st	miR_92a	UAUUGCACUUGUCCCGGCCUAU	-0.210501	0.00227427	0.0293188		SNOWBALL_021023_s_st	IL10RB	0.27626	1.38529e-06	0.00015201		-0.23882	0.00049695	0.00447819	-26.1
CREA	aga_miR_92a_st	miR_92a	UAUUGCACUUGUCCCGGCCUAU	-0.210501	0.00227427	0.0293188		SNOWBALL_024307_s_st	CORO1C	0.258838	6.43752e-06	0.00048646		-0.299906	1.02578e-05	0.00021336	-31
CREA	cin_miR_92b_st	miR_92b	UAUUGCACUUGUCCCGGCCUU	-0.214343	0.001878	0.026171		SNOWBALL_001452_st	MAPK14	0.233024	5.16566e-05	0.00228922		-0.297572	1.21056e-05	0.00024328	-30.6
CREA	cin_miR_92b_st	miR_92b	UAUUGCACUUGUCCCGGCCUU	-0.214343	0.001878	0.026171		SNOWBALL_002082_st	TCP1	0.220829	0.00012782	0.00441909		-0.24549	0.00034005	0.00333945	-32.6
CREA	cin_miR_92b_st	miR_92b	UAUUGCACUUGUCCCGGCCUU	-0.214343	0.001878	0.026171		SNOWBALL_016526_st	ATP2A2	0.221786	0.00011926	0.00419243		-0.255458	0.00018914	0.002117	-26.8
CREA	cin_miR_92b_st	miR_92b	UAUUGCACUUGUCCCGGCCUU	-0.214343	0.001878	0.026171		SNOWBALL_021023_s_st	IL10RB	0.27626	1.38529e-06	0.00015201		-0.247389	0.00030466	0.00306687	-25.5
CREA	cin_miR_92b_st	miR_92b	UAUUGCACUUGUCCCGGCCUU	-0.214343	0.001878	0.026171		SNOWBALL_022253_st	POLR2H	0.243069	2.36e-05	0.00127999		-0.209045	0.00238444	0.0148754	-27.4
CREA	cin_miR_92b_st	miR_92b	UAUUGCACUUGUCCCGGCCUU	-0.214343	0.001878	0.026171		SNOWBALL_024307_s_st	CORO1C	0.258838	6.43752e-06	0.00048646		-0.265644	0.00010132	0.00130043	-28.5
CREA	bfl_miR_92a_st	miR_92a	UAUUGCACUUGUCCCGGCCUUU	-0.232276	0.00073539	0.0139974		SNOWBALL_000268_st	CD86	0.225238	9.2643e-05	0.00348271		-0.24774	0.0002985	0.00301887	-27.5
CREA	bfl_miR_92a_st	miR_92a	UAUUGCACUUGUCCCGGCCUUU	-0.232276	0.00073539	0.0139974		SNOWBALL_001518_st	TRAF3	0.263306	4.38592e-06	0.00036747		-0.174748	0.0113853	0.0480531	-33.9
CREA	bfl_miR_92a_st	miR_92a	UAUUGCACUUGUCCCGGCCUUU	-0.232276	0.00073539	0.0139974		SNOWBALL_002082_st	TCP1	0.220829	0.00012782	0.00441909		-0.257823	0.00016399	0.00189452	-32.6
CREA	bfl_miR_92a_st	miR_92a	UAUUGCACUUGUCCCGGCCUUU	-0.232276	0.00073539	0.0139974		SNOWBALL_003059_st	SAMD4A	0.351294	5.048e-10	2.93784e-07		-0.230885	0.00076987	0.00627234	-34.7
CREA	bfl_miR_92a_st	miR_92a	UAUUGCACUUGUCCCGGCCUUU	-0.232276	0.00073539	0.0139974		SNOWBALL_003148_st	MAPK1IP1L	0.217905	0.0001577	0.005158		-0.22377	0.00112595	0.00839699	-30.6
CREA	bfl_miR_92a_st	miR_92a	UAUUGCACUUGUCCCGGCCUUU	-0.232276	0.00073539	0.0139974		SNOWBALL_015323_st	AMIGO3	0.207861	0.00031767	0.00845658		-0.242523	0.00040309	0.00380906	-26.8
CREA	bfl_miR_92a_st	miR_92a	UAUUGCACUUGUCCCGGCCUUU	-0.232276	0.00073539	0.0139974		SNOWBALL_021023_s_st	IL10RB	0.27626	1.38529e-06	0.00015201		-0.26874	8.33839e-05	0.00111637	-25.6
CREA	bfl_miR_92a_st	miR_92a	UAUUGCACUUGUCCCGGCCUUU	-0.232276	0.00073539	0.0139974		SNOWBALL_024307_s_st	CORO1C	0.258838	6.43752e-06	0.00048646		-0.309464	5.1287e-06	0.00012296	-28.5
CREA	bfl_miR_92a_st	miR_92a	UAUUGCACUUGUCCCGGCCUUU	-0.232276	0.00073539	0.0139974		SNOWBALL_027480_st	PTPN13	0.244061	2.18014e-05	0.00120947		-0.189462	0.00600468	0.0298358	-27.5
CREA	aae_miR_125_st;aae_miR_125_star_st;aga_miR_125_st;age_miR_125b_st;bfl_miR_125a_st;bta_miR_125b_st;cfa_miR_125b_st;cqu_miR_125_st;cte_miR_125_st;dan_miR_125_st;der_miR_125_st;dgr_miR_125_st;dme_miR_125_5p_st;dmo_miR_125_st;dpe_miR_125_st;dps_miR_125_st;dre_miR_125b_st;dse_miR_125_st;dsi_miR_125_st;dvi_miR_125_st;dwi_miR_125_st;dya_miR_125_st;eca_miR_125b_5p_st;fru_miR_125b_st;gga_miR_125b_st;ggo_m…	miR_125_star	UCCCUGAGACCCUAACUUGUGA	-0.230769	0.0007979	0.0148451		SNOWBALL_000351_st	NFKB2	0.22285	0.00011038	0.00396106		-0.325924	1.46669e-06	4.5157e-05	-27.6
CREA	aae_miR_125_st;aae_miR_125_star_st;aga_miR_125_st;age_miR_125b_st;bfl_miR_125a_st;bta_miR_125b_st;cfa_miR_125b_st;cqu_miR_125_st;cte_miR_125_st;dan_miR_125_st;der_miR_125_st;dgr_miR_125_st;dme_miR_125_5p_st;dmo_miR_125_st;dpe_miR_125_st;dps_miR_125_st;dre_miR_125b_st;dse_miR_125_st;dsi_miR_125_st;dvi_miR_125_st;dwi_miR_125_st;dya_miR_125_st;eca_miR_125b_5p_st;fru_miR_125b_st;gga_miR_125b_st;ggo_m…	miR_125_star	UCCCUGAGACCCUAACUUGUGA	-0.230769	0.0007979	0.0148451		SNOWBALL_000352_st	NFKB2	0.328253	7.26602e-09	2.53842e-06		-0.322163	1.96529e-06	5.71274e-05	-27.6
CREA	aae_miR_125_st;aae_miR_125_star_st;aga_miR_125_st;age_miR_125b_st;bfl_miR_125a_st;bta_miR_125b_st;cfa_miR_125b_st;cqu_miR_125_st;cte_miR_125_st;dan_miR_125_st;der_miR_125_st;dgr_miR_125_st;dme_miR_125_5p_st;dmo_miR_125_st;dpe_miR_125_st;dps_miR_125_st;dre_miR_125b_st;dse_miR_125_st;dsi_miR_125_st;dvi_miR_125_st;dwi_miR_125_st;dya_miR_125_st;eca_miR_125b_5p_st;fru_miR_125b_st;gga_miR_125b_st;ggo_m…	miR_125_star	UCCCUGAGACCCUAACUUGUGA	-0.230769	0.0007979	0.0148451		SNOWBALL_000353_st	NFKB2	0.226043	8.72937e-05	0.00333753		-0.375065	2.20195e-08	1.49851e-06	-27.6
CREA	aae_miR_125_st;aae_miR_125_star_st;aga_miR_125_st;age_miR_125b_st;bfl_miR_125a_st;bta_miR_125b_st;cfa_miR_125b_st;cqu_miR_125_st;cte_miR_125_st;dan_miR_125_st;der_miR_125_st;dgr_miR_125_st;dme_miR_125_5p_st;dmo_miR_125_st;dpe_miR_125_st;dps_miR_125_st;dre_miR_125b_st;dse_miR_125_st;dsi_miR_125_st;dvi_miR_125_st;dwi_miR_125_st;dya_miR_125_st;eca_miR_125b_5p_st;fru_miR_125b_st;gga_miR_125b_st;ggo_m…	miR_125_star	UCCCUGAGACCCUAACUUGUGA	-0.230769	0.0007979	0.0148451		SNOWBALL_000672_st	IL4R	0.262594	4.66446e-06	0.00038358		-0.310267	4.83308e-06	0.00011728	-26.8
CREA	aae_miR_125_st;aae_miR_125_star_st;aga_miR_125_st;age_miR_125b_st;bfl_miR_125a_st;bta_miR_125b_st;cfa_miR_125b_st;cqu_miR_125_st;cte_miR_125_st;dan_miR_125_st;der_miR_125_st;dgr_miR_125_st;dme_miR_125_5p_st;dmo_miR_125_st;dpe_miR_125_st;dps_miR_125_st;dre_miR_125b_st;dse_miR_125_st;dsi_miR_125_st;dvi_miR_125_st;dwi_miR_125_st;dya_miR_125_st;eca_miR_125b_5p_st;fru_miR_125b_st;gga_miR_125b_st;ggo_m…	miR_125_star	UCCCUGAGACCCUAACUUGUGA	-0.230769	0.0007979	0.0148451		SNOWBALL_001027_st	F13A1	0.216179	0.00017827	0.00562603		-0.273148	6.29336e-05	0.00089517	-26.8
CREA	aae_miR_125_st;aae_miR_125_star_st;aga_miR_125_st;age_miR_125b_st;bfl_miR_125a_st;bta_miR_125b_st;cfa_miR_125b_st;cqu_miR_125_st;cte_miR_125_st;dan_miR_125_st;der_miR_125_st;dgr_miR_125_st;dme_miR_125_5p_st;dmo_miR_125_st;dpe_miR_125_st;dps_miR_125_st;dre_miR_125b_st;dse_miR_125_st;dsi_miR_125_st;dvi_miR_125_st;dwi_miR_125_st;dya_miR_125_st;eca_miR_125b_5p_st;fru_miR_125b_st;gga_miR_125b_st;ggo_m…	miR_125_star	UCCCUGAGACCCUAACUUGUGA	-0.230769	0.0007979	0.0148451		SNOWBALL_001158_st	GNL1_1	0.207156	0.00033327	0.008755		-0.287189	2.48568e-05	0.00043052	-26.8
CREA	aae_miR_125_st;aae_miR_125_star_st;aga_miR_125_st;age_miR_125b_st;bfl_miR_125a_st;bta_miR_125b_st;cfa_miR_125b_st;cqu_miR_125_st;cte_miR_125_st;dan_miR_125_st;der_miR_125_st;dgr_miR_125_st;dme_miR_125_5p_st;dmo_miR_125_st;dpe_miR_125_st;dps_miR_125_st;dre_miR_125b_st;dse_miR_125_st;dsi_miR_125_st;dvi_miR_125_st;dwi_miR_125_st;dya_miR_125_st;eca_miR_125b_5p_st;fru_miR_125b_st;gga_miR_125b_st;ggo_m…	miR_125_star	UCCCUGAGACCCUAACUUGUGA	-0.230769	0.0007979	0.0148451		SNOWBALL_003088_st	TLE3	0.227978	7.56045e-05	0.00300884		-0.280743	3.83128e-05	0.00060565	-26.8
CREA	aae_miR_125_st;aae_miR_125_star_st;aga_miR_125_st;age_miR_125b_st;bfl_miR_125a_st;bta_miR_125b_st;cfa_miR_125b_st;cqu_miR_125_st;cte_miR_125_st;dan_miR_125_st;der_miR_125_st;dgr_miR_125_st;dme_miR_125_5p_st;dmo_miR_125_st;dpe_miR_125_st;dps_miR_125_st;dre_miR_125b_st;dse_miR_125_st;dsi_miR_125_st;dvi_miR_125_st;dwi_miR_125_st;dya_miR_125_st;eca_miR_125b_5p_st;fru_miR_125b_st;gga_miR_125b_st;ggo_m…	miR_125_star	UCCCUGAGACCCUAACUUGUGA	-0.230769	0.0007979	0.0148451		SNOWBALL_003653_st	LRRC8A	0.227989	7.55415e-05	0.00300726		-0.354849	1.351e-07	6.59309e-06	-37.5
CREA	aae_miR_125_st;aae_miR_125_star_st;aga_miR_125_st;age_miR_125b_st;bfl_miR_125a_st;bta_miR_125b_st;cfa_miR_125b_st;cqu_miR_125_st;cte_miR_125_st;dan_miR_125_st;der_miR_125_st;dgr_miR_125_st;dme_miR_125_5p_st;dmo_miR_125_st;dpe_miR_125_st;dps_miR_125_st;dre_miR_125b_st;dse_miR_125_st;dsi_miR_125_st;dvi_miR_125_st;dwi_miR_125_st;dya_miR_125_st;eca_miR_125b_5p_st;fru_miR_125b_st;gga_miR_125b_st;ggo_m…	miR_125_star	UCCCUGAGACCCUAACUUGUGA	-0.230769	0.0007979	0.0148451		SNOWBALL_004208_st	NUP188	0.215908	0.00018173	0.00570178		-0.276645	5.01689e-05	0.000749	-29.7
CREA	aae_miR_125_st;aae_miR_125_star_st;aga_miR_125_st;age_miR_125b_st;bfl_miR_125a_st;bta_miR_125b_st;cfa_miR_125b_st;cqu_miR_125_st;cte_miR_125_st;dan_miR_125_st;der_miR_125_st;dgr_miR_125_st;dme_miR_125_5p_st;dmo_miR_125_st;dpe_miR_125_st;dps_miR_125_st;dre_miR_125b_st;dse_miR_125_st;dsi_miR_125_st;dvi_miR_125_st;dwi_miR_125_st;dya_miR_125_st;eca_miR_125b_5p_st;fru_miR_125b_st;gga_miR_125b_st;ggo_m…	miR_125_star	UCCCUGAGACCCUAACUUGUGA	-0.230769	0.0007979	0.0148451		SNOWBALL_006011_st	KIRREL	0.239186	3.20734e-05	0.00160299		-0.219309	0.00142061	0.0100312	-30.8
CREA	aae_miR_125_st;aae_miR_125_star_st;aga_miR_125_st;age_miR_125b_st;bfl_miR_125a_st;bta_miR_125b_st;cfa_miR_125b_st;cqu_miR_125_st;cte_miR_125_st;dan_miR_125_st;der_miR_125_st;dgr_miR_125_st;dme_miR_125_5p_st;dmo_miR_125_st;dpe_miR_125_st;dps_miR_125_st;dre_miR_125b_st;dse_miR_125_st;dsi_miR_125_st;dvi_miR_125_st;dwi_miR_125_st;dya_miR_125_st;eca_miR_125b_5p_st;fru_miR_125b_st;gga_miR_125b_st;ggo_m…	miR_125_star	UCCCUGAGACCCUAACUUGUGA	-0.230769	0.0007979	0.0148451		SNOWBALL_006043_st	LMNA	0.249453	1.409e-05	0.00087476		-0.302928	8.26033e-06	0.00017966	-27.5
CREA	aae_miR_125_st;aae_miR_125_star_st;aga_miR_125_st;age_miR_125b_st;bfl_miR_125a_st;bta_miR_125b_st;cfa_miR_125b_st;cqu_miR_125_st;cte_miR_125_st;dan_miR_125_st;der_miR_125_st;dgr_miR_125_st;dme_miR_125_5p_st;dmo_miR_125_st;dpe_miR_125_st;dps_miR_125_st;dre_miR_125b_st;dse_miR_125_st;dsi_miR_125_st;dvi_miR_125_st;dwi_miR_125_st;dya_miR_125_st;eca_miR_125b_5p_st;fru_miR_125b_st;gga_miR_125b_st;ggo_m…	miR_125_star	UCCCUGAGACCCUAACUUGUGA	-0.230769	0.0007979	0.0148451		SNOWBALL_006366_s_st	LOC100522929	0.207093	0.00033471	0.00878616		-0.309647	5.05971e-06	0.00012165	-28.8
CREA	aae_miR_125_st;aae_miR_125_star_st;aga_miR_125_st;age_miR_125b_st;bfl_miR_125a_st;bta_miR_125b_st;cfa_miR_125b_st;cqu_miR_125_st;cte_miR_125_st;dan_miR_125_st;der_miR_125_st;dgr_miR_125_st;dme_miR_125_5p_st;dmo_miR_125_st;dpe_miR_125_st;dps_miR_125_st;dre_miR_125b_st;dse_miR_125_st;dsi_miR_125_st;dvi_miR_125_st;dwi_miR_125_st;dya_miR_125_st;eca_miR_125b_5p_st;fru_miR_125b_st;gga_miR_125b_st;ggo_m…	miR_125_star	UCCCUGAGACCCUAACUUGUGA	-0.230769	0.0007979	0.0148451		SNOWBALL_006990_s_st	ERBB3	-0.210274	0.00026926	0.00753863		-0.220511	0.00133492	0.00956556	-25.3
CREA	aae_miR_125_st;aae_miR_125_star_st;aga_miR_125_st;age_miR_125b_st;bfl_miR_125a_st;bta_miR_125b_st;cfa_miR_125b_st;cqu_miR_125_st;cte_miR_125_st;dan_miR_125_st;der_miR_125_st;dgr_miR_125_st;dme_miR_125_5p_st;dmo_miR_125_st;dpe_miR_125_st;dps_miR_125_st;dre_miR_125b_st;dse_miR_125_st;dsi_miR_125_st;dvi_miR_125_st;dwi_miR_125_st;dya_miR_125_st;eca_miR_125b_5p_st;fru_miR_125b_st;gga_miR_125b_st;ggo_m…	miR_125_star	UCCCUGAGACCCUAACUUGUGA	-0.230769	0.0007979	0.0148451		SNOWBALL_007062_st	ACVR1B	0.250056	1.34121e-05	0.000843		-0.363132	6.52257e-08	3.6421e-06	-27.4
CREA	aae_miR_125_st;aae_miR_125_star_st;aga_miR_125_st;age_miR_125b_st;bfl_miR_125a_st;bta_miR_125b_st;cfa_miR_125b_st;cqu_miR_125_st;cte_miR_125_st;dan_miR_125_st;der_miR_125_st;dgr_miR_125_st;dme_miR_125_5p_st;dmo_miR_125_st;dpe_miR_125_st;dps_miR_125_st;dre_miR_125b_st;dse_miR_125_st;dsi_miR_125_st;dvi_miR_125_st;dwi_miR_125_st;dya_miR_125_st;eca_miR_125b_5p_st;fru_miR_125b_st;gga_miR_125b_st;ggo_m…	miR_125_star	UCCCUGAGACCCUAACUUGUGA	-0.230769	0.0007979	0.0148451		SNOWBALL_007072_st	ERBB3	-0.226642	8.35068e-05	0.00323433		-0.178351	0.00977539	0.0429134	-25.3
CREA	aae_miR_125_st;aae_miR_125_star_st;aga_miR_125_st;age_miR_125b_st;bfl_miR_125a_st;bta_miR_125b_st;cfa_miR_125b_st;cqu_miR_125_st;cte_miR_125_st;dan_miR_125_st;der_miR_125_st;dgr_miR_125_st;dme_miR_125_5p_st;dmo_miR_125_st;dpe_miR_125_st;dps_miR_125_st;dre_miR_125b_st;dse_miR_125_st;dsi_miR_125_st;dvi_miR_125_st;dwi_miR_125_st;dya_miR_125_st;eca_miR_125b_5p_st;fru_miR_125b_st;gga_miR_125b_st;ggo_m…	miR_125_star	UCCCUGAGACCCUAACUUGUGA	-0.230769	0.0007979	0.0148451		SNOWBALL_007451_st	PHLDA1	0.291374	3.34451e-07	5.16481e-05		-0.293266	1.637e-05	0.00030928	-26.1
CREA	aae_miR_125_st;aae_miR_125_star_st;aga_miR_125_st;age_miR_125b_st;bfl_miR_125a_st;bta_miR_125b_st;cfa_miR_125b_st;cqu_miR_125_st;cte_miR_125_st;dan_miR_125_st;der_miR_125_st;dgr_miR_125_st;dme_miR_125_5p_st;dmo_miR_125_st;dpe_miR_125_st;dps_miR_125_st;dre_miR_125b_st;dse_miR_125_st;dsi_miR_125_st;dvi_miR_125_st;dwi_miR_125_st;dya_miR_125_st;eca_miR_125b_5p_st;fru_miR_125b_st;gga_miR_125b_st;ggo_m…	miR_125_star	UCCCUGAGACCCUAACUUGUGA	-0.230769	0.0007979	0.0148451		SNOWBALL_008510_st	BSPH1	0.280673	9.22707e-07	0.00011148		-0.213636	0.0018969	0.0125025	-25.5
CREA	aae_miR_125_st;aae_miR_125_star_st;aga_miR_125_st;age_miR_125b_st;bfl_miR_125a_st;bta_miR_125b_st;cfa_miR_125b_st;cqu_miR_125_st;cte_miR_125_st;dan_miR_125_st;der_miR_125_st;dgr_miR_125_st;dme_miR_125_5p_st;dmo_miR_125_st;dpe_miR_125_st;dps_miR_125_st;dre_miR_125b_st;dse_miR_125_st;dsi_miR_125_st;dvi_miR_125_st;dwi_miR_125_st;dya_miR_125_st;eca_miR_125b_5p_st;fru_miR_125b_st;gga_miR_125b_st;ggo_m…	miR_125_star	UCCCUGAGACCCUAACUUGUGA	-0.230769	0.0007979	0.0148451		SNOWBALL_008512_st	LOC100519316	0.255824	8.30628e-06	0.00058929		-0.273285	6.238e-05	0.00088896	-26.5
CREA	aae_miR_125_st;aae_miR_125_star_st;aga_miR_125_st;age_miR_125b_st;bfl_miR_125a_st;bta_miR_125b_st;cfa_miR_125b_st;cqu_miR_125_st;cte_miR_125_st;dan_miR_125_st;der_miR_125_st;dgr_miR_125_st;dme_miR_125_5p_st;dmo_miR_125_st;dpe_miR_125_st;dps_miR_125_st;dre_miR_125b_st;dse_miR_125_st;dsi_miR_125_st;dvi_miR_125_st;dwi_miR_125_st;dya_miR_125_st;eca_miR_125b_5p_st;fru_miR_125b_st;gga_miR_125b_st;ggo_m…	miR_125_star	UCCCUGAGACCCUAACUUGUGA	-0.230769	0.0007979	0.0148451		SNOWBALL_008749_s_st	PLOD3	0.222076	0.00011678	0.00412547		-0.254028	0.00020604	0.00226301	-28.6
CREA	aae_miR_125_st;aae_miR_125_star_st;aga_miR_125_st;age_miR_125b_st;bfl_miR_125a_st;bta_miR_125b_st;cfa_miR_125b_st;cqu_miR_125_st;cte_miR_125_st;dan_miR_125_st;der_miR_125_st;dgr_miR_125_st;dme_miR_125_5p_st;dmo_miR_125_st;dpe_miR_125_st;dps_miR_125_st;dre_miR_125b_st;dse_miR_125_st;dsi_miR_125_st;dvi_miR_125_st;dwi_miR_125_st;dya_miR_125_st;eca_miR_125b_5p_st;fru_miR_125b_st;gga_miR_125b_st;ggo_m…	miR_125_star	UCCCUGAGACCCUAACUUGUGA	-0.230769	0.0007979	0.0148451		SNOWBALL_009295_st	PLOD1	0.2429	2.39183e-05	0.00129349		-0.291715	1.82274e-05	0.0003368	-28.6
CREA	aae_miR_125_st;aae_miR_125_star_st;aga_miR_125_st;age_miR_125b_st;bfl_miR_125a_st;bta_miR_125b_st;cfa_miR_125b_st;cqu_miR_125_st;cte_miR_125_st;dan_miR_125_st;der_miR_125_st;dgr_miR_125_st;dme_miR_125_5p_st;dmo_miR_125_st;dpe_miR_125_st;dps_miR_125_st;dre_miR_125b_st;dse_miR_125_st;dsi_miR_125_st;dvi_miR_125_st;dwi_miR_125_st;dya_miR_125_st;eca_miR_125b_5p_st;fru_miR_125b_st;gga_miR_125b_st;ggo_m…	miR_125_star	UCCCUGAGACCCUAACUUGUGA	-0.230769	0.0007979	0.0148451		SNOWBALL_009460_st	RIPK1	0.276693	1.33156e-06	0.00014781		-0.351133	1.86049e-07	8.54315e-06	-26.3
CREA	aae_miR_125_st;aae_miR_125_star_st;aga_miR_125_st;age_miR_125b_st;bfl_miR_125a_st;bta_miR_125b_st;cfa_miR_125b_st;cqu_miR_125_st;cte_miR_125_st;dan_miR_125_st;der_miR_125_st;dgr_miR_125_st;dme_miR_125_5p_st;dmo_miR_125_st;dpe_miR_125_st;dps_miR_125_st;dre_miR_125b_st;dse_miR_125_st;dsi_miR_125_st;dvi_miR_125_st;dwi_miR_125_st;dya_miR_125_st;eca_miR_125b_5p_st;fru_miR_125b_st;gga_miR_125b_st;ggo_m…	miR_125_star	UCCCUGAGACCCUAACUUGUGA	-0.230769	0.0007979	0.0148451		SNOWBALL_009818_s_st	LOC100154786	0.242125	2.54378e-05	0.00135217		-0.225574	0.00102359	0.0078055	-26
CREA	aae_miR_125_st;aae_miR_125_star_st;aga_miR_125_st;age_miR_125b_st;bfl_miR_125a_st;bta_miR_125b_st;cfa_miR_125b_st;cqu_miR_125_st;cte_miR_125_st;dan_miR_125_st;der_miR_125_st;dgr_miR_125_st;dme_miR_125_5p_st;dmo_miR_125_st;dpe_miR_125_st;dps_miR_125_st;dre_miR_125b_st;dse_miR_125_st;dsi_miR_125_st;dvi_miR_125_st;dwi_miR_125_st;dya_miR_125_st;eca_miR_125b_5p_st;fru_miR_125b_st;gga_miR_125b_st;ggo_m…	miR_125_star	UCCCUGAGACCCUAACUUGUGA	-0.230769	0.0007979	0.0148451		SNOWBALL_009913_s_st	POLR1C	0.230324	6.34e-05	0.00265953		-0.230847	0.00077145	0.00628234	-27.9
CREA	aae_miR_125_st;aae_miR_125_star_st;aga_miR_125_st;age_miR_125b_st;bfl_miR_125a_st;bta_miR_125b_st;cfa_miR_125b_st;cqu_miR_125_st;cte_miR_125_st;dan_miR_125_st;der_miR_125_st;dgr_miR_125_st;dme_miR_125_5p_st;dmo_miR_125_st;dpe_miR_125_st;dps_miR_125_st;dre_miR_125b_st;dse_miR_125_st;dsi_miR_125_st;dvi_miR_125_st;dwi_miR_125_st;dya_miR_125_st;eca_miR_125b_5p_st;fru_miR_125b_st;gga_miR_125b_st;ggo_m…	miR_125_star	UCCCUGAGACCCUAACUUGUGA	-0.230769	0.0007979	0.0148451		SNOWBALL_009969_st	RPL10A	0.211399	0.00024913	0.00713934		-0.301191	9.35816e-06	0.00019834	-26.3
CREA	aae_miR_125_st;aae_miR_125_star_st;aga_miR_125_st;age_miR_125b_st;bfl_miR_125a_st;bta_miR_125b_st;cfa_miR_125b_st;cqu_miR_125_st;cte_miR_125_st;dan_miR_125_st;der_miR_125_st;dgr_miR_125_st;dme_miR_125_5p_st;dmo_miR_125_st;dpe_miR_125_st;dps_miR_125_st;dre_miR_125b_st;dse_miR_125_st;dsi_miR_125_st;dvi_miR_125_st;dwi_miR_125_st;dya_miR_125_st;eca_miR_125b_5p_st;fru_miR_125b_st;gga_miR_125b_st;ggo_m…	miR_125_star	UCCCUGAGACCCUAACUUGUGA	-0.230769	0.0007979	0.0148451		SNOWBALL_010080_x_st	RPL10A	0.225667	8.97546e-05	0.00340652		-0.24918	0.00027443	0.00282757	-26.3
CREA	aae_miR_125_st;aae_miR_125_star_st;aga_miR_125_st;age_miR_125b_st;bfl_miR_125a_st;bta_miR_125b_st;cfa_miR_125b_st;cqu_miR_125_st;cte_miR_125_st;dan_miR_125_st;der_miR_125_st;dgr_miR_125_st;dme_miR_125_5p_st;dmo_miR_125_st;dpe_miR_125_st;dps_miR_125_st;dre_miR_125b_st;dse_miR_125_st;dsi_miR_125_st;dvi_miR_125_st;dwi_miR_125_st;dya_miR_125_st;eca_miR_125b_5p_st;fru_miR_125b_st;gga_miR_125b_st;ggo_m…	miR_125_star	UCCCUGAGACCCUAACUUGUGA	-0.230769	0.0007979	0.0148451		SNOWBALL_010673_st	KIAA0247	0.338528	2.27262e-09	9.93135e-07		-0.330393	1.03067e-06	3.4017e-05	-25.4
CREA	aae_miR_125_st;aae_miR_125_star_st;aga_miR_125_st;age_miR_125b_st;bfl_miR_125a_st;bta_miR_125b_st;cfa_miR_125b_st;cqu_miR_125_st;cte_miR_125_st;dan_miR_125_st;der_miR_125_st;dgr_miR_125_st;dme_miR_125_5p_st;dmo_miR_125_st;dpe_miR_125_st;dps_miR_125_st;dre_miR_125b_st;dse_miR_125_st;dsi_miR_125_st;dvi_miR_125_st;dwi_miR_125_st;dya_miR_125_st;eca_miR_125b_5p_st;fru_miR_125b_st;gga_miR_125b_st;ggo_m…	miR_125_star	UCCCUGAGACCCUAACUUGUGA	-0.230769	0.0007979	0.0148451		SNOWBALL_010833_st	C14orf4	0.205806	0.00036515	0.00935358		-0.370831	3.25325e-08	2.06291e-06	-26.3
CREA	aae_miR_125_st;aae_miR_125_star_st;aga_miR_125_st;age_miR_125b_st;bfl_miR_125a_st;bta_miR_125b_st;cfa_miR_125b_st;cqu_miR_125_st;cte_miR_125_st;dan_miR_125_st;der_miR_125_st;dgr_miR_125_st;dme_miR_125_5p_st;dmo_miR_125_st;dpe_miR_125_st;dps_miR_125_st;dre_miR_125b_st;dse_miR_125_st;dsi_miR_125_st;dvi_miR_125_st;dwi_miR_125_st;dya_miR_125_st;eca_miR_125b_5p_st;fru_miR_125b_st;gga_miR_125b_st;ggo_m…	miR_125_star	UCCCUGAGACCCUAACUUGUGA	-0.230769	0.0007979	0.0148451		SNOWBALL_012630_st	BTG2	0.296213	2.08441e-07	3.58567e-05		-0.321798	2.02151e-06	5.84364e-05	-28.1
CREA	aae_miR_125_st;aae_miR_125_star_st;aga_miR_125_st;age_miR_125b_st;bfl_miR_125a_st;bta_miR_125b_st;cfa_miR_125b_st;cqu_miR_125_st;cte_miR_125_st;dan_miR_125_st;der_miR_125_st;dgr_miR_125_st;dme_miR_125_5p_st;dmo_miR_125_st;dpe_miR_125_st;dps_miR_125_st;dre_miR_125b_st;dse_miR_125_st;dsi_miR_125_st;dvi_miR_125_st;dwi_miR_125_st;dya_miR_125_st;eca_miR_125b_5p_st;fru_miR_125b_st;gga_miR_125b_st;ggo_m…	miR_125_star	UCCCUGAGACCCUAACUUGUGA	-0.230769	0.0007979	0.0148451		SNOWBALL_014300_s_st	STAT3	0.214414	0.0002019	0.00614001		-0.28051	3.89078e-05	0.00061308	-26.1
CREA	aae_miR_125_st;aae_miR_125_star_st;aga_miR_125_st;age_miR_125b_st;bfl_miR_125a_st;bta_miR_125b_st;cfa_miR_125b_st;cqu_miR_125_st;cte_miR_125_st;dan_miR_125_st;der_miR_125_st;dgr_miR_125_st;dme_miR_125_5p_st;dmo_miR_125_st;dpe_miR_125_st;dps_miR_125_st;dre_miR_125b_st;dse_miR_125_st;dsi_miR_125_st;dvi_miR_125_st;dwi_miR_125_st;dya_miR_125_st;eca_miR_125b_5p_st;fru_miR_125b_st;gga_miR_125b_st;ggo_m…	miR_125_star	UCCCUGAGACCCUAACUUGUGA	-0.230769	0.0007979	0.0148451		SNOWBALL_014337_st	STAT3	0.215232	0.00019061	0.00588309		-0.266833	9.40417e-05	0.00122662	-26.1
CREA	aae_miR_125_st;aae_miR_125_star_st;aga_miR_125_st;age_miR_125b_st;bfl_miR_125a_st;bta_miR_125b_st;cfa_miR_125b_st;cqu_miR_125_st;cte_miR_125_st;dan_miR_125_st;der_miR_125_st;dgr_miR_125_st;dme_miR_125_5p_st;dmo_miR_125_st;dpe_miR_125_st;dps_miR_125_st;dre_miR_125b_st;dse_miR_125_st;dsi_miR_125_st;dvi_miR_125_st;dwi_miR_125_st;dya_miR_125_st;eca_miR_125b_5p_st;fru_miR_125b_st;gga_miR_125b_st;ggo_m…	miR_125_star	UCCCUGAGACCCUAACUUGUGA	-0.230769	0.0007979	0.0148451		SNOWBALL_014369_st	DUSP3	0.222486	0.00011334	0.00403325		-0.423273	1.712e-10	2.72096e-08	-26.6
CREA	aae_miR_125_st;aae_miR_125_star_st;aga_miR_125_st;age_miR_125b_st;bfl_miR_125a_st;bta_miR_125b_st;cfa_miR_125b_st;cqu_miR_125_st;cte_miR_125_st;dan_miR_125_st;der_miR_125_st;dgr_miR_125_st;dme_miR_125_5p_st;dmo_miR_125_st;dpe_miR_125_st;dps_miR_125_st;dre_miR_125b_st;dse_miR_125_st;dsi_miR_125_st;dvi_miR_125_st;dwi_miR_125_st;dya_miR_125_st;eca_miR_125b_5p_st;fru_miR_125b_st;gga_miR_125b_st;ggo_m…	miR_125_star	UCCCUGAGACCCUAACUUGUGA	-0.230769	0.0007979	0.0148451		SNOWBALL_015249_st	CCR1	0.245081	2.0089e-05	0.00114403		-0.249046	0.00027659	0.00284505	-27.4
CREA	aae_miR_125_st;aae_miR_125_star_st;aga_miR_125_st;age_miR_125b_st;bfl_miR_125a_st;bta_miR_125b_st;cfa_miR_125b_st;cqu_miR_125_st;cte_miR_125_st;dan_miR_125_st;der_miR_125_st;dgr_miR_125_st;dme_miR_125_5p_st;dmo_miR_125_st;dpe_miR_125_st;dps_miR_125_st;dre_miR_125b_st;dse_miR_125_st;dsi_miR_125_st;dvi_miR_125_st;dwi_miR_125_st;dya_miR_125_st;eca_miR_125b_5p_st;fru_miR_125b_st;gga_miR_125b_st;ggo_m…	miR_125_star	UCCCUGAGACCCUAACUUGUGA	-0.230769	0.0007979	0.0148451		SNOWBALL_015437_st	HYAL2	0.222715	0.00011147	0.00398645		-0.22684	0.00095697	0.00741275	-27.6
CREA	aae_miR_125_st;aae_miR_125_star_st;aga_miR_125_st;age_miR_125b_st;bfl_miR_125a_st;bta_miR_125b_st;cfa_miR_125b_st;cqu_miR_125_st;cte_miR_125_st;dan_miR_125_st;der_miR_125_st;dgr_miR_125_st;dme_miR_125_5p_st;dmo_miR_125_st;dpe_miR_125_st;dps_miR_125_st;dre_miR_125b_st;dse_miR_125_st;dsi_miR_125_st;dvi_miR_125_st;dwi_miR_125_st;dya_miR_125_st;eca_miR_125b_5p_st;fru_miR_125b_st;gga_miR_125b_st;ggo_m…	miR_125_star	UCCCUGAGACCCUAACUUGUGA	-0.230769	0.0007979	0.0148451		SNOWBALL_016594_st	UNC119B	0.218929	0.00014657	0.00488928		-0.305444	6.8851e-06	0.00015545	-26.8
CREA	aae_miR_125_st;aae_miR_125_star_st;aga_miR_125_st;age_miR_125b_st;bfl_miR_125a_st;bta_miR_125b_st;cfa_miR_125b_st;cqu_miR_125_st;cte_miR_125_st;dan_miR_125_st;der_miR_125_st;dgr_miR_125_st;dme_miR_125_5p_st;dmo_miR_125_st;dpe_miR_125_st;dps_miR_125_st;dre_miR_125b_st;dse_miR_125_st;dsi_miR_125_st;dvi_miR_125_st;dwi_miR_125_st;dya_miR_125_st;eca_miR_125b_5p_st;fru_miR_125b_st;gga_miR_125b_st;ggo_m…	miR_125_star	UCCCUGAGACCCUAACUUGUGA	-0.230769	0.0007979	0.0148451		SNOWBALL_017954_st	HS6ST1	0.289671	3.94184e-07	5.82714e-05		-0.263664	0.00011461	0.00143235	-28.4
CREA	aae_miR_125_st;aae_miR_125_star_st;aga_miR_125_st;age_miR_125b_st;bfl_miR_125a_st;bta_miR_125b_st;cfa_miR_125b_st;cqu_miR_125_st;cte_miR_125_st;dan_miR_125_st;der_miR_125_st;dgr_miR_125_st;dme_miR_125_5p_st;dmo_miR_125_st;dpe_miR_125_st;dps_miR_125_st;dre_miR_125b_st;dse_miR_125_st;dsi_miR_125_st;dvi_miR_125_st;dwi_miR_125_st;dya_miR_125_st;eca_miR_125b_5p_st;fru_miR_125b_st;gga_miR_125b_st;ggo_m…	miR_125_star	UCCCUGAGACCCUAACUUGUGA	-0.230769	0.0007979	0.0148451		SNOWBALL_019153_st	PLAGL2	0.275722	1.4549e-06	0.00015726		-0.307016	6.13927e-06	0.00014185	-29.5
CREA	aae_miR_125_st;aae_miR_125_star_st;aga_miR_125_st;age_miR_125b_st;bfl_miR_125a_st;bta_miR_125b_st;cfa_miR_125b_st;cqu_miR_125_st;cte_miR_125_st;dan_miR_125_st;der_miR_125_st;dgr_miR_125_st;dme_miR_125_5p_st;dmo_miR_125_st;dpe_miR_125_st;dps_miR_125_st;dre_miR_125b_st;dse_miR_125_st;dsi_miR_125_st;dvi_miR_125_st;dwi_miR_125_st;dya_miR_125_st;eca_miR_125b_5p_st;fru_miR_125b_st;gga_miR_125b_st;ggo_m…	miR_125_star	UCCCUGAGACCCUAACUUGUGA	-0.230769	0.0007979	0.0148451		SNOWBALL_019264_st	STK35	0.265676	3.56784e-06	0.00031392		-0.268533	8.44881e-05	0.00112795	-28
CREA	aae_miR_125_st;aae_miR_125_star_st;aga_miR_125_st;age_miR_125b_st;bfl_miR_125a_st;bta_miR_125b_st;cfa_miR_125b_st;cqu_miR_125_st;cte_miR_125_st;dan_miR_125_st;der_miR_125_st;dgr_miR_125_st;dme_miR_125_5p_st;dmo_miR_125_st;dpe_miR_125_st;dps_miR_125_st;dre_miR_125b_st;dse_miR_125_st;dsi_miR_125_st;dvi_miR_125_st;dwi_miR_125_st;dya_miR_125_st;eca_miR_125b_5p_st;fru_miR_125b_st;gga_miR_125b_st;ggo_m…	miR_125_star	UCCCUGAGACCCUAACUUGUGA	-0.230769	0.0007979	0.0148451		SNOWBALL_019873_st	TNS3	0.255499	8.5364e-06	0.00060168		-0.31912	2.48313e-06	6.88864e-05	-25.9
CREA	aae_miR_125_st;aae_miR_125_star_st;aga_miR_125_st;age_miR_125b_st;bfl_miR_125a_st;bta_miR_125b_st;cfa_miR_125b_st;cqu_miR_125_st;cte_miR_125_st;dan_miR_125_st;der_miR_125_st;dgr_miR_125_st;dme_miR_125_5p_st;dmo_miR_125_st;dpe_miR_125_st;dps_miR_125_st;dre_miR_125b_st;dse_miR_125_st;dsi_miR_125_st;dvi_miR_125_st;dwi_miR_125_st;dya_miR_125_st;eca_miR_125b_5p_st;fru_miR_125b_st;gga_miR_125b_st;ggo_m…	miR_125_star	UCCCUGAGACCCUAACUUGUGA	-0.230769	0.0007979	0.0148451		SNOWBALL_020197_s_st	KDM5C	0.228542	7.248e-05	0.00292081		-0.305279	6.96785e-06	0.00015693	-25.8
CREA	aae_miR_125_st;aae_miR_125_star_st;aga_miR_125_st;age_miR_125b_st;bfl_miR_125a_st;bta_miR_125b_st;cfa_miR_125b_st;cqu_miR_125_st;cte_miR_125_st;dan_miR_125_st;der_miR_125_st;dgr_miR_125_st;dme_miR_125_5p_st;dmo_miR_125_st;dpe_miR_125_st;dps_miR_125_st;dre_miR_125b_st;dse_miR_125_st;dsi_miR_125_st;dvi_miR_125_st;dwi_miR_125_st;dya_miR_125_st;eca_miR_125b_5p_st;fru_miR_125b_st;gga_miR_125b_st;ggo_m…	miR_125_star	UCCCUGAGACCCUAACUUGUGA	-0.230769	0.0007979	0.0148451		SNOWBALL_021428_st	PLAGL2	0.229098	6.95256e-05	0.0028409		-0.28912	2.17888e-05	0.00038793	-29.5
CREA	aae_miR_125_st;aae_miR_125_star_st;aga_miR_125_st;age_miR_125b_st;bfl_miR_125a_st;bta_miR_125b_st;cfa_miR_125b_st;cqu_miR_125_st;cte_miR_125_st;dan_miR_125_st;der_miR_125_st;dgr_miR_125_st;dme_miR_125_5p_st;dmo_miR_125_st;dpe_miR_125_st;dps_miR_125_st;dre_miR_125b_st;dse_miR_125_st;dsi_miR_125_st;dvi_miR_125_st;dwi_miR_125_st;dya_miR_125_st;eca_miR_125b_5p_st;fru_miR_125b_st;gga_miR_125b_st;ggo_m…	miR_125_star	UCCCUGAGACCCUAACUUGUGA	-0.230769	0.0007979	0.0148451		SNOWBALL_021513_st	GCKR	0.205445	0.00037415	0.0095139		-0.209636	0.00231589	0.0145495	-28.4
CREA	aae_miR_125_st;aae_miR_125_star_st;aga_miR_125_st;age_miR_125b_st;bfl_miR_125a_st;bta_miR_125b_st;cfa_miR_125b_st;cqu_miR_125_st;cte_miR_125_st;dan_miR_125_st;der_miR_125_st;dgr_miR_125_st;dme_miR_125_5p_st;dmo_miR_125_st;dpe_miR_125_st;dps_miR_125_st;dre_miR_125b_st;dse_miR_125_st;dsi_miR_125_st;dvi_miR_125_st;dwi_miR_125_st;dya_miR_125_st;eca_miR_125b_5p_st;fru_miR_125b_st;gga_miR_125b_st;ggo_m…	miR_125_star	UCCCUGAGACCCUAACUUGUGA	-0.230769	0.0007979	0.0148451		SNOWBALL_022127_st	AKAP13	0.276524	1.35223e-06	0.00014937		-0.220354	0.00134589	0.00962585	-26.3
CREA	aae_miR_125_st;aae_miR_125_star_st;aga_miR_125_st;age_miR_125b_st;bfl_miR_125a_st;bta_miR_125b_st;cfa_miR_125b_st;cqu_miR_125_st;cte_miR_125_st;dan_miR_125_st;der_miR_125_st;dgr_miR_125_st;dme_miR_125_5p_st;dmo_miR_125_st;dpe_miR_125_st;dps_miR_125_st;dre_miR_125b_st;dse_miR_125_st;dsi_miR_125_st;dvi_miR_125_st;dwi_miR_125_st;dya_miR_125_st;eca_miR_125b_5p_st;fru_miR_125b_st;gga_miR_125b_st;ggo_m…	miR_125_star	UCCCUGAGACCCUAACUUGUGA	-0.230769	0.0007979	0.0148451		SNOWBALL_022441_s_st	TNS3	0.246047	1.8586e-05	0.00107815		-0.241367	0.00043046	0.00400745	-25.9
CREA	aae_miR_125_st;aae_miR_125_star_st;aga_miR_125_st;age_miR_125b_st;bfl_miR_125a_st;bta_miR_125b_st;cfa_miR_125b_st;cqu_miR_125_st;cte_miR_125_st;dan_miR_125_st;der_miR_125_st;dgr_miR_125_st;dme_miR_125_5p_st;dmo_miR_125_st;dpe_miR_125_st;dps_miR_125_st;dre_miR_125b_st;dse_miR_125_st;dsi_miR_125_st;dvi_miR_125_st;dwi_miR_125_st;dya_miR_125_st;eca_miR_125b_5p_st;fru_miR_125b_st;gga_miR_125b_st;ggo_m…	miR_125_star	UCCCUGAGACCCUAACUUGUGA	-0.230769	0.0007979	0.0148451		SNOWBALL_022511_st	NLRC5	0.255113	8.81702e-06	0.00061773		-0.266989	9.31229e-05	0.00121723	-27.4
CREA	aae_miR_125_st;aae_miR_125_star_st;aga_miR_125_st;age_miR_125b_st;bfl_miR_125a_st;bta_miR_125b_st;cfa_miR_125b_st;cqu_miR_125_st;cte_miR_125_st;dan_miR_125_st;der_miR_125_st;dgr_miR_125_st;dme_miR_125_5p_st;dmo_miR_125_st;dpe_miR_125_st;dps_miR_125_st;dre_miR_125b_st;dse_miR_125_st;dsi_miR_125_st;dvi_miR_125_st;dwi_miR_125_st;dya_miR_125_st;eca_miR_125b_5p_st;fru_miR_125b_st;gga_miR_125b_st;ggo_m…	miR_125_star	UCCCUGAGACCCUAACUUGUGA	-0.230769	0.0007979	0.0148451		SNOWBALL_023641_s_st	MATN4	0.245422	1.95451e-05	0.00112125		-0.287079	2.50429e-05	0.00043302	-25.9
CREA	aae_miR_125_st;aae_miR_125_star_st;aga_miR_125_st;age_miR_125b_st;bfl_miR_125a_st;bta_miR_125b_st;cfa_miR_125b_st;cqu_miR_125_st;cte_miR_125_st;dan_miR_125_st;der_miR_125_st;dgr_miR_125_st;dme_miR_125_5p_st;dmo_miR_125_st;dpe_miR_125_st;dps_miR_125_st;dre_miR_125b_st;dse_miR_125_st;dsi_miR_125_st;dvi_miR_125_st;dwi_miR_125_st;dya_miR_125_st;eca_miR_125b_5p_st;fru_miR_125b_st;gga_miR_125b_st;ggo_m…	miR_125_star	UCCCUGAGACCCUAACUUGUGA	-0.230769	0.0007979	0.0148451		SNOWBALL_024326_s_st	LOC100517241	0.282334	7.90397e-07	9.91026e-05		-0.30471	7.26183e-06	0.00016216	-26.8
CREA	aae_miR_125_st;aae_miR_125_star_st;aga_miR_125_st;age_miR_125b_st;bfl_miR_125a_st;bta_miR_125b_st;cfa_miR_125b_st;cqu_miR_125_st;cte_miR_125_st;dan_miR_125_st;der_miR_125_st;dgr_miR_125_st;dme_miR_125_5p_st;dmo_miR_125_st;dpe_miR_125_st;dps_miR_125_st;dre_miR_125b_st;dse_miR_125_st;dsi_miR_125_st;dvi_miR_125_st;dwi_miR_125_st;dya_miR_125_st;eca_miR_125b_5p_st;fru_miR_125b_st;gga_miR_125b_st;ggo_m…	miR_125_star	UCCCUGAGACCCUAACUUGUGA	-0.230769	0.0007979	0.0148451		SNOWBALL_025883_s_st	TNS3	0.283782	6.90057e-07	8.957e-05		-0.340112	4.6928e-07	1.80611e-05	-25.9
CREA	aae_miR_125_st;aae_miR_125_star_st;aga_miR_125_st;age_miR_125b_st;bfl_miR_125a_st;bta_miR_125b_st;cfa_miR_125b_st;cqu_miR_125_st;cte_miR_125_st;dan_miR_125_st;der_miR_125_st;dgr_miR_125_st;dme_miR_125_5p_st;dmo_miR_125_st;dpe_miR_125_st;dps_miR_125_st;dre_miR_125b_st;dse_miR_125_st;dsi_miR_125_st;dvi_miR_125_st;dwi_miR_125_st;dya_miR_125_st;eca_miR_125b_5p_st;fru_miR_125b_st;gga_miR_125b_st;ggo_m…	miR_125_star	UCCCUGAGACCCUAACUUGUGA	-0.230769	0.0007979	0.0148451		SNOWBALL_026173_st	GADD45B	0.294375	2.49695e-07	4.139e-05		-0.188811	0.00618305	0.0304977	-25
CREA	aae_miR_125_st;aae_miR_125_star_st;aga_miR_125_st;age_miR_125b_st;bfl_miR_125a_st;bta_miR_125b_st;cfa_miR_125b_st;cqu_miR_125_st;cte_miR_125_st;dan_miR_125_st;der_miR_125_st;dgr_miR_125_st;dme_miR_125_5p_st;dmo_miR_125_st;dpe_miR_125_st;dps_miR_125_st;dre_miR_125b_st;dse_miR_125_st;dsi_miR_125_st;dvi_miR_125_st;dwi_miR_125_st;dya_miR_125_st;eca_miR_125b_5p_st;fru_miR_125b_st;gga_miR_125b_st;ggo_m…	miR_125_star	UCCCUGAGACCCUAACUUGUGA	-0.230769	0.0007979	0.0148451		SNOWBALL_026394_st	SIRPA	0.207387	0.00032808	0.00865384		-0.260078	0.00014295	0.00170197	-26.5
CREA	aae_miR_125_st;aae_miR_125_star_st;aga_miR_125_st;age_miR_125b_st;bfl_miR_125a_st;bta_miR_125b_st;cfa_miR_125b_st;cqu_miR_125_st;cte_miR_125_st;dan_miR_125_st;der_miR_125_st;dgr_miR_125_st;dme_miR_125_5p_st;dmo_miR_125_st;dpe_miR_125_st;dps_miR_125_st;dre_miR_125b_st;dse_miR_125_st;dsi_miR_125_st;dvi_miR_125_st;dwi_miR_125_st;dya_miR_125_st;eca_miR_125b_5p_st;fru_miR_125b_st;gga_miR_125b_st;ggo_m…	miR_125_star	UCCCUGAGACCCUAACUUGUGA	-0.230769	0.0007979	0.0148451		SNOWBALL_026535_st	TNS3	0.287676	4.77177e-07	6.77651e-05		-0.264521	0.00010867	0.00137393	-25.9
CREA	aae_miR_125_st;aae_miR_125_star_st;aga_miR_125_st;age_miR_125b_st;bfl_miR_125a_st;bta_miR_125b_st;cfa_miR_125b_st;cqu_miR_125_st;cte_miR_125_st;dan_miR_125_st;der_miR_125_st;dgr_miR_125_st;dme_miR_125_5p_st;dmo_miR_125_st;dpe_miR_125_st;dps_miR_125_st;dre_miR_125b_st;dse_miR_125_st;dsi_miR_125_st;dvi_miR_125_st;dwi_miR_125_st;dya_miR_125_st;eca_miR_125b_5p_st;fru_miR_125b_st;gga_miR_125b_st;ggo_m…	miR_125_star	UCCCUGAGACCCUAACUUGUGA	-0.230769	0.0007979	0.0148451		SNOWBALL_032686_st	KIAA0247	0.273836	1.72659e-06	0.00017927		-0.359195	9.24346e-08	4.84207e-06	-25.4
CREA	aae_miR_125_st;aae_miR_125_star_st;aga_miR_125_st;age_miR_125b_st;bfl_miR_125a_st;bta_miR_125b_st;cfa_miR_125b_st;cqu_miR_125_st;cte_miR_125_st;dan_miR_125_st;der_miR_125_st;dgr_miR_125_st;dme_miR_125_5p_st;dmo_miR_125_st;dpe_miR_125_st;dps_miR_125_st;dre_miR_125b_st;dse_miR_125_st;dsi_miR_125_st;dvi_miR_125_st;dwi_miR_125_st;dya_miR_125_st;eca_miR_125b_5p_st;fru_miR_125b_st;gga_miR_125b_st;ggo_m…	miR_125_star	UCCCUGAGACCCUAACUUGUGA	-0.230769	0.0007979	0.0148451		SNOWBALL_037607_st	NFKB2	0.241794	2.61145e-05	0.00137524		-0.283232	3.246e-05	0.00053142	-27.6
CREA	aae_miR_125_st;aae_miR_125_star_st;aga_miR_125_st;age_miR_125b_st;bfl_miR_125a_st;bta_miR_125b_st;cfa_miR_125b_st;cqu_miR_125_st;cte_miR_125_st;dan_miR_125_st;der_miR_125_st;dgr_miR_125_st;dme_miR_125_5p_st;dmo_miR_125_st;dpe_miR_125_st;dps_miR_125_st;dre_miR_125b_st;dse_miR_125_st;dsi_miR_125_st;dvi_miR_125_st;dwi_miR_125_st;dya_miR_125_st;eca_miR_125b_5p_st;fru_miR_125b_st;gga_miR_125b_st;ggo_m…	miR_125_star	UCCCUGAGACCCUAACUUGUGA	-0.230769	0.0007979	0.0148451		SNOWBALL_039848_st	PSD3	0.252096	1.13357e-05	0.00074247		-0.340871	4.40816e-07	1.717e-05	-34.3
CREA	aae_miR_125_st;aae_miR_125_star_st;aga_miR_125_st;age_miR_125b_st;bfl_miR_125a_st;bta_miR_125b_st;cfa_miR_125b_st;cqu_miR_125_st;cte_miR_125_st;dan_miR_125_st;der_miR_125_st;dgr_miR_125_st;dme_miR_125_5p_st;dmo_miR_125_st;dpe_miR_125_st;dps_miR_125_st;dre_miR_125b_st;dse_miR_125_st;dsi_miR_125_st;dvi_miR_125_st;dwi_miR_125_st;dya_miR_125_st;eca_miR_125b_5p_st;fru_miR_125b_st;gga_miR_125b_st;ggo_m…	miR_125_star	UCCCUGAGACCCUAACUUGUGA	-0.230769	0.0007979	0.0148451		SNOWBALL_040239_st	ELL	0.243276	2.32125e-05	0.00126454		-0.399612	2.04636e-09	2.12267e-07	-25.5
CREA	aae_miR_125_st;aae_miR_125_star_st;aga_miR_125_st;age_miR_125b_st;bfl_miR_125a_st;bta_miR_125b_st;cfa_miR_125b_st;cqu_miR_125_st;cte_miR_125_st;dan_miR_125_st;der_miR_125_st;dgr_miR_125_st;dme_miR_125_5p_st;dmo_miR_125_st;dpe_miR_125_st;dps_miR_125_st;dre_miR_125b_st;dse_miR_125_st;dsi_miR_125_st;dvi_miR_125_st;dwi_miR_125_st;dya_miR_125_st;eca_miR_125b_5p_st;fru_miR_125b_st;gga_miR_125b_st;ggo_m…	miR_125_star	UCCCUGAGACCCUAACUUGUGA	-0.230769	0.0007979	0.0148451		SNOWBALL_042562_st	IFNAR2	0.38016	1.2997e-11	1.43885e-08		-0.269394	8.0001e-05	0.00108081	-27.7
CREA	aae_miR_125_st;aae_miR_125_star_st;aga_miR_125_st;age_miR_125b_st;bfl_miR_125a_st;bta_miR_125b_st;cfa_miR_125b_st;cqu_miR_125_st;cte_miR_125_st;dan_miR_125_st;der_miR_125_st;dgr_miR_125_st;dme_miR_125_5p_st;dmo_miR_125_st;dpe_miR_125_st;dps_miR_125_st;dre_miR_125b_st;dse_miR_125_st;dsi_miR_125_st;dvi_miR_125_st;dwi_miR_125_st;dya_miR_125_st;eca_miR_125b_5p_st;fru_miR_125b_st;gga_miR_125b_st;ggo_m…	miR_125_star	UCCCUGAGACCCUAACUUGUGA	-0.230769	0.0007979	0.0148451		SNOWBALL_047401_st	BTG2	0.22916	6.92e-05	0.00283273		-0.298817	1.10839e-05	0.00022683	-28.1
CREA	aae_miR_125_st;aae_miR_125_star_st;aga_miR_125_st;age_miR_125b_st;bfl_miR_125a_st;bta_miR_125b_st;cfa_miR_125b_st;cqu_miR_125_st;cte_miR_125_st;dan_miR_125_st;der_miR_125_st;dgr_miR_125_st;dme_miR_125_5p_st;dmo_miR_125_st;dpe_miR_125_st;dps_miR_125_st;dre_miR_125b_st;dse_miR_125_st;dsi_miR_125_st;dvi_miR_125_st;dwi_miR_125_st;dya_miR_125_st;eca_miR_125b_5p_st;fru_miR_125b_st;gga_miR_125b_st;ggo_m…	miR_125_star	UCCCUGAGACCCUAACUUGUGA	-0.230769	0.0007979	0.0148451		SNOWBALL_047751_st	KLF6	0.27342	1.7927e-06	0.00018506		-0.273164	6.28673e-05	0.00089442	-27.6
CREA	mmu_miR_193_star_st;rno_miR_193_star_st	miR_193_star	UGGGUCUUUGCGGGCAAGAUGA	-0.284363	3.14523e-05	0.00152652		SNOWBALL_000281_st	NFKBIZ	0.229814	6.58849e-05	0.00273476		-0.372672	2.7473e-08	1.79664e-06	-28.5
CREA	mmu_miR_193_star_st;rno_miR_193_star_st	miR_193_star	UGGGUCUUUGCGGGCAAGAUGA	-0.284363	3.14523e-05	0.00152652		SNOWBALL_007686_st	LOC100525644	0.222854	0.00011035	0.00396106		-0.179731	0.00921435	0.0410716	-26.5
CREA	mmu_miR_193_star_st;rno_miR_193_star_st	miR_193_star	UGGGUCUUUGCGGGCAAGAUGA	-0.284363	3.14523e-05	0.00152652		SNOWBALL_017858_st	C8orf41	0.232613	5.33013e-05	0.00234201		-0.288147	2.32867e-05	0.00040889	-27.2
CREA	mmu_miR_193_star_st;rno_miR_193_star_st	miR_193_star	UGGGUCUUUGCGGGCAAGAUGA	-0.284363	3.14523e-05	0.00152652		SNOWBALL_023532_st	NKRF	0.220832	0.0001278	0.00441887		-0.261337	0.00013233	0.0016024	-27.7
CREA	mmu_miR_193_star_st;rno_miR_193_star_st	miR_193_star	UGGGUCUUUGCGGGCAAGAUGA	-0.284363	3.14523e-05	0.00152652		SNOWBALL_042562_st	IFNAR2	0.38016	1.2997e-11	1.43885e-08		-0.279311	4.21176e-05	0.00065257	-26.8
CREA	bta_miR_193a_5p_st;cfa_miR_193a_st;eca_miR_193a_5p_st;hsa_miR_193a_5p_st;mml_miR_193a_5p_st;ppy_miR_193a_5p_st;ssc_miR_193a_5p_st;tgu_miR_193b_star_st	miR_193a_5p	UGGGUCUUUGCGGGCGAGAUGA	-0.269805	8.11168e-05	0.00306926		SNOWBALL_000949_s_st	A2M	0.206244	0.00035452	0.00916299		-0.228998	0.00085249	0.00678338	-28.6
CREA	bta_miR_193a_5p_st;cfa_miR_193a_st;eca_miR_193a_5p_st;hsa_miR_193a_5p_st;mml_miR_193a_5p_st;ppy_miR_193a_5p_st;ssc_miR_193a_5p_st;tgu_miR_193b_star_st	miR_193a_5p	UGGGUCUUUGCGGGCGAGAUGA	-0.269805	8.11168e-05	0.00306926		SNOWBALL_004217_st	PQLC1	0.317251	2.40646e-08	6.56415e-06		-0.301429	9.2e-06	0.00019567	-30.6
CREA	bta_miR_193a_5p_st;cfa_miR_193a_st;eca_miR_193a_5p_st;hsa_miR_193a_5p_st;mml_miR_193a_5p_st;ppy_miR_193a_5p_st;ssc_miR_193a_5p_st;tgu_miR_193b_star_st	miR_193a_5p	UGGGUCUUUGCGGGCGAGAUGA	-0.269805	8.11168e-05	0.00306926		SNOWBALL_005942_st	F5	-0.210393	0.00026708	0.00749876		-0.180411	0.00894848	0.0401866	-26.4
CREA	bta_miR_193a_5p_st;cfa_miR_193a_st;eca_miR_193a_5p_st;hsa_miR_193a_5p_st;mml_miR_193a_5p_st;ppy_miR_193a_5p_st;ssc_miR_193a_5p_st;tgu_miR_193b_star_st	miR_193a_5p	UGGGUCUUUGCGGGCGAGAUGA	-0.269805	8.11168e-05	0.00306926		SNOWBALL_006590_st	MCL1	0.303332	1.02314e-07	2.05859e-05		-0.299283	1.07232e-05	0.00022096	-27.1
CREA	bta_miR_193a_5p_st;cfa_miR_193a_st;eca_miR_193a_5p_st;hsa_miR_193a_5p_st;mml_miR_193a_5p_st;ppy_miR_193a_5p_st;ssc_miR_193a_5p_st;tgu_miR_193b_star_st	miR_193a_5p	UGGGUCUUUGCGGGCGAGAUGA	-0.269805	8.11168e-05	0.00306926		SNOWBALL_007062_st	ACVR1B	0.250056	1.34121e-05	0.000843		-0.370301	3.41474e-08	2.14699e-06	-31.5
CREA	bta_miR_193a_5p_st;cfa_miR_193a_st;eca_miR_193a_5p_st;hsa_miR_193a_5p_st;mml_miR_193a_5p_st;ppy_miR_193a_5p_st;ssc_miR_193a_5p_st;tgu_miR_193b_star_st	miR_193a_5p	UGGGUCUUUGCGGGCGAGAUGA	-0.269805	8.11168e-05	0.00306926		SNOWBALL_007686_st	LOC100525644	0.222854	0.00011035	0.00396106		-0.199189	0.00383518	0.0213087	-26.8
CREA	bta_miR_193a_5p_st;cfa_miR_193a_st;eca_miR_193a_5p_st;hsa_miR_193a_5p_st;mml_miR_193a_5p_st;ppy_miR_193a_5p_st;ssc_miR_193a_5p_st;tgu_miR_193b_star_st	miR_193a_5p	UGGGUCUUUGCGGGCGAGAUGA	-0.269805	8.11168e-05	0.00306926		SNOWBALL_008838_s_st	LOC100516978	0.251136	1.22718e-05	0.0007913		-0.184523	0.00748126	0.0351688	-30.8
CREA	bta_miR_193a_5p_st;cfa_miR_193a_st;eca_miR_193a_5p_st;hsa_miR_193a_5p_st;mml_miR_193a_5p_st;ppy_miR_193a_5p_st;ssc_miR_193a_5p_st;tgu_miR_193b_star_st	miR_193a_5p	UGGGUCUUUGCGGGCGAGAUGA	-0.269805	8.11168e-05	0.00306926		SNOWBALL_013392_st	KIAA1217	0.211202	0.00025257	0.00721304		-0.386537	7.43213e-09	6.13877e-07	-25.4
CREA	bta_miR_193a_5p_st;cfa_miR_193a_st;eca_miR_193a_5p_st;hsa_miR_193a_5p_st;mml_miR_193a_5p_st;ppy_miR_193a_5p_st;ssc_miR_193a_5p_st;tgu_miR_193b_star_st	miR_193a_5p	UGGGUCUUUGCGGGCGAGAUGA	-0.269805	8.11168e-05	0.00306926		SNOWBALL_015239_st	ABHD5	0.205658	0.00036883	0.00941497		-0.183317	0.00788747	0.0365836	-26
CREA	bta_miR_193a_5p_st;cfa_miR_193a_st;eca_miR_193a_5p_st;hsa_miR_193a_5p_st;mml_miR_193a_5p_st;ppy_miR_193a_5p_st;ssc_miR_193a_5p_st;tgu_miR_193b_star_st	miR_193a_5p	UGGGUCUUUGCGGGCGAGAUGA	-0.269805	8.11168e-05	0.00306926		SNOWBALL_016594_st	UNC119B	0.218929	0.00014657	0.00488928		-0.221458	0.0012708	0.00921168	-28.2
CREA	bta_miR_193a_5p_st;cfa_miR_193a_st;eca_miR_193a_5p_st;hsa_miR_193a_5p_st;mml_miR_193a_5p_st;ppy_miR_193a_5p_st;ssc_miR_193a_5p_st;tgu_miR_193b_star_st	miR_193a_5p	UGGGUCUUUGCGGGCGAGAUGA	-0.269805	8.11168e-05	0.00306926		SNOWBALL_019051_st	PRNP	0.253683	9.93631e-06	0.00067513		-0.231309	0.00075235	0.00616282	-28.1
CREA	bta_miR_193a_5p_st;cfa_miR_193a_st;eca_miR_193a_5p_st;hsa_miR_193a_5p_st;mml_miR_193a_5p_st;ppy_miR_193a_5p_st;ssc_miR_193a_5p_st;tgu_miR_193b_star_st	miR_193a_5p	UGGGUCUUUGCGGGCGAGAUGA	-0.269805	8.11168e-05	0.00306926		SNOWBALL_023532_st	NKRF	0.220832	0.0001278	0.00441887		-0.314802	3.44524e-06	8.95429e-05	-27
CREA	bta_miR_193a_5p_st;cfa_miR_193a_st;eca_miR_193a_5p_st;hsa_miR_193a_5p_st;mml_miR_193a_5p_st;ppy_miR_193a_5p_st;ssc_miR_193a_5p_st;tgu_miR_193b_star_st	miR_193a_5p	UGGGUCUUUGCGGGCGAGAUGA	-0.269805	8.11168e-05	0.00306926		SNOWBALL_025184_st		0.297106	1.90831e-07	3.357e-05		-0.243951	0.00037151	0.00357604	-31.6
CREA	bta_miR_193a_5p_st;cfa_miR_193a_st;eca_miR_193a_5p_st;hsa_miR_193a_5p_st;mml_miR_193a_5p_st;ppy_miR_193a_5p_st;ssc_miR_193a_5p_st;tgu_miR_193b_star_st	miR_193a_5p	UGGGUCUUUGCGGGCGAGAUGA	-0.269805	8.11168e-05	0.00306926		SNOWBALL_027661_st	FGA	0.282979	7.44079e-07	9.47075e-05		-0.22379	0.00112476	0.00839032	-30.6
CREA	bta_miR_193a_5p_st;cfa_miR_193a_st;eca_miR_193a_5p_st;hsa_miR_193a_5p_st;mml_miR_193a_5p_st;ppy_miR_193a_5p_st;ssc_miR_193a_5p_st;tgu_miR_193b_star_st	miR_193a_5p	UGGGUCUUUGCGGGCGAGAUGA	-0.269805	8.11168e-05	0.00306926		SNOWBALL_035272_st	CUX2	0.228562	7.23716e-05	0.00291747		-0.419517	2.5717e-10	3.81589e-08	-33.2
CREA	bta_miR_193a_5p_st;cfa_miR_193a_st;eca_miR_193a_5p_st;hsa_miR_193a_5p_st;mml_miR_193a_5p_st;ppy_miR_193a_5p_st;ssc_miR_193a_5p_st;tgu_miR_193b_star_st	miR_193a_5p	UGGGUCUUUGCGGGCGAGAUGA	-0.269805	8.11168e-05	0.00306926		SNOWBALL_042562_st	IFNAR2	0.38016	1.2997e-11	1.43885e-08		-0.269035	8.18415e-05	0.00110019	-28.5
CREA	bta_miR_193a_5p_st;cfa_miR_193a_st;eca_miR_193a_5p_st;hsa_miR_193a_5p_st;mml_miR_193a_5p_st;ppy_miR_193a_5p_st;ssc_miR_193a_5p_st;tgu_miR_193b_star_st	miR_193a_5p	UGGGUCUUUGCGGGCGAGAUGA	-0.269805	8.11168e-05	0.00306926		SNOWBALL_042601_st	SRF	0.216008	0.00018045	0.00567669		-0.229651	0.00082302	0.00660319	-27.4
GLU	hsa_miR_940_st;mml_miR_940_st;ptr_miR_940_st	miR_940	AAGGCAGGGCCCCCGCUCCCC	0.242337	0.00049487	0.0107408		SNOWBALL_013416_s_st	UBAP2	-0.299293	2.05485e-07	3.54462e-05		-0.251875	0.00023418	0.0024997	-31.2
GLU	hsa_miR_940_st;mml_miR_940_st;ptr_miR_940_st	miR_940	AAGGCAGGGCCCCCGCUCCCC	0.242337	0.00049487	0.0107408		SNOWBALL_013490_st	UBAP2	-0.284946	8.04935e-07	0.0001006		-0.238527	0.00050518	0.0045353	-31.2
GLU	hsa_miR_940_st;mml_miR_940_st;ptr_miR_940_st	miR_940	AAGGCAGGGCCCCCGCUCCCC	0.242337	0.00049487	0.0107408		SNOWBALL_016644_st	PLBD2	-0.228051	8.908e-05	0.00338921		-0.335418	6.88535e-07	2.46072e-05	-32.3
GLU	hsa_miR_940_st;mml_miR_940_st;ptr_miR_940_st	miR_940	AAGGCAGGGCCCCCGCUCCCC	0.242337	0.00049487	0.0107408		SNOWBALL_019937_st	NPC1L1	-0.254441	1.151e-05	0.00075153		-0.219527	0.00140468	0.00994509	-35.1
GLU	hsa_miR_940_st;mml_miR_940_st;ptr_miR_940_st	miR_940	AAGGCAGGGCCCCCGCUCCCC	0.242337	0.00049487	0.0107408		SNOWBALL_021470_s_st	SMAP2	-0.286576	6.91881e-07	8.96673e-05		-0.297492	1.21737e-05	0.00024435	-36.2
GLU	hsa_miR_940_st;mml_miR_940_st;ptr_miR_940_st	miR_940	AAGGCAGGGCCCCCGCUCCCC	0.242337	0.00049487	0.0107408		SNOWBALL_021518_s_st	LOC100155000	-0.343199	1.94272e-09	8.8305e-07		-0.374599	2.29926e-08	1.55246e-06	-37
GLU	hsa_miR_940_st;mml_miR_940_st;ptr_miR_940_st	miR_940	AAGGCAGGGCCCCCGCUCCCC	0.242337	0.00049487	0.0107408		SNOWBALL_025625_st	LOC100155000	-0.229084	8.25763e-05	0.00321089		-0.312892	3.97583e-06	0.00010035	-37
GLU	hsa_miR_940_st;mml_miR_940_st;ptr_miR_940_st	miR_940	AAGGCAGGGCCCCCGCUCCCC	0.242337	0.00049487	0.0107408		SNOWBALL_029684_st	RGL1	-0.26494	4.77862e-06	0.00039078		-0.24669	0.00031727	0.00316457	-33.1
GLU	hsa_miR_4286_st	miR_4286	ACCCCACUCCUGGUACC	0.21522	0.00204443	0.0276152		SNOWBALL_010192_s_st	CIDEB	-0.222292	0.00013508	0.00459949		-0.258023	0.00016202	0.00187666	-28.7
GLU	hsa_miR_4286_st	miR_4286	ACCCCACUCCUGGUACC	0.21522	0.00204443	0.0276152		SNOWBALL_010712_s_st	CIDEB	-0.222481	0.00013327	0.00455486		-0.327859	1.25984e-06	3.997e-05	-28.7
GLU	hsa_miR_4286_st	miR_4286	ACCCCACUCCUGGUACC	0.21522	0.00204443	0.0276152		SNOWBALL_023410_s_st	CIDE-B	-0.265039	4.73844e-06	0.00038813		-0.280758	3.8274e-05	0.00060517	-28.7
GLU	mmu_miR_190_star_st;rno_miR_190_star_st	miR_190_star	ACUAUAUAUCAAGCAUAUUCCU	0.227125	0.00111905	0.0185628		SNOWBALL_016495_s_st	MED13L	-0.228023	8.92674e-05	0.00339371		-0.174916	0.0113053	0.047802	-26.5
GLU	mdo_miR_210_st	miR_210	ACUGUGCGUGUGACAGCGGCU	0.197901	0.00465063	0.0464723		SNOWBALL_024852_st	SFXN2	0.241671	3.18859e-05	0.00159759		-0.190155	0.00581998	0.0291462	-33.2
GLU	mdo_miR_210_st	miR_210	ACUGUGCGUGUGACAGCGGCU	0.197901	0.00465063	0.0464723		SNOWBALL_027389_st		-0.208974	0.0003397	0.00887912		-0.433765	5.3487e-11	1.03e-08	-33.8
GLU	bta_miR_2288_st	miR_2288	AGGUAGUAGGUGUGUGGUUU	-0.259204	0.00018823	0.0055209		SNOWBALL_002353_st	PM20D2	0.219457	0.00016515	0.00532805		-0.336397	6.35946e-07	2.30826e-05	-25.5
GLU	bta_miR_2288_st	miR_2288	AGGUAGUAGGUGUGUGGUUU	-0.259204	0.00018823	0.0055209		SNOWBALL_003798_st	FSD1L	0.267304	3.89989e-06	0.00033627		-0.440256	2.552e-11	5.55728e-09	-26.3
GLU	bta_miR_2288_st	miR_2288	AGGUAGUAGGUGUGUGGUUU	-0.259204	0.00018823	0.0055209		SNOWBALL_004202_st	TRPM6	-0.26174	6.27213e-06	0.00047646		-0.311147	4.52782e-06	0.00011132	-26.7
GLU	bta_miR_2288_st	miR_2288	AGGUAGUAGGUGUGUGGUUU	-0.259204	0.00018823	0.0055209		SNOWBALL_009003_st	MYCBP	0.243632	2.73648e-05	0.00142243		-0.386155	7.71117e-09	6.32532e-07	-26.8
GLU	bta_miR_2288_st	miR_2288	AGGUAGUAGGUGUGUGGUUU	-0.259204	0.00018823	0.0055209		SNOWBALL_010751_st	FUT8	0.206716	0.00039503	0.00987469		-0.432645	6.0679e-11	1.14513e-08	-25.7
GLU	bta_miR_2288_st	miR_2288	AGGUAGUAGGUGUGUGGUUU	-0.259204	0.00018823	0.0055209		SNOWBALL_016455_s_st	CLIP1	0.210139	0.00031409	0.00838268		-0.456465	3.7499e-12	1.11737e-09	-25.4
GLU	bta_miR_2288_st	miR_2288	AGGUAGUAGGUGUGUGGUUU	-0.259204	0.00018823	0.0055209		SNOWBALL_021638_s_st	LOC539472	0.225678	0.00010589	0.00384143		-0.276479	5.07129e-05	0.00075541	-26.4
GLU	bta_miR_2288_st	miR_2288	AGGUAGUAGGUGUGUGGUUU	-0.259204	0.00018823	0.0055209		SNOWBALL_027640_st	MAN2A1	0.26448	4.97025e-06	0.00040157		-0.193435	0.00501233	0.0260563	-26.4
GLU	bta_miR_2288_st	miR_2288	AGGUAGUAGGUGUGUGGUUU	-0.259204	0.00018823	0.0055209		SNOWBALL_029699_st	LGALS8	0.218043	0.0001824	0.00571339		-0.368776	3.92416e-08	2.40579e-06	-28.7
GLU	bta_miR_2288_st	miR_2288	AGGUAGUAGGUGUGUGGUUU	-0.259204	0.00018823	0.0055209		SNOWBALL_030979_st		0.274043	2.16228e-06	0.00021242		-0.304545	7.34967e-06	0.00016374	-25.2
GLU	bta_miR_2288_st	miR_2288	AGGUAGUAGGUGUGUGGUUU	-0.259204	0.00018823	0.0055209		SNOWBALL_035932_st	C2orf43	0.21302	0.00025823	0.00732782		-0.326126	1.44367e-06	4.459e-05	-25.4
GLU	bta_miR_2288_st	miR_2288	AGGUAGUAGGUGUGUGGUUU	-0.259204	0.00018823	0.0055209		SNOWBALL_037633_st	BCL2	0.206562	0.00039907	0.00994331		-0.302644	8.43145e-06	0.00018261	-27.9
GLU	bta_miR_2288_st	miR_2288	AGGUAGUAGGUGUGUGGUUU	-0.259204	0.00018823	0.0055209		SNOWBALL_040429_st	ONECUT2	0.215287	0.00022095	0.00655278		-0.395461	3.10055e-09	2.98961e-07	-25.9
GLU	bta_miR_2288_st	miR_2288	AGGUAGUAGGUGUGUGGUUU	-0.259204	0.00018823	0.0055209		SNOWBALL_042652_st	AHR	0.251433	1.47044e-05	0.00090304		-0.282406	3.43e-05	0.00055508	-25.6
GLU	bta_miR_2288_st	miR_2288	AGGUAGUAGGUGUGUGGUUU	-0.259204	0.00018823	0.0055209		SNOWBALL_042963_st	C2orf43	0.209111	0.00033661	0.00882305		-0.39442	3.43829e-09	3.25504e-07	-25.4
GLU	dre_miR_140_st;eca_miR_140_5p_st;fru_miR_140_st;hsa_miR_140_5p_st;mdo_miR_140_st;mml_miR_140_5p_st;mmu_miR_140_st;pma_miR_140_st;ppy_miR_140_5p_st;rno_miR_140_st;tgu_miR_140_st;tni_miR_140_st	miR_140	CAGUGGUUUUACCCUAUGGUAG	0.203695	0.00355788	0.0390858		SNOWBALL_008494_st	ZC3H4	-0.3036	1.34382e-07	2.54355e-05		-0.289828	2.0758e-05	0.00037333	-30.6
GLU	dre_miR_140_st;eca_miR_140_5p_st;fru_miR_140_st;hsa_miR_140_5p_st;mdo_miR_140_st;mml_miR_140_5p_st;mmu_miR_140_st;pma_miR_140_st;ppy_miR_140_5p_st;rno_miR_140_st;tgu_miR_140_st;tni_miR_140_st	miR_140	CAGUGGUUUUACCCUAUGGUAG	0.203695	0.00355788	0.0390858		SNOWBALL_013490_st	UBAP2	-0.284946	8.04935e-07	0.0001006		-0.276165	5.17636e-05	0.00076768	-25.2
GLU	dre_miR_140_st;eca_miR_140_5p_st;fru_miR_140_st;hsa_miR_140_5p_st;mdo_miR_140_st;mml_miR_140_5p_st;mmu_miR_140_st;pma_miR_140_st;ppy_miR_140_5p_st;rno_miR_140_st;tgu_miR_140_st;tni_miR_140_st	miR_140	CAGUGGUUUUACCCUAUGGUAG	0.203695	0.00355788	0.0390858		SNOWBALL_014737_st	RTN4RL1	-0.349573	9.2686e-10	4.77414e-07		-0.274141	5.90277e-05	0.00085116	-25.9
GLU	dre_miR_140_st;eca_miR_140_5p_st;fru_miR_140_st;hsa_miR_140_5p_st;mdo_miR_140_st;mml_miR_140_5p_st;mmu_miR_140_st;pma_miR_140_st;ppy_miR_140_5p_st;rno_miR_140_st;tgu_miR_140_st;tni_miR_140_st	miR_140	CAGUGGUUUUACCCUAUGGUAG	0.203695	0.00355788	0.0390858		SNOWBALL_021518_s_st	LOC100155000	-0.343199	1.94272e-09	8.8305e-07		-0.197279	0.004195	0.0227971	-25.7
GLU	bta_miR_324_st;cfa_miR_324_st;eca_miR_324_5p_st;hsa_miR_324_5p_st;mml_miR_324_5p_st;mmu_miR_324_5p_st;ppy_miR_324_5p_st;rno_miR_324_5p_st;ssc_miR_324_st	miR_324	CGCAUCCCCUAGGGCAUUGGUGU	0.214044	0.00216623	0.0284443		SNOWBALL_012883_st	SRGAP3	-0.219373	0.00016614	0.00535292		-0.355245	1.30542e-07	6.41133e-06	-26
GLU	bta_miR_324_st;cfa_miR_324_st;eca_miR_324_5p_st;hsa_miR_324_5p_st;mml_miR_324_5p_st;mmu_miR_324_5p_st;ppy_miR_324_5p_st;rno_miR_324_5p_st;ssc_miR_324_st	miR_324	CGCAUCCCCUAGGGCAUUGGUGU	0.214044	0.00216623	0.0284443		SNOWBALL_013034_s_st	SRGAP2	-0.225004	0.00011118	0.00398184		-0.222864	0.00118082	0.00870853	-26
GLU	bta_miR_324_st;cfa_miR_324_st;eca_miR_324_5p_st;hsa_miR_324_5p_st;mml_miR_324_5p_st;mmu_miR_324_5p_st;ppy_miR_324_5p_st;rno_miR_324_5p_st;ssc_miR_324_st	miR_324	CGCAUCCCCUAGGGCAUUGGUGU	0.214044	0.00216623	0.0284443		SNOWBALL_027389_st		-0.208974	0.0003397	0.00887912		-0.301525	9.13689e-06	0.00019461	-33.1
GLU	bta_miR_324_st;cfa_miR_324_st;eca_miR_324_5p_st;hsa_miR_324_5p_st;mml_miR_324_5p_st;mmu_miR_324_5p_st;ppy_miR_324_5p_st;rno_miR_324_5p_st;ssc_miR_324_st	miR_324	CGCAUCCCCUAGGGCAUUGGUGU	0.214044	0.00216623	0.0284443		SNOWBALL_028749_st	FAM193A	-0.230042	7.695e-05	0.0030517		-0.351407	1.81729e-07	8.38358e-06	-33.3
GLU	bta_miR_324_st;cfa_miR_324_st;eca_miR_324_5p_st;hsa_miR_324_5p_st;mml_miR_324_5p_st;mmu_miR_324_5p_st;ppy_miR_324_5p_st;rno_miR_324_5p_st;ssc_miR_324_st	miR_324	CGCAUCCCCUAGGGCAUUGGUGU	0.214044	0.00216623	0.0284443		SNOWBALL_029586_st	KIRREL	-0.277171	1.6356e-06	0.00017198		-0.207242	0.00260521	0.0159065	-31.5
GLU	hsa_miR_192_star_st;mmu_miR_192_star_st;oan_miR_192_star_st	miR_192_star	CUGCCAAUUCCAUAGGUCACAG	0.252873	0.00027266	0.00715193		SNOWBALL_011904_st	PKD2	-0.267945	3.68982e-06	0.00032193		-0.295171	1.4332e-05	0.00027827	-29
GLU	hsa_miR_192_star_st;mmu_miR_192_star_st;oan_miR_192_star_st	miR_192_star	CUGCCAAUUCCAUAGGUCACAG	0.252873	0.00027266	0.00715193		SNOWBALL_012883_st	SRGAP3	-0.219373	0.00016614	0.00535292		-0.293496	1.611e-05	0.00030536	-25.4
GLU	hsa_miR_192_star_st;mmu_miR_192_star_st;oan_miR_192_star_st	miR_192_star	CUGCCAAUUCCAUAGGUCACAG	0.252873	0.00027266	0.00715193		SNOWBALL_018772_st	SH3PXD2B	-0.229723	7.87824e-05	0.00310684		-0.268823	8.29475e-05	0.0011118	-29.7
GLU	hsa_miR_192_star_st;mmu_miR_192_star_st;oan_miR_192_star_st	miR_192_star	CUGCCAAUUCCAUAGGUCACAG	0.252873	0.00027266	0.00715193		SNOWBALL_021498_st	SLC16A6	-0.250187	1.626e-05	0.00097235		-0.290775	1.945e-05	0.00035453	-25.9
GLU	hsa_miR_192_star_st;mmu_miR_192_star_st;oan_miR_192_star_st	miR_192_star	CUGCCAAUUCCAUAGGUCACAG	0.252873	0.00027266	0.00715193		SNOWBALL_025539_st	SLC7A2	-0.236902	4.601e-05	0.00210361		-0.232126	0.00071963	0.00595594	-26.6
GLU	hsa_miR_192_star_st;mmu_miR_192_star_st;oan_miR_192_star_st	miR_192_star	CUGCCAAUUCCAUAGGUCACAG	0.252873	0.00027266	0.00715193		SNOWBALL_026292_s_st	CAPN2	-0.208024	0.00036205	0.00929716		-0.274208	5.87736e-05	0.00084829	-27.1
GLU	hsa_miR_192_star_st;mmu_miR_192_star_st;oan_miR_192_star_st	miR_192_star	CUGCCAAUUCCAUAGGUCACAG	0.252873	0.00027266	0.00715193		SNOWBALL_027342_st	LOC100522953	-0.212119	0.00027462	0.00764473		-0.355864	1.23702e-07	6.13798e-06	-27
GLU	cfa_miR_489_st;eca_miR_489_st	miR_489	GUGACAUCACAUAUACGGCGGC	0.333651	1.14715e-06	0.00012462		SNOWBALL_001016_s_st	RNF125	-0.274411	2.09279e-06	0.00020718		-0.232072	0.00072172	0.00596923	-29.8
GLU	cfa_miR_489_st;eca_miR_489_st	miR_489	GUGACAUCACAUAUACGGCGGC	0.333651	1.14715e-06	0.00012462		SNOWBALL_001017_st	RNF125	-0.253318	1.26167e-05	0.00080694		-0.212929	0.00196552	0.0128444	-29.8
GLU	cfa_miR_489_st;eca_miR_489_st	miR_489	GUGACAUCACAUAUACGGCGGC	0.333651	1.14715e-06	0.00012462		SNOWBALL_012883_st	SRGAP3	-0.219373	0.00016614	0.00535292		-0.363265	6.4455e-08	3.60781e-06	-28.3
GLU	cfa_miR_489_st;eca_miR_489_st	miR_489	GUGACAUCACAUAUACGGCGGC	0.333651	1.14715e-06	0.00012462		SNOWBALL_013034_s_st	SRGAP2	-0.225004	0.00011118	0.00398184		-0.282754	3.3513e-05	0.00054495	-28.3
GLU	cfa_miR_489_st;eca_miR_489_st	miR_489	GUGACAUCACAUAUACGGCGGC	0.333651	1.14715e-06	0.00012462		SNOWBALL_013751_st	UBL3	-0.25588	1.02264e-05	0.00069032		-0.285075	2.868e-05	0.00048199	-25.5
GLU	cfa_miR_489_st;eca_miR_489_st	miR_489	GUGACAUCACAUAUACGGCGGC	0.333651	1.14715e-06	0.00012462		SNOWBALL_028749_st	FAM193A	-0.230042	7.695e-05	0.0030517		-0.270298	7.55359e-05	0.00103331	-29.6
GLU	mmu_miR_1224_st;rno_miR_1224_st	miR_1224	GUGAGGACUGGGGAGGUGGAG	-0.215422	0.00202417	0.0274347		SNOWBALL_002174_s_st	ESR1	0.268347	3.56348e-06	0.00031365		-0.340021	4.72806e-07	1.817e-05	-32.9
GLU	mmu_miR_1224_st;rno_miR_1224_st	miR_1224	GUGAGGACUGGGGAGGUGGAG	-0.215422	0.00202417	0.0274347		SNOWBALL_003288_st	TTC39B	0.207541	0.00037391	0.00950967		-0.280243	3.96024e-05	0.00062169	-30.3
GLU	mmu_miR_1224_st;rno_miR_1224_st	miR_1224	GUGAGGACUGGGGAGGUGGAG	-0.215422	0.00202417	0.0274347		SNOWBALL_004318_st	MLXIPL	0.299378	2.03781e-07	3.525e-05		-0.290477	1.98512e-05	0.00036031	-34.5
GLU	mmu_miR_1224_st;rno_miR_1224_st	miR_1224	GUGAGGACUGGGGAGGUGGAG	-0.215422	0.00202417	0.0274347		SNOWBALL_006149_st	PKLR	0.22854	8.59457e-05	0.00329915		-0.251429	0.00024044	0.00255178	-34.9
GLU	mmu_miR_1224_st;rno_miR_1224_st	miR_1224	GUGAGGACUGGGGAGGUGGAG	-0.215422	0.00202417	0.0274347		SNOWBALL_006521_st	CA14	0.236839	4.62287e-05	0.00211054		-0.215203	0.00175257	0.0117723	-27.4
GLU	mmu_miR_1224_st;rno_miR_1224_st	miR_1224	GUGAGGACUGGGGAGGUGGAG	-0.215422	0.00202417	0.0274347		SNOWBALL_007837_st	ZCCHC14	0.257547	8.90882e-06	0.00062221		-0.237711	0.00052875	0.00469754	-27.8
GLU	mmu_miR_1224_st;rno_miR_1224_st	miR_1224	GUGAGGACUGGGGAGGUGGAG	-0.215422	0.00202417	0.0274347		SNOWBALL_009204_st	FAM54B	0.263872	5.2344e-06	0.00041616		-0.321673	2.04098e-06	5.88849e-05	-28.3
GLU	mmu_miR_1224_st;rno_miR_1224_st	miR_1224	GUGAGGACUGGGGAGGUGGAG	-0.215422	0.00202417	0.0274347		SNOWBALL_011351_st	PGM2	0.304528	1.22516e-07	2.36754e-05		-0.221761	0.00125093	0.0091013	-26.9
GLU	mmu_miR_1224_st;rno_miR_1224_st	miR_1224	GUGAGGACUGGGGAGGUGGAG	-0.215422	0.00202417	0.0274347		SNOWBALL_012260_st	KCTD14	0.259939	7.29787e-06	0.0005334		-0.210489	0.00222003	0.0140891	-38.2
GLU	mmu_miR_1224_st;rno_miR_1224_st	miR_1224	GUGAGGACUGGGGAGGUGGAG	-0.215422	0.00202417	0.0274347		SNOWBALL_012262_st	TSKU	0.295868	2.86601e-07	4.59687e-05		-0.341303	4.2535e-07	1.66811e-05	-36.8
GLU	mmu_miR_1224_st;rno_miR_1224_st	miR_1224	GUGAGGACUGGGGAGGUGGAG	-0.215422	0.00202417	0.0274347		SNOWBALL_014403_st	ITGB3	0.2482	1.90689e-05	0.001099		-0.219146	0.00143265	0.0100958	-28.8
GLU	mmu_miR_1224_st;rno_miR_1224_st	miR_1224	GUGAGGACUGGGGAGGUGGAG	-0.215422	0.00202417	0.0274347		SNOWBALL_014554_s_st	ACACA	0.300607	1.80648e-07	3.20725e-05		-0.221434	0.00127244	0.00922077	-29.9
GLU	mmu_miR_1224_st;rno_miR_1224_st	miR_1224	GUGAGGACUGGGGAGGUGGAG	-0.215422	0.00202417	0.0274347		SNOWBALL_014567_st	ACACA	0.278069	1.50862e-06	0.00016156		-0.202556	0.00326831	0.0188824	-29.9
GLU	mmu_miR_1224_st;rno_miR_1224_st	miR_1224	GUGAGGACUGGGGAGGUGGAG	-0.215422	0.00202417	0.0274347		SNOWBALL_014639_st	MED1	0.243416	2.783e-05	0.00143908		-0.252509	0.00022555	0.00242769	-28.9
GLU	mmu_miR_1224_st;rno_miR_1224_st	miR_1224	GUGAGGACUGGGGAGGUGGAG	-0.215422	0.00202417	0.0274347		SNOWBALL_014684_st	ACACA	0.287542	6.32238e-07	8.40364e-05		-0.23614	0.00057707	0.00502552	-29.9
GLU	mmu_miR_1224_st;rno_miR_1224_st	miR_1224	GUGAGGACUGGGGAGGUGGAG	-0.215422	0.00202417	0.0274347		SNOWBALL_016452_s_st	ATXN2	0.218903	0.00017172	0.00547329		-0.312402	4.12398e-06	0.00010333	-33.8
GLU	mmu_miR_1224_st;rno_miR_1224_st	miR_1224	GUGAGGACUGGGGAGGUGGAG	-0.215422	0.00202417	0.0274347		SNOWBALL_017677_st	GPR39	0.234755	5.41316e-05	0.00237012		-0.269068	8.16731e-05	0.00109845	-31
GLU	mmu_miR_1224_st;rno_miR_1224_st	miR_1224	GUGAGGACUGGGGAGGUGGAG	-0.215422	0.00202417	0.0274347		SNOWBALL_020126_st	MID1IP1	0.230885	7.22946e-05	0.00291596		-0.22206	0.00123152	0.00899315	-34.2
GLU	mmu_miR_1224_st;rno_miR_1224_st	miR_1224	GUGAGGACUGGGGAGGUGGAG	-0.215422	0.00202417	0.0274347		SNOWBALL_022573_st	FASN	0.369913	7.8032e-11	6.33129e-08		-0.23916	0.00048755	0.00441249	-30.6
GLU	mmu_miR_1224_st;rno_miR_1224_st	miR_1224	GUGAGGACUGGGGAGGUGGAG	-0.215422	0.00202417	0.0274347		SNOWBALL_022622_st	FASN	0.367917	1.0026e-10	7.95308e-08		-0.32605	1.45228e-06	4.47982e-05	-30.6
GLU	mmu_miR_1224_st;rno_miR_1224_st	miR_1224	GUGAGGACUGGGGAGGUGGAG	-0.215422	0.00202417	0.0274347		SNOWBALL_022974_st	CRABP1	0.2161	0.00020884	0.00629868		-0.297552	1.21227e-05	0.00024355	-33
GLU	mmu_miR_1224_st;rno_miR_1224_st	miR_1224	GUGAGGACUGGGGAGGUGGAG	-0.215422	0.00202417	0.0274347		SNOWBALL_023389_s_st	TKT	0.238296	4.13645e-05	0.0019382		-0.416615	3.5094e-10	4.94205e-08	-34.4
GLU	mmu_miR_1224_st;rno_miR_1224_st	miR_1224	GUGAGGACUGGGGAGGUGGAG	-0.215422	0.00202417	0.0274347		SNOWBALL_023456_st	LOC100526197	0.256949	9.36167e-06	0.00064649		-0.19138	0.00550563	0.0279575	-34.2
GLU	mmu_miR_1224_st;rno_miR_1224_st	miR_1224	GUGAGGACUGGGGAGGUGGAG	-0.215422	0.00202417	0.0274347		SNOWBALL_024385_st	ATXN2	0.250616	1.57084e-05	0.00094787		-0.319573	2.39842e-06	6.69952e-05	-33.8
GLU	mmu_miR_1224_st;rno_miR_1224_st	miR_1224	GUGAGGACUGGGGAGGUGGAG	-0.215422	0.00202417	0.0274347		SNOWBALL_025162_st	LOC100155220	0.226876	9.70626e-05	0.00360103		-0.287565	2.42284e-05	0.00042193	-33.6
GLU	mmu_miR_1224_st;rno_miR_1224_st	miR_1224	GUGAGGACUGGGGAGGUGGAG	-0.215422	0.00202417	0.0274347		SNOWBALL_025992_s_st	POR	0.233173	6.09663e-05	0.00258311		-0.330015	1.06217e-06	3.48454e-05	-32.3
GLU	mmu_miR_1224_st;rno_miR_1224_st	miR_1224	GUGAGGACUGGGGAGGUGGAG	-0.215422	0.00202417	0.0274347		SNOWBALL_026557_st	BCL2	0.241152	3.31965e-05	0.00164556		-0.206021	0.00276499	0.0166394	-31.3
GLU	mmu_miR_1224_st;rno_miR_1224_st	miR_1224	GUGAGGACUGGGGAGGUGGAG	-0.215422	0.00202417	0.0274347		SNOWBALL_028323_st	TMCC1	0.282955	9.67208e-07	0.00011582		-0.242478	0.00040411	0.00381647	-29.4
GLU	mmu_miR_1224_st;rno_miR_1224_st	miR_1224	GUGAGGACUGGGGAGGUGGAG	-0.215422	0.00202417	0.0274347		SNOWBALL_030169_st	IRAK3	0.310056	7.01894e-08	1.531e-05		-0.325843	1.47607e-06	4.53872e-05	-30
GLU	mmu_miR_1224_st;rno_miR_1224_st	miR_1224	GUGAGGACUGGGGAGGUGGAG	-0.215422	0.00202417	0.0274347		SNOWBALL_031295_st	TTC39B	0.230125	7.64769e-05	0.00303628		-0.310506	4.74807e-06	0.00011564	-30.3
GLU	mmu_miR_1224_st;rno_miR_1224_st	miR_1224	GUGAGGACUGGGGAGGUGGAG	-0.215422	0.00202417	0.0274347		SNOWBALL_035258_st	ITGB3	0.229999	7.71929e-05	0.00305818		-0.184762	0.00740305	0.0348951	-28.8
GLU	mmu_miR_1224_st;rno_miR_1224_st	miR_1224	GUGAGGACUGGGGAGGUGGAG	-0.215422	0.00202417	0.0274347		SNOWBALL_037259_st	LOC100522628	0.278682	1.42741e-06	0.00015547		-0.329543	1.1027e-06	3.591e-05	-36.8
GLU	mmu_miR_1224_st;rno_miR_1224_st	miR_1224	GUGAGGACUGGGGAGGUGGAG	-0.215422	0.00202417	0.0274347		SNOWBALL_038202_st	PALM2	0.345018	1.5755e-09	7.37869e-07		-0.299499	1.056e-05	0.00021831	-30.5
GLU	mmu_miR_1224_st;rno_miR_1224_st	miR_1224	GUGAGGACUGGGGAGGUGGAG	-0.215422	0.00202417	0.0274347		SNOWBALL_042963_st	C2orf43	0.209111	0.00033661	0.00882305		-0.194579	0.00475535	0.0250489	-31.2
GLU	dre_miR_29b_st;fru_miR_29b_st;oan_miR_29b_st;pma_miR_29c_st;sko_miR_29b_st;tni_miR_29b_st	miR_29b	UAGCACCAUUUGAAAUCAGUGU	0.248606	0.00034817	0.00840721		SNOWBALL_010367_st	MMP14	-0.306025	1.0548e-07	2.107e-05		-0.265131	0.00010462	0.00133361	-25.4
GLU	dre_miR_29b_st;fru_miR_29b_st;oan_miR_29b_st;pma_miR_29c_st;sko_miR_29b_st;tni_miR_29b_st	miR_29b	UAGCACCAUUUGAAAUCAGUGU	0.248606	0.00034817	0.00840721		SNOWBALL_020960_s_st	ATG2A	-0.240993	3.36072e-05	0.00165964		-0.23489	0.00061839	0.00530053	-25.7
GLU	dre_miR_29b_st;fru_miR_29b_st;oan_miR_29b_st;pma_miR_29c_st;sko_miR_29b_st;tni_miR_29b_st	miR_29b	UAGCACCAUUUGAAAUCAGUGU	0.248606	0.00034817	0.00840721		SNOWBALL_021861_s_st	WWP2	-0.273055	2.35987e-06	0.00022899		-0.192409	0.0052534	0.026992	-28
GLU	dre_miR_29b_st;fru_miR_29b_st;oan_miR_29b_st;pma_miR_29c_st;sko_miR_29b_st;tni_miR_29b_st	miR_29b	UAGCACCAUUUGAAAUCAGUGU	0.248606	0.00034817	0.00840721		SNOWBALL_026001_st	WWP2	-0.299421	2.02918e-07	3.515e-05		-0.300955	9.51777e-06	0.00020102	-28
GLU	bta_miR_29b_st;cfa_miR_29b_st;eca_miR_29b_st;gga_miR_29b_st;hsa_miR_29b_st;mml_miR_29b_st;mmu_miR_29b_st;rno_miR_29b_st;xtr_miR_29b_st	miR_29b	UAGCACCAUUUGAAAUCAGUGUU	0.262888	0.00015106	0.00475779		SNOWBALL_010367_st	MMP14	-0.306025	1.0548e-07	2.107e-05		-0.244688	0.00035612	0.00346112	-25.9
GLU	bta_miR_29b_st;cfa_miR_29b_st;eca_miR_29b_st;gga_miR_29b_st;hsa_miR_29b_st;mml_miR_29b_st;mmu_miR_29b_st;rno_miR_29b_st;xtr_miR_29b_st	miR_29b	UAGCACCAUUUGAAAUCAGUGUU	0.262888	0.00015106	0.00475779		SNOWBALL_020960_s_st	ATG2A	-0.240993	3.36072e-05	0.00165964		-0.22999	0.00080808	0.00651063	-26.4
GLU	bta_miR_29b_st;cfa_miR_29b_st;eca_miR_29b_st;gga_miR_29b_st;hsa_miR_29b_st;mml_miR_29b_st;mmu_miR_29b_st;rno_miR_29b_st;xtr_miR_29b_st	miR_29b	UAGCACCAUUUGAAAUCAGUGUU	0.262888	0.00015106	0.00475779		SNOWBALL_023505_st	LOC100514376	-0.325529	1.38746e-08	4.19931e-06		-0.208832	0.00240956	0.0149937	-27.4
GLU	hsa_miR_1280_st;ppy_miR_1280_st;ptr_miR_1280_st	miR_1280	UCCCACCGCUGCCACCC	0.25223	0.00028298	0.00733462		SNOWBALL_003022_st	LRRK1	-0.22706	9.57713e-05	0.0035664		-0.328489	1.19873e-06	3.84e-05	-27.4
GLU	hsa_miR_1280_st;ppy_miR_1280_st;ptr_miR_1280_st	miR_1280	UCCCACCGCUGCCACCC	0.25223	0.00028298	0.00733462		SNOWBALL_012278_st	RNF169	-0.256543	9.68166e-06	0.00066235		-0.287974	2.35636e-05	0.00041271	-30.3
GLU	hsa_miR_1280_st;ppy_miR_1280_st;ptr_miR_1280_st	miR_1280	UCCCACCGCUGCCACCC	0.25223	0.00028298	0.00733462		SNOWBALL_018772_st	SH3PXD2B	-0.229723	7.87824e-05	0.00310684		-0.313485	3.80325e-06	9.687e-05	-29.5
GLU	hsa_miR_1280_st;ppy_miR_1280_st;ptr_miR_1280_st	miR_1280	UCCCACCGCUGCCACCC	0.25223	0.00028298	0.00733462		SNOWBALL_028749_st	FAM193A	-0.230042	7.695e-05	0.0030517		-0.318059	2.69248e-06	7.34872e-05	-29.1
GLU	hsa_miR_1280_st;ppy_miR_1280_st;ptr_miR_1280_st	miR_1280	UCCCACCGCUGCCACCC	0.25223	0.00028298	0.00733462		SNOWBALL_029586_st	KIRREL	-0.277171	1.6356e-06	0.00017198		-0.289408	2.13641e-05	0.00038192	-34.6
GLU	bta_miR_1281_st;hsa_miR_1281_st;ppy_miR_1281_st;ptr_miR_1281_st	miR_1281	UCGCCUCCUCCUCUCCC	0.242306	0.00049572	0.010754		SNOWBALL_019937_st	NPC1L1	-0.254441	1.151e-05	0.00075153		-0.191151	0.00556327	0.0281763	-30.5
GLU	bta_miR_1281_st;hsa_miR_1281_st;ppy_miR_1281_st;ptr_miR_1281_st	miR_1281	UCGCCUCCUCCUCUCCC	0.242306	0.00049572	0.010754		SNOWBALL_021470_s_st	SMAP2	-0.286576	6.91881e-07	8.96673e-05		-0.328303	1.21639e-06	3.8855e-05	-25.9
GLU	bta_miR_1281_st;hsa_miR_1281_st;ppy_miR_1281_st;ptr_miR_1281_st	miR_1281	UCGCCUCCUCCUCUCCC	0.242306	0.00049572	0.010754		SNOWBALL_021518_s_st	LOC100155000	-0.343199	1.94272e-09	8.8305e-07		-0.377487	1.75691e-08	1.24522e-06	-25.1
GLU	bta_miR_1281_st;hsa_miR_1281_st;ppy_miR_1281_st;ptr_miR_1281_st	miR_1281	UCGCCUCCUCCUCUCCC	0.242306	0.00049572	0.010754		SNOWBALL_023063_st	SMAP2	-0.296766	2.62775e-07	4.29345e-05		-0.332814	8.49403e-07	2.913e-05	-25.9
GLU	bta_miR_1281_st;hsa_miR_1281_st;ppy_miR_1281_st;ptr_miR_1281_st	miR_1281	UCGCCUCCUCCUCUCCC	0.242306	0.00049572	0.010754		SNOWBALL_029586_st	KIRREL	-0.277171	1.6356e-06	0.00017198		-0.293496	1.611e-05	0.00030537	-27.5
GLU	bta_miR_1281_st;hsa_miR_1281_st;ppy_miR_1281_st;ptr_miR_1281_st	miR_1281	UCGCCUCCUCCUCUCCC	0.242306	0.00049572	0.010754		SNOWBALL_033212_st	FZD5	-0.222141	0.00013654	0.00463744		-0.345336	3.04008e-07	1.27152e-05	-34
GLU	cin_let_7b_st;csa_let_7b_st	let_7b	UGAGGUAGUAGGUUAUGUUGUU	-0.205892	0.0032083	0.0365383		SNOWBALL_002353_st	PM20D2	0.219457	0.00016515	0.00532805		-0.312791	4.00574e-06	0.00010095	-26.4
GLU	cin_let_7b_st;csa_let_7b_st	let_7b	UGAGGUAGUAGGUUAUGUUGUU	-0.205892	0.0032083	0.0365383		SNOWBALL_002526_st	MAPK6	0.211375	0.00028887	0.0079241		-0.433985	5.2176e-11	1.00905e-08	-26.3
GLU	cin_let_7b_st;csa_let_7b_st	let_7b	UGAGGUAGUAGGUUAUGUUGUU	-0.205892	0.0032083	0.0365383		SNOWBALL_003181_st	NFIB	0.26255	5.85671e-06	0.00045334		-0.358603	9.73757e-08	5.05131e-06	-27.6
GLU	cin_let_7b_st;csa_let_7b_st	let_7b	UGAGGUAGUAGGUUAUGUUGUU	-0.205892	0.0032083	0.0365383		SNOWBALL_004202_st	TRPM6	-0.26174	6.27213e-06	0.00047646		-0.369048	3.82828e-08	2.3576e-06	-25.3
GLU	cin_let_7b_st;csa_let_7b_st	let_7b	UGAGGUAGUAGGUUAUGUUGUU	-0.205892	0.0032083	0.0365383		SNOWBALL_009003_st	MYCBP	0.243632	2.73648e-05	0.00142243		-0.429155	8.9615e-11	1.58617e-08	-26.2
GLU	cin_let_7b_st;csa_let_7b_st	let_7b	UGAGGUAGUAGGUUAUGUUGUU	-0.205892	0.0032083	0.0365383		SNOWBALL_009682_st	ACOT13	0.234057	5.70557e-05	0.00246095		-0.272954	6.3722e-05	0.00090398	-25.6
GLU	cin_let_7b_st;csa_let_7b_st	let_7b	UGAGGUAGUAGGUUAUGUUGUU	-0.205892	0.0032083	0.0365383		SNOWBALL_021638_s_st	LOC539472	0.225678	0.00010589	0.00384143		-0.295812	1.37022e-05	0.00026846	-25.1
GLU	cin_let_7b_st;csa_let_7b_st	let_7b	UGAGGUAGUAGGUUAUGUUGUU	-0.205892	0.0032083	0.0365383		SNOWBALL_027621_st	ARRDC3	0.290596	4.74357e-07	6.752e-05		-0.349001	2.23137e-07	9.89584e-06	-25
GLU	cin_let_7b_st;csa_let_7b_st	let_7b	UGAGGUAGUAGGUUAUGUUGUU	-0.205892	0.0032083	0.0365383		SNOWBALL_035450_st	ARID2	0.217418	0.00019054	0.00588262		-0.356741	1.14604e-07	5.76811e-06	-25.4
GLU	cin_let_7b_st;csa_let_7b_st	let_7b	UGAGGUAGUAGGUUAUGUUGUU	-0.205892	0.0032083	0.0365383		SNOWBALL_035757_st	LOC100520163	0.279452	1.33142e-06	0.00014781		-0.354834	1.35272e-07	6.59979e-06	-31.5
GLU	cin_let_7b_st;csa_let_7b_st	let_7b	UGAGGUAGUAGGUUAUGUUGUU	-0.205892	0.0032083	0.0365383		SNOWBALL_042652_st	AHR	0.251433	1.47044e-05	0.00090304		-0.285604	2.76735e-05	0.00046852	-25.3
GLU	ame_let_7_st;bmo_let_7_st;cte_let_7_st;dan_let_7_st;der_let_7_st;dgr_let_7_st;dme_let_7_5p_st;dmo_let_7_st;dpe_let_7_st;dps_let_7_st;dse_let_7_st;dsi_let_7_st;dvi_let_7_st;dwi_let_7_st;dya_let_7_st;isc_let_7_st;ngi_let_7_st;nvi_let_7_st	let_7	UGAGGUAGUAGGUUGUAUAGU	-0.229446	0.00099138	0.0170869		SNOWBALL_002657_st	FAM81A	0.209152	0.00033566	0.00880387		-0.321644	2.04554e-06	5.89861e-05	-25.4
GLU	ame_let_7_st;bmo_let_7_st;cte_let_7_st;dan_let_7_st;der_let_7_st;dgr_let_7_st;dme_let_7_5p_st;dmo_let_7_st;dpe_let_7_st;dps_let_7_st;dse_let_7_st;dsi_let_7_st;dvi_let_7_st;dwi_let_7_st;dya_let_7_st;isc_let_7_st;ngi_let_7_st;nvi_let_7_st	let_7	UGAGGUAGUAGGUUGUAUAGU	-0.229446	0.00099138	0.0170869		SNOWBALL_004202_st	TRPM6	-0.26174	6.27213e-06	0.00047646		-0.256204	0.00018085	0.00204435	-25.5
GLU	ame_let_7_st;bmo_let_7_st;cte_let_7_st;dan_let_7_st;der_let_7_st;dgr_let_7_st;dme_let_7_5p_st;dmo_let_7_st;dpe_let_7_st;dps_let_7_st;dse_let_7_st;dsi_let_7_st;dvi_let_7_st;dwi_let_7_st;dya_let_7_st;isc_let_7_st;ngi_let_7_st;nvi_let_7_st	let_7	UGAGGUAGUAGGUUGUAUAGU	-0.229446	0.00099138	0.0170869		SNOWBALL_007171_st	LRP6	0.230881	7.232e-05	0.00291596		-0.354133	1.4374e-07	6.93181e-06	-26.3
GLU	ame_let_7_st;bmo_let_7_st;cte_let_7_st;dan_let_7_st;der_let_7_st;dgr_let_7_st;dme_let_7_5p_st;dmo_let_7_st;dpe_let_7_st;dps_let_7_st;dse_let_7_st;dsi_let_7_st;dvi_let_7_st;dwi_let_7_st;dya_let_7_st;isc_let_7_st;ngi_let_7_st;nvi_let_7_st	let_7	UGAGGUAGUAGGUUGUAUAGU	-0.229446	0.00099138	0.0170869		SNOWBALL_008790_st	CTH	-0.32086	2.28496e-08	6.29758e-06		-0.176025	0.0107897	0.0461758	-25.3
GLU	ame_let_7_st;bmo_let_7_st;cte_let_7_st;dan_let_7_st;der_let_7_st;dgr_let_7_st;dme_let_7_5p_st;dmo_let_7_st;dpe_let_7_st;dps_let_7_st;dse_let_7_st;dsi_let_7_st;dvi_let_7_st;dwi_let_7_st;dya_let_7_st;isc_let_7_st;ngi_let_7_st;nvi_let_7_st	let_7	UGAGGUAGUAGGUUGUAUAGU	-0.229446	0.00099138	0.0170869		SNOWBALL_010751_st	FUT8	0.206716	0.00039503	0.00987469		-0.440255	2.5522e-11	5.55766e-09	-25
GLU	ame_let_7_st;bmo_let_7_st;cte_let_7_st;dan_let_7_st;der_let_7_st;dgr_let_7_st;dme_let_7_5p_st;dmo_let_7_st;dpe_let_7_st;dps_let_7_st;dse_let_7_st;dsi_let_7_st;dvi_let_7_st;dwi_let_7_st;dya_let_7_st;isc_let_7_st;ngi_let_7_st;nvi_let_7_st	let_7	UGAGGUAGUAGGUUGUAUAGU	-0.229446	0.00099138	0.0170869		SNOWBALL_011917_st	MFSD8	0.226933	9.66572e-05	0.00359295		-0.377424	1.7673e-08	1.25111e-06	-27.8
GLU	ame_let_7_st;bmo_let_7_st;cte_let_7_st;dan_let_7_st;der_let_7_st;dgr_let_7_st;dme_let_7_5p_st;dmo_let_7_st;dpe_let_7_st;dps_let_7_st;dse_let_7_st;dsi_let_7_st;dvi_let_7_st;dwi_let_7_st;dya_let_7_st;isc_let_7_st;ngi_let_7_st;nvi_let_7_st	let_7	UGAGGUAGUAGGUUGUAUAGU	-0.229446	0.00099138	0.0170869		SNOWBALL_011968_st	C4orf29	0.227619	9.19437e-05	0.00346479		-0.341071	4.33572e-07	1.69414e-05	-26.4
GLU	ame_let_7_st;bmo_let_7_st;cte_let_7_st;dan_let_7_st;der_let_7_st;dgr_let_7_st;dme_let_7_5p_st;dmo_let_7_st;dpe_let_7_st;dps_let_7_st;dse_let_7_st;dsi_let_7_st;dvi_let_7_st;dwi_let_7_st;dya_let_7_st;isc_let_7_st;ngi_let_7_st;nvi_let_7_st	let_7	UGAGGUAGUAGGUUGUAUAGU	-0.229446	0.00099138	0.0170869		SNOWBALL_014567_st	ACACA	0.278069	1.50862e-06	0.00016156		-0.209311	0.00235329	0.0147278	-26.1
GLU	ame_let_7_st;bmo_let_7_st;cte_let_7_st;dan_let_7_st;der_let_7_st;dgr_let_7_st;dme_let_7_5p_st;dmo_let_7_st;dpe_let_7_st;dps_let_7_st;dse_let_7_st;dsi_let_7_st;dvi_let_7_st;dwi_let_7_st;dya_let_7_st;isc_let_7_st;ngi_let_7_st;nvi_let_7_st	let_7	UGAGGUAGUAGGUUGUAUAGU	-0.229446	0.00099138	0.0170869		SNOWBALL_020731_s_st	ACSL4	0.268564	3.49693e-06	0.00030965		-0.191811	0.00539856	0.0275498	-25.2
GLU	ame_let_7_st;bmo_let_7_st;cte_let_7_st;dan_let_7_st;der_let_7_st;dgr_let_7_st;dme_let_7_5p_st;dmo_let_7_st;dpe_let_7_st;dps_let_7_st;dse_let_7_st;dsi_let_7_st;dvi_let_7_st;dwi_let_7_st;dya_let_7_st;isc_let_7_st;ngi_let_7_st;nvi_let_7_st	let_7	UGAGGUAGUAGGUUGUAUAGU	-0.229446	0.00099138	0.0170869		SNOWBALL_020743_st	ACSL4	0.278024	1.5147e-06	0.00016209		-0.190536	0.00572056	0.0287707	-25.2
GLU	ame_let_7_st;bmo_let_7_st;cte_let_7_st;dan_let_7_st;der_let_7_st;dgr_let_7_st;dme_let_7_5p_st;dmo_let_7_st;dpe_let_7_st;dps_let_7_st;dse_let_7_st;dsi_let_7_st;dvi_let_7_st;dwi_let_7_st;dya_let_7_st;isc_let_7_st;ngi_let_7_st;nvi_let_7_st	let_7	UGAGGUAGUAGGUUGUAUAGU	-0.229446	0.00099138	0.0170869		SNOWBALL_025490_st	FH	-0.230076	7.67565e-05	0.00304544		-0.204406	0.0029901	0.0176541	-28.6
GLU	ame_let_7_st;bmo_let_7_st;cte_let_7_st;dan_let_7_st;der_let_7_st;dgr_let_7_st;dme_let_7_5p_st;dmo_let_7_st;dpe_let_7_st;dps_let_7_st;dse_let_7_st;dsi_let_7_st;dvi_let_7_st;dwi_let_7_st;dya_let_7_st;isc_let_7_st;ngi_let_7_st;nvi_let_7_st	let_7	UGAGGUAGUAGGUUGUAUAGU	-0.229446	0.00099138	0.0170869		SNOWBALL_027621_st	ARRDC3	0.290596	4.74357e-07	6.752e-05		-0.278572	4.422e-05	0.00067809	-27.4
GLU	ame_let_7_st;bmo_let_7_st;cte_let_7_st;dan_let_7_st;der_let_7_st;dgr_let_7_st;dme_let_7_5p_st;dmo_let_7_st;dpe_let_7_st;dps_let_7_st;dse_let_7_st;dsi_let_7_st;dvi_let_7_st;dwi_let_7_st;dya_let_7_st;isc_let_7_st;ngi_let_7_st;nvi_let_7_st	let_7	UGAGGUAGUAGGUUGUAUAGU	-0.229446	0.00099138	0.0170869		SNOWBALL_028089_st	LRP6	0.209725	0.00032297	0.00855239		-0.344799	3.1801e-07	1.31867e-05	-26.3
GLU	bta_let_7b_st;cfa_let_7b_st;dre_let_7b_st;fru_let_7b_st;gga_let_7b_st;hsa_let_7b_st;mdo_let_7b_st;mml_let_7b_st;mmu_let_7b_st;oan_let_7b_st;ppy_let_7b_st;ptr_let_7b_st;rno_let_7b_st;tgu_let_7b_st;tni_let_7b_st	let_7b	UGAGGUAGUAGGUUGUGUGGUU	-0.244446	0.00044011	0.00985531		SNOWBALL_000436_st	PARD6B	0.254115	1.18213e-05	0.00076801		-0.363328	6.40946e-08	3.5911e-06	-27.9
GLU	bta_let_7b_st;cfa_let_7b_st;dre_let_7b_st;fru_let_7b_st;gga_let_7b_st;hsa_let_7b_st;mdo_let_7b_st;mml_let_7b_st;mmu_let_7b_st;oan_let_7b_st;ppy_let_7b_st;ptr_let_7b_st;rno_let_7b_st;tgu_let_7b_st;tni_let_7b_st	let_7b	UGAGGUAGUAGGUUGUGUGGUU	-0.244446	0.00044011	0.00985531		SNOWBALL_002353_st	PM20D2	0.219457	0.00016515	0.00532805		-0.381432	1.21135e-08	9.16979e-07	-26.7
GLU	bta_let_7b_st;cfa_let_7b_st;dre_let_7b_st;fru_let_7b_st;gga_let_7b_st;hsa_let_7b_st;mdo_let_7b_st;mml_let_7b_st;mmu_let_7b_st;oan_let_7b_st;ppy_let_7b_st;ptr_let_7b_st;rno_let_7b_st;tgu_let_7b_st;tni_let_7b_st	let_7b	UGAGGUAGUAGGUUGUGUGGUU	-0.244446	0.00044011	0.00985531		SNOWBALL_002526_st	MAPK6	0.211375	0.00028887	0.0079241		-0.478008	2.4958e-13	1.1527e-10	-31.5
GLU	bta_let_7b_st;cfa_let_7b_st;dre_let_7b_st;fru_let_7b_st;gga_let_7b_st;hsa_let_7b_st;mdo_let_7b_st;mml_let_7b_st;mmu_let_7b_st;oan_let_7b_st;ppy_let_7b_st;ptr_let_7b_st;rno_let_7b_st;tgu_let_7b_st;tni_let_7b_st	let_7b	UGAGGUAGUAGGUUGUGUGGUU	-0.244446	0.00044011	0.00985531		SNOWBALL_002682_st	MTAP	0.241772	3.16372e-05	0.00158721		-0.359528	8.97656e-08	4.72816e-06	-26.4
GLU	bta_let_7b_st;cfa_let_7b_st;dre_let_7b_st;fru_let_7b_st;gga_let_7b_st;hsa_let_7b_st;mdo_let_7b_st;mml_let_7b_st;mmu_let_7b_st;oan_let_7b_st;ppy_let_7b_st;ptr_let_7b_st;rno_let_7b_st;tgu_let_7b_st;tni_let_7b_st	let_7b	UGAGGUAGUAGGUUGUGUGGUU	-0.244446	0.00044011	0.00985531		SNOWBALL_002930_st	ZFP106	0.209276	0.00033289	0.00874775		-0.530612	0	0	-25.4
GLU	bta_let_7b_st;cfa_let_7b_st;dre_let_7b_st;fru_let_7b_st;gga_let_7b_st;hsa_let_7b_st;mdo_let_7b_st;mml_let_7b_st;mmu_let_7b_st;oan_let_7b_st;ppy_let_7b_st;ptr_let_7b_st;rno_let_7b_st;tgu_let_7b_st;tni_let_7b_st	let_7b	UGAGGUAGUAGGUUGUGUGGUU	-0.244446	0.00044011	0.00985531		SNOWBALL_003181_st	NFIB	0.26255	5.85671e-06	0.00045334		-0.439563	2.7638e-11	5.93998e-09	-26.4
GLU	bta_let_7b_st;cfa_let_7b_st;dre_let_7b_st;fru_let_7b_st;gga_let_7b_st;hsa_let_7b_st;mdo_let_7b_st;mml_let_7b_st;mmu_let_7b_st;oan_let_7b_st;ppy_let_7b_st;ptr_let_7b_st;rno_let_7b_st;tgu_let_7b_st;tni_let_7b_st	let_7b	UGAGGUAGUAGGUUGUGUGGUU	-0.244446	0.00044011	0.00985531		SNOWBALL_003272_s_st	NFIB	0.298692	2.179e-07	3.71759e-05		-0.372515	2.78726e-08	1.81772e-06	-26.4
GLU	bta_let_7b_st;cfa_let_7b_st;dre_let_7b_st;fru_let_7b_st;gga_let_7b_st;hsa_let_7b_st;mdo_let_7b_st;mml_let_7b_st;mmu_let_7b_st;oan_let_7b_st;ppy_let_7b_st;ptr_let_7b_st;rno_let_7b_st;tgu_let_7b_st;tni_let_7b_st	let_7b	UGAGGUAGUAGGUUGUGUGGUU	-0.244446	0.00044011	0.00985531		SNOWBALL_003798_st	FSD1L	0.267304	3.89989e-06	0.00033627		-0.539391	0	0	-26.2
GLU	bta_let_7b_st;cfa_let_7b_st;dre_let_7b_st;fru_let_7b_st;gga_let_7b_st;hsa_let_7b_st;mdo_let_7b_st;mml_let_7b_st;mmu_let_7b_st;oan_let_7b_st;ppy_let_7b_st;ptr_let_7b_st;rno_let_7b_st;tgu_let_7b_st;tni_let_7b_st	let_7b	UGAGGUAGUAGGUUGUGUGGUU	-0.244446	0.00044011	0.00985531		SNOWBALL_004202_st	TRPM6	-0.26174	6.27213e-06	0.00047646		-0.196275	0.00439596	0.0236121	-28.1
GLU	bta_let_7b_st;cfa_let_7b_st;dre_let_7b_st;fru_let_7b_st;gga_let_7b_st;hsa_let_7b_st;mdo_let_7b_st;mml_let_7b_st;mmu_let_7b_st;oan_let_7b_st;ppy_let_7b_st;ptr_let_7b_st;rno_let_7b_st;tgu_let_7b_st;tni_let_7b_st	let_7b	UGAGGUAGUAGGUUGUGUGGUU	-0.244446	0.00044011	0.00985531		SNOWBALL_004539_st	ACSM2B	0.328685	9.85492e-09	3.20884e-06		-0.437088	3.6692e-11	7.52555e-09	-26.5
GLU	bta_let_7b_st;cfa_let_7b_st;dre_let_7b_st;fru_let_7b_st;gga_let_7b_st;hsa_let_7b_st;mdo_let_7b_st;mml_let_7b_st;mmu_let_7b_st;oan_let_7b_st;ppy_let_7b_st;ptr_let_7b_st;rno_let_7b_st;tgu_let_7b_st;tni_let_7b_st	let_7b	UGAGGUAGUAGGUUGUGUGGUU	-0.244446	0.00044011	0.00985531		SNOWBALL_004946_st	FOXN2	0.254988	1.10052e-05	0.00072762		-0.382487	1.09575e-08	8.44723e-07	-31.1
GLU	bta_let_7b_st;cfa_let_7b_st;dre_let_7b_st;fru_let_7b_st;gga_let_7b_st;hsa_let_7b_st;mdo_let_7b_st;mml_let_7b_st;mmu_let_7b_st;oan_let_7b_st;ppy_let_7b_st;ptr_let_7b_st;rno_let_7b_st;tgu_let_7b_st;tni_let_7b_st	let_7b	UGAGGUAGUAGGUUGUGUGGUU	-0.244446	0.00044011	0.00985531		SNOWBALL_009003_st	MYCBP	0.243632	2.73648e-05	0.00142243		-0.463985	1.4877e-12	5.1461e-10	-29.5
GLU	bta_let_7b_st;cfa_let_7b_st;dre_let_7b_st;fru_let_7b_st;gga_let_7b_st;hsa_let_7b_st;mdo_let_7b_st;mml_let_7b_st;mmu_let_7b_st;oan_let_7b_st;ppy_let_7b_st;ptr_let_7b_st;rno_let_7b_st;tgu_let_7b_st;tni_let_7b_st	let_7b	UGAGGUAGUAGGUUGUGUGGUU	-0.244446	0.00044011	0.00985531		SNOWBALL_009328_st	OSBPL1A	0.233022	6.1657e-05	0.00260927		-0.44295	1.8685e-11	4.28444e-09	-29.8
GLU	bta_let_7b_st;cfa_let_7b_st;dre_let_7b_st;fru_let_7b_st;gga_let_7b_st;hsa_let_7b_st;mdo_let_7b_st;mml_let_7b_st;mmu_let_7b_st;oan_let_7b_st;ppy_let_7b_st;ptr_let_7b_st;rno_let_7b_st;tgu_let_7b_st;tni_let_7b_st	let_7b	UGAGGUAGUAGGUUGUGUGGUU	-0.244446	0.00044011	0.00985531		SNOWBALL_009682_st	ACOT13	0.234057	5.70557e-05	0.00246095		-0.330086	1.05612e-06	3.46864e-05	-27
GLU	bta_let_7b_st;cfa_let_7b_st;dre_let_7b_st;fru_let_7b_st;gga_let_7b_st;hsa_let_7b_st;mdo_let_7b_st;mml_let_7b_st;mmu_let_7b_st;oan_let_7b_st;ppy_let_7b_st;ptr_let_7b_st;rno_let_7b_st;tgu_let_7b_st;tni_let_7b_st	let_7b	UGAGGUAGUAGGUUGUGUGGUU	-0.244446	0.00044011	0.00985531		SNOWBALL_011436_st	STBD1	0.223282	0.00012584	0.00436813		-0.206173	0.00274465	0.0165468	-28.4
GLU	bta_let_7b_st;cfa_let_7b_st;dre_let_7b_st;fru_let_7b_st;gga_let_7b_st;hsa_let_7b_st;mdo_let_7b_st;mml_let_7b_st;mmu_let_7b_st;oan_let_7b_st;ppy_let_7b_st;ptr_let_7b_st;rno_let_7b_st;tgu_let_7b_st;tni_let_7b_st	let_7b	UGAGGUAGUAGGUUGUGUGGUU	-0.244446	0.00044011	0.00985531		SNOWBALL_013321_st	NEK7	0.222569	0.00013243	0.00453284		-0.416602	3.5144e-10	4.94764e-08	-26.3
GLU	bta_let_7b_st;cfa_let_7b_st;dre_let_7b_st;fru_let_7b_st;gga_let_7b_st;hsa_let_7b_st;mdo_let_7b_st;mml_let_7b_st;mmu_let_7b_st;oan_let_7b_st;ppy_let_7b_st;ptr_let_7b_st;rno_let_7b_st;tgu_let_7b_st;tni_let_7b_st	let_7b	UGAGGUAGUAGGUUGUGUGGUU	-0.244446	0.00044011	0.00985531		SNOWBALL_017307_st	LOC100157943	0.240987	3.36242e-05	0.00166015		-0.354124	1.43848e-07	6.93606e-06	-27.2
GLU	bta_let_7b_st;cfa_let_7b_st;dre_let_7b_st;fru_let_7b_st;gga_let_7b_st;hsa_let_7b_st;mdo_let_7b_st;mml_let_7b_st;mmu_let_7b_st;oan_let_7b_st;ppy_let_7b_st;ptr_let_7b_st;rno_let_7b_st;tgu_let_7b_st;tni_let_7b_st	let_7b	UGAGGUAGUAGGUUGUGUGGUU	-0.244446	0.00044011	0.00985531		SNOWBALL_018582_st	RAI14	0.208208	0.00035761	0.00921333		-0.322935	1.85123e-06	5.445e-05	-26.9
GLU	bta_let_7b_st;cfa_let_7b_st;dre_let_7b_st;fru_let_7b_st;gga_let_7b_st;hsa_let_7b_st;mdo_let_7b_st;mml_let_7b_st;mmu_let_7b_st;oan_let_7b_st;ppy_let_7b_st;ptr_let_7b_st;rno_let_7b_st;tgu_let_7b_st;tni_let_7b_st	let_7b	UGAGGUAGUAGGUUGUGUGGUU	-0.244446	0.00044011	0.00985531		SNOWBALL_020649_st	NXT2	0.244171	2.62331e-05	0.00138002		-0.366607	4.7755e-08	2.82599e-06	-28
GLU	bta_let_7b_st;cfa_let_7b_st;dre_let_7b_st;fru_let_7b_st;gga_let_7b_st;hsa_let_7b_st;mdo_let_7b_st;mml_let_7b_st;mmu_let_7b_st;oan_let_7b_st;ppy_let_7b_st;ptr_let_7b_st;rno_let_7b_st;tgu_let_7b_st;tni_let_7b_st	let_7b	UGAGGUAGUAGGUUGUGUGGUU	-0.244446	0.00044011	0.00985531		SNOWBALL_021638_s_st	LOC539472	0.225678	0.00010589	0.00384143		-0.309612	5.0729e-06	0.0001219	-27.2
GLU	bta_let_7b_st;cfa_let_7b_st;dre_let_7b_st;fru_let_7b_st;gga_let_7b_st;hsa_let_7b_st;mdo_let_7b_st;mml_let_7b_st;mmu_let_7b_st;oan_let_7b_st;ppy_let_7b_st;ptr_let_7b_st;rno_let_7b_st;tgu_let_7b_st;tni_let_7b_st	let_7b	UGAGGUAGUAGGUUGUGUGGUU	-0.244446	0.00044011	0.00985531		SNOWBALL_025173_st	LOC100520749	0.235295	5.19719e-05	0.00229859		-0.231042	0.00076335	0.00623186	-27.1
GLU	bta_let_7b_st;cfa_let_7b_st;dre_let_7b_st;fru_let_7b_st;gga_let_7b_st;hsa_let_7b_st;mdo_let_7b_st;mml_let_7b_st;mmu_let_7b_st;oan_let_7b_st;ppy_let_7b_st;ptr_let_7b_st;rno_let_7b_st;tgu_let_7b_st;tni_let_7b_st	let_7b	UGAGGUAGUAGGUUGUGUGGUU	-0.244446	0.00044011	0.00985531		SNOWBALL_027621_st	ARRDC3	0.290596	4.74357e-07	6.752e-05		-0.420883	2.2191e-10	3.37547e-08	-31.7
GLU	bta_let_7b_st;cfa_let_7b_st;dre_let_7b_st;fru_let_7b_st;gga_let_7b_st;hsa_let_7b_st;mdo_let_7b_st;mml_let_7b_st;mmu_let_7b_st;oan_let_7b_st;ppy_let_7b_st;ptr_let_7b_st;rno_let_7b_st;tgu_let_7b_st;tni_let_7b_st	let_7b	UGAGGUAGUAGGUUGUGUGGUU	-0.244446	0.00044011	0.00985531		SNOWBALL_028775_st	ATE1	0.237025	4.558e-05	0.00208876		-0.377329	1.78298e-08	1.26022e-06	-28.2
GLU	bta_let_7b_st;cfa_let_7b_st;dre_let_7b_st;fru_let_7b_st;gga_let_7b_st;hsa_let_7b_st;mdo_let_7b_st;mml_let_7b_st;mmu_let_7b_st;oan_let_7b_st;ppy_let_7b_st;ptr_let_7b_st;rno_let_7b_st;tgu_let_7b_st;tni_let_7b_st	let_7b	UGAGGUAGUAGGUUGUGUGGUU	-0.244446	0.00044011	0.00985531		SNOWBALL_029062_st	FOXN2	0.211956	0.00027768	0.007704		-0.23925	0.00048508	0.00439518	-31.1
GLU	bta_let_7b_st;cfa_let_7b_st;dre_let_7b_st;fru_let_7b_st;gga_let_7b_st;hsa_let_7b_st;mdo_let_7b_st;mml_let_7b_st;mmu_let_7b_st;oan_let_7b_st;ppy_let_7b_st;ptr_let_7b_st;rno_let_7b_st;tgu_let_7b_st;tni_let_7b_st	let_7b	UGAGGUAGUAGGUUGUGUGGUU	-0.244446	0.00044011	0.00985531		SNOWBALL_030654_st	CHN2	0.262758	5.75436e-06	0.00044764		-0.454893	4.5373e-12	1.31094e-09	-26.7
GLU	bta_let_7b_st;cfa_let_7b_st;dre_let_7b_st;fru_let_7b_st;gga_let_7b_st;hsa_let_7b_st;mdo_let_7b_st;mml_let_7b_st;mmu_let_7b_st;oan_let_7b_st;ppy_let_7b_st;ptr_let_7b_st;rno_let_7b_st;tgu_let_7b_st;tni_let_7b_st	let_7b	UGAGGUAGUAGGUUGUGUGGUU	-0.244446	0.00044011	0.00985531		SNOWBALL_030996_st	TRIM68	0.249166	1.765e-05	0.0010351		-0.19605	0.00444226	0.0237993	-26.1
GLU	bta_let_7b_st;cfa_let_7b_st;dre_let_7b_st;fru_let_7b_st;gga_let_7b_st;hsa_let_7b_st;mdo_let_7b_st;mml_let_7b_st;mmu_let_7b_st;oan_let_7b_st;ppy_let_7b_st;ptr_let_7b_st;rno_let_7b_st;tgu_let_7b_st;tni_let_7b_st	let_7b	UGAGGUAGUAGGUUGUGUGGUU	-0.244446	0.00044011	0.00985531		SNOWBALL_035450_st	ARID2	0.217418	0.00019054	0.00588262		-0.404176	1.28714e-09	1.44945e-07	-25.8
GLU	bta_let_7b_st;cfa_let_7b_st;dre_let_7b_st;fru_let_7b_st;gga_let_7b_st;hsa_let_7b_st;mdo_let_7b_st;mml_let_7b_st;mmu_let_7b_st;oan_let_7b_st;ppy_let_7b_st;ptr_let_7b_st;rno_let_7b_st;tgu_let_7b_st;tni_let_7b_st	let_7b	UGAGGUAGUAGGUUGUGUGGUU	-0.244446	0.00044011	0.00985531		SNOWBALL_035757_st	LOC100520163	0.279452	1.33142e-06	0.00014781		-0.391795	4.45453e-09	4.03009e-07	-30.4
GLU	bta_let_7b_st;cfa_let_7b_st;dre_let_7b_st;fru_let_7b_st;gga_let_7b_st;hsa_let_7b_st;mdo_let_7b_st;mml_let_7b_st;mmu_let_7b_st;oan_let_7b_st;ppy_let_7b_st;ptr_let_7b_st;rno_let_7b_st;tgu_let_7b_st;tni_let_7b_st	let_7b	UGAGGUAGUAGGUUGUGUGGUU	-0.244446	0.00044011	0.00985531		SNOWBALL_036459_st	NFIB	0.26665	4.12628e-06	0.00035163		-0.276434	5.08622e-05	0.00075717	-26.4
GLU	bta_let_7b_st;cfa_let_7b_st;dre_let_7b_st;fru_let_7b_st;gga_let_7b_st;hsa_let_7b_st;mdo_let_7b_st;mml_let_7b_st;mmu_let_7b_st;oan_let_7b_st;ppy_let_7b_st;ptr_let_7b_st;rno_let_7b_st;tgu_let_7b_st;tni_let_7b_st	let_7b	UGAGGUAGUAGGUUGUGUGGUU	-0.244446	0.00044011	0.00985531		SNOWBALL_037633_st	BCL2	0.206562	0.00039907	0.00994331		-0.382659	1.078e-08	8.33479e-07	-26.8
GLU	bta_let_7b_st;cfa_let_7b_st;dre_let_7b_st;fru_let_7b_st;gga_let_7b_st;hsa_let_7b_st;mdo_let_7b_st;mml_let_7b_st;mmu_let_7b_st;oan_let_7b_st;ppy_let_7b_st;ptr_let_7b_st;rno_let_7b_st;tgu_let_7b_st;tni_let_7b_st	let_7b	UGAGGUAGUAGGUUGUGUGGUU	-0.244446	0.00044011	0.00985531		SNOWBALL_042652_st	AHR	0.251433	1.47044e-05	0.00090304		-0.314011	3.6561e-06	9.38754e-05	-30
GLU	bta_let_7b_st;cfa_let_7b_st;dre_let_7b_st;fru_let_7b_st;gga_let_7b_st;hsa_let_7b_st;mdo_let_7b_st;mml_let_7b_st;mmu_let_7b_st;oan_let_7b_st;ppy_let_7b_st;ptr_let_7b_st;rno_let_7b_st;tgu_let_7b_st;tni_let_7b_st	let_7b	UGAGGUAGUAGGUUGUGUGGUU	-0.244446	0.00044011	0.00985531		SNOWBALL_043069_st	COCH	0.225272	0.00010905	0.00392558		-0.419001	2.7185e-10	3.99634e-08	-30.3
GLU	bta_let_7b_st;cfa_let_7b_st;dre_let_7b_st;fru_let_7b_st;gga_let_7b_st;hsa_let_7b_st;mdo_let_7b_st;mml_let_7b_st;mmu_let_7b_st;oan_let_7b_st;ppy_let_7b_st;ptr_let_7b_st;rno_let_7b_st;tgu_let_7b_st;tni_let_7b_st	let_7b	UGAGGUAGUAGGUUGUGUGGUU	-0.244446	0.00044011	0.00985531		SNOWBALL_047361_st	AHR	0.274691	2.04135e-06	0.00020449		-0.194347	0.00480649	0.0252515	-30
GLU	bta_let_7b_st;cfa_let_7b_st;dre_let_7b_st;fru_let_7b_st;gga_let_7b_st;hsa_let_7b_st;mdo_let_7b_st;mml_let_7b_st;mmu_let_7b_st;oan_let_7b_st;ppy_let_7b_st;ptr_let_7b_st;rno_let_7b_st;tgu_let_7b_st;tni_let_7b_st	let_7b	UGAGGUAGUAGGUUGUGUGGUU	-0.244446	0.00044011	0.00985531		SNOWBALL_047492_st	ARRDC3	0.254337	1.16083e-05	0.00075674		-0.352701	1.6263e-07	7.6623e-06	-31.7
GLU	age_miR_30b_st;ggo_miR_30b_st;lla_miR_30b_st;mml_miR_30b_st;mne_miR_30b_st;ppa_miR_30b_st;ptr_miR_30b_st	miR_30b	UGUAAACAUCCUACACUCAGC	0.205328	0.00329508	0.0371495		SNOWBALL_006128_st	LYN	-0.306675	9.88217e-08	2.00245e-05		-0.212312	0.00202724	0.0131501	-26.4
GLU	oan_miR_30e_st	miR_30e	UGUAAACAUCCUUGACUGGAAGC	0.220766	0.00154999	0.0230097		SNOWBALL_012883_st	SRGAP3	-0.219373	0.00016614	0.00535292		-0.380058	1.37952e-08	1.02046e-06	-28.4
GLU	oan_miR_30e_st	miR_30e	UGUAAACAUCCUUGACUGGAAGC	0.220766	0.00154999	0.0230097		SNOWBALL_013034_s_st	SRGAP2	-0.225004	0.00011118	0.00398184		-0.286719	2.56623e-05	0.00044143	-28.4
GLU	oan_miR_30e_st	miR_30e	UGUAAACAUCCUUGACUGGAAGC	0.220766	0.00154999	0.0230097		SNOWBALL_018772_st	SH3PXD2B	-0.229723	7.87824e-05	0.00310684		-0.403191	1.42345e-09	1.57414e-07	-27.9
GLU	bta_miR_26a_st;cfa_miR_26a_st;dre_miR_26a_st;eca_miR_26a_st;fru_miR_26_st;ggo_miR_26a_st;hsa_miR_26a_st;lla_miR_26a_st;mml_miR_26a_st;mmu_miR_26a_st;mne_miR_26a_st;oan_miR_26_st;pma_miR_26a_st;ppa_miR_26a_st;ppy_miR_26a_st;ptr_miR_26a_st;rno_miR_26a_st;ssc_miR_26a_st;tgu_miR_26_st;tni_miR_26_st	miR_26a	UUCAAGUAAUCCAGGAUAGGCU	-0.219754	0.00163118	0.023851		SNOWBALL_003798_st	FSD1L	0.267304	3.89989e-06	0.00033627		-0.488926	5.862e-14	3.4299e-11	-25.9
GLU	bta_miR_26a_st;cfa_miR_26a_st;dre_miR_26a_st;eca_miR_26a_st;fru_miR_26_st;ggo_miR_26a_st;hsa_miR_26a_st;lla_miR_26a_st;mml_miR_26a_st;mmu_miR_26a_st;mne_miR_26a_st;oan_miR_26_st;pma_miR_26a_st;ppa_miR_26a_st;ppy_miR_26a_st;ptr_miR_26a_st;rno_miR_26a_st;ssc_miR_26a_st;tgu_miR_26_st;tni_miR_26_st	miR_26a	UUCAAGUAAUCCAGGAUAGGCU	-0.219754	0.00163118	0.023851		SNOWBALL_009003_st	MYCBP	0.243632	2.73648e-05	0.00142243		-0.44467	1.529e-11	3.6235e-09	-25.3
GLU	bta_miR_26a_st;cfa_miR_26a_st;dre_miR_26a_st;eca_miR_26a_st;fru_miR_26_st;ggo_miR_26a_st;hsa_miR_26a_st;lla_miR_26a_st;mml_miR_26a_st;mmu_miR_26a_st;mne_miR_26a_st;oan_miR_26_st;pma_miR_26a_st;ppa_miR_26a_st;ppy_miR_26a_st;ptr_miR_26a_st;rno_miR_26a_st;ssc_miR_26a_st;tgu_miR_26_st;tni_miR_26_st	miR_26a	UUCAAGUAAUCCAGGAUAGGCU	-0.219754	0.00163118	0.023851		SNOWBALL_011378_st	LOC100516863	0.263914	5.21597e-06	0.00041509		-0.292433	1.73438e-05	0.00032377	-26.2
GLU	bta_miR_26a_st;cfa_miR_26a_st;dre_miR_26a_st;eca_miR_26a_st;fru_miR_26_st;ggo_miR_26a_st;hsa_miR_26a_st;lla_miR_26a_st;mml_miR_26a_st;mmu_miR_26a_st;mne_miR_26a_st;oan_miR_26_st;pma_miR_26a_st;ppa_miR_26a_st;ppy_miR_26a_st;ptr_miR_26a_st;rno_miR_26a_st;ssc_miR_26a_st;tgu_miR_26_st;tni_miR_26_st	miR_26a	UUCAAGUAAUCCAGGAUAGGCU	-0.219754	0.00163118	0.023851		SNOWBALL_015882_st	CPOX	0.209565	0.00032649	0.00862038		-0.472451	5.1115e-13	2.1018e-10	-26.8
GLU	bta_miR_26a_st;cfa_miR_26a_st;dre_miR_26a_st;eca_miR_26a_st;fru_miR_26_st;ggo_miR_26a_st;hsa_miR_26a_st;lla_miR_26a_st;mml_miR_26a_st;mmu_miR_26a_st;mne_miR_26a_st;oan_miR_26_st;pma_miR_26a_st;ppa_miR_26a_st;ppy_miR_26a_st;ptr_miR_26a_st;rno_miR_26a_st;ssc_miR_26a_st;tgu_miR_26_st;tni_miR_26_st	miR_26a	UUCAAGUAAUCCAGGAUAGGCU	-0.219754	0.00163118	0.023851		SNOWBALL_030826_st	PIK3R1	0.21182	0.00028027	0.00775943		-0.424156	1.5547e-10	2.5116e-08	-26
GLU	bta_miR_26a_st;cfa_miR_26a_st;dre_miR_26a_st;eca_miR_26a_st;fru_miR_26_st;ggo_miR_26a_st;hsa_miR_26a_st;lla_miR_26a_st;mml_miR_26a_st;mmu_miR_26a_st;mne_miR_26a_st;oan_miR_26_st;pma_miR_26a_st;ppa_miR_26a_st;ppy_miR_26a_st;ptr_miR_26a_st;rno_miR_26a_st;ssc_miR_26a_st;tgu_miR_26_st;tni_miR_26_st	miR_26a	UUCAAGUAAUCCAGGAUAGGCU	-0.219754	0.00163118	0.023851		SNOWBALL_031158_st	UGDH	0.279546	1.32e-06	0.00014705		-0.269291	8.05264e-05	0.00108632	-25.9
GLU	bta_miR_26a_st;cfa_miR_26a_st;dre_miR_26a_st;eca_miR_26a_st;fru_miR_26_st;ggo_miR_26a_st;hsa_miR_26a_st;lla_miR_26a_st;mml_miR_26a_st;mmu_miR_26a_st;mne_miR_26a_st;oan_miR_26_st;pma_miR_26a_st;ppa_miR_26a_st;ppy_miR_26a_st;ptr_miR_26a_st;rno_miR_26a_st;ssc_miR_26a_st;tgu_miR_26_st;tni_miR_26_st	miR_26a	UUCAAGUAAUCCAGGAUAGGCU	-0.219754	0.00163118	0.023851		SNOWBALL_042548_st	LOC100523513	0.215453	0.00021843	0.00650121		-0.346541	2.74734e-07	1.1714e-05	-26
IP	hsa_miR_4484_st	miR_4484	AAAAGGCGGGAGAAGCCCCA	0.255488	0.0001957	0.00567765		SNOWBALL_016120_st	IGSF11	-0.30252	1.11075e-07	2.19934e-05		-0.291575	1.84046e-05	0.0003394	-27.6
IP	hsa_miR_4484_st	miR_4484	AAAAGGCGGGAGAAGCCCCA	0.255488	0.0001957	0.00567765		SNOWBALL_046381_st	IGSF11	-0.267368	3.07535e-06	0.00028039		-0.26284	0.00012062	0.00149076	-27.6
IP	hsa_miR_4484_st	miR_4484	AAAAGGCGGGAGAAGCCCCA	0.255488	0.0001957	0.00567765		SNOWBALL_047252_st	HS2ST1	-0.209081	0.00029227	0.00798339		-0.452271	6.2204e-12	1.70833e-09	-31.4
IP	tca_miR_3885_5p_st	miR_3885_5p	AAGGCGGCGGCGGCGGCCG	0.338362	5.77056e-07	7.325e-05		SNOWBALL_000114_st	TRAF2	-0.242458	2.47753e-05	0.00132773		-0.403335	1.40275e-09	1.55539e-07	-35.5
IP	osa_miR2919_st	miR2919	AAGGGGGGGGGGGGAAAGA	0.397533	2.7543e-09	2.31881e-06		SNOWBALL_000101_s_st	AMBP	-0.209458	0.00028481	0.00784073		-0.348234	2.38128e-07	1.043e-05	-27.7
IP	hsa_miR_4433_st	miR_4433	ACAGGAGUGGGGGUGGGACAU	0.421317	2.3401e-10	6.02628e-07		SNOWBALL_000114_st	TRAF2	-0.242458	2.47753e-05	0.00132773		-0.481056	1.6742e-13	8.241e-11	-36.4
IP	hsa_miR_4433_st	miR_4433	ACAGGAGUGGGGGUGGGACAU	0.421317	2.3401e-10	6.02628e-07		SNOWBALL_000350_st	SCD	-0.553313	0	0		-0.359269	9.18357e-08	4.8164e-06	-30.7
IP	hsa_miR_4433_st	miR_4433	ACAGGAGUGGGGGUGGGACAU	0.421317	2.3401e-10	6.02628e-07		SNOWBALL_000882_st	PRKAB2	-0.303181	1.03896e-07	2.08034e-05		-0.338228	5.47733e-07	2.04585e-05	-28.9
IP	hsa_miR_4433_st	miR_4433	ACAGGAGUGGGGGUGGGACAU	0.421317	2.3401e-10	6.02628e-07		SNOWBALL_000983_st	IRF3	-0.28671	5.23218e-07	7.3095e-05		-0.376015	2.01573e-08	1.39364e-06	-33.8
IP	hsa_miR_4433_st	miR_4433	ACAGGAGUGGGGGUGGGACAU	0.421317	2.3401e-10	6.02628e-07		SNOWBALL_001452_st	MAPK14	-0.282775	7.58419e-07	9.61886e-05		-0.466885	1.0352e-12	3.7979e-10	-28.5
IP	hsa_miR_4433_st	miR_4433	ACAGGAGUGGGGGUGGGACAU	0.421317	2.3401e-10	6.02628e-07		SNOWBALL_001514_s_st	GSTZ1	-0.236822	3.85661e-05	0.00183785		-0.306165	6.53266e-06	0.00014908	-32.4
IP	hsa_miR_4433_st	miR_4433	ACAGGAGUGGGGGUGGGACAU	0.421317	2.3401e-10	6.02628e-07		SNOWBALL_001658_s_st	PHKA2	-0.226616	8.36638e-05	0.003236		-0.369412	3.7034e-08	2.29428e-06	-31.1
IP	hsa_miR_4433_st	miR_4433	ACAGGAGUGGGGGUGGGACAU	0.421317	2.3401e-10	6.02628e-07		SNOWBALL_001976_st	NSDHL	-0.373056	3.3096e-11	3.22026e-08		-0.447891	1.0473e-11	2.63926e-09	-30.3
IP	hsa_miR_4433_st	miR_4433	ACAGGAGUGGGGGUGGGACAU	0.421317	2.3401e-10	6.02628e-07		SNOWBALL_001978_st	NSDHL	-0.349715	6.103e-10	3.4316e-07		-0.427008	1.1366e-10	1.93432e-08	-30.3
IP	hsa_miR_4433_st	miR_4433	ACAGGAGUGGGGGUGGGACAU	0.421317	2.3401e-10	6.02628e-07		SNOWBALL_003384_st	KCNG2	-0.208496	0.0003042	0.00820405		-0.347659	2.5e-07	1.085e-05	-31
IP	hsa_miR_4433_st	miR_4433	ACAGGAGUGGGGGUGGGACAU	0.421317	2.3401e-10	6.02628e-07		SNOWBALL_003439_s_st	MEGF9	-0.308502	6.02921e-08	1.35543e-05		-0.321127	2.1287e-06	6.08953e-05	-28.1
IP	hsa_miR_4433_st	miR_4433	ACAGGAGUGGGGGUGGGACAU	0.421317	2.3401e-10	6.02628e-07		SNOWBALL_003622_s_st	EDF1	-0.207279	0.0003305	0.00869777		-0.357299	1.09159e-07	5.54392e-06	-31.6
IP	hsa_miR_4433_st	miR_4433	ACAGGAGUGGGGGUGGGACAU	0.421317	2.3401e-10	6.02628e-07		SNOWBALL_003903_st	NEK6	-0.303284	1.02809e-07	2.06688e-05		-0.474103	4.1345e-13	1.7588e-10	-28.9
IP	hsa_miR_4433_st	miR_4433	ACAGGAGUGGGGGUGGGACAU	0.421317	2.3401e-10	6.02628e-07		SNOWBALL_004097_st	URM1	-0.238203	3.46375e-05	0.00169787		-0.267258	9.15636e-05	0.00120118	-32.5
IP	hsa_miR_4433_st	miR_4433	ACAGGAGUGGGGGUGGGACAU	0.421317	2.3401e-10	6.02628e-07		SNOWBALL_004193_st	PTGR1	-0.379347	1.4482e-11	1.58211e-08		-0.486737	7.8604e-14	4.3842e-11	-29.5
IP	hsa_miR_4433_st	miR_4433	ACAGGAGUGGGGGUGGGACAU	0.421317	2.3401e-10	6.02628e-07		SNOWBALL_004520_st	EEF2K	-0.324082	1.15062e-08	3.60397e-06		-0.38198	1.14995e-08	8.79042e-07	-32.2
IP	hsa_miR_4433_st	miR_4433	ACAGGAGUGGGGGUGGGACAU	0.421317	2.3401e-10	6.02628e-07		SNOWBALL_004782_st	LOC100512773	-0.204752	0.000392	0.00981836		-0.347421	2.55086e-07	1.10268e-05	-25.9
IP	hsa_miR_4433_st	miR_4433	ACAGGAGUGGGGGUGGGACAU	0.421317	2.3401e-10	6.02628e-07		SNOWBALL_005708_st	NDUFB8	-0.287803	4.71432e-07	6.72176e-05		-0.417941	3.0457e-10	4.39345e-08	-33.1
IP	hsa_miR_4433_st	miR_4433	ACAGGAGUGGGGGUGGGACAU	0.421317	2.3401e-10	6.02628e-07		SNOWBALL_005865_st	RUSC1	-0.290962	3.48049e-07	5.3072e-05		-0.381317	1.22462e-08	9.25225e-07	-37.5
IP	hsa_miR_4433_st	miR_4433	ACAGGAGUGGGGGUGGGACAU	0.421317	2.3401e-10	6.02628e-07		SNOWBALL_006201_st	OLFML3	-0.33303	4.25566e-09	1.65373e-06		-0.462139	1.8705e-12	6.233e-10	-35.1
IP	hsa_miR_4433_st	miR_4433	ACAGGAGUGGGGGUGGGACAU	0.421317	2.3401e-10	6.02628e-07		SNOWBALL_006309_st	HFE2	-0.294748	2.40734e-07	4.019e-05		-0.349523	2.1344e-07	9.54756e-06	-37.2
IP	hsa_miR_4433_st	miR_4433	ACAGGAGUGGGGGUGGGACAU	0.421317	2.3401e-10	6.02628e-07		SNOWBALL_006729_st	PRR5	-0.204779	0.00039129	0.00980733		-0.314053	3.64475e-06	9.36449e-05	-32.4
IP	hsa_miR_4433_st	miR_4433	ACAGGAGUGGGGGUGGGACAU	0.421317	2.3401e-10	6.02628e-07		SNOWBALL_007128_st	KIAA1467	-0.27752	1.23437e-06	0.00014027		-0.231706	0.00073628	0.00606144	-31.4
IP	hsa_miR_4433_st	miR_4433	ACAGGAGUGGGGGUGGGACAU	0.421317	2.3401e-10	6.02628e-07		SNOWBALL_007197_st	TPI1	-0.367029	7.1863e-11	5.96674e-08		-0.449746	8.4068e-12	2.19777e-09	-36.5
IP	hsa_miR_4433_st	miR_4433	ACAGGAGUGGGGGUGGGACAU	0.421317	2.3401e-10	6.02628e-07		SNOWBALL_007700_st	MIOX	-0.244999	2.02218e-05	0.0011487		-0.279024	4.29227e-05	0.00066237	-32.7
IP	hsa_miR_4433_st	miR_4433	ACAGGAGUGGGGGUGGGACAU	0.421317	2.3401e-10	6.02628e-07		SNOWBALL_008818_st	NPC1	-0.282395	7.85884e-07	9.86175e-05		-0.29247	1.73e-05	0.00032311	-29.4
IP	hsa_miR_4433_st	miR_4433	ACAGGAGUGGGGGUGGGACAU	0.421317	2.3401e-10	6.02628e-07		SNOWBALL_008849_st	KLHL14	-0.245414	1.95589e-05	0.00112179		-0.34954	2.13132e-07	9.53591e-06	-33.3
IP	hsa_miR_4433_st	miR_4433	ACAGGAGUGGGGGUGGGACAU	0.421317	2.3401e-10	6.02628e-07		SNOWBALL_008945_st	CYP4A21	-0.40624	3.4439e-13	6.9181e-10		-0.414214	4.529e-10	6.10358e-08	-33.1
IP	hsa_miR_4433_st	miR_4433	ACAGGAGUGGGGGUGGGACAU	0.421317	2.3401e-10	6.02628e-07		SNOWBALL_009153_s_st	LOC100526057	-0.370681	4.5011e-11	4.18349e-08		-0.429117	8.9996e-11	1.59179e-08	-33.1
IP	hsa_miR_4433_st	miR_4433	ACAGGAGUGGGGGUGGGACAU	0.421317	2.3401e-10	6.02628e-07		SNOWBALL_009344_st	LOC100523067	-0.377813	1.7744e-11	1.91336e-08		-0.46041	2.3153e-12	7.4474e-10	-31.1
IP	hsa_miR_4433_st	miR_4433	ACAGGAGUGGGGGUGGGACAU	0.421317	2.3401e-10	6.02628e-07		SNOWBALL_009990_st	SNRPC	-0.248866	1.47842e-05	0.00090548		-0.283239	3.24447e-05	0.00053122	-32.8
IP	hsa_miR_4433_st	miR_4433	ACAGGAGUGGGGGUGGGACAU	0.421317	2.3401e-10	6.02628e-07		SNOWBALL_010425_s_st	CYP1A1	-0.547254	0	0		-0.468572	8.3711e-13	3.1763e-10	-34.4
IP	hsa_miR_4433_st	miR_4433	ACAGGAGUGGGGGUGGGACAU	0.421317	2.3401e-10	6.02628e-07		SNOWBALL_010517_s_st	CYP1A1	-0.518311	0	0		-0.44776	1.0636e-11	2.67399e-09	-34.4
IP	hsa_miR_4433_st	miR_4433	ACAGGAGUGGGGGUGGGACAU	0.421317	2.3401e-10	6.02628e-07		SNOWBALL_011567_st	SHROOM3	-0.394845	1.7502e-12	2.6421e-09		-0.483087	1.279e-13	6.5838e-11	-29.5
IP	hsa_miR_4433_st	miR_4433	ACAGGAGUGGGGGUGGGACAU	0.421317	2.3401e-10	6.02628e-07		SNOWBALL_012177_st	STARD10	-0.288233	4.52445e-07	6.51819e-05		-0.309606	5.07505e-06	0.00012194	-37.8
IP	hsa_miR_4433_st	miR_4433	ACAGGAGUGGGGGUGGGACAU	0.421317	2.3401e-10	6.02628e-07		SNOWBALL_012260_st	KCTD14	-0.217873	0.00015806	0.00516556		-0.267747	8.87837e-05	0.00117269	-31.3
IP	hsa_miR_4433_st	miR_4433	ACAGGAGUGGGGGUGGGACAU	0.421317	2.3401e-10	6.02628e-07		SNOWBALL_012527_s_st	LOC100518922	-0.287089	5.04674e-07	7.10623e-05		-0.37979	1.41485e-08	1.04202e-06	-29.9
IP	hsa_miR_4433_st	miR_4433	ACAGGAGUGGGGGUGGGACAU	0.421317	2.3401e-10	6.02628e-07		SNOWBALL_012569_st	PDIA4	-0.36077	1.5807e-10	1.15126e-07		-0.45308	5.6448e-12	1.5742e-09	-32.8
IP	hsa_miR_4433_st	miR_4433	ACAGGAGUGGGGGUGGGACAU	0.421317	2.3401e-10	6.02628e-07		SNOWBALL_012816_st	FLJ36031	-0.278024	1.17858e-06	0.00013529		-0.362511	6.89363e-08	3.8108e-06	-29.9
IP	hsa_miR_4433_st	miR_4433	ACAGGAGUGGGGGUGGGACAU	0.421317	2.3401e-10	6.02628e-07		SNOWBALL_013014_st	GLUL	-0.375809	2.3101e-11	2.3583e-08		-0.454276	4.8876e-12	1.39467e-09	-32.5
IP	hsa_miR_4433_st	miR_4433	ACAGGAGUGGGGGUGGGACAU	0.421317	2.3401e-10	6.02628e-07		SNOWBALL_013629_s_st	LOC100516289	-0.217999	0.00015665	0.00513321		-0.375267	2.16102e-08	1.47565e-06	-30.9
IP	hsa_miR_4433_st	miR_4433	ACAGGAGUGGGGGUGGGACAU	0.421317	2.3401e-10	6.02628e-07		SNOWBALL_015122_st	SLC16A13	-0.206779	0.00034192	0.00892182		-0.192801	0.00516005	0.0266304	-35.7
IP	hsa_miR_4433_st	miR_4433	ACAGGAGUGGGGGUGGGACAU	0.421317	2.3401e-10	6.02628e-07		SNOWBALL_015436_st	CCDC51	-0.277327	1.25645e-06	0.00014174		-0.379372	1.47184e-08	1.07637e-06	-32.4
IP	hsa_miR_4433_st	miR_4433	ACAGGAGUGGGGGUGGGACAU	0.421317	2.3401e-10	6.02628e-07		SNOWBALL_015582_st	TMCC1	-0.209276	0.00028839	0.00791511		-0.32035	2.25971e-06	6.38784e-05	-28.4
IP	hsa_miR_4433_st	miR_4433	ACAGGAGUGGGGGUGGGACAU	0.421317	2.3401e-10	6.02628e-07		SNOWBALL_015729_st	LOC100522573	-0.304423	9.15907e-08	1.89148e-05		-0.349996	2.05022e-07	9.24162e-06	-27.5
IP	hsa_miR_4433_st	miR_4433	ACAGGAGUGGGGGUGGGACAU	0.421317	2.3401e-10	6.02628e-07		SNOWBALL_016201_st	PCYT1A	-0.249809	1.36865e-05	0.00085549		-0.286975	2.522e-05	0.00043544	-30.9
IP	hsa_miR_4433_st	miR_4433	ACAGGAGUGGGGGUGGGACAU	0.421317	2.3401e-10	6.02628e-07		SNOWBALL_016512_s_st	HSPB8	-0.306302	7.56015e-08	1.62762e-05		-0.28237	3.43842e-05	0.00055615	-31.9
IP	hsa_miR_4433_st	miR_4433	ACAGGAGUGGGGGUGGGACAU	0.421317	2.3401e-10	6.02628e-07		SNOWBALL_016699_st	SEC14L2	-0.226128	8.67466e-05	0.00332375		-0.432557	6.1279e-11	1.15451e-08	-31.9
IP	hsa_miR_4433_st	miR_4433	ACAGGAGUGGGGGUGGGACAU	0.421317	2.3401e-10	6.02628e-07		SNOWBALL_017111_s_st	GPAM	-0.404309	4.5564e-13	8.598e-10		-0.33341	8.0965e-07	2.80328e-05	-27.6
IP	hsa_miR_4433_st	miR_4433	ACAGGAGUGGGGGUGGGACAU	0.421317	2.3401e-10	6.02628e-07		SNOWBALL_017312_s_st	SFXN2	-0.348111	7.393e-10	3.986e-07		-0.374173	2.39167e-08	1.6034e-06	-33.7
IP	hsa_miR_4433_st	miR_4433	ACAGGAGUGGGGGUGGGACAU	0.421317	2.3401e-10	6.02628e-07		SNOWBALL_018158_st	PNKD	-0.30591	7.86965e-08	1.672e-05		-0.374114	2.40494e-08	1.61071e-06	-31
IP	hsa_miR_4433_st	miR_4433	ACAGGAGUGGGGGUGGGACAU	0.421317	2.3401e-10	6.02628e-07		SNOWBALL_018181_st	RAPH1	-0.247905	1.59888e-05	0.00096014		-0.318155	2.67272e-06	7.30556e-05	-28.7
IP	hsa_miR_4433_st	miR_4433	ACAGGAGUGGGGGUGGGACAU	0.421317	2.3401e-10	6.02628e-07		SNOWBALL_018193_s_st	ACSL3	-0.30427	9.30261e-08	1.91187e-05		-0.305966	6.62847e-06	0.00015083	-29.5
IP	hsa_miR_4433_st	miR_4433	ACAGGAGUGGGGGUGGGACAU	0.421317	2.3401e-10	6.02628e-07		SNOWBALL_018578_st	AGXT2	-0.279429	1.03545e-06	0.00012212		-0.222093	0.00122941	0.00898122	-29
IP	hsa_miR_4433_st	miR_4433	ACAGGAGUGGGGGUGGGACAU	0.421317	2.3401e-10	6.02628e-07		SNOWBALL_018677_st	HMGCS1	-0.296529	2.0203e-07	3.50611e-05		-0.290316	2.00733e-05	0.00036349	-29.5
IP	hsa_miR_4433_st	miR_4433	ACAGGAGUGGGGGUGGGACAU	0.421317	2.3401e-10	6.02628e-07		SNOWBALL_019051_st	PRNP	-0.205779	0.00036581	0.00936354		-0.216799	0.00161594	0.0110668	-31.4
IP	hsa_miR_4433_st	miR_4433	ACAGGAGUGGGGGUGGGACAU	0.421317	2.3401e-10	6.02628e-07		SNOWBALL_019375_st	HNF4A	-0.420816	3.908e-14	1.1589e-10		-0.44323	1.8087e-11	4.16823e-09	-30
IP	hsa_miR_4433_st	miR_4433	ACAGGAGUGGGGGUGGGACAU	0.421317	2.3401e-10	6.02628e-07		SNOWBALL_019873_st	TNS3	-0.237336	3.7058e-05	0.00178523		-0.300236	1.002e-05	0.00020941	-36.3
IP	hsa_miR_4433_st	miR_4433	ACAGGAGUGGGGGUGGGACAU	0.421317	2.3401e-10	6.02628e-07		SNOWBALL_020094_s_st	PRRG1	-0.262604	4.66065e-06	0.00038352		-0.394133	3.53726e-09	3.33142e-07	-33.1
IP	hsa_miR_4433_st	miR_4433	ACAGGAGUGGGGGUGGGACAU	0.421317	2.3401e-10	6.02628e-07		SNOWBALL_020498_s_st	MAMLD1	-0.277617	1.22352e-06	0.00013923		-0.407811	8.8532e-10	1.06373e-07	-34.8
IP	hsa_miR_4433_st	miR_4433	ACAGGAGUGGGGGUGGGACAU	0.421317	2.3401e-10	6.02628e-07		SNOWBALL_020503_s_st	ATP2B3	-0.249937	1.35434e-05	0.0008493		-0.370041	3.49701e-08	2.18918e-06	-31.7
IP	hsa_miR_4433_st	miR_4433	ACAGGAGUGGGGGUGGGACAU	0.421317	2.3401e-10	6.02628e-07		SNOWBALL_020986_s_st	EBP	-0.422932	2.8422e-14	8.7402e-11		-0.318394	2.62447e-06	7.19985e-05	-30
IP	hsa_miR_4433_st	miR_4433	ACAGGAGUGGGGGUGGGACAU	0.421317	2.3401e-10	6.02628e-07		SNOWBALL_021014_s_st	FDFT1	-0.388506	4.2104e-12	5.49095e-09		-0.43345	5.5422e-11	1.06126e-08	-34.3
IP	hsa_miR_4433_st	miR_4433	ACAGGAGUGGGGGUGGGACAU	0.421317	2.3401e-10	6.02628e-07		SNOWBALL_021546_s_st	SSR3	-0.29499	2.35088e-07	3.946e-05		-0.392231	4.26767e-09	3.89007e-07	-29.2
IP	hsa_miR_4433_st	miR_4433	ACAGGAGUGGGGGUGGGACAU	0.421317	2.3401e-10	6.02628e-07		SNOWBALL_021925_s_st	RAB3D	-0.315354	2.9443e-08	7.6472e-06		-0.44093	2.3612e-11	5.20906e-09	-30.3
IP	hsa_miR_4433_st	miR_4433	ACAGGAGUGGGGGUGGGACAU	0.421317	2.3401e-10	6.02628e-07		SNOWBALL_022302_s_st	AP1S1	-0.26616	3.42e-06	0.0003041		-0.376651	1.89959e-08	1.32763e-06	-28.5
IP	hsa_miR_4433_st	miR_4433	ACAGGAGUGGGGGUGGGACAU	0.421317	2.3401e-10	6.02628e-07		SNOWBALL_023103_st	ACSL3	-0.324874	1.05498e-08	3.38698e-06		-0.326023	1.45535e-06	4.48746e-05	-29.5
IP	hsa_miR_4433_st	miR_4433	ACAGGAGUGGGGGUGGGACAU	0.421317	2.3401e-10	6.02628e-07		SNOWBALL_023116_st	LOC100155048	-0.420505	4.13e-14	1.2103e-10		-0.311234	4.49868e-06	0.00011075	-32.4
IP	hsa_miR_4433_st	miR_4433	ACAGGAGUGGGGGUGGGACAU	0.421317	2.3401e-10	6.02628e-07		SNOWBALL_023334_s_st	LOC100137084	-0.217852	0.0001583	0.00517062		-0.300201	1.00445e-05	0.00020982	-27
IP	hsa_miR_4433_st	miR_4433	ACAGGAGUGGGGGUGGGACAU	0.421317	2.3401e-10	6.02628e-07		SNOWBALL_023434_st	LOC100515461	-0.302746	1.08562e-07	2.15858e-05		-0.377785	1.70853e-08	1.21669e-06	-32.4
IP	hsa_miR_4433_st	miR_4433	ACAGGAGUGGGGGUGGGACAU	0.421317	2.3401e-10	6.02628e-07		SNOWBALL_024258_s_st	SEC14L2	-0.219862	0.00013706	0.00465068		-0.387065	7.06246e-09	5.88653e-07	-31.9
IP	hsa_miR_4433_st	miR_4433	ACAGGAGUGGGGGUGGGACAU	0.421317	2.3401e-10	6.02628e-07		SNOWBALL_024379_st	LOC100155338	-0.296973	1.93372e-07	3.392e-05		-0.253845	0.00020831	0.0022825	-31.9
IP	hsa_miR_4433_st	miR_4433	ACAGGAGUGGGGGUGGGACAU	0.421317	2.3401e-10	6.02628e-07		SNOWBALL_024812_s_st	GPAT	-0.382851	9.0687e-12	1.06053e-08		-0.296645	1.29235e-05	0.00025627	-27.6
IP	hsa_miR_4433_st	miR_4433	ACAGGAGUGGGGGUGGGACAU	0.421317	2.3401e-10	6.02628e-07		SNOWBALL_024828_s_st	LOC100151800	-0.489333	0	0		-0.473523	4.4542e-13	1.8719e-10	-30.6
IP	hsa_miR_4433_st	miR_4433	ACAGGAGUGGGGGUGGGACAU	0.421317	2.3401e-10	6.02628e-07		SNOWBALL_024852_st	SFXN2	-0.327142	8.21855e-09	2.76643e-06		-0.261312	0.00013253	0.00160436	-35.3
IP	hsa_miR_4433_st	miR_4433	ACAGGAGUGGGGGUGGGACAU	0.421317	2.3401e-10	6.02628e-07		SNOWBALL_025692_s_st	EBP	-0.339015	2.14856e-09	9.47231e-07		-0.325434	1.52409e-06	4.65642e-05	-30
IP	hsa_miR_4433_st	miR_4433	ACAGGAGUGGGGGUGGGACAU	0.421317	2.3401e-10	6.02628e-07		SNOWBALL_025749_st	PAFAH2	-0.324071	1.15199e-08	3.60397e-06		-0.348347	2.3587e-07	1.035e-05	-28.2
IP	hsa_miR_4433_st	miR_4433	ACAGGAGUGGGGGUGGGACAU	0.421317	2.3401e-10	6.02628e-07		SNOWBALL_025835_st	EBP	-0.443677	8.8818e-16	5.822e-12		-0.363469	6.32928e-08	3.55401e-06	-30
IP	hsa_miR_4433_st	miR_4433	ACAGGAGUGGGGGUGGGACAU	0.421317	2.3401e-10	6.02628e-07		SNOWBALL_026287_st	RAB3D	-0.339188	2.10601e-09	9.33428e-07		-0.423784	1.6193e-10	2.59799e-08	-30.3
IP	hsa_miR_4433_st	miR_4433	ACAGGAGUGGGGGUGGGACAU	0.421317	2.3401e-10	6.02628e-07		SNOWBALL_026535_st	TNS3	-0.216947	0.00016882	0.00541357		-0.231147	0.00075899	0.00620472	-36.3
IP	hsa_miR_4433_st	miR_4433	ACAGGAGUGGGGGUGGGACAU	0.421317	2.3401e-10	6.02628e-07		SNOWBALL_026542_s_st	FDFT1	-0.355382	3.0734e-10	1.98327e-07		-0.39422	3.50696e-09	3.30783e-07	-34.3
IP	hsa_miR_4433_st	miR_4433	ACAGGAGUGGGGGUGGGACAU	0.421317	2.3401e-10	6.02628e-07		SNOWBALL_026616_s_st	LIMA1	-0.225583	9.03171e-05	0.00342317		-0.305152	7.03295e-06	0.0001581	-27
IP	hsa_miR_4433_st	miR_4433	ACAGGAGUGGGGGUGGGACAU	0.421317	2.3401e-10	6.02628e-07		SNOWBALL_027837_st	NFAT5	-0.278415	1.13699e-06	0.00013142		-0.369227	3.76632e-08	2.32643e-06	-33.7
IP	hsa_miR_4433_st	miR_4433	ACAGGAGUGGGGGUGGGACAU	0.421317	2.3401e-10	6.02628e-07		SNOWBALL_028323_st	TMCC1	-0.304571	9.02142e-08	1.86951e-05		-0.389987	5.317e-09	4.66255e-07	-28.4
IP	hsa_miR_4433_st	miR_4433	ACAGGAGUGGGGGUGGGACAU	0.421317	2.3401e-10	6.02628e-07		SNOWBALL_028363_st	SH2B3	-0.273848	1.72458e-06	0.00017914		-0.369863	3.55415e-08	2.21857e-06	-31.7
IP	hsa_miR_4433_st	miR_4433	ACAGGAGUGGGGGUGGGACAU	0.421317	2.3401e-10	6.02628e-07		SNOWBALL_029090_st	P4HA2	-0.216319	0.00017652	0.0055854		-0.314859	3.43045e-06	8.924e-05	-30
IP	hsa_miR_4433_st	miR_4433	ACAGGAGUGGGGGUGGGACAU	0.421317	2.3401e-10	6.02628e-07		SNOWBALL_029440_st	LOC100521591	-0.414559	1.0103e-13	2.5944e-10		-0.439075	2.9231e-11	6.22599e-09	-30
IP	hsa_miR_4433_st	miR_4433	ACAGGAGUGGGGGUGGGACAU	0.421317	2.3401e-10	6.02628e-07		SNOWBALL_029963_st	STIM1	-0.275168	1.53e-06	0.00016343		-0.303834	7.7374e-06	0.00017058	-31.9
IP	hsa_miR_4433_st	miR_4433	ACAGGAGUGGGGGUGGGACAU	0.421317	2.3401e-10	6.02628e-07		SNOWBALL_030469_st	FBXW5	-0.240647	2.85945e-05	0.00146797		-0.340305	4.61866e-07	1.78311e-05	-32.7
IP	hsa_miR_4433_st	miR_4433	ACAGGAGUGGGGGUGGGACAU	0.421317	2.3401e-10	6.02628e-07		SNOWBALL_031013_st	PAFAH2	-0.225859	8.84936e-05	0.00337099		-0.303415	7.97567e-06	0.00017475	-28.2
IP	hsa_miR_4433_st	miR_4433	ACAGGAGUGGGGGUGGGACAU	0.421317	2.3401e-10	6.02628e-07		SNOWBALL_032319_st	LOC523153	-0.263095	4.46651e-06	0.00037247		-0.38023	1.35735e-08	1.00677e-06	-28.7
IP	hsa_miR_4433_st	miR_4433	ACAGGAGUGGGGGUGGGACAU	0.421317	2.3401e-10	6.02628e-07		SNOWBALL_033627_st	MLEC	-0.247502	1.65212e-05	0.00098475		-0.314368	3.55949e-06	9.19e-05	-33.4
IP	hsa_miR_4433_st	miR_4433	ACAGGAGUGGGGGUGGGACAU	0.421317	2.3401e-10	6.02628e-07		SNOWBALL_034092_st	PEX5	-0.351923	4.6795e-10	2.77051e-07		-0.373595	2.5231e-08	1.67552e-06	-31.3
IP	hsa_miR_4433_st	miR_4433	ACAGGAGUGGGGGUGGGACAU	0.421317	2.3401e-10	6.02628e-07		SNOWBALL_034101_st	MYO1C	-0.270915	2.245e-06	0.0002193		-0.396812	2.71014e-09	2.67673e-07	-36.6
IP	hsa_miR_4433_st	miR_4433	ACAGGAGUGGGGGUGGGACAU	0.421317	2.3401e-10	6.02628e-07		SNOWBALL_034128_st	CALM3	-0.304679	8.92329e-08	1.85071e-05		-0.377284	1.79059e-08	1.26456e-06	-32.2
IP	hsa_miR_4433_st	miR_4433	ACAGGAGUGGGGGUGGGACAU	0.421317	2.3401e-10	6.02628e-07		SNOWBALL_034599_st	LOC100153512	-0.278863	1.09099e-06	0.00012717		-0.35225	1.69062e-07	7.90683e-06	-35.4
IP	hsa_miR_4433_st	miR_4433	ACAGGAGUGGGGGUGGGACAU	0.421317	2.3401e-10	6.02628e-07		SNOWBALL_036200_st	MAMLD1	-0.267185	3.12516e-06	0.00028369		-0.408773	8.0124e-10	9.79234e-08	-34.8
IP	hsa_miR_4433_st	miR_4433	ACAGGAGUGGGGGUGGGACAU	0.421317	2.3401e-10	6.02628e-07		SNOWBALL_037711_st	GPAM	-0.413722	1.1458e-13	2.8257e-10		-0.326176	1.43799e-06	4.44482e-05	-27.6
IP	hsa_miR_4433_st	miR_4433	ACAGGAGUGGGGGUGGGACAU	0.421317	2.3401e-10	6.02628e-07		SNOWBALL_038121_st	PEX5	-0.259348	6.16357e-06	0.00047051		-0.378088	1.66061e-08	1.18873e-06	-31.3
IP	hsa_miR_4433_st	miR_4433	ACAGGAGUGGGGGUGGGACAU	0.421317	2.3401e-10	6.02628e-07		SNOWBALL_040680_st	MICAL3	-0.256406	7.90969e-06	0.00056844		-0.323083	1.83015e-06	5.39569e-05	-28.7
IP	hsa_miR_4433_st	miR_4433	ACAGGAGUGGGGGUGGGACAU	0.421317	2.3401e-10	6.02628e-07		SNOWBALL_042523_st	PLTP	-0.278251	1.15429e-06	0.00013324		-0.277925	4.61381e-05	0.00070114	-29.5
IP	hsa_miR_4433_st	miR_4433	ACAGGAGUGGGGGUGGGACAU	0.421317	2.3401e-10	6.02628e-07		SNOWBALL_043566_st	MTMR3	-0.238614	3.35436e-05	0.00165749		-0.277971	4.6e-05	0.00069948	-36.2
IP	bta_miR_671_st;eca_miR_671_5p_st;hsa_miR_671_5p_st;mml_miR_671_5p_st;mmu_miR_671_5p_st;ppy_miR_671_5p_st	miR_671	AGGAAGCCCUGGAGGGGCUGGAG	0.269877	8.075e-05	0.00305802		SNOWBALL_003903_st	NEK6	-0.303284	1.02809e-07	2.06688e-05		-0.300491	9.83873e-06	0.0002064	-37.1
IP	bta_miR_671_st;eca_miR_671_5p_st;hsa_miR_671_5p_st;mml_miR_671_5p_st;mmu_miR_671_5p_st;ppy_miR_671_5p_st	miR_671	AGGAAGCCCUGGAGGGGCUGGAG	0.269877	8.075e-05	0.00305802		SNOWBALL_005225_st	XDH	-0.210641	0.00026255	0.00741136		-0.20401	0.00304785	0.0179112	-36.8
IP	bta_miR_671_st;eca_miR_671_5p_st;hsa_miR_671_5p_st;mml_miR_671_5p_st;mmu_miR_671_5p_st;ppy_miR_671_5p_st	miR_671	AGGAAGCCCUGGAGGGGCUGGAG	0.269877	8.075e-05	0.00305802		SNOWBALL_006521_st	CA14	-0.24222	2.52483e-05	0.0013444		-0.281223	3.71113e-05	0.00059057	-28.5
IP	bta_miR_671_st;eca_miR_671_5p_st;hsa_miR_671_5p_st;mml_miR_671_5p_st;mmu_miR_671_5p_st;ppy_miR_671_5p_st	miR_671	AGGAAGCCCUGGAGGGGCUGGAG	0.269877	8.075e-05	0.00305802		SNOWBALL_014554_s_st	ACACA	-0.427859	1.3323e-14	4.8802e-11		-0.215573	0.00172	0.0116052	-33
IP	bta_miR_671_st;eca_miR_671_5p_st;hsa_miR_671_5p_st;mml_miR_671_5p_st;mmu_miR_671_5p_st;ppy_miR_671_5p_st	miR_671	AGGAAGCCCUGGAGGGGCUGGAG	0.269877	8.075e-05	0.00305802		SNOWBALL_014684_st	ACACA	-0.435111	4.2188e-15	2.0605e-11		-0.256762	0.00017486	0.00199153	-33
IP	bta_miR_671_st;eca_miR_671_5p_st;hsa_miR_671_5p_st;mml_miR_671_5p_st;mmu_miR_671_5p_st;ppy_miR_671_5p_st	miR_671	AGGAAGCCCUGGAGGGGCUGGAG	0.269877	8.075e-05	0.00305802		SNOWBALL_015185_st	THRB	-0.207285	0.00033037	0.00869712		-0.177581	0.0101012	0.0439718	-30.5
IP	bta_miR_671_st;eca_miR_671_5p_st;hsa_miR_671_5p_st;mml_miR_671_5p_st;mmu_miR_671_5p_st;ppy_miR_671_5p_st	miR_671	AGGAAGCCCUGGAGGGGCUGGAG	0.269877	8.075e-05	0.00305802		SNOWBALL_020316_st	DLG3	-0.295516	2.23254e-07	3.78045e-05		-0.266107	9.84233e-05	0.0012711	-30.4
IP	bta_miR_671_st;eca_miR_671_5p_st;hsa_miR_671_5p_st;mml_miR_671_5p_st;mmu_miR_671_5p_st;ppy_miR_671_5p_st	miR_671	AGGAAGCCCUGGAGGGGCUGGAG	0.269877	8.075e-05	0.00305802		SNOWBALL_020503_s_st	ATP2B3	-0.249937	1.35434e-05	0.0008493		-0.209775	0.00229997	0.0144737	-34
IP	bta_miR_671_st;eca_miR_671_5p_st;hsa_miR_671_5p_st;mml_miR_671_5p_st;mmu_miR_671_5p_st;ppy_miR_671_5p_st	miR_671	AGGAAGCCCUGGAGGGGCUGGAG	0.269877	8.075e-05	0.00305802		SNOWBALL_021659_s_st	TKT	-0.30046	1.36653e-07	2.5748e-05		-0.271965	6.7903e-05	0.00095031	-34.6
IP	bta_miR_671_st;eca_miR_671_5p_st;hsa_miR_671_5p_st;mml_miR_671_5p_st;mmu_miR_671_5p_st;ppy_miR_671_5p_st	miR_671	AGGAAGCCCUGGAGGGGCUGGAG	0.269877	8.075e-05	0.00305802		SNOWBALL_023389_s_st	TKT	-0.314704	3.15382e-08	8.06554e-06		-0.295125	1.438e-05	0.000279	-34.6
IP	bta_miR_671_st;eca_miR_671_5p_st;hsa_miR_671_5p_st;mml_miR_671_5p_st;mmu_miR_671_5p_st;ppy_miR_671_5p_st	miR_671	AGGAAGCCCUGGAGGGGCUGGAG	0.269877	8.075e-05	0.00305802		SNOWBALL_028323_st	TMCC1	-0.304571	9.02142e-08	1.86951e-05		-0.309501	5.11458e-06	0.00012269	-31.5
IP	bta_miR_671_st;eca_miR_671_5p_st;hsa_miR_671_5p_st;mml_miR_671_5p_st;mmu_miR_671_5p_st;ppy_miR_671_5p_st	miR_671	AGGAAGCCCUGGAGGGGCUGGAG	0.269877	8.075e-05	0.00305802		SNOWBALL_033503_st	PCBP2	-0.279056	1.07177e-06	0.00012545		-0.266581	9.55425e-05	0.00124182	-37.2
IP	bta_miR_671_st;eca_miR_671_5p_st;hsa_miR_671_5p_st;mml_miR_671_5p_st;mmu_miR_671_5p_st;ppy_miR_671_5p_st	miR_671	AGGAAGCCCUGGAGGGGCUGGAG	0.269877	8.075e-05	0.00305802		SNOWBALL_037263_st	AGAP5	-0.416719	7.3053e-14	1.9779e-10		-0.349204	2.19317e-07	9.75889e-06	-36.5
IP	bta_miR_671_st;eca_miR_671_5p_st;hsa_miR_671_5p_st;mml_miR_671_5p_st;mmu_miR_671_5p_st;ppy_miR_671_5p_st	miR_671	AGGAAGCCCUGGAGGGGCUGGAG	0.269877	8.075e-05	0.00305802		SNOWBALL_037711_st	GPAM	-0.413722	1.1458e-13	2.8257e-10		-0.233455	0.00066918	0.00563312	-35.3
IP	mmu_miR_1249_star_st	miR_1249_star	AGGAGGGAGGGGAUGGGCCAAGUUC	0.255431	0.00019637	0.00568754		SNOWBALL_000114_st	TRAF2	-0.242458	2.47753e-05	0.00132773		-0.347712	2.48874e-07	1.081e-05	-37.2
IP	mmu_miR_1249_star_st	miR_1249_star	AGGAGGGAGGGGAUGGGCCAAGUUC	0.255431	0.00019637	0.00568754		SNOWBALL_000157_st	PRR13	-0.425066	2.0428e-14	7.1668e-11		-0.35933	9.13423e-08	4.79586e-06	-37.3
IP	mmu_miR_1249_star_st	miR_1249_star	AGGAGGGAGGGGAUGGGCCAAGUUC	0.255431	0.00019637	0.00568754		SNOWBALL_000808_st	ZNF706	-0.297726	1.79462e-07	3.18846e-05		-0.283857	3.11269e-05	0.00051417	-35.7
IP	mmu_miR_1249_star_st	miR_1249_star	AGGAGGGAGGGGAUGGGCCAAGUUC	0.255431	0.00019637	0.00568754		SNOWBALL_000983_st	IRF3	-0.28671	5.23218e-07	7.3095e-05		-0.322935	1.85126e-06	5.44512e-05	-37.5
IP	mmu_miR_1249_star_st	miR_1249_star	AGGAGGGAGGGGAUGGGCCAAGUUC	0.255431	0.00019637	0.00568754		SNOWBALL_001115_s_st	TUBB_1	-0.258225	6.78167e-06	0.00050365		-0.348762	2.27695e-07	1.0058e-05	-41.7
IP	mmu_miR_1249_star_st	miR_1249_star	AGGAGGGAGGGGAUGGGCCAAGUUC	0.255431	0.00019637	0.00568754		SNOWBALL_001472_st	ANPEP	-0.230426	6.2916e-05	0.00264234		-0.286479	2.60835e-05	0.00044712	-34.4
IP	mmu_miR_1249_star_st	miR_1249_star	AGGAGGGAGGGGAUGGGCCAAGUUC	0.255431	0.00019637	0.00568754		SNOWBALL_001499_s_st	ARRDC4	-0.265288	3.69101e-06	0.00032193		-0.23989	0.00046792	0.00427456	-26.2
IP	mmu_miR_1249_star_st	miR_1249_star	AGGAGGGAGGGGAUGGGCCAAGUUC	0.255431	0.00019637	0.00568754		SNOWBALL_001500_st	ARRDC4	-0.249055	1.45579e-05	0.00089558		-0.218862	0.0014537	0.0102087	-26.2
IP	mmu_miR_1249_star_st	miR_1249_star	AGGAGGGAGGGGAUGGGCCAAGUUC	0.255431	0.00019637	0.00568754		SNOWBALL_001501_st	ARRDC4	-0.316909	2.49603e-08	6.758e-06		-0.245364	0.00034254	0.00335834	-26.2
IP	mmu_miR_1249_star_st	miR_1249_star	AGGAGGGAGGGGAUGGGCCAAGUUC	0.255431	0.00019637	0.00568754		SNOWBALL_001502_s_st	ARRDC4	-0.300034	1.42598e-07	2.66066e-05		-0.292834	1.6868e-05	0.00031669	-26.2
IP	mmu_miR_1249_star_st	miR_1249_star	AGGAGGGAGGGGAUGGGCCAAGUUC	0.255431	0.00019637	0.00568754		SNOWBALL_001503_s_st	ARRDC4	-0.306551	7.36974e-08	1.59388e-05		-0.351422	1.81501e-07	8.37518e-06	-26.2
IP	mmu_miR_1249_star_st	miR_1249_star	AGGAGGGAGGGGAUGGGCCAAGUUC	0.255431	0.00019637	0.00568754		SNOWBALL_001514_s_st	GSTZ1	-0.236822	3.85661e-05	0.00183785		-0.296879	1.27121e-05	0.00025293	-35.9
IP	mmu_miR_1249_star_st	miR_1249_star	AGGAGGGAGGGGAUGGGCCAAGUUC	0.255431	0.00019637	0.00568754		SNOWBALL_001976_st	NSDHL	-0.373056	3.3096e-11	3.22026e-08		-0.375102	2.19444e-08	1.49428e-06	-36.3
IP	mmu_miR_1249_star_st	miR_1249_star	AGGAGGGAGGGGAUGGGCCAAGUUC	0.255431	0.00019637	0.00568754		SNOWBALL_001978_st	NSDHL	-0.349715	6.103e-10	3.4316e-07		-0.373316	2.58895e-08	1.71155e-06	-36.3
IP	mmu_miR_1249_star_st	miR_1249_star	AGGAGGGAGGGGAUGGGCCAAGUUC	0.255431	0.00019637	0.00568754		SNOWBALL_003201_st	AEN	-0.219226	0.00014347	0.00480864		-0.32813	1.23317e-06	3.92848e-05	-33.3
IP	mmu_miR_1249_star_st	miR_1249_star	AGGAGGGAGGGGAUGGGCCAAGUUC	0.255431	0.00019637	0.00568754		SNOWBALL_003439_s_st	MEGF9	-0.308502	6.02921e-08	1.35543e-05		-0.249828	0.0002642	0.00274527	-36.3
IP	mmu_miR_1249_star_st	miR_1249_star	AGGAGGGAGGGGAUGGGCCAAGUUC	0.255431	0.00019637	0.00568754		SNOWBALL_003603_s_st	PTGES2	-0.276981	1.29689e-06	0.00014519		-0.369508	3.67127e-08	2.27783e-06	-34.7
IP	mmu_miR_1249_star_st	miR_1249_star	AGGAGGGAGGGGAUGGGCCAAGUUC	0.255431	0.00019637	0.00568754		SNOWBALL_003622_s_st	EDF1	-0.207279	0.0003305	0.00869777		-0.424849	1.4411e-10	2.35803e-08	-38.8
IP	mmu_miR_1249_star_st	miR_1249_star	AGGAGGGAGGGGAUGGGCCAAGUUC	0.255431	0.00019637	0.00568754		SNOWBALL_003662_st	SH3GLB2	-0.376545	2.0971e-11	2.19486e-08		-0.267186	9.19763e-05	0.0012054	-37.1
IP	mmu_miR_1249_star_st	miR_1249_star	AGGAGGGAGGGGAUGGGCCAAGUUC	0.255431	0.00019637	0.00568754		SNOWBALL_003679_st	PSAT1	-0.321426	1.53633e-08	4.56665e-06		-0.323601	1.75813e-06	5.22359e-05	-32.7
IP	mmu_miR_1249_star_st	miR_1249_star	AGGAGGGAGGGGAUGGGCCAAGUUC	0.255431	0.00019637	0.00568754		SNOWBALL_003833_st	AKAP2	-0.352881	4.1673e-10	2.5073e-07		-0.368887	3.88455e-08	2.38561e-06	-27.9
IP	mmu_miR_1249_star_st	miR_1249_star	AGGAGGGAGGGGAUGGGCCAAGUUC	0.255431	0.00019637	0.00568754		SNOWBALL_003972_st	PALM2	-0.447626	4.4409e-16	2.9897e-12		-0.361169	7.76568e-08	4.2e-06	-28.2
IP	mmu_miR_1249_star_st	miR_1249_star	AGGAGGGAGGGGAUGGGCCAAGUUC	0.255431	0.00019637	0.00568754		SNOWBALL_004097_st	URM1	-0.238203	3.46375e-05	0.00169787		-0.320595	2.21765e-06	6.29229e-05	-40.3
IP	mmu_miR_1249_star_st	miR_1249_star	AGGAGGGAGGGGAUGGGCCAAGUUC	0.255431	0.00019637	0.00568754		SNOWBALL_004520_st	EEF2K	-0.324082	1.15062e-08	3.60397e-06		-0.25148	0.00023972	0.00254574	-30.8
IP	mmu_miR_1249_star_st	miR_1249_star	AGGAGGGAGGGGAUGGGCCAAGUUC	0.255431	0.00019637	0.00568754		SNOWBALL_004665_s_st	HN1L	-0.30609	7.7261e-08	1.652e-05		-0.317158	2.88327e-06	7.763e-05	-40.9
IP	mmu_miR_1249_star_st	miR_1249_star	AGGAGGGAGGGGAUGGGCCAAGUUC	0.255431	0.00019637	0.00568754		SNOWBALL_004782_st	LOC100512773	-0.204752	0.000392	0.00981836		-0.26863	8.39687e-05	0.0011225	-35.3
IP	mmu_miR_1249_star_st	miR_1249_star	AGGAGGGAGGGGAUGGGCCAAGUUC	0.255431	0.00019637	0.00568754		SNOWBALL_005737_st	MRPS28	-0.235827	4.16538e-05	0.00194809		-0.254775	0.00019704	0.00218562	-34.7
IP	mmu_miR_1249_star_st	miR_1249_star	AGGAGGGAGGGGAUGGGCCAAGUUC	0.255431	0.00019637	0.00568754		SNOWBALL_005865_st	RUSC1	-0.290962	3.48049e-07	5.3072e-05		-0.306539	6.3568e-06	0.00014587	-37.4
IP	mmu_miR_1249_star_st	miR_1249_star	AGGAGGGAGGGGAUGGGCCAAGUUC	0.255431	0.00019637	0.00568754		SNOWBALL_005919_st	FDPS	-0.382591	9.3905e-12	1.07297e-08		-0.329432	1.11245e-06	3.6166e-05	-35.8
IP	mmu_miR_1249_star_st	miR_1249_star	AGGAGGGAGGGGAUGGGCCAAGUUC	0.255431	0.00019637	0.00568754		SNOWBALL_006201_st	OLFML3	-0.33303	4.25566e-09	1.65373e-06		-0.379933	1.39595e-08	1.03056e-06	-40.3
IP	mmu_miR_1249_star_st	miR_1249_star	AGGAGGGAGGGGAUGGGCCAAGUUC	0.255431	0.00019637	0.00568754		SNOWBALL_006674_st	NOTCH2	-0.275059	1.54532e-06	0.00016453		-0.307885	5.76042e-06	0.00013485	-28.6
IP	mmu_miR_1249_star_st	miR_1249_star	AGGAGGGAGGGGAUGGGCCAAGUUC	0.255431	0.00019637	0.00568754		SNOWBALL_006729_st	PRR5	-0.204779	0.00039129	0.00980733		-0.215619	0.00171593	0.0115844	-33.2
IP	mmu_miR_1249_star_st	miR_1249_star	AGGAGGGAGGGGAUGGGCCAAGUUC	0.255431	0.00019637	0.00568754		SNOWBALL_006753_s_st	CYP2D6	-0.24869	1.49984e-05	0.00091545		-0.304115	7.58174e-06	0.00016784	-39.7
IP	mmu_miR_1249_star_st	miR_1249_star	AGGAGGGAGGGGAUGGGCCAAGUUC	0.255431	0.00019637	0.00568754		SNOWBALL_006899_st	MMP19	-0.271462	2.13779e-06	0.00021073		-0.335775	6.68909e-07	2.4042e-05	-32.1
IP	mmu_miR_1249_star_st	miR_1249_star	AGGAGGGAGGGGAUGGGCCAAGUUC	0.255431	0.00019637	0.00568754		SNOWBALL_006903_st	ATF7	-0.235465	4.28345e-05	0.00198949		-0.333383	8.11451e-07	2.8083e-05	-39.1
IP	mmu_miR_1249_star_st	miR_1249_star	AGGAGGGAGGGGAUGGGCCAAGUUC	0.255431	0.00019637	0.00568754		SNOWBALL_007062_st	ACVR1B	-0.293485	2.72405e-07	4.41754e-05		-0.313597	3.77149e-06	9.62179e-05	-33.4
IP	mmu_miR_1249_star_st	miR_1249_star	AGGAGGGAGGGGAUGGGCCAAGUUC	0.255431	0.00019637	0.00568754		SNOWBALL_007197_st	TPI1	-0.367029	7.1863e-11	5.96674e-08		-0.400043	1.9593e-09	2.04858e-07	-37.7
IP	mmu_miR_1249_star_st	miR_1249_star	AGGAGGGAGGGGAUGGGCCAAGUUC	0.255431	0.00019637	0.00568754		SNOWBALL_007700_st	MIOX	-0.244999	2.02218e-05	0.0011487		-0.206562	0.00269318	0.0163115	-37.7
IP	mmu_miR_1249_star_st	miR_1249_star	AGGAGGGAGGGGAUGGGCCAAGUUC	0.255431	0.00019637	0.00568754		SNOWBALL_008121_st	LSR	-0.251903	1.15189e-05	0.0007517		-0.33231	8.84407e-07	3.0093e-05	-36.5
IP	mmu_miR_1249_star_st	miR_1249_star	AGGAGGGAGGGGAUGGGCCAAGUUC	0.255431	0.00019637	0.00568754		SNOWBALL_008255_st	PRMT1	-0.210473	0.0002656	0.00746917		-0.390436	5.08877e-09	4.49593e-07	-34.5
IP	mmu_miR_1249_star_st	miR_1249_star	AGGAGGGAGGGGAUGGGCCAAGUUC	0.255431	0.00019637	0.00568754		SNOWBALL_008858_s_st	LDLRAP1	-0.323777	1.18964e-08	3.67604e-06		-0.2859	2.71258e-05	0.00046115	-34.9
IP	mmu_miR_1249_star_st	miR_1249_star	AGGAGGGAGGGGAUGGGCCAAGUUC	0.255431	0.00019637	0.00568754		SNOWBALL_008971_st	LDLRAP1	-0.285559	5.83547e-07	7.917e-05		-0.34059	4.51146e-07	1.74978e-05	-34.9
IP	mmu_miR_1249_star_st	miR_1249_star	AGGAGGGAGGGGAUGGGCCAAGUUC	0.255431	0.00019637	0.00568754		SNOWBALL_009015_s_st	CYP4A24	-0.280026	9.79759e-07	0.00011705		-0.326005	1.45747e-06	4.49269e-05	-40.1
IP	mmu_miR_1249_star_st	miR_1249_star	AGGAGGGAGGGGAUGGGCCAAGUUC	0.255431	0.00019637	0.00568754		SNOWBALL_009153_s_st	LOC100526057	-0.370681	4.5011e-11	4.18349e-08		-0.334354	7.50348e-07	2.63734e-05	-40.1
IP	mmu_miR_1249_star_st	miR_1249_star	AGGAGGGAGGGGAUGGGCCAAGUUC	0.255431	0.00019637	0.00568754		SNOWBALL_009216_st	MAP7D1	-0.270789	2.27033e-06	0.00022125		-0.340975	4.3704e-07	1.70515e-05	-35.2
IP	mmu_miR_1249_star_st	miR_1249_star	AGGAGGGAGGGGAUGGGCCAAGUUC	0.255431	0.00019637	0.00568754		SNOWBALL_009296_st	MECR	-0.208622	0.0003016	0.00815554		-0.258402	0.00015833	0.00184325	-39.7
IP	mmu_miR_1249_star_st	miR_1249_star	AGGAGGGAGGGGAUGGGCCAAGUUC	0.255431	0.00019637	0.00568754		SNOWBALL_009344_st	LOC100523067	-0.377813	1.7744e-11	1.91336e-08		-0.393901	3.61953e-09	3.39527e-07	-36.8
IP	mmu_miR_1249_star_st	miR_1249_star	AGGAGGGAGGGGAUGGGCCAAGUUC	0.255431	0.00019637	0.00568754		SNOWBALL_009828_st	TUBB	-0.339663	1.9935e-09	9.01202e-07		-0.364377	5.83563e-08	3.32664e-06	-41.7
IP	mmu_miR_1249_star_st	miR_1249_star	AGGAGGGAGGGGAUGGGCCAAGUUC	0.255431	0.00019637	0.00568754		SNOWBALL_009900_s_st	LOC654299	-0.206333	0.00035238	0.00912582		-0.268261	8.59487e-05	0.00114326	-35.3
IP	mmu_miR_1249_star_st	miR_1249_star	AGGAGGGAGGGGAUGGGCCAAGUUC	0.255431	0.00019637	0.00568754		SNOWBALL_009904_s_st	LOC100153412	-0.229385	6.80443e-05	0.00279643		-0.264959	0.00010575	0.00134479	-35.3
IP	mmu_miR_1249_star_st	miR_1249_star	AGGAGGGAGGGGAUGGGCCAAGUUC	0.255431	0.00019637	0.00568754		SNOWBALL_010803_st	FOXA1	-0.279194	1.05818e-06	0.00012421		-0.343064	3.67544e-07	1.48239e-05	-34.4
IP	mmu_miR_1249_star_st	miR_1249_star	AGGAGGGAGGGGAUGGGCCAAGUUC	0.255431	0.00019637	0.00568754		SNOWBALL_010833_st	C14orf4	-0.207832	0.0003183	0.00846613		-0.301364	9.2428e-06	0.00019639	-42.3
IP	mmu_miR_1249_star_st	miR_1249_star	AGGAGGGAGGGGAUGGGCCAAGUUC	0.255431	0.00019637	0.00568754		SNOWBALL_011567_st	SHROOM3	-0.394845	1.7502e-12	2.6421e-09		-0.4743	4.0323e-13	1.7223e-10	-34.6
IP	mmu_miR_1249_star_st	miR_1249_star	AGGAGGGAGGGGAUGGGCCAAGUUC	0.255431	0.00019637	0.00568754		SNOWBALL_012527_s_st	LOC100518922	-0.287089	5.04674e-07	7.10623e-05		-0.295056	1.4448e-05	0.00028006	-37.1
IP	mmu_miR_1249_star_st	miR_1249_star	AGGAGGGAGGGGAUGGGCCAAGUUC	0.255431	0.00019637	0.00568754		SNOWBALL_012816_st	FLJ36031	-0.278024	1.17858e-06	0.00013529		-0.259953	0.00014405	0.0017122	-37.1
IP	mmu_miR_1249_star_st	miR_1249_star	AGGAGGGAGGGGAUGGGCCAAGUUC	0.255431	0.00019637	0.00568754		SNOWBALL_012844_st	DCPS	-0.358922	1.9882e-10	1.38725e-07		-0.335535	6.82041e-07	2.442e-05	-37.9
IP	mmu_miR_1249_star_st	miR_1249_star	AGGAGGGAGGGGAUGGGCCAAGUUC	0.255431	0.00019637	0.00568754		SNOWBALL_014225_st	C17orf28	-0.227989	7.55429e-05	0.00300726		-0.245818	0.00033368	0.00329085	-35.5
IP	mmu_miR_1249_star_st	miR_1249_star	AGGAGGGAGGGGAUGGGCCAAGUUC	0.255431	0.00019637	0.00568754		SNOWBALL_015024_st	TAX1BP3	-0.214447	0.00020144	0.00612878		-0.322111	1.97318e-06	5.7311e-05	-35.5
IP	mmu_miR_1249_star_st	miR_1249_star	AGGAGGGAGGGGAUGGGCCAAGUUC	0.255431	0.00019637	0.00568754		SNOWBALL_015122_st	SLC16A13	-0.206779	0.00034192	0.00892182		-0.236937	0.00055208	0.00485685	-33.4
IP	mmu_miR_1249_star_st	miR_1249_star	AGGAGGGAGGGGAUGGGCCAAGUUC	0.255431	0.00019637	0.00568754		SNOWBALL_015185_st	THRB	-0.207285	0.00033037	0.00869712		-0.31072	4.67348e-06	0.00011418	-34.1
IP	mmu_miR_1249_star_st	miR_1249_star	AGGAGGGAGGGGAUGGGCCAAGUUC	0.255431	0.00019637	0.00568754		SNOWBALL_015513_st	FLNB	-0.243356	2.3065e-05	0.00125882		-0.354092	1.44249e-07	6.95195e-06	-37.4
IP	mmu_miR_1249_star_st	miR_1249_star	AGGAGGGAGGGGAUGGGCCAAGUUC	0.255431	0.00019637	0.00568754		SNOWBALL_015527_st	RAB7A	-0.254932	8.95171e-06	0.00062462		-0.263764	0.00011391	0.00142546	-35.8
IP	mmu_miR_1249_star_st	miR_1249_star	AGGAGGGAGGGGAUGGGCCAAGUUC	0.255431	0.00019637	0.00568754		SNOWBALL_015561_st	ACPL2	-0.211265	0.00025146	0.00719033		-0.25663	0.00017626	0.00200386	-36.4
IP	mmu_miR_1249_star_st	miR_1249_star	AGGAGGGAGGGGAUGGGCCAAGUUC	0.255431	0.00019637	0.00568754		SNOWBALL_015592_st	FLNB	-0.236635	3.913e-05	0.00185976		-0.348338	2.3604e-07	1.03562e-05	-33
IP	mmu_miR_1249_star_st	miR_1249_star	AGGAGGGAGGGGAUGGGCCAAGUUC	0.255431	0.00019637	0.00568754		SNOWBALL_016201_st	PCYT1A	-0.249809	1.36865e-05	0.00085549		-0.263765	0.0001139	0.0014254	-36.2
IP	mmu_miR_1249_star_st	miR_1249_star	AGGAGGGAGGGGAUGGGCCAAGUUC	0.255431	0.00019637	0.00568754		SNOWBALL_016321_st	LOC100526157	-0.254497	9.28404e-06	0.0006422		-0.250818	0.00024927	0.0026242	-32.9
IP	mmu_miR_1249_star_st	miR_1249_star	AGGAGGGAGGGGAUGGGCCAAGUUC	0.255431	0.00019637	0.00568754		SNOWBALL_016591_s_st	UBE2L3	-0.264197	4.05927e-06	0.00034711		-0.29891	1.10112e-05	0.00022565	-34.1
IP	mmu_miR_1249_star_st	miR_1249_star	AGGAGGGAGGGGAUGGGCCAAGUUC	0.255431	0.00019637	0.00568754		SNOWBALL_016699_st	SEC14L2	-0.226128	8.67466e-05	0.00332375		-0.314194	3.60615e-06	9.28553e-05	-39
IP	mmu_miR_1249_star_st	miR_1249_star	AGGAGGGAGGGGAUGGGCCAAGUUC	0.255431	0.00019637	0.00568754		SNOWBALL_016844_s_st	MTFP1	-0.204419	0.00040086	0.00997207		-0.224271	0.00109662	0.00822875	-35.7
IP	mmu_miR_1249_star_st	miR_1249_star	AGGAGGGAGGGGAUGGGCCAAGUUC	0.255431	0.00019637	0.00568754		SNOWBALL_017111_s_st	GPAM	-0.404309	4.5564e-13	8.598e-10		-0.246324	0.00032407	0.00321729	-31.2
IP	mmu_miR_1249_star_st	miR_1249_star	AGGAGGGAGGGGAUGGGCCAAGUUC	0.255431	0.00019637	0.00568754		SNOWBALL_017312_s_st	SFXN2	-0.348111	7.393e-10	3.986e-07		-0.350332	1.99235e-07	9.02917e-06	-38.5
IP	mmu_miR_1249_star_st	miR_1249_star	AGGAGGGAGGGGAUGGGCCAAGUUC	0.255431	0.00019637	0.00568754		SNOWBALL_017954_st	HS6ST1	-0.276046	1.41252e-06	0.00015439		-0.367725	4.31668e-08	2.60116e-06	-36.6
IP	mmu_miR_1249_star_st	miR_1249_star	AGGAGGGAGGGGAUGGGCCAAGUUC	0.255431	0.00019637	0.00568754		SNOWBALL_018578_st	AGXT2	-0.279429	1.03545e-06	0.00012212		-0.185177	0.00726862	0.0344197	-34.5
IP	mmu_miR_1249_star_st	miR_1249_star	AGGAGGGAGGGGAUGGGCCAAGUUC	0.255431	0.00019637	0.00568754		SNOWBALL_018794_st	MAST4	-0.224643	9.679e-05	0.00359514		-0.340745	4.45429e-07	1.73178e-05	-34.3
IP	mmu_miR_1249_star_st	miR_1249_star	AGGAGGGAGGGGAUGGGCCAAGUUC	0.255431	0.00019637	0.00568754		SNOWBALL_019158_st	ASXL1	-0.217188	0.00016596	0.00534815		-0.282622	3.381e-05	0.00054877	-38.6
IP	mmu_miR_1249_star_st	miR_1249_star	AGGAGGGAGGGGAUGGGCCAAGUUC	0.255431	0.00019637	0.00568754		SNOWBALL_019244_s_st	LOC654323	-0.262223	4.81622e-06	0.00039278		-0.338414	5.39479e-07	2.021e-05	-38.8
IP	mmu_miR_1249_star_st	miR_1249_star	AGGAGGGAGGGGAUGGGCCAAGUUC	0.255431	0.00019637	0.00568754		SNOWBALL_019457_s_st	VAPB	-0.282585	7.72054e-07	9.72249e-05		-0.254182	0.00020416	0.00224696	-38.8
IP	mmu_miR_1249_star_st	miR_1249_star	AGGAGGGAGGGGAUGGGCCAAGUUC	0.255431	0.00019637	0.00568754		SNOWBALL_019873_st	TNS3	-0.237336	3.7058e-05	0.00178523		-0.32945	1.1109e-06	3.61248e-05	-36
IP	mmu_miR_1249_star_st	miR_1249_star	AGGAGGGAGGGGAUGGGCCAAGUUC	0.255431	0.00019637	0.00568754		SNOWBALL_020094_s_st	PRRG1	-0.262604	4.66065e-06	0.00038352		-0.341148	4.30845e-07	1.68554e-05	-35.1
IP	mmu_miR_1249_star_st	miR_1249_star	AGGAGGGAGGGGAUGGGCCAAGUUC	0.255431	0.00019637	0.00568754		SNOWBALL_021122_s_st	SEPX1	-0.311863	4.25152e-08	1.01926e-05		-0.322913	1.85442e-06	5.45272e-05	-35.5
IP	mmu_miR_1249_star_st	miR_1249_star	AGGAGGGAGGGGAUGGGCCAAGUUC	0.255431	0.00019637	0.00568754		SNOWBALL_021173_s_st	LOC100154945	-0.363995	1.0552e-10	8.2913e-08		-0.343288	3.6077e-07	1.46019e-05	-36
IP	mmu_miR_1249_star_st	miR_1249_star	AGGAGGGAGGGGAUGGGCCAAGUUC	0.255431	0.00019637	0.00568754		SNOWBALL_021925_s_st	RAB3D	-0.315354	2.9443e-08	7.6472e-06		-0.374078	2.41288e-08	1.61515e-06	-43.1
IP	mmu_miR_1249_star_st	miR_1249_star	AGGAGGGAGGGGAUGGGCCAAGUUC	0.255431	0.00019637	0.00568754		SNOWBALL_022033_st	THRB	-0.232103	5.541e-05	0.00240996		-0.267706	8.90122e-05	0.00117503	-34.1
IP	mmu_miR_1249_star_st	miR_1249_star	AGGAGGGAGGGGAUGGGCCAAGUUC	0.255431	0.00019637	0.00568754		SNOWBALL_022144_st	ANKRD40	-0.229536	6.72762e-05	0.00277576		-0.216483	0.00164216	0.0112038	-35.8
IP	mmu_miR_1249_star_st	miR_1249_star	AGGAGGGAGGGGAUGGGCCAAGUUC	0.255431	0.00019637	0.00568754		SNOWBALL_022243_st	C3H1orf212	-0.26207	4.88039e-06	0.0003965		-0.274497	5.76829e-05	0.00083584	-38
IP	mmu_miR_1249_star_st	miR_1249_star	AGGAGGGAGGGGAUGGGCCAAGUUC	0.255431	0.00019637	0.00568754		SNOWBALL_022575_st	ALPL	-0.37624	2.183e-11	2.26567e-08		-0.241033	0.00043868	0.00406647	-35.1
IP	mmu_miR_1249_star_st	miR_1249_star	AGGAGGGAGGGGAUGGGCCAAGUUC	0.255431	0.00019637	0.00568754		SNOWBALL_022877_s_st	LASS2	-0.208947	0.00029497	0.00803202		-0.256365	0.0001791	0.00202891	-33.9
IP	mmu_miR_1249_star_st	miR_1249_star	AGGAGGGAGGGGAUGGGCCAAGUUC	0.255431	0.00019637	0.00568754		SNOWBALL_022974_st	CRABP1	-0.328701	6.91319e-09	2.43221e-06		-0.318252	2.65319e-06	7.263e-05	-40.7
IP	mmu_miR_1249_star_st	miR_1249_star	AGGAGGGAGGGGAUGGGCCAAGUUC	0.255431	0.00019637	0.00568754		SNOWBALL_023334_s_st	LOC100137084	-0.217852	0.0001583	0.00517062		-0.283421	3.205e-05	0.00052615	-30
IP	mmu_miR_1249_star_st	miR_1249_star	AGGAGGGAGGGGAUGGGCCAAGUUC	0.255431	0.00019637	0.00568754		SNOWBALL_024164_st	DGCR2	-0.240305	2.93756e-05	0.00149727		-0.322063	1.98052e-06	5.74834e-05	-35.8
IP	mmu_miR_1249_star_st	miR_1249_star	AGGAGGGAGGGGAUGGGCCAAGUUC	0.255431	0.00019637	0.00568754		SNOWBALL_024928_st	PIK3AP1	-0.260584	5.54525e-06	0.00043436		-0.366885	4.65759e-08	2.7681e-06	-30.7
IP	mmu_miR_1249_star_st	miR_1249_star	AGGAGGGAGGGGAUGGGCCAAGUUC	0.255431	0.00019637	0.00568754		SNOWBALL_025467_st	CDC34	-0.216565	0.00017346	0.00551196		-0.273425	6.18188e-05	0.00088265	-37.1
IP	mmu_miR_1249_star_st	miR_1249_star	AGGAGGGAGGGGAUGGGCCAAGUUC	0.255431	0.00019637	0.00568754		SNOWBALL_025706_st	LOC100154945	-0.34568	9.8649e-10	5.02507e-07		-0.29204	1.78218e-05	0.00033084	-36
IP	mmu_miR_1249_star_st	miR_1249_star	AGGAGGGAGGGGAUGGGCCAAGUUC	0.255431	0.00019637	0.00568754		SNOWBALL_026094_st	MLEC	-0.269034	2.65408e-06	0.00025118		-0.257052	0.00017182	0.00196467	-36
IP	mmu_miR_1249_star_st	miR_1249_star	AGGAGGGAGGGGAUGGGCCAAGUUC	0.255431	0.00019637	0.00568754		SNOWBALL_026287_st	RAB3D	-0.339188	2.10601e-09	9.33428e-07		-0.371174	3.15278e-08	2.01055e-06	-43.1
IP	mmu_miR_1249_star_st	miR_1249_star	AGGAGGGAGGGGAUGGGCCAAGUUC	0.255431	0.00019637	0.00568754		SNOWBALL_026535_st	TNS3	-0.216947	0.00016882	0.00541357		-0.210153	0.00225729	0.0142686	-36
IP	mmu_miR_1249_star_st	miR_1249_star	AGGAGGGAGGGGAUGGGCCAAGUUC	0.255431	0.00019637	0.00568754		SNOWBALL_026616_s_st	LIMA1	-0.225583	9.03171e-05	0.00342317		-0.321882	2.00835e-06	5.81312e-05	-30
IP	mmu_miR_1249_star_st	miR_1249_star	AGGAGGGAGGGGAUGGGCCAAGUUC	0.255431	0.00019637	0.00568754		SNOWBALL_027837_st	NFAT5	-0.278415	1.13699e-06	0.00013142		-0.291913	1.798e-05	0.00033315	-30.4
IP	mmu_miR_1249_star_st	miR_1249_star	AGGAGGGAGGGGAUGGGCCAAGUUC	0.255431	0.00019637	0.00568754		SNOWBALL_029963_st	STIM1	-0.275168	1.53e-06	0.00016343		-0.276286	5.13569e-05	0.00076297	-39.2
IP	mmu_miR_1249_star_st	miR_1249_star	AGGAGGGAGGGGAUGGGCCAAGUUC	0.255431	0.00019637	0.00568754		SNOWBALL_030069_st	ACVR1B	-0.273346	1.80461e-06	0.00018608		-0.322515	1.91246e-06	5.58941e-05	-33.4
IP	mmu_miR_1249_star_st	miR_1249_star	AGGAGGGAGGGGAUGGGCCAAGUUC	0.255431	0.00019637	0.00568754		SNOWBALL_030457_st	LDLRAP1	-0.238809	3.30361e-05	0.00164022		-0.257728	0.00016493	0.00190293	-34.9
IP	mmu_miR_1249_star_st	miR_1249_star	AGGAGGGAGGGGAUGGGCCAAGUUC	0.255431	0.00019637	0.00568754		SNOWBALL_030932_st	SLC48A1	-0.263793	4.20445e-06	0.0003568		-0.255759	0.00018575	0.00208735	-31.2
IP	mmu_miR_1249_star_st	miR_1249_star	AGGAGGGAGGGGAUGGGCCAAGUUC	0.255431	0.00019637	0.00568754		SNOWBALL_031477_st	WDR59	-0.215229	0.00019065	0.00588309		-0.178173	0.00985005	0.0431571	-35.8
IP	mmu_miR_1249_star_st	miR_1249_star	AGGAGGGAGGGGAUGGGCCAAGUUC	0.255431	0.00019637	0.00568754		SNOWBALL_033627_st	MLEC	-0.247502	1.65212e-05	0.00098475		-0.27673	4.989e-05	0.00074573	-36
IP	mmu_miR_1249_star_st	miR_1249_star	AGGAGGGAGGGGAUGGGCCAAGUUC	0.255431	0.00019637	0.00568754		SNOWBALL_033995_st	ACVR1B	-0.346257	9.215e-10	4.77414e-07		-0.3025	8.51919e-06	0.00018412	-33.4
IP	mmu_miR_1249_star_st	miR_1249_star	AGGAGGGAGGGGAUGGGCCAAGUUC	0.255431	0.00019637	0.00568754		SNOWBALL_034092_st	PEX5	-0.351923	4.6795e-10	2.77051e-07		-0.33122	9.64951e-07	3.22661e-05	-33.1
IP	mmu_miR_1249_star_st	miR_1249_star	AGGAGGGAGGGGAUGGGCCAAGUUC	0.255431	0.00019637	0.00568754		SNOWBALL_034101_st	MYO1C	-0.270915	2.245e-06	0.0002193		-0.298333	1.14711e-05	0.00023311	-37
IP	mmu_miR_1249_star_st	miR_1249_star	AGGAGGGAGGGGAUGGGCCAAGUUC	0.255431	0.00019637	0.00568754		SNOWBALL_034569_s_st	MYO1C	-0.292858	2.89561e-07	4.63845e-05		-0.263391	0.00011657	0.00145156	-37
IP	mmu_miR_1249_star_st	miR_1249_star	AGGAGGGAGGGGAUGGGCCAAGUUC	0.255431	0.00019637	0.00568754		SNOWBALL_036200_st	MAMLD1	-0.267185	3.12516e-06	0.00028369		-0.309637	5.06356e-06	0.00012172	-34.8
IP	mmu_miR_1249_star_st	miR_1249_star	AGGAGGGAGGGGAUGGGCCAAGUUC	0.255431	0.00019637	0.00568754		SNOWBALL_037247_st	GET4	-0.260037	5.81157e-06	0.00045069		-0.244536	0.00035924	0.00348451	-37.1
IP	mmu_miR_1249_star_st	miR_1249_star	AGGAGGGAGGGGAUGGGCCAAGUUC	0.255431	0.00019637	0.00568754		SNOWBALL_037597_st	GPR108	-0.283799	6.88959e-07	8.95216e-05		-0.303897	7.7022e-06	0.00016996	-33.2
IP	mmu_miR_1249_star_st	miR_1249_star	AGGAGGGAGGGGAUGGGCCAAGUUC	0.255431	0.00019637	0.00568754		SNOWBALL_038121_st	PEX5	-0.259348	6.16357e-06	0.00047051		-0.326135	1.44269e-06	4.45652e-05	-33.1
IP	mmu_miR_1249_star_st	miR_1249_star	AGGAGGGAGGGGAUGGGCCAAGUUC	0.255431	0.00019637	0.00568754		SNOWBALL_042547_st	PDGFRL	-0.279038	1.07352e-06	0.00012554		-0.219293	0.00142177	0.0100375	-32.3
IP	mmu_miR_1249_star_st	miR_1249_star	AGGAGGGAGGGGAUGGGCCAAGUUC	0.255431	0.00019637	0.00568754		SNOWBALL_043651_st	SMPD3	-0.232639	5.31953e-05	0.00233982		-0.246144	0.00032745	0.00324336	-36.3
IP	mmu_miR_1249_star_st	miR_1249_star	AGGAGGGAGGGGAUGGGCCAAGUUC	0.255431	0.00019637	0.00568754		SNOWBALL_045050_st	FOXA1	-0.281899	8.23145e-07	0.00010214		-0.327949	1.25089e-06	3.974e-05	-34.4
IP	mmu_miR_1249_star_st	miR_1249_star	AGGAGGGAGGGGAUGGGCCAAGUUC	0.255431	0.00019637	0.00568754		SNOWBALL_045433_st	PTPN11	-0.209965	0.00027505	0.00764912		-0.192993	0.00511505	0.0264562	-32.7
IP	mmu_miR_1934_star_st	miR_1934_star	AGGAUGACGGUGGGGCUGGUGA	0.337767	6.05683e-07	7.59758e-05		SNOWBALL_000350_st	SCD	-0.553313	0	0		-0.365327	5.35886e-08	3.10352e-06	-28.2
IP	mmu_miR_1934_star_st	miR_1934_star	AGGAUGACGGUGGGGCUGGUGA	0.337767	6.05683e-07	7.59758e-05		SNOWBALL_001452_st	MAPK14	-0.282775	7.58419e-07	9.61886e-05		-0.476592	2.9976e-13	1.3436e-10	-31.4
IP	mmu_miR_1934_star_st	miR_1934_star	AGGAUGACGGUGGGGCUGGUGA	0.337767	6.05683e-07	7.59758e-05		SNOWBALL_001499_s_st	ARRDC4	-0.265288	3.69101e-06	0.00032193		-0.258302	0.00015929	0.00185192	-33.9
IP	mmu_miR_1934_star_st	miR_1934_star	AGGAUGACGGUGGGGCUGGUGA	0.337767	6.05683e-07	7.59758e-05		SNOWBALL_001501_st	ARRDC4	-0.316909	2.49603e-08	6.758e-06		-0.259291	0.00014999	0.001767	-33.9
IP	mmu_miR_1934_star_st	miR_1934_star	AGGAUGACGGUGGGGCUGGUGA	0.337767	6.05683e-07	7.59758e-05		SNOWBALL_001502_s_st	ARRDC4	-0.300034	1.42598e-07	2.66066e-05		-0.345706	2.94717e-07	1.24015e-05	-33.9
IP	mmu_miR_1934_star_st	miR_1934_star	AGGAUGACGGUGGGGCUGGUGA	0.337767	6.05683e-07	7.59758e-05		SNOWBALL_001503_s_st	ARRDC4	-0.306551	7.36974e-08	1.59388e-05		-0.362739	6.75494e-08	3.74764e-06	-33.9
IP	mmu_miR_1934_star_st	miR_1934_star	AGGAUGACGGUGGGGCUGGUGA	0.337767	6.05683e-07	7.59758e-05		SNOWBALL_001658_s_st	PHKA2	-0.226616	8.36638e-05	0.003236		-0.384034	9.45346e-09	7.48567e-07	-31.6
IP	mmu_miR_1934_star_st	miR_1934_star	AGGAUGACGGUGGGGCUGGUGA	0.337767	6.05683e-07	7.59758e-05		SNOWBALL_001735_s_st	PGK1	-0.241114	2.756e-05	0.00142861		-0.222624	0.00119574	0.00879293	-33.1
IP	mmu_miR_1934_star_st	miR_1934_star	AGGAUGACGGUGGGGCUGGUGA	0.337767	6.05683e-07	7.59758e-05		SNOWBALL_001741_s_st	PGK1	-0.438424	2.4425e-15	1.352e-11		-0.407447	9.1928e-10	1.09751e-07	-33.1
IP	mmu_miR_1934_star_st	miR_1934_star	AGGAUGACGGUGGGGCUGGUGA	0.337767	6.05683e-07	7.59758e-05		SNOWBALL_002625_st	ONECUT2	-0.213214	0.0002196	0.00652599		-0.300647	9.72927e-06	0.00020457	-34.2
IP	mmu_miR_1934_star_st	miR_1934_star	AGGAUGACGGUGGGGCUGGUGA	0.337767	6.05683e-07	7.59758e-05		SNOWBALL_003174_st	GLDC	-0.429548	1.0214e-14	3.9753e-11		-0.41239	5.4898e-10	7.15745e-08	-32
IP	mmu_miR_1934_star_st	miR_1934_star	AGGAUGACGGUGGGGCUGGUGA	0.337767	6.05683e-07	7.59758e-05		SNOWBALL_003201_st	AEN	-0.219226	0.00014347	0.00480864		-0.29043	1.99168e-05	0.00036126	-27.8
IP	mmu_miR_1934_star_st	miR_1934_star	AGGAUGACGGUGGGGCUGGUGA	0.337767	6.05683e-07	7.59758e-05		SNOWBALL_003384_st	KCNG2	-0.208496	0.0003042	0.00820405		-0.294218	1.532e-05	0.00029343	-31.6
IP	mmu_miR_1934_star_st	miR_1934_star	AGGAUGACGGUGGGGCUGGUGA	0.337767	6.05683e-07	7.59758e-05		SNOWBALL_003439_s_st	MEGF9	-0.308502	6.02921e-08	1.35543e-05		-0.306217	6.50835e-06	0.00014864	-30.8
IP	mmu_miR_1934_star_st	miR_1934_star	AGGAUGACGGUGGGGCUGGUGA	0.337767	6.05683e-07	7.59758e-05		SNOWBALL_003833_st	AKAP2	-0.352881	4.1673e-10	2.5073e-07		-0.369309	3.73814e-08	2.31211e-06	-28.3
IP	mmu_miR_1934_star_st	miR_1934_star	AGGAUGACGGUGGGGCUGGUGA	0.337767	6.05683e-07	7.59758e-05		SNOWBALL_003903_st	NEK6	-0.303284	1.02809e-07	2.06688e-05		-0.46872	8.2157e-13	3.1261e-10	-33.2
IP	mmu_miR_1934_star_st	miR_1934_star	AGGAUGACGGUGGGGCUGGUGA	0.337767	6.05683e-07	7.59758e-05		SNOWBALL_004294_st	ACTB	-0.244631	2.08281e-05	0.00117139		-0.360881	7.96603e-08	4.28845e-06	-35.4
IP	mmu_miR_1934_star_st	miR_1934_star	AGGAUGACGGUGGGGCUGGUGA	0.337767	6.05683e-07	7.59758e-05		SNOWBALL_004520_st	EEF2K	-0.324082	1.15062e-08	3.60397e-06		-0.383658	9.7992e-09	7.70936e-07	-33.5
IP	mmu_miR_1934_star_st	miR_1934_star	AGGAUGACGGUGGGGCUGGUGA	0.337767	6.05683e-07	7.59758e-05		SNOWBALL_004665_s_st	HN1L	-0.30609	7.7261e-08	1.652e-05		-0.363346	6.39919e-08	3.58635e-06	-35.5
IP	mmu_miR_1934_star_st	miR_1934_star	AGGAUGACGGUGGGGCUGGUGA	0.337767	6.05683e-07	7.59758e-05		SNOWBALL_004932_s_st	HN1L	-0.227644	7.75082e-05	0.00306745		-0.391223	4.71142e-09	4.2198e-07	-35.5
IP	mmu_miR_1934_star_st	miR_1934_star	AGGAUGACGGUGGGGCUGGUGA	0.337767	6.05683e-07	7.59758e-05		SNOWBALL_004982_st	PCBP1	-0.206583	0.00034647	0.00901252		-0.253552	0.00021198	0.00231368	-36.6
IP	mmu_miR_1934_star_st	miR_1934_star	AGGAUGACGGUGGGGCUGGUGA	0.337767	6.05683e-07	7.59758e-05		SNOWBALL_005282_st	C2orf7	-0.257205	7.39362e-06	0.00053895		-0.417559	3.173e-10	4.54556e-08	-32.5
IP	mmu_miR_1934_star_st	miR_1934_star	AGGAUGACGGUGGGGCUGGUGA	0.337767	6.05683e-07	7.59758e-05		SNOWBALL_005661_st	CA3	-0.224378	9.86957e-05	0.00364263		-0.312177	4.19363e-06	0.00010471	-33
IP	mmu_miR_1934_star_st	miR_1934_star	AGGAUGACGGUGGGGCUGGUGA	0.337767	6.05683e-07	7.59758e-05		SNOWBALL_006201_st	OLFML3	-0.33303	4.25566e-09	1.65373e-06		-0.439979	2.6348e-11	5.7085e-09	-31.8
IP	mmu_miR_1934_star_st	miR_1934_star	AGGAUGACGGUGGGGCUGGUGA	0.337767	6.05683e-07	7.59758e-05		SNOWBALL_006674_st	NOTCH2	-0.275059	1.54532e-06	0.00016453		-0.311544	4.39606e-06	0.00010873	-27.1
IP	mmu_miR_1934_star_st	miR_1934_star	AGGAUGACGGUGGGGCUGGUGA	0.337767	6.05683e-07	7.59758e-05		SNOWBALL_006794_s_st	LOC100152053	-0.281143	8.83221e-07	0.00010753		-0.326194	1.43601e-06	4.44e-05	-34.2
IP	mmu_miR_1934_star_st	miR_1934_star	AGGAUGACGGUGGGGCUGGUGA	0.337767	6.05683e-07	7.59758e-05		SNOWBALL_006872_s_st	LOC396904	-0.356468	2.6905e-10	1.79193e-07		-0.473692	4.361e-13	1.8399e-10	-34.2
IP	mmu_miR_1934_star_st	miR_1934_star	AGGAUGACGGUGGGGCUGGUGA	0.337767	6.05683e-07	7.59758e-05		SNOWBALL_006898_st	CNPY2	-0.347333	8.1105e-10	4.28016e-07		-0.406273	1.0378e-09	1.21362e-07	-40.5
IP	mmu_miR_1934_star_st	miR_1934_star	AGGAUGACGGUGGGGCUGGUGA	0.337767	6.05683e-07	7.59758e-05		SNOWBALL_008521_st	ISOC2	-0.38382	7.9592e-12	9.62405e-09		-0.391849	4.43084e-09	4.01249e-07	-32.7
IP	mmu_miR_1934_star_st	miR_1934_star	AGGAUGACGGUGGGGCUGGUGA	0.337767	6.05683e-07	7.59758e-05		SNOWBALL_008818_st	NPC1	-0.282395	7.85884e-07	9.86175e-05		-0.27627	5.141e-05	0.00076357	-31.3
IP	mmu_miR_1934_star_st	miR_1934_star	AGGAUGACGGUGGGGCUGGUGA	0.337767	6.05683e-07	7.59758e-05		SNOWBALL_008858_s_st	LDLRAP1	-0.323777	1.18964e-08	3.67604e-06		-0.281148	3.72981e-05	0.00059294	-28.3
IP	mmu_miR_1934_star_st	miR_1934_star	AGGAUGACGGUGGGGCUGGUGA	0.337767	6.05683e-07	7.59758e-05		SNOWBALL_008971_st	LDLRAP1	-0.285559	5.83547e-07	7.917e-05		-0.36462	5.70984e-08	3.26807e-06	-28.3
IP	mmu_miR_1934_star_st	miR_1934_star	AGGAUGACGGUGGGGCUGGUGA	0.337767	6.05683e-07	7.59758e-05		SNOWBALL_009079_st	PTPRF	-0.331235	5.20864e-09	1.95288e-06		-0.36014	8.5053e-08	4.52461e-06	-34.5
IP	mmu_miR_1934_star_st	miR_1934_star	AGGAUGACGGUGGGGCUGGUGA	0.337767	6.05683e-07	7.59758e-05		SNOWBALL_009900_s_st	LOC654299	-0.206333	0.00035238	0.00912582		-0.206842	0.00265664	0.0161433	-34.4
IP	mmu_miR_1934_star_st	miR_1934_star	AGGAUGACGGUGGGGCUGGUGA	0.337767	6.05683e-07	7.59758e-05		SNOWBALL_009904_s_st	LOC100153412	-0.229385	6.80443e-05	0.00279643		-0.247321	0.00030587	0.00307621	-34.4
IP	mmu_miR_1934_star_st	miR_1934_star	AGGAUGACGGUGGGGCUGGUGA	0.337767	6.05683e-07	7.59758e-05		SNOWBALL_014225_st	C17orf28	-0.227989	7.55429e-05	0.00300726		-0.282791	3.34317e-05	0.00054392	-32.3
IP	mmu_miR_1934_star_st	miR_1934_star	AGGAUGACGGUGGGGCUGGUGA	0.337767	6.05683e-07	7.59758e-05		SNOWBALL_015592_st	FLNB	-0.236635	3.913e-05	0.00185976		-0.394516	3.40563e-09	3.22951e-07	-31.9
IP	mmu_miR_1934_star_st	miR_1934_star	AGGAUGACGGUGGGGCUGGUGA	0.337767	6.05683e-07	7.59758e-05		SNOWBALL_016183_s_st	DNAJB11	-0.218243	0.00015394	0.00507082		-0.309004	5.3053e-06	0.00012632	-31.5
IP	mmu_miR_1934_star_st	miR_1934_star	AGGAUGACGGUGGGGCUGGUGA	0.337767	6.05683e-07	7.59758e-05		SNOWBALL_016700_s_st	MMAB	-0.367656	6.6341e-11	5.65924e-08		-0.3038	7.75663e-06	0.00017092	-30.9
IP	mmu_miR_1934_star_st	miR_1934_star	AGGAUGACGGUGGGGCUGGUGA	0.337767	6.05683e-07	7.59758e-05		SNOWBALL_016844_s_st	MTFP1	-0.204419	0.00040086	0.00997207		-0.222619	0.00119609	0.00879487	-34.9
IP	mmu_miR_1934_star_st	miR_1934_star	AGGAUGACGGUGGGGCUGGUGA	0.337767	6.05683e-07	7.59758e-05		SNOWBALL_017111_s_st	GPAM	-0.404309	4.5564e-13	8.598e-10		-0.370433	3.374e-08	2.1258e-06	-31.6
IP	mmu_miR_1934_star_st	miR_1934_star	AGGAUGACGGUGGGGCUGGUGA	0.337767	6.05683e-07	7.59758e-05		SNOWBALL_017315_s_st	LOC100154776	-0.404434	4.4742e-13	8.5729e-10		-0.39007	5.2741e-09	4.63152e-07	-30.9
IP	mmu_miR_1934_star_st	miR_1934_star	AGGAUGACGGUGGGGCUGGUGA	0.337767	6.05683e-07	7.59758e-05		SNOWBALL_018946_st	LOC100523520	-0.289208	4.12097e-07	6.03819e-05		-0.377544	1.74742e-08	1.23966e-06	-30.4
IP	mmu_miR_1934_star_st	miR_1934_star	AGGAUGACGGUGGGGCUGGUGA	0.337767	6.05683e-07	7.59758e-05		SNOWBALL_019111_st	CRLS1	-0.218908	0.00014678	0.00489403		-0.307424	5.95842e-06	0.00013852	-30.5
IP	mmu_miR_1934_star_st	miR_1934_star	AGGAUGACGGUGGGGCUGGUGA	0.337767	6.05683e-07	7.59758e-05		SNOWBALL_020033_st	UGDH	-0.420112	4.3743e-14	1.2524e-10		-0.455936	3.9988e-12	1.17913e-09	-27.5
IP	mmu_miR_1934_star_st	miR_1934_star	AGGAUGACGGUGGGGCUGGUGA	0.337767	6.05683e-07	7.59758e-05		SNOWBALL_020690_st	BCAP31	-0.28156	8.49602e-07	0.00010451		-0.374877	2.24066e-08	1.52e-06	-33.7
IP	mmu_miR_1934_star_st	miR_1934_star	AGGAUGACGGUGGGGCUGGUGA	0.337767	6.05683e-07	7.59758e-05		SNOWBALL_020986_s_st	EBP	-0.422932	2.8422e-14	8.7402e-11		-0.317752	2.75597e-06	7.48667e-05	-39.5
IP	mmu_miR_1934_star_st	miR_1934_star	AGGAUGACGGUGGGGCUGGUGA	0.337767	6.05683e-07	7.59758e-05		SNOWBALL_021014_s_st	FDFT1	-0.388506	4.2104e-12	5.49095e-09		-0.453571	5.3213e-12	1.49872e-09	-33.6
IP	mmu_miR_1934_star_st	miR_1934_star	AGGAUGACGGUGGGGCUGGUGA	0.337767	6.05683e-07	7.59758e-05		SNOWBALL_021442_st	ESR1	-0.291666	3.25124e-07	5.06474e-05		-0.335012	7.11554e-07	2.527e-05	-35.7
IP	mmu_miR_1934_star_st	miR_1934_star	AGGAUGACGGUGGGGCUGGUGA	0.337767	6.05683e-07	7.59758e-05		SNOWBALL_021669_st	ACTG1	-0.281154	8.82384e-07	0.00010748		-0.395631	3.04858e-09	2.9488e-07	-35.4
IP	mmu_miR_1934_star_st	miR_1934_star	AGGAUGACGGUGGGGCUGGUGA	0.337767	6.05683e-07	7.59758e-05		SNOWBALL_021997_st	ANKFY1	-0.255178	8.76929e-06	0.00061462		-0.254612	0.00019898	0.00220234	-31.8
IP	mmu_miR_1934_star_st	miR_1934_star	AGGAUGACGGUGGGGCUGGUGA	0.337767	6.05683e-07	7.59758e-05		SNOWBALL_022573_st	FASN	-0.420322	4.2188e-14	1.2219e-10		-0.25557	0.00018788	0.0021059	-33.5
IP	mmu_miR_1934_star_st	miR_1934_star	AGGAUGACGGUGGGGCUGGUGA	0.337767	6.05683e-07	7.59758e-05		SNOWBALL_023106_s_st	ERLIN1	-0.262828	4.57095e-06	0.00037827		-0.363351	6.39599e-08	3.58485e-06	-31.8
IP	mmu_miR_1934_star_st	miR_1934_star	AGGAUGACGGUGGGGCUGGUGA	0.337767	6.05683e-07	7.59758e-05		SNOWBALL_023146_st	ELOVL5	-0.335245	3.31027e-09	1.35131e-06		-0.29329	1.63427e-05	0.00030887	-33.6
IP	mmu_miR_1934_star_st	miR_1934_star	AGGAUGACGGUGGGGCUGGUGA	0.337767	6.05683e-07	7.59758e-05		SNOWBALL_024006_s_st	CASP10	-0.22096	0.00012662	0.00438847		-0.339409	4.97217e-07	1.89255e-05	-34.3
IP	mmu_miR_1934_star_st	miR_1934_star	AGGAUGACGGUGGGGCUGGUGA	0.337767	6.05683e-07	7.59758e-05		SNOWBALL_024812_s_st	GPAT	-0.382851	9.0687e-12	1.06053e-08		-0.339708	4.8515e-07	1.85518e-05	-31.6
IP	mmu_miR_1934_star_st	miR_1934_star	AGGAUGACGGUGGGGCUGGUGA	0.337767	6.05683e-07	7.59758e-05		SNOWBALL_025114_st	DNAJB11	-0.312831	3.84153e-08	9.42403e-06		-0.339354	4.99443e-07	1.89941e-05	-31.5
IP	mmu_miR_1934_star_st	miR_1934_star	AGGAUGACGGUGGGGCUGGUGA	0.337767	6.05683e-07	7.59758e-05		SNOWBALL_025749_st	PAFAH2	-0.324071	1.15199e-08	3.60397e-06		-0.401836	1.63396e-09	1.76345e-07	-30.5
IP	mmu_miR_1934_star_st	miR_1934_star	AGGAUGACGGUGGGGCUGGUGA	0.337767	6.05683e-07	7.59758e-05		SNOWBALL_025835_st	EBP	-0.443677	8.8818e-16	5.822e-12		-0.345258	3.06007e-07	1.27816e-05	-39.5
IP	mmu_miR_1934_star_st	miR_1934_star	AGGAUGACGGUGGGGCUGGUGA	0.337767	6.05683e-07	7.59758e-05		SNOWBALL_026094_st	MLEC	-0.269034	2.65408e-06	0.00025118		-0.335568	6.80188e-07	2.43661e-05	-31.7
IP	mmu_miR_1934_star_st	miR_1934_star	AGGAUGACGGUGGGGCUGGUGA	0.337767	6.05683e-07	7.59758e-05		SNOWBALL_026210_st	PTPRF	-0.408393	2.5135e-13	5.4443e-10		-0.405033	1.17895e-09	1.3482e-07	-35.4
IP	mmu_miR_1934_star_st	miR_1934_star	AGGAUGACGGUGGGGCUGGUGA	0.337767	6.05683e-07	7.59758e-05		SNOWBALL_026535_st	TNS3	-0.216947	0.00016882	0.00541357		-0.222095	0.00122929	0.0089805	-35.7
IP	mmu_miR_1934_star_st	miR_1934_star	AGGAUGACGGUGGGGCUGGUGA	0.337767	6.05683e-07	7.59758e-05		SNOWBALL_026542_s_st	FDFT1	-0.355382	3.0734e-10	1.98327e-07		-0.402424	1.53921e-09	1.67896e-07	-33.6
IP	mmu_miR_1934_star_st	miR_1934_star	AGGAUGACGGUGGGGCUGGUGA	0.337767	6.05683e-07	7.59758e-05		SNOWBALL_027653_st	ACO1	-0.224485	9.79246e-05	0.00362063		-0.368865	3.89235e-08	2.38953e-06	-30.3
IP	mmu_miR_1934_star_st	miR_1934_star	AGGAUGACGGUGGGGCUGGUGA	0.337767	6.05683e-07	7.59758e-05		SNOWBALL_027837_st	NFAT5	-0.278415	1.13699e-06	0.00013142		-0.351382	1.8213e-07	8.39822e-06	-31.5
IP	mmu_miR_1934_star_st	miR_1934_star	AGGAUGACGGUGGGGCUGGUGA	0.337767	6.05683e-07	7.59758e-05		SNOWBALL_031013_st	PAFAH2	-0.225859	8.84936e-05	0.00337099		-0.381057	1.25519e-08	9.44035e-07	-30.5
IP	mmu_miR_1934_star_st	miR_1934_star	AGGAUGACGGUGGGGCUGGUGA	0.337767	6.05683e-07	7.59758e-05		SNOWBALL_031158_st	UGDH	-0.452695	2.2204e-16	1.7284e-12		-0.449559	8.5953e-12	2.23793e-09	-27.5
IP	mmu_miR_1934_star_st	miR_1934_star	AGGAUGACGGUGGGGCUGGUGA	0.337767	6.05683e-07	7.59758e-05		SNOWBALL_033627_st	MLEC	-0.247502	1.65212e-05	0.00098475		-0.373977	2.43549e-08	1.62754e-06	-31.7
IP	mmu_miR_1934_star_st	miR_1934_star	AGGAUGACGGUGGGGCUGGUGA	0.337767	6.05683e-07	7.59758e-05		SNOWBALL_033858_st	DHCR24	-0.231273	5.901e-05	0.00252342		-0.32496	1.58158e-06	4.7983e-05	-35.5
IP	mmu_miR_1934_star_st	miR_1934_star	AGGAUGACGGUGGGGCUGGUGA	0.337767	6.05683e-07	7.59758e-05		SNOWBALL_034101_st	MYO1C	-0.270915	2.245e-06	0.0002193		-0.36125	7.71006e-08	4.17515e-06	-32.4
IP	mmu_miR_1934_star_st	miR_1934_star	AGGAUGACGGUGGGGCUGGUGA	0.337767	6.05683e-07	7.59758e-05		SNOWBALL_034259_st	AMPD3	-0.243516	2.27727e-05	0.00124807		-0.283107	3.27315e-05	0.00053488	-34
IP	mmu_miR_1934_star_st	miR_1934_star	AGGAUGACGGUGGGGCUGGUGA	0.337767	6.05683e-07	7.59758e-05		SNOWBALL_040076_st	KPNA6	-0.208671	0.00030059	0.00813762		-0.379652	1.43349e-08	1.05312e-06	-30.6
IP	mmu_miR_1934_star_st	miR_1934_star	AGGAUGACGGUGGGGCUGGUGA	0.337767	6.05683e-07	7.59758e-05		SNOWBALL_041081_st	ACO1	-0.286387	5.39487e-07	7.46975e-05		-0.324835	1.59709e-06	4.83628e-05	-30.3
IP	mmu_miR_1934_star_st	miR_1934_star	AGGAUGACGGUGGGGCUGGUGA	0.337767	6.05683e-07	7.59758e-05		SNOWBALL_045433_st	PTPN11	-0.209965	0.00027505	0.00764912		-0.276834	4.95538e-05	0.00074181	-31.6
IP	mmu_miR_1934_star_st	miR_1934_star	AGGAUGACGGUGGGGCUGGUGA	0.337767	6.05683e-07	7.59758e-05		SNOWBALL_047361_st	AHR	-0.259998	5.83074e-06	0.00045203		-0.277444	4.76139e-05	0.00071884	-30.8
IP	mdo_miR_739_st	miR_739	AGGCCGAAGUGGAGAAGGGUU	-0.256719	0.00018179	0.00539176		SNOWBALL_000329_st	DLG5	-0.220794	0.00012816	0.0044281		-0.208569	0.00244102	0.015142	-28.9
IP	mdo_miR_739_st	miR_739	AGGCCGAAGUGGAGAAGGGUU	-0.256719	0.00018179	0.00539176		SNOWBALL_001016_s_st	RNF125	0.306498	7.40986e-08	1.59941e-05		-0.34171	4.11272e-07	1.62335e-05	-29.8
IP	mdo_miR_739_st	miR_739	AGGCCGAAGUGGAGAAGGGUU	-0.256719	0.00018179	0.00539176		SNOWBALL_001017_st	RNF125	0.241488	2.67556e-05	0.00139923		-0.282884	3.32223e-05	0.00054125	-29.8
IP	mdo_miR_739_st	miR_739	AGGCCGAAGUGGAGAAGGGUU	-0.256719	0.00018179	0.00539176		SNOWBALL_002753_st	RHOJ	0.231159	5.95234e-05	0.00254056		-0.244628	0.00035735	0.00347037	-27.4
IP	mdo_miR_739_st	miR_739	AGGCCGAAGUGGAGAAGGGUU	-0.256719	0.00018179	0.00539176		SNOWBALL_002854_st	RNF152	0.509113	0	0		-0.437322	3.5728e-11	7.36061e-09	-30.1
IP	mdo_miR_739_st	miR_739	AGGCCGAAGUGGAGAAGGGUU	-0.256719	0.00018179	0.00539176		SNOWBALL_003342_st	CCBL1	0.332101	4.72534e-09	1.8025e-06		-0.339329	5.00494e-07	1.90261e-05	-33
IP	mdo_miR_739_st	miR_739	AGGCCGAAGUGGAGAAGGGUU	-0.256719	0.00018179	0.00539176		SNOWBALL_004202_st	TRPM6	0.262376	4.75311e-06	0.00038907		-0.178555	0.00969074	0.042639	-26.1
IP	mdo_miR_739_st	miR_739	AGGCCGAAGUGGAGAAGGGUU	-0.256719	0.00018179	0.00539176		SNOWBALL_004763_st	NMRAL1	0.362824	1.2226e-10	9.41566e-08		-0.432076	6.4679e-11	1.2079e-08	-29.6
IP	mdo_miR_739_st	miR_739	AGGCCGAAGUGGAGAAGGGUU	-0.256719	0.00018179	0.00539176		SNOWBALL_006128_st	LYN	0.275803	1.44419e-06	0.00015653		-0.39362	3.72143e-09	3.47401e-07	-28.5
IP	mdo_miR_739_st	miR_739	AGGCCGAAGUGGAGAAGGGUU	-0.256719	0.00018179	0.00539176		SNOWBALL_007992_st	MARVELD3	0.307373	6.77311e-08	1.48644e-05		-0.390531	5.04178e-09	4.46228e-07	-27.4
IP	mdo_miR_739_st	miR_739	AGGCCGAAGUGGAGAAGGGUU	-0.256719	0.00018179	0.00539176		SNOWBALL_008936_st	LOC100518789	0.323088	1.28256e-08	3.92954e-06		-0.248772	0.00028107	0.00288069	-29.4
IP	mdo_miR_739_st	miR_739	AGGCCGAAGUGGAGAAGGGUU	-0.256719	0.00018179	0.00539176		SNOWBALL_009141_st	PABPC4	0.328739	6.88424e-09	2.42889e-06		-0.320684	2.20261e-06	6.258e-05	-26.4
IP	mdo_miR_739_st	miR_739	AGGCCGAAGUGGAGAAGGGUU	-0.256719	0.00018179	0.00539176		SNOWBALL_009273_st	CEP192	0.397917	1.136e-12	1.83741e-09		-0.210795	0.00218657	0.0139275	-29.4
IP	mdo_miR_739_st	miR_739	AGGCCGAAGUGGAGAAGGGUU	-0.256719	0.00018179	0.00539176		SNOWBALL_010110_st	DST	0.270675	2.29346e-06	0.00022316		-0.237211	0.0005437	0.00479989	-28.2
IP	mdo_miR_739_st	miR_739	AGGCCGAAGUGGAGAAGGGUU	-0.256719	0.00018179	0.00539176		SNOWBALL_012992_st	RGL1	0.2593	6.18896e-06	0.00047202		-0.187034	0.00669446	0.0323664	-32
IP	mdo_miR_739_st	miR_739	AGGCCGAAGUGGAGAAGGGUU	-0.256719	0.00018179	0.00539176		SNOWBALL_016495_s_st	MED13L	0.239041	3.244e-05	0.00161762		-0.258483	0.00015755	0.00183616	-29.5
IP	mdo_miR_739_st	miR_739	AGGCCGAAGUGGAGAAGGGUU	-0.256719	0.00018179	0.00539176		SNOWBALL_016649_s_st	KIAA1671	0.2155	0.00018705	0.00581388		-0.292098	1.775e-05	0.00032979	-29.5
IP	mdo_miR_739_st	miR_739	AGGCCGAAGUGGAGAAGGGUU	-0.256719	0.00018179	0.00539176		SNOWBALL_019508_st	FAM83D	0.242147	2.53942e-05	0.00135044		-0.360621	8.15129e-08	4.37042e-06	-29.5
IP	mdo_miR_739_st	miR_739	AGGCCGAAGUGGAGAAGGGUU	-0.256719	0.00018179	0.00539176		SNOWBALL_021292_st	DAB2	0.320668	1.66768e-08	4.84151e-06		-0.205608	0.00282103	0.0168938	-27.5
IP	mdo_miR_739_st	miR_739	AGGCCGAAGUGGAGAAGGGUU	-0.256719	0.00018179	0.00539176		SNOWBALL_021470_s_st	SMAP2	0.311769	4.29359e-08	1.0254e-05		-0.276449	5.08138e-05	0.0007566	-29.9
IP	mdo_miR_739_st	miR_739	AGGCCGAAGUGGAGAAGGGUU	-0.256719	0.00018179	0.00539176		SNOWBALL_023063_st	SMAP2	0.32781	7.63241e-09	2.62785e-06		-0.369396	3.70885e-08	2.2971e-06	-29.9
IP	mdo_miR_739_st	miR_739	AGGCCGAAGUGGAGAAGGGUU	-0.256719	0.00018179	0.00539176		SNOWBALL_024298_st	LOC100152213	0.328173	7.33127e-09	2.55373e-06		-0.296842	1.27448e-05	0.00025345	-29.5
IP	mdo_miR_739_st	miR_739	AGGCCGAAGUGGAGAAGGGUU	-0.256719	0.00018179	0.00539176		SNOWBALL_026491_st	XPC	0.373686	3.0492e-11	2.99031e-08		-0.382065	1.14071e-08	8.73244e-07	-27.8
IP	mdo_miR_739_st	miR_739	AGGCCGAAGUGGAGAAGGGUU	-0.256719	0.00018179	0.00539176		SNOWBALL_030057_st		0.304214	9.35552e-08	1.92116e-05		-0.283823	3.11988e-05	0.00051511	-30.8
IP	mdo_miR_739_st	miR_739	AGGCCGAAGUGGAGAAGGGUU	-0.256719	0.00018179	0.00539176		SNOWBALL_039405_st	RNF125	0.285789	5.7099e-07	7.79332e-05		-0.344565	3.243e-07	1.33978e-05	-29.8
IP	mdo_miR_739_st	miR_739	AGGCCGAAGUGGAGAAGGGUU	-0.256719	0.00018179	0.00539176		SNOWBALL_046151_st	RNF152	0.355087	3.1861e-10	2.02974e-07		-0.305851	6.68418e-06	0.00015183	-30.1
IP	bta_miR_2899_st	miR_2899	AGGCGGGCCGGGGUUGGA	0.355536	1.36486e-07	2.64385e-05		SNOWBALL_000114_st	TRAF2	-0.242458	2.47753e-05	0.00132773		-0.393058	3.93365e-09	3.63772e-07	-36.6
IP	rno_miR_92b_star_st;ssc_miR_92b_5p_st	miR_92b_star	AGGGACGGGACGCGGUGCAGUGUU	0.397736	2.69934e-09	2.31709e-06		SNOWBALL_000350_st	SCD	-0.553313	0	0		-0.446904	1.1766e-11	2.908e-09	-28.8
IP	eca_miR_1892_st	miR_1892	AUUUGGGGUGGGGGAUGGGGA	0.367047	4.94516e-08	1.31431e-05		SNOWBALL_001115_s_st	TUBB_1	-0.258225	6.78167e-06	0.00050365		-0.461832	1.9429e-12	6.4331e-10	-30.7
IP	eca_miR_1892_st	miR_1892	AUUUGGGGUGGGGGAUGGGGA	0.367047	4.94516e-08	1.31431e-05		SNOWBALL_001659_s_st	PHKA2	-0.267166	3.13039e-06	0.00028382		-0.426007	1.2691e-10	2.12033e-08	-33.8
IP	eca_miR_1892_st	miR_1892	AUUUGGGGUGGGGGAUGGGGA	0.367047	4.94516e-08	1.31431e-05		SNOWBALL_003439_s_st	MEGF9	-0.308502	6.02921e-08	1.35543e-05		-0.367838	4.27278e-08	2.57952e-06	-36.1
IP	eca_miR_1892_st	miR_1892	AUUUGGGGUGGGGGAUGGGGA	0.367047	4.94516e-08	1.31431e-05		SNOWBALL_003833_st	AKAP2	-0.352881	4.1673e-10	2.5073e-07		-0.453544	5.338e-12	1.50251e-09	-28.9
IP	eca_miR_1892_st	miR_1892	AUUUGGGGUGGGGGAUGGGGA	0.367047	4.94516e-08	1.31431e-05		SNOWBALL_003903_st	NEK6	-0.303284	1.02809e-07	2.06688e-05		-0.46718	9.9742e-13	3.6818e-10	-33.4
IP	eca_miR_1892_st	miR_1892	AUUUGGGGUGGGGGAUGGGGA	0.367047	4.94516e-08	1.31431e-05		SNOWBALL_003972_st	PALM2	-0.447626	4.4409e-16	2.9897e-12		-0.490273	4.885e-14	2.9509e-11	-43.2
IP	eca_miR_1892_st	miR_1892	AUUUGGGGUGGGGGAUGGGGA	0.367047	4.94516e-08	1.31431e-05		SNOWBALL_004305_st	HSPB1	-0.366089	8.0976e-11	6.54879e-08		-0.325363	1.53255e-06	4.67732e-05	-37.2
IP	eca_miR_1892_st	miR_1892	AUUUGGGGUGGGGGAUGGGGA	0.367047	4.94516e-08	1.31431e-05		SNOWBALL_004330_st	HSPB1	-0.366897	7.308e-11	6.00779e-08		-0.3089	5.34621e-06	0.00012709	-37.2
IP	eca_miR_1892_st	miR_1892	AUUUGGGGUGGGGGAUGGGGA	0.367047	4.94516e-08	1.31431e-05		SNOWBALL_004520_st	EEF2K	-0.324082	1.15062e-08	3.60397e-06		-0.375679	2.07979e-08	1.43011e-06	-32.4
IP	eca_miR_1892_st	miR_1892	AUUUGGGGUGGGGGAUGGGGA	0.367047	4.94516e-08	1.31431e-05		SNOWBALL_004782_st	LOC100512773	-0.204752	0.000392	0.00981836		-0.251495	0.0002395	0.00254393	-26.7
IP	eca_miR_1892_st	miR_1892	AUUUGGGGUGGGGGAUGGGGA	0.367047	4.94516e-08	1.31431e-05		SNOWBALL_005225_st	XDH	-0.210641	0.00026255	0.00741136		-0.322584	1.90224e-06	5.56527e-05	-34.6
IP	eca_miR_1892_st	miR_1892	AUUUGGGGUGGGGGAUGGGGA	0.367047	4.94516e-08	1.31431e-05		SNOWBALL_005865_st	RUSC1	-0.290962	3.48049e-07	5.3072e-05		-0.353515	1.51615e-07	7.23668e-06	-37.2
IP	eca_miR_1892_st	miR_1892	AUUUGGGGUGGGGGAUGGGGA	0.367047	4.94516e-08	1.31431e-05		SNOWBALL_005937_st	CHD7	-0.216839	0.00017013	0.00543954		-0.299759	1.03661e-05	0.00021514	-32.1
IP	eca_miR_1892_st	miR_1892	AUUUGGGGUGGGGGAUGGGGA	0.367047	4.94516e-08	1.31431e-05		SNOWBALL_006201_st	OLFML3	-0.33303	4.25566e-09	1.65373e-06		-0.469485	7.4563e-13	2.8844e-10	-30.7
IP	eca_miR_1892_st	miR_1892	AUUUGGGGUGGGGGAUGGGGA	0.367047	4.94516e-08	1.31431e-05		SNOWBALL_006521_st	CA14	-0.24222	2.52483e-05	0.0013444		-0.209243	0.00236122	0.0147658	-32.2
IP	eca_miR_1892_st	miR_1892	AUUUGGGGUGGGGGAUGGGGA	0.367047	4.94516e-08	1.31431e-05		SNOWBALL_006674_st	NOTCH2	-0.275059	1.54532e-06	0.00016453		-0.320298	2.26888e-06	6.40858e-05	-33
IP	eca_miR_1892_st	miR_1892	AUUUGGGGUGGGGGAUGGGGA	0.367047	4.94516e-08	1.31431e-05		SNOWBALL_006790_st	H1F0	-0.270789	2.27036e-06	0.00022125		-0.3816	1.19219e-08	9.05222e-07	-34.3
IP	eca_miR_1892_st	miR_1892	AUUUGGGGUGGGGGAUGGGGA	0.367047	4.94516e-08	1.31431e-05		SNOWBALL_006794_s_st	LOC100152053	-0.281143	8.83221e-07	0.00010753		-0.320695	2.20062e-06	6.25362e-05	-36.8
IP	eca_miR_1892_st	miR_1892	AUUUGGGGUGGGGGAUGGGGA	0.367047	4.94516e-08	1.31431e-05		SNOWBALL_006899_st	MMP19	-0.271462	2.13779e-06	0.00021073		-0.404583	1.23456e-09	1.4004e-07	-37.1
IP	eca_miR_1892_st	miR_1892	AUUUGGGGUGGGGGAUGGGGA	0.367047	4.94516e-08	1.31431e-05		SNOWBALL_006913_s_st	TUBA1A	-0.277086	1.28451e-06	0.00014432		-0.366852	4.67113e-08	2.77473e-06	-33.4
IP	eca_miR_1892_st	miR_1892	AUUUGGGGUGGGGGAUGGGGA	0.367047	4.94516e-08	1.31431e-05		SNOWBALL_006972_st	CSAD	-0.271654	2.10124e-06	0.00020786		-0.248385	0.00028749	0.00293185	-35.3
IP	eca_miR_1892_st	miR_1892	AUUUGGGGUGGGGGAUGGGGA	0.367047	4.94516e-08	1.31431e-05		SNOWBALL_007004_st	KRT8	-0.275833	1.44033e-06	0.00015641		-0.408919	7.8918e-10	9.67046e-08	-34
IP	eca_miR_1892_st	miR_1892	AUUUGGGGUGGGGGAUGGGGA	0.367047	4.94516e-08	1.31431e-05		SNOWBALL_007011_st	TUBA1C	-0.250496	1.29355e-05	0.00082196		-0.370374	3.39217e-08	2.13543e-06	-33.4
IP	eca_miR_1892_st	miR_1892	AUUUGGGGUGGGGGAUGGGGA	0.367047	4.94516e-08	1.31431e-05		SNOWBALL_007056_st	TUBA1A	-0.21519	0.00019118	0.00589359		-0.355623	1.26325e-07	6.24257e-06	-33.4
IP	eca_miR_1892_st	miR_1892	AUUUGGGGUGGGGGAUGGGGA	0.367047	4.94516e-08	1.31431e-05		SNOWBALL_008121_st	LSR	-0.251903	1.15189e-05	0.0007517		-0.34401	3.39669e-07	1.39084e-05	-33.5
IP	eca_miR_1892_st	miR_1892	AUUUGGGGUGGGGGAUGGGGA	0.367047	4.94516e-08	1.31431e-05		SNOWBALL_008357_st	TMEM86B	-0.218551	0.00015059	0.00498211		-0.395123	3.2066e-09	3.07353e-07	-36.8
IP	eca_miR_1892_st	miR_1892	AUUUGGGGUGGGGGAUGGGGA	0.367047	4.94516e-08	1.31431e-05		SNOWBALL_008818_st	NPC1	-0.282395	7.85884e-07	9.86175e-05		-0.294234	1.5302e-05	0.00029316	-27.7
IP	eca_miR_1892_st	miR_1892	AUUUGGGGUGGGGGAUGGGGA	0.367047	4.94516e-08	1.31431e-05		SNOWBALL_009099_st	PAQR7	-0.225457	9.11625e-05	0.00344682		-0.426045	1.2639e-10	2.11284e-08	-34.3
IP	eca_miR_1892_st	miR_1892	AUUUGGGGUGGGGGAUGGGGA	0.367047	4.94516e-08	1.31431e-05		SNOWBALL_009216_st	MAP7D1	-0.270789	2.27033e-06	0.00022125		-0.357916	1.03421e-07	5.30483e-06	-35.1
IP	eca_miR_1892_st	miR_1892	AUUUGGGGUGGGGGAUGGGGA	0.367047	4.94516e-08	1.31431e-05		SNOWBALL_009344_st	LOC100523067	-0.377813	1.7744e-11	1.91336e-08		-0.399726	2.02285e-09	2.10277e-07	-33
IP	eca_miR_1892_st	miR_1892	AUUUGGGGUGGGGGAUGGGGA	0.367047	4.94516e-08	1.31431e-05		SNOWBALL_009828_st	TUBB	-0.339663	1.9935e-09	9.01202e-07		-0.495755	2.3093e-14	1.5831e-11	-30.7
IP	eca_miR_1892_st	miR_1892	AUUUGGGGUGGGGGAUGGGGA	0.367047	4.94516e-08	1.31431e-05		SNOWBALL_010803_st	FOXA1	-0.279194	1.05818e-06	0.00012421		-0.3287	1.17885e-06	3.78864e-05	-33
IP	eca_miR_1892_st	miR_1892	AUUUGGGGUGGGGGAUGGGGA	0.367047	4.94516e-08	1.31431e-05		SNOWBALL_011567_st	SHROOM3	-0.394845	1.7502e-12	2.6421e-09		-0.508497	3.9968e-15	3.6443e-12	-36.5
IP	eca_miR_1892_st	miR_1892	AUUUGGGGUGGGGGAUGGGGA	0.367047	4.94516e-08	1.31431e-05		SNOWBALL_011809_st	FAM13A	-0.325786	9.54459e-09	3.12413e-06		-0.418457	2.882e-10	4.19594e-08	-33.2
IP	eca_miR_1892_st	miR_1892	AUUUGGGGUGGGGGAUGGGGA	0.367047	4.94516e-08	1.31431e-05		SNOWBALL_012177_st	STARD10	-0.288233	4.52445e-07	6.51819e-05		-0.355757	1.2486e-07	6.18433e-06	-36.2
IP	eca_miR_1892_st	miR_1892	AUUUGGGGUGGGGGAUGGGGA	0.367047	4.94516e-08	1.31431e-05		SNOWBALL_012262_st	TSKU	-0.469943	0	0		-0.482901	1.3123e-13	6.7261e-11	-38.5
IP	eca_miR_1892_st	miR_1892	AUUUGGGGUGGGGGAUGGGGA	0.367047	4.94516e-08	1.31431e-05		SNOWBALL_012338_st	HSPB2	-0.348688	6.9008e-10	3.78617e-07		-0.431314	7.0448e-11	1.29676e-08	-40.4
IP	eca_miR_1892_st	miR_1892	AUUUGGGGUGGGGGAUGGGGA	0.367047	4.94516e-08	1.31431e-05		SNOWBALL_012844_st	DCPS	-0.358922	1.9882e-10	1.38725e-07		-0.438564	3.0996e-11	6.53866e-09	-40.8
IP	eca_miR_1892_st	miR_1892	AUUUGGGGUGGGGGAUGGGGA	0.367047	4.94516e-08	1.31431e-05		SNOWBALL_015582_st	TMCC1	-0.209276	0.00028839	0.00791511		-0.345454	3.01031e-07	1.26158e-05	-28.1
IP	eca_miR_1892_st	miR_1892	AUUUGGGGUGGGGGAUGGGGA	0.367047	4.94516e-08	1.31431e-05		SNOWBALL_015729_st	LOC100522573	-0.304423	9.15907e-08	1.89148e-05		-0.431594	6.8268e-11	1.26334e-08	-27.4
IP	eca_miR_1892_st	miR_1892	AUUUGGGGUGGGGGAUGGGGA	0.367047	4.94516e-08	1.31431e-05		SNOWBALL_016410_s_st	CAMKK2	-0.416043	8.0824e-14	2.1418e-10		-0.315798	3.19608e-06	8.43158e-05	-40.1
IP	eca_miR_1892_st	miR_1892	AUUUGGGGUGGGGGAUGGGGA	0.367047	4.94516e-08	1.31431e-05		SNOWBALL_016467_s_st	LOC100521338	-0.366968	7.242e-11	5.99302e-08		-0.337676	5.73022e-07	2.122e-05	-34.5
IP	eca_miR_1892_st	miR_1892	AUUUGGGGUGGGGGAUGGGGA	0.367047	4.94516e-08	1.31431e-05		SNOWBALL_016591_s_st	UBE2L3	-0.264197	4.05927e-06	0.00034711		-0.399917	1.98435e-09	2.06994e-07	-31.8
IP	eca_miR_1892_st	miR_1892	AUUUGGGGUGGGGGAUGGGGA	0.367047	4.94516e-08	1.31431e-05		SNOWBALL_016699_st	SEC14L2	-0.226128	8.67466e-05	0.00332375		-0.380595	1.31131e-08	9.785e-07	-31.8
IP	eca_miR_1892_st	miR_1892	AUUUGGGGUGGGGGAUGGGGA	0.367047	4.94516e-08	1.31431e-05		SNOWBALL_017111_s_st	GPAM	-0.404309	4.5564e-13	8.598e-10		-0.405974	1.07022e-09	1.24441e-07	-30
IP	eca_miR_1892_st	miR_1892	AUUUGGGGUGGGGGAUGGGGA	0.367047	4.94516e-08	1.31431e-05		SNOWBALL_018181_st	RAPH1	-0.247905	1.59888e-05	0.00096014		-0.330381	1.03167e-06	3.40444e-05	-29.3
IP	eca_miR_1892_st	miR_1892	AUUUGGGGUGGGGGAUGGGGA	0.367047	4.94516e-08	1.31431e-05		SNOWBALL_018574_s_st	RAI14	-0.291378	3.34327e-07	5.16481e-05		-0.374849	2.24649e-08	1.52324e-06	-30.5
IP	eca_miR_1892_st	miR_1892	AUUUGGGGUGGGGGAUGGGGA	0.367047	4.94516e-08	1.31431e-05		SNOWBALL_018794_st	MAST4	-0.224643	9.679e-05	0.00359514		-0.296617	1.29488e-05	0.00025667	-33.5
IP	eca_miR_1892_st	miR_1892	AUUUGGGGUGGGGGAUGGGGA	0.367047	4.94516e-08	1.31431e-05		SNOWBALL_019246_s_st	ACSS2	-0.442368	1.3323e-15	8.2964e-12		-0.327531	1.29275e-06	4.08061e-05	-30.5
IP	eca_miR_1892_st	miR_1892	AUUUGGGGUGGGGGAUGGGGA	0.367047	4.94516e-08	1.31431e-05		SNOWBALL_019375_st	HNF4A	-0.420816	3.908e-14	1.1589e-10		-0.373997	2.4311e-08	1.62518e-06	-40.2
IP	eca_miR_1892_st	miR_1892	AUUUGGGGUGGGGGAUGGGGA	0.367047	4.94516e-08	1.31431e-05		SNOWBALL_019457_s_st	VAPB	-0.282585	7.72054e-07	9.72249e-05		-0.370171	3.45549e-08	2.168e-06	-37.4
IP	eca_miR_1892_st	miR_1892	AUUUGGGGUGGGGGAUGGGGA	0.367047	4.94516e-08	1.31431e-05		SNOWBALL_019873_st	TNS3	-0.237336	3.7058e-05	0.00178523		-0.33671	6.19981e-07	2.26132e-05	-35.1
IP	eca_miR_1892_st	miR_1892	AUUUGGGGUGGGGGAUGGGGA	0.367047	4.94516e-08	1.31431e-05		SNOWBALL_020054_st	BMX	-0.225445	9.12412e-05	0.00344875		-0.320017	2.31826e-06	6.52052e-05	-28.8
IP	eca_miR_1892_st	miR_1892	AUUUGGGGUGGGGGAUGGGGA	0.367047	4.94516e-08	1.31431e-05		SNOWBALL_020094_s_st	PRRG1	-0.262604	4.66065e-06	0.00038352		-0.403274	1.41146e-09	1.56332e-07	-38
IP	eca_miR_1892_st	miR_1892	AUUUGGGGUGGGGGAUGGGGA	0.367047	4.94516e-08	1.31431e-05		SNOWBALL_020503_s_st	ATP2B3	-0.249937	1.35434e-05	0.0008493		-0.317117	2.89218e-06	7.78236e-05	-36.6
IP	eca_miR_1892_st	miR_1892	AUUUGGGGUGGGGGAUGGGGA	0.367047	4.94516e-08	1.31431e-05		SNOWBALL_020924_st	ITPR1	-0.206755	0.00034245	0.00892836		-0.314203	3.60394e-06	9.2808e-05	-32.9
IP	eca_miR_1892_st	miR_1892	AUUUGGGGUGGGGGAUGGGGA	0.367047	4.94516e-08	1.31431e-05		SNOWBALL_020934_s_st	POR	-0.34271	1.39867e-09	6.67425e-07		-0.342513	3.84761e-07	1.538e-05	-33.6
IP	eca_miR_1892_st	miR_1892	AUUUGGGGUGGGGGAUGGGGA	0.367047	4.94516e-08	1.31431e-05		SNOWBALL_021669_st	ACTG1	-0.281154	8.82384e-07	0.00010748		-0.340845	4.41759e-07	1.72e-05	-35.8
IP	eca_miR_1892_st	miR_1892	AUUUGGGGUGGGGGAUGGGGA	0.367047	4.94516e-08	1.31431e-05		SNOWBALL_021819_st	POR	-0.308998	5.72779e-08	1.297e-05		-0.387829	6.55892e-09	5.54061e-07	-33.6
IP	eca_miR_1892_st	miR_1892	AUUUGGGGUGGGGGAUGGGGA	0.367047	4.94516e-08	1.31431e-05		SNOWBALL_022033_st	THRB	-0.232103	5.541e-05	0.00240996		-0.326126	1.44369e-06	4.459e-05	-32.7
IP	eca_miR_1892_st	miR_1892	AUUUGGGGUGGGGGAUGGGGA	0.367047	4.94516e-08	1.31431e-05		SNOWBALL_022093_st	AKAP2	-0.354938	3.2448e-10	2.05663e-07		-0.393274	3.85065e-09	3.57361e-07	-28.9
IP	eca_miR_1892_st	miR_1892	AUUUGGGGUGGGGGAUGGGGA	0.367047	4.94516e-08	1.31431e-05		SNOWBALL_023020_s_st	UBE2L3	-0.29542	2.2537e-07	3.81368e-05		-0.388015	6.44208e-09	5.45936e-07	-31.8
IP	eca_miR_1892_st	miR_1892	AUUUGGGGUGGGGGAUGGGGA	0.367047	4.94516e-08	1.31431e-05		SNOWBALL_023116_st	LOC100155048	-0.420505	4.13e-14	1.2103e-10		-0.326438	1.40884e-06	4.37262e-05	-30.5
IP	eca_miR_1892_st	miR_1892	AUUUGGGGUGGGGGAUGGGGA	0.367047	4.94516e-08	1.31431e-05		SNOWBALL_023334_s_st	LOC100137084	-0.217852	0.0001583	0.00517062		-0.285113	2.86052e-05	0.000481	-31.1
IP	eca_miR_1892_st	miR_1892	AUUUGGGGUGGGGGAUGGGGA	0.367047	4.94516e-08	1.31431e-05		SNOWBALL_023434_st	LOC100515461	-0.302746	1.08562e-07	2.15858e-05		-0.398998	2.17691e-09	2.23459e-07	-37.7
IP	eca_miR_1892_st	miR_1892	AUUUGGGGUGGGGGAUGGGGA	0.367047	4.94516e-08	1.31431e-05		SNOWBALL_024812_s_st	GPAT	-0.382851	9.0687e-12	1.06053e-08		-0.367368	4.45836e-08	2.67084e-06	-30
IP	eca_miR_1892_st	miR_1892	AUUUGGGGUGGGGGAUGGGGA	0.367047	4.94516e-08	1.31431e-05		SNOWBALL_025068_st	SETD5	-0.215091	0.00019252	0.00592473		-0.207437	0.00258042	0.0157918	-33.2
IP	eca_miR_1892_st	miR_1892	AUUUGGGGUGGGGGAUGGGGA	0.367047	4.94516e-08	1.31431e-05		SNOWBALL_026068_s_st	POR	-0.294043	2.57937e-07	4.24089e-05		-0.355529	1.27363e-07	6.28432e-06	-33.6
IP	eca_miR_1892_st	miR_1892	AUUUGGGGUGGGGGAUGGGGA	0.367047	4.94516e-08	1.31431e-05		SNOWBALL_026535_st	TNS3	-0.216947	0.00016882	0.00541357		-0.275506	5.403e-05	0.00079397	-35.1
IP	eca_miR_1892_st	miR_1892	AUUUGGGGUGGGGGAUGGGGA	0.367047	4.94516e-08	1.31431e-05		SNOWBALL_026616_s_st	LIMA1	-0.225583	9.03171e-05	0.00342317		-0.336397	6.35954e-07	2.30828e-05	-31.1
IP	eca_miR_1892_st	miR_1892	AUUUGGGGUGGGGGAUGGGGA	0.367047	4.94516e-08	1.31431e-05		SNOWBALL_026999_s_st	MRPS15	-0.260956	5.37139e-06	0.00042325		-0.375319	2.15062e-08	1.4698e-06	-31.2
IP	eca_miR_1892_st	miR_1892	AUUUGGGGUGGGGGAUGGGGA	0.367047	4.94516e-08	1.31431e-05		SNOWBALL_027559_st	FAM13AOS	-0.335324	3.28053e-09	1.34399e-06		-0.334913	7.17248e-07	2.54313e-05	-33.2
IP	eca_miR_1892_st	miR_1892	AUUUGGGGUGGGGGAUGGGGA	0.367047	4.94516e-08	1.31431e-05		SNOWBALL_027837_st	NFAT5	-0.278415	1.13699e-06	0.00013142		-0.404846	1.20175e-09	1.3698e-07	-29.6
IP	eca_miR_1892_st	miR_1892	AUUUGGGGUGGGGGAUGGGGA	0.367047	4.94516e-08	1.31431e-05		SNOWBALL_028213_st	LOC737928	-0.239981	3.01337e-05	0.00152905		-0.276658	5.01251e-05	0.00074848	-33.1
IP	eca_miR_1892_st	miR_1892	AUUUGGGGUGGGGGAUGGGGA	0.367047	4.94516e-08	1.31431e-05		SNOWBALL_028323_st	TMCC1	-0.304571	9.02142e-08	1.86951e-05		-0.420122	2.4093e-10	3.61547e-08	-28.1
IP	eca_miR_1892_st	miR_1892	AUUUGGGGUGGGGGAUGGGGA	0.367047	4.94516e-08	1.31431e-05		SNOWBALL_028363_st	SH2B3	-0.273848	1.72458e-06	0.00017914		-0.406722	9.9078e-10	1.16798e-07	-33.7
IP	eca_miR_1892_st	miR_1892	AUUUGGGGUGGGGGAUGGGGA	0.367047	4.94516e-08	1.31431e-05		SNOWBALL_028546_st	ATP7B	-0.246076	1.85419e-05	0.00107635		-0.299464	1.05855e-05	0.00021872	-39.3
IP	eca_miR_1892_st	miR_1892	AUUUGGGGUGGGGGAUGGGGA	0.367047	4.94516e-08	1.31431e-05		SNOWBALL_029963_st	STIM1	-0.275168	1.53e-06	0.00016343		-0.319325	2.44453e-06	6.80237e-05	-33.3
IP	eca_miR_1892_st	miR_1892	AUUUGGGGUGGGGGAUGGGGA	0.367047	4.94516e-08	1.31431e-05		SNOWBALL_031013_st	PAFAH2	-0.225859	8.84936e-05	0.00337099		-0.326301	1.42404e-06	4.411e-05	-34.4
IP	eca_miR_1892_st	miR_1892	AUUUGGGGUGGGGGAUGGGGA	0.367047	4.94516e-08	1.31431e-05		SNOWBALL_032319_st	LOC523153	-0.263095	4.46651e-06	0.00037247		-0.352075	1.71625e-07	8.00407e-06	-29.3
IP	eca_miR_1892_st	miR_1892	AUUUGGGGUGGGGGAUGGGGA	0.367047	4.94516e-08	1.31431e-05		SNOWBALL_034101_st	MYO1C	-0.270915	2.245e-06	0.0002193		-0.305179	7.01889e-06	0.00015785	-34.8
IP	eca_miR_1892_st	miR_1892	AUUUGGGGUGGGGGAUGGGGA	0.367047	4.94516e-08	1.31431e-05		SNOWBALL_035758_st	ARHGEF26	-0.205429	0.00037455	0.0095184		-0.364261	5.89639e-08	3.35501e-06	-34.2
IP	eca_miR_1892_st	miR_1892	AUUUGGGGUGGGGGAUGGGGA	0.367047	4.94516e-08	1.31431e-05		SNOWBALL_036200_st	MAMLD1	-0.267185	3.12516e-06	0.00028369		-0.347922	2.44501e-07	1.0656e-05	-36.5
IP	eca_miR_1892_st	miR_1892	AUUUGGGGUGGGGGAUGGGGA	0.367047	4.94516e-08	1.31431e-05		SNOWBALL_036835_st	LOC100515177	-0.33184	4.86636e-09	1.84499e-06		-0.333514	8.02918e-07	2.78452e-05	-32.3
IP	eca_miR_1892_st	miR_1892	AUUUGGGGUGGGGGAUGGGGA	0.367047	4.94516e-08	1.31431e-05		SNOWBALL_037259_st	LOC100522628	-0.452627	2.2204e-16	1.7284e-12		-0.497682	1.7764e-14	1.2708e-11	-38.5
IP	eca_miR_1892_st	miR_1892	AUUUGGGGUGGGGGAUGGGGA	0.367047	4.94516e-08	1.31431e-05		SNOWBALL_037711_st	GPAM	-0.413722	1.1458e-13	2.8257e-10		-0.33813	5.52148e-07	2.05917e-05	-30
IP	eca_miR_1892_st	miR_1892	AUUUGGGGUGGGGGAUGGGGA	0.367047	4.94516e-08	1.31431e-05		SNOWBALL_038202_st	PALM2	-0.276854	1.31211e-06	0.00014663		-0.360028	8.5893e-08	4.56109e-06	-43.2
IP	eca_miR_1892_st	miR_1892	AUUUGGGGUGGGGGAUGGGGA	0.367047	4.94516e-08	1.31431e-05		SNOWBALL_045050_st	FOXA1	-0.281899	8.23145e-07	0.00010214		-0.325871	1.47277e-06	4.53053e-05	-33
IP	eca_miR_1892_st	miR_1892	AUUUGGGGUGGGGGAUGGGGA	0.367047	4.94516e-08	1.31431e-05		SNOWBALL_047057_st	TCEB3	-0.235013	4.43551e-05	0.00204562		-0.331159	9.69639e-07	3.23917e-05	-27
IP	eca_miR_1892_st	miR_1892	AUUUGGGGUGGGGGAUGGGGA	0.367047	4.94516e-08	1.31431e-05		SNOWBALL_047221_st	PARVA	-0.231003	6.02311e-05	0.00256286		-0.37095	3.21793e-08	2.04457e-06	-37.6
IP	eca_miR_1892_st	miR_1892	AUUUGGGGUGGGGGAUGGGGA	0.367047	4.94516e-08	1.31431e-05		SNOWBALL_047361_st	AHR	-0.259998	5.83074e-06	0.00045203		-0.253172	0.00021684	0.00235459	-28.6
IP	eca_miR_1892_st	miR_1892	AUUUGGGGUGGGGGAUGGGGA	0.367047	4.94516e-08	1.31431e-05		SNOWBALL_047373_s_st	NFIA	-0.288381	4.46093e-07	6.43786e-05		-0.249553	0.00026851	0.00277983	-35
IP	eca_miR_1892_st	miR_1892	AUUUGGGGUGGGGGAUGGGGA	0.367047	4.94516e-08	1.31431e-05		SNOWBALL_047821_st	LOC100519184	-0.429536	1.0214e-14	3.9753e-11		-0.348203	2.38762e-07	1.04525e-05	-31
IP	osa_miR1846e_st	miR1846e	CAACGAGGAGGCCGGGACCA	0.266903	9.73627e-05	0.00349659		SNOWBALL_001452_st	MAPK14	-0.282775	7.58419e-07	9.61886e-05		-0.498401	1.5987e-14	1.1658e-11	-26.2
IP	osa_miR1846e_st	miR1846e	CAACGAGGAGGCCGGGACCA	0.266903	9.73627e-05	0.00349659		SNOWBALL_004782_st	LOC100512773	-0.204752	0.000392	0.00981836		-0.310804	4.64431e-06	0.0001136	-25.2
IP	osa_miR1846e_st	miR1846e	CAACGAGGAGGCCGGGACCA	0.266903	9.73627e-05	0.00349659		SNOWBALL_006674_st	NOTCH2	-0.275059	1.54532e-06	0.00016453		-0.226475	0.00097575	0.00752432	-26.5
IP	osa_miR1846e_st	miR1846e	CAACGAGGAGGCCGGGACCA	0.266903	9.73627e-05	0.00349659		SNOWBALL_009082_st	CDC42	-0.404205	4.6252e-13	8.6623e-10		-0.309608	5.07426e-06	0.00012192	-29.3
IP	osa_miR1846e_st	miR1846e	CAACGAGGAGGCCGGGACCA	0.266903	9.73627e-05	0.00349659		SNOWBALL_009326_st	AK3L1AK3	-0.381795	1.0448e-11	1.1696e-08		-0.333211	8.22731e-07	2.83972e-05	-29.5
IP	osa_miR1846e_st	miR1846e	CAACGAGGAGGCCGGGACCA	0.266903	9.73627e-05	0.00349659		SNOWBALL_012382_st	CRYAB	-0.359728	1.7992e-10	1.28411e-07		-0.385063	8.56531e-09	6.89977e-07	-28.4
IP	osa_miR1846e_st	miR1846e	CAACGAGGAGGCCGGGACCA	0.266903	9.73627e-05	0.00349659		SNOWBALL_016410_s_st	CAMKK2	-0.416043	8.0824e-14	2.1418e-10		-0.267118	9.23721e-05	0.00120941	-30.5
IP	osa_miR1846e_st	miR1846e	CAACGAGGAGGCCGGGACCA	0.266903	9.73627e-05	0.00349659		SNOWBALL_016467_s_st	LOC100521338	-0.366968	7.242e-11	5.99302e-08		-0.266288	9.73131e-05	0.00125984	-29.5
IP	osa_miR1846e_st	miR1846e	CAACGAGGAGGCCGGGACCA	0.266903	9.73627e-05	0.00349659		SNOWBALL_016506_s_st	SCARB1	-0.352838	4.189e-10	2.50903e-07		-0.193328	0.00503707	0.026153	-29.5
IP	osa_miR1846e_st	miR1846e	CAACGAGGAGGCCGGGACCA	0.266903	9.73627e-05	0.00349659		SNOWBALL_016699_st	SEC14L2	-0.226128	8.67466e-05	0.00332375		-0.434127	5.1347e-11	9.95472e-09	-33.7
IP	osa_miR1846e_st	miR1846e	CAACGAGGAGGCCGGGACCA	0.266903	9.73627e-05	0.00349659		SNOWBALL_019051_st	PRNP	-0.205779	0.00036581	0.00936354		-0.216153	0.00167003	0.0113489	-26.1
IP	osa_miR1846e_st	miR1846e	CAACGAGGAGGCCGGGACCA	0.266903	9.73627e-05	0.00349659		SNOWBALL_024258_s_st	SEC14L2	-0.219862	0.00013706	0.00465068		-0.393015	3.95033e-09	3.65026e-07	-33.7
IP	osa_miR1846e_st	miR1846e	CAACGAGGAGGCCGGGACCA	0.266903	9.73627e-05	0.00349659		SNOWBALL_024396_st	CAMKK2	-0.265608	3.58909e-06	0.00031517		-0.299256	1.07438e-05	0.0002213	-30.5
IP	osa_miR1846e_st	miR1846e	CAACGAGGAGGCCGGGACCA	0.266903	9.73627e-05	0.00349659		SNOWBALL_026393_s_st	NDUFB4	-0.385901	6.0061e-12	7.59419e-09		-0.287952	2.35987e-05	0.0004132	-27.3
IP	osa_miR1846e_st	miR1846e	CAACGAGGAGGCCGGGACCA	0.266903	9.73627e-05	0.00349659		SNOWBALL_027714_st	CAMKK2	-0.337915	2.43875e-09	1.05831e-06		-0.257754	0.00016468	0.00190064	-30.5
IP	osa_miR1846e_st	miR1846e	CAACGAGGAGGCCGGGACCA	0.266903	9.73627e-05	0.00349659		SNOWBALL_036200_st	MAMLD1	-0.267185	3.12516e-06	0.00028369		-0.376205	1.98031e-08	1.37364e-06	-32.1
IP	osa_miR1846e_st	miR1846e	CAACGAGGAGGCCGGGACCA	0.266903	9.73627e-05	0.00349659		SNOWBALL_036835_st	LOC100515177	-0.33184	4.86636e-09	1.84499e-06		-0.333858	7.8099e-07	2.72329e-05	-25.5
IP	osa_miR1846e_st	miR1846e	CAACGAGGAGGCCGGGACCA	0.266903	9.73627e-05	0.00349659		SNOWBALL_040680_st	MICAL3	-0.256406	7.90969e-06	0.00056844		-0.215024	0.00176852	0.0118543	-29.8
IP	osa_miR1846e_st	miR1846e	CAACGAGGAGGCCGGGACCA	0.266903	9.73627e-05	0.00349659		SNOWBALL_045433_st	PTPN11	-0.209965	0.00027505	0.00764912		-0.324079	1.69389e-06	5.07e-05	-30.9
IP	hsa_miR_4695_5p_st	miR_4695_5p	CAGGAGGCAGUGGGCGAGCAGG	0.26911	8.476e-05	0.00317084		SNOWBALL_000882_st	PRKAB2	-0.303181	1.03896e-07	2.08034e-05		-0.38847	6.16354e-09	5.26456e-07	-27.2
IP	hsa_miR_4695_5p_st	miR_4695_5p	CAGGAGGCAGUGGGCGAGCAGG	0.26911	8.476e-05	0.00317084		SNOWBALL_001498_st	ARRDC4	-0.206525	0.00034783	0.0090347		-0.221873	0.00124362	0.00906079	-28.7
IP	hsa_miR_4695_5p_st	miR_4695_5p	CAGGAGGCAGUGGGCGAGCAGG	0.26911	8.476e-05	0.00317084		SNOWBALL_001499_s_st	ARRDC4	-0.265288	3.69101e-06	0.00032193		-0.329657	1.0928e-06	3.565e-05	-28.7
IP	hsa_miR_4695_5p_st	miR_4695_5p	CAGGAGGCAGUGGGCGAGCAGG	0.26911	8.476e-05	0.00317084		SNOWBALL_001500_st	ARRDC4	-0.249055	1.45579e-05	0.00089558		-0.314298	3.5782e-06	9.22863e-05	-28.7
IP	hsa_miR_4695_5p_st	miR_4695_5p	CAGGAGGCAGUGGGCGAGCAGG	0.26911	8.476e-05	0.00317084		SNOWBALL_001501_st	ARRDC4	-0.316909	2.49603e-08	6.758e-06		-0.348612	2.30622e-07	1.01631e-05	-28.7
IP	hsa_miR_4695_5p_st	miR_4695_5p	CAGGAGGCAGUGGGCGAGCAGG	0.26911	8.476e-05	0.00317084		SNOWBALL_001502_s_st	ARRDC4	-0.300034	1.42598e-07	2.66066e-05		-0.390089	5.26473e-09	4.62503e-07	-28.7
IP	hsa_miR_4695_5p_st	miR_4695_5p	CAGGAGGCAGUGGGCGAGCAGG	0.26911	8.476e-05	0.00317084		SNOWBALL_001503_s_st	ARRDC4	-0.306551	7.36974e-08	1.59388e-05		-0.386513	7.44934e-09	6.15009e-07	-28.7
IP	hsa_miR_4695_5p_st	miR_4695_5p	CAGGAGGCAGUGGGCGAGCAGG	0.26911	8.476e-05	0.00317084		SNOWBALL_003384_st	KCNG2	-0.208496	0.0003042	0.00820405		-0.288853	2.219e-05	0.0003936	-31.6
IP	hsa_miR_4695_5p_st	miR_4695_5p	CAGGAGGCAGUGGGCGAGCAGG	0.26911	8.476e-05	0.00317084		SNOWBALL_004520_st	EEF2K	-0.324082	1.15062e-08	3.60397e-06		-0.276936	4.92227e-05	0.00073791	-28.6
IP	hsa_miR_4695_5p_st	miR_4695_5p	CAGGAGGCAGUGGGCGAGCAGG	0.26911	8.476e-05	0.00317084		SNOWBALL_005226_st	FAM176A	-0.286631	5.27138e-07	7.34043e-05		-0.258621	0.00015623	0.00182417	-33
IP	hsa_miR_4695_5p_st	miR_4695_5p	CAGGAGGCAGUGGGCGAGCAGG	0.26911	8.476e-05	0.00317084		SNOWBALL_005865_st	RUSC1	-0.290962	3.48049e-07	5.3072e-05		-0.316022	3.14232e-06	8.31758e-05	-35.6
IP	hsa_miR_4695_5p_st	miR_4695_5p	CAGGAGGCAGUGGGCGAGCAGG	0.26911	8.476e-05	0.00317084		SNOWBALL_005937_st	CHD7	-0.216839	0.00017013	0.00543954		-0.279124	4.264e-05	0.00065895	-35.2
IP	hsa_miR_4695_5p_st	miR_4695_5p	CAGGAGGCAGUGGGCGAGCAGG	0.26911	8.476e-05	0.00317084		SNOWBALL_006794_s_st	LOC100152053	-0.281143	8.83221e-07	0.00010753		-0.276957	4.91559e-05	0.00073713	-31.5
IP	hsa_miR_4695_5p_st	miR_4695_5p	CAGGAGGCAGUGGGCGAGCAGG	0.26911	8.476e-05	0.00317084		SNOWBALL_006899_st	MMP19	-0.271462	2.13779e-06	0.00021073		-0.313716	3.73795e-06	9.55352e-05	-26.6
IP	hsa_miR_4695_5p_st	miR_4695_5p	CAGGAGGCAGUGGGCGAGCAGG	0.26911	8.476e-05	0.00317084		SNOWBALL_006988_s_st	MYL6	-0.276551	1.34889e-06	0.00014917		-0.335583	6.79397e-07	2.43429e-05	-31.5
IP	hsa_miR_4695_5p_st	miR_4695_5p	CAGGAGGCAGUGGGCGAGCAGG	0.26911	8.476e-05	0.00317084		SNOWBALL_007004_st	KRT8	-0.275833	1.44033e-06	0.00015641		-0.358466	9.85481e-08	5.10055e-06	-40.3
IP	hsa_miR_4695_5p_st	miR_4695_5p	CAGGAGGCAGUGGGCGAGCAGG	0.26911	8.476e-05	0.00317084		SNOWBALL_007062_st	ACVR1B	-0.293485	2.72405e-07	4.41754e-05		-0.310422	4.7777e-06	0.00011621	-38
IP	hsa_miR_4695_5p_st	miR_4695_5p	CAGGAGGCAGUGGGCGAGCAGG	0.26911	8.476e-05	0.00317084		SNOWBALL_008357_st	TMEM86B	-0.218551	0.00015059	0.00498211		-0.337464	5.83019e-07	2.152e-05	-38
IP	hsa_miR_4695_5p_st	miR_4695_5p	CAGGAGGCAGUGGGCGAGCAGG	0.26911	8.476e-05	0.00317084		SNOWBALL_008849_st	KLHL14	-0.245414	1.95589e-05	0.00112179		-0.301911	8.88769e-06	0.0001904	-27.5
IP	hsa_miR_4695_5p_st	miR_4695_5p	CAGGAGGCAGUGGGCGAGCAGG	0.26911	8.476e-05	0.00317084		SNOWBALL_008858_s_st	LDLRAP1	-0.323777	1.18964e-08	3.67604e-06		-0.264074	0.00011173	0.00140418	-31
IP	hsa_miR_4695_5p_st	miR_4695_5p	CAGGAGGCAGUGGGCGAGCAGG	0.26911	8.476e-05	0.00317084		SNOWBALL_009015_s_st	CYP4A24	-0.280026	9.79759e-07	0.00011705		-0.301173	9.37019e-06	0.00019854	-30.7
IP	hsa_miR_4695_5p_st	miR_4695_5p	CAGGAGGCAGUGGGCGAGCAGG	0.26911	8.476e-05	0.00317084		SNOWBALL_009079_st	PTPRF	-0.331235	5.20864e-09	1.95288e-06		-0.284506	2.98e-05	0.00049678	-32.8
IP	hsa_miR_4695_5p_st	miR_4695_5p	CAGGAGGCAGUGGGCGAGCAGG	0.26911	8.476e-05	0.00317084		SNOWBALL_009216_st	MAP7D1	-0.270789	2.27033e-06	0.00022125		-0.312619	4.05777e-06	0.000102	-34.5
IP	hsa_miR_4695_5p_st	miR_4695_5p	CAGGAGGCAGUGGGCGAGCAGG	0.26911	8.476e-05	0.00317084		SNOWBALL_009900_s_st	LOC654299	-0.206333	0.00035238	0.00912582		-0.276169	5.17486e-05	0.00076751	-34.7
IP	hsa_miR_4695_5p_st	miR_4695_5p	CAGGAGGCAGUGGGCGAGCAGG	0.26911	8.476e-05	0.00317084		SNOWBALL_009904_s_st	LOC100153412	-0.229385	6.80443e-05	0.00279643		-0.276196	5.1658e-05	0.00076645	-34.7
IP	hsa_miR_4695_5p_st	miR_4695_5p	CAGGAGGCAGUGGGCGAGCAGG	0.26911	8.476e-05	0.00317084		SNOWBALL_009990_st	SNRPC	-0.248866	1.47842e-05	0.00090548		-0.288219	2.31732e-05	0.0004073	-29.9
IP	hsa_miR_4695_5p_st	miR_4695_5p	CAGGAGGCAGUGGGCGAGCAGG	0.26911	8.476e-05	0.00317084		SNOWBALL_010635_st	TTC7B	-0.218203	0.00015437	0.0050805		-0.17853	0.00970114	0.0426727	-36
IP	hsa_miR_4695_5p_st	miR_4695_5p	CAGGAGGCAGUGGGCGAGCAGG	0.26911	8.476e-05	0.00317084		SNOWBALL_011567_st	SHROOM3	-0.394845	1.7502e-12	2.6421e-09		-0.427874	1.033e-10	1.78572e-08	-35.5
IP	hsa_miR_4695_5p_st	miR_4695_5p	CAGGAGGCAGUGGGCGAGCAGG	0.26911	8.476e-05	0.00317084		SNOWBALL_011809_st	FAM13A	-0.325786	9.54459e-09	3.12413e-06		-0.272329	6.63353e-05	0.00093302	-37.7
IP	hsa_miR_4695_5p_st	miR_4695_5p	CAGGAGGCAGUGGGCGAGCAGG	0.26911	8.476e-05	0.00317084		SNOWBALL_012177_st	STARD10	-0.288233	4.52445e-07	6.51819e-05		-0.316373	3.06e-06	8.14376e-05	-35.4
IP	hsa_miR_4695_5p_st	miR_4695_5p	CAGGAGGCAGUGGGCGAGCAGG	0.26911	8.476e-05	0.00317084		SNOWBALL_012260_st	KCTD14	-0.217873	0.00015806	0.00516556		-0.236879	0.00055386	0.004869	-25.1
IP	hsa_miR_4695_5p_st	miR_4695_5p	CAGGAGGCAGUGGGCGAGCAGG	0.26911	8.476e-05	0.00317084		SNOWBALL_012338_st	HSPB2	-0.348688	6.9008e-10	3.78617e-07		-0.337618	5.75749e-07	2.13014e-05	-37
IP	hsa_miR_4695_5p_st	miR_4695_5p	CAGGAGGCAGUGGGCGAGCAGG	0.26911	8.476e-05	0.00317084		SNOWBALL_012527_s_st	LOC100518922	-0.287089	5.04674e-07	7.10623e-05		-0.312492	4.09621e-06	0.00010278	-38
IP	hsa_miR_4695_5p_st	miR_4695_5p	CAGGAGGCAGUGGGCGAGCAGG	0.26911	8.476e-05	0.00317084		SNOWBALL_012816_st	FLJ36031	-0.278024	1.17858e-06	0.00013529		-0.290933	1.92383e-05	0.0003515	-38
IP	hsa_miR_4695_5p_st	miR_4695_5p	CAGGAGGCAGUGGGCGAGCAGG	0.26911	8.476e-05	0.00317084		SNOWBALL_013014_st	GLUL	-0.375809	2.3101e-11	2.3583e-08		-0.354515	1.39058e-07	6.7486e-06	-41.5
IP	hsa_miR_4695_5p_st	miR_4695_5p	CAGGAGGCAGUGGGCGAGCAGG	0.26911	8.476e-05	0.00317084		SNOWBALL_016120_st	IGSF11	-0.30252	1.11075e-07	2.19934e-05		-0.302784	8.34675e-06	0.00018115	-30.5
IP	hsa_miR_4695_5p_st	miR_4695_5p	CAGGAGGCAGUGGGCGAGCAGG	0.26911	8.476e-05	0.00317084		SNOWBALL_016410_s_st	CAMKK2	-0.416043	8.0824e-14	2.1418e-10		-0.255001	0.0001944	0.00216276	-30.3
IP	hsa_miR_4695_5p_st	miR_4695_5p	CAGGAGGCAGUGGGCGAGCAGG	0.26911	8.476e-05	0.00317084		SNOWBALL_018638_st	PELO	-0.230261	6.37036e-05	0.00267092		-0.243782	0.00037512	0.00360286	-32.8
IP	hsa_miR_4695_5p_st	miR_4695_5p	CAGGAGGCAGUGGGCGAGCAGG	0.26911	8.476e-05	0.00317084		SNOWBALL_019051_st	PRNP	-0.205779	0.00036581	0.00936354		-0.2147	0.00179774	0.0120027	-30.7
IP	hsa_miR_4695_5p_st	miR_4695_5p	CAGGAGGCAGUGGGCGAGCAGG	0.26911	8.476e-05	0.00317084		SNOWBALL_019244_s_st	LOC654323	-0.262223	4.81622e-06	0.00039278		-0.316765	2.97045e-06	7.95087e-05	-33.8
IP	hsa_miR_4695_5p_st	miR_4695_5p	CAGGAGGCAGUGGGCGAGCAGG	0.26911	8.476e-05	0.00317084		SNOWBALL_019873_st	TNS3	-0.237336	3.7058e-05	0.00178523		-0.34819	2.39023e-07	1.04614e-05	-32.4
IP	hsa_miR_4695_5p_st	miR_4695_5p	CAGGAGGCAGUGGGCGAGCAGG	0.26911	8.476e-05	0.00317084		SNOWBALL_020094_s_st	PRRG1	-0.262604	4.66065e-06	0.00038352		-0.30814	5.65372e-06	0.00013287	-28.4
IP	hsa_miR_4695_5p_st	miR_4695_5p	CAGGAGGCAGUGGGCGAGCAGG	0.26911	8.476e-05	0.00317084		SNOWBALL_020268_st	TFE3	-0.221434	0.00012235	0.00427564		-0.28643	2.617e-05	0.00044828	-30.2
IP	hsa_miR_4695_5p_st	miR_4695_5p	CAGGAGGCAGUGGGCGAGCAGG	0.26911	8.476e-05	0.00317084		SNOWBALL_020913_s_st	SREBF1	-0.401935	6.4126e-13	1.13286e-09		-0.312537	4.08261e-06	0.0001025	-35.2
IP	hsa_miR_4695_5p_st	miR_4695_5p	CAGGAGGCAGUGGGCGAGCAGG	0.26911	8.476e-05	0.00317084		SNOWBALL_021819_st	POR	-0.308998	5.72779e-08	1.297e-05		-0.269151	8.12458e-05	0.00109391	-34.5
IP	hsa_miR_4695_5p_st	miR_4695_5p	CAGGAGGCAGUGGGCGAGCAGG	0.26911	8.476e-05	0.00317084		SNOWBALL_022161_st	LARP1	-0.325526	9.82118e-09	3.20204e-06		-0.266996	9.30844e-05	0.00121683	-34.6
IP	hsa_miR_4695_5p_st	miR_4695_5p	CAGGAGGCAGUGGGCGAGCAGG	0.26911	8.476e-05	0.00317084		SNOWBALL_026535_st	TNS3	-0.216947	0.00016882	0.00541357		-0.262974	0.00011963	0.00148124	-32.4
IP	hsa_miR_4695_5p_st	miR_4695_5p	CAGGAGGCAGUGGGCGAGCAGG	0.26911	8.476e-05	0.00317084		SNOWBALL_026616_s_st	LIMA1	-0.225583	9.03171e-05	0.00342317		-0.3118	4.31315e-06	0.00010708	-29.8
IP	hsa_miR_4695_5p_st	miR_4695_5p	CAGGAGGCAGUGGGCGAGCAGG	0.26911	8.476e-05	0.00317084		SNOWBALL_027413_st	SOCS3	-0.205745	0.00036666	0.00937575		-0.233405	0.00067102	0.00564504	-32
IP	hsa_miR_4695_5p_st	miR_4695_5p	CAGGAGGCAGUGGGCGAGCAGG	0.26911	8.476e-05	0.00317084		SNOWBALL_027837_st	NFAT5	-0.278415	1.13699e-06	0.00013142		-0.285095	2.864e-05	0.00048146	-32.5
IP	hsa_miR_4695_5p_st	miR_4695_5p	CAGGAGGCAGUGGGCGAGCAGG	0.26911	8.476e-05	0.00317084		SNOWBALL_029963_st	STIM1	-0.275168	1.53e-06	0.00016343		-0.283046	3.28649e-05	0.0005366	-36.2
IP	hsa_miR_4695_5p_st	miR_4695_5p	CAGGAGGCAGUGGGCGAGCAGG	0.26911	8.476e-05	0.00317084		SNOWBALL_030457_st	LDLRAP1	-0.238809	3.30361e-05	0.00164022		-0.277975	4.59855e-05	0.00069931	-31
IP	hsa_miR_4695_5p_st	miR_4695_5p	CAGGAGGCAGUGGGCGAGCAGG	0.26911	8.476e-05	0.00317084		SNOWBALL_031477_st	WDR59	-0.215229	0.00019065	0.00588309		-0.21615	0.00167029	0.0113503	-37.3
IP	hsa_miR_4695_5p_st	miR_4695_5p	CAGGAGGCAGUGGGCGAGCAGG	0.26911	8.476e-05	0.00317084		SNOWBALL_033627_st	MLEC	-0.247502	1.65212e-05	0.00098475		-0.260704	0.00013758	0.00165181	-29.6
IP	hsa_miR_4695_5p_st	miR_4695_5p	CAGGAGGCAGUGGGCGAGCAGG	0.26911	8.476e-05	0.00317084		SNOWBALL_033995_st	ACVR1B	-0.346257	9.215e-10	4.77414e-07		-0.321898	2.00591e-06	5.80739e-05	-38
IP	hsa_miR_4695_5p_st	miR_4695_5p	CAGGAGGCAGUGGGCGAGCAGG	0.26911	8.476e-05	0.00317084		SNOWBALL_034408_st	UMPS	-0.25402	9.66072e-06	0.00066184		-0.256054	0.00018248	0.00205876	-31.3
IP	hsa_miR_4695_5p_st	miR_4695_5p	CAGGAGGCAGUGGGCGAGCAGG	0.26911	8.476e-05	0.00317084		SNOWBALL_034477_st	PB103351.00.0	-0.215386	0.00018855	0.00584295		-0.197862	0.00408209	0.0223335	-35
IP	hsa_miR_4695_5p_st	miR_4695_5p	CAGGAGGCAGUGGGCGAGCAGG	0.26911	8.476e-05	0.00317084		SNOWBALL_036200_st	MAMLD1	-0.267185	3.12516e-06	0.00028369		-0.278647	4.4e-05	0.00067543	-37.8
IP	hsa_miR_4695_5p_st	miR_4695_5p	CAGGAGGCAGUGGGCGAGCAGG	0.26911	8.476e-05	0.00317084		SNOWBALL_037597_st	GPR108	-0.283799	6.88959e-07	8.95216e-05		-0.297797	1.19144e-05	0.00024023	-35
IP	hsa_miR_4695_5p_st	miR_4695_5p	CAGGAGGCAGUGGGCGAGCAGG	0.26911	8.476e-05	0.00317084		SNOWBALL_040050_st	FURIN	-0.302739	1.08645e-07	2.15858e-05		-0.277145	4.85548e-05	0.00073001	-30.3
IP	hsa_miR_4695_5p_st	miR_4695_5p	CAGGAGGCAGUGGGCGAGCAGG	0.26911	8.476e-05	0.00317084		SNOWBALL_041916_st	PFKFB2	-0.226624	8.36179e-05	0.00323522		-0.235493	0.0005981	0.00516572	-35.7
IP	hsa_miR_4695_5p_st	miR_4695_5p	CAGGAGGCAGUGGGCGAGCAGG	0.26911	8.476e-05	0.00317084		SNOWBALL_042547_st	PDGFRL	-0.279038	1.07352e-06	0.00012554		-0.291917	1.79753e-05	0.0003331	-32.4
IP	hsa_miR_4695_5p_st	miR_4695_5p	CAGGAGGCAGUGGGCGAGCAGG	0.26911	8.476e-05	0.00317084		SNOWBALL_044902_st	IGSF11	-0.306075	7.73784e-08	1.653e-05		-0.238253	0.00051298	0.00458922	-30.5
IP	hsa_miR_4695_5p_st	miR_4695_5p	CAGGAGGCAGUGGGCGAGCAGG	0.26911	8.476e-05	0.00317084		SNOWBALL_046089_st	CKB	-0.234588	4.58263e-05	0.00209755		-0.274886	5.62477e-05	0.00081953	-30.3
IP	hsa_miR_4695_5p_st	miR_4695_5p	CAGGAGGCAGUGGGCGAGCAGG	0.26911	8.476e-05	0.00317084		SNOWBALL_046381_st	IGSF11	-0.267368	3.07535e-06	0.00028039		-0.289238	2.16137e-05	0.00038547	-30.5
IP	hsa_miR_1915_st;ppy_miR_1915_st	miR_1915	CCCCAGGGCGACGCGGCGGG	0.394924	3.56829e-09	2.78951e-06		SNOWBALL_000101_s_st	AMBP	-0.209458	0.00028481	0.00784073		-0.354446	1.39903e-07	6.78163e-06	-34.3
IP	tgu_miR_2981_st	miR_2981	CCGGGCCGGGCGGGCGGG	0.373381	2.78038e-08	9.5842e-06		SNOWBALL_000114_st	TRAF2	-0.242458	2.47753e-05	0.00132773		-0.430166	8.0082e-11	1.44295e-08	-36
IP	gga_miR_1584_st	miR_1584	CCGGGUGGGGCUGGGCUGGG	0.328859	1.23543e-06	0.00012988		SNOWBALL_000114_st	TRAF2	-0.242458	2.47753e-05	0.00132773		-0.430014	8.145e-11	1.46353e-08	-37.3
IP	bta_miR_2436_5p_st	miR_2436_5p	CGGCGCAGCUGUCGGGAGGGCG	0.350649	2.07529e-07	3.5138e-05		SNOWBALL_000350_st	SCD	-0.553313	0	0		-0.313889	3.68968e-06	9.45547e-05	-31.5
IP	bta_miR_2436_5p_st	miR_2436_5p	CGGCGCAGCUGUCGGGAGGGCG	0.350649	2.07529e-07	3.5138e-05		SNOWBALL_001452_st	MAPK14	-0.282775	7.58419e-07	9.61886e-05		-0.453262	5.5227e-12	1.54546e-09	-32
IP	bta_miR_2436_5p_st	miR_2436_5p	CGGCGCAGCUGUCGGGAGGGCG	0.350649	2.07529e-07	3.5138e-05		SNOWBALL_002439_st	SNX3	-0.284634	6.36874e-07	8.45623e-05		-0.323343	1.79364e-06	5.3086e-05	-27.5
IP	bta_miR_2436_5p_st	miR_2436_5p	CGGCGCAGCUGUCGGGAGGGCG	0.350649	2.07529e-07	3.5138e-05		SNOWBALL_003063_s_st	LOC100520710	-0.224427	9.83457e-05	0.00363133		-0.296353	1.31914e-05	0.00026048	-38.6
IP	bta_miR_2436_5p_st	miR_2436_5p	CGGCGCAGCUGUCGGGAGGGCG	0.350649	2.07529e-07	3.5138e-05		SNOWBALL_004520_st	EEF2K	-0.324082	1.15062e-08	3.60397e-06		-0.266818	9.413e-05	0.00122752	-37
IP	bta_miR_2436_5p_st	miR_2436_5p	CGGCGCAGCUGUCGGGAGGGCG	0.350649	2.07529e-07	3.5138e-05		SNOWBALL_004782_st	LOC100512773	-0.204752	0.000392	0.00981836		-0.244727	0.00035533	0.00345525	-36.6
IP	bta_miR_2436_5p_st	miR_2436_5p	CGGCGCAGCUGUCGGGAGGGCG	0.350649	2.07529e-07	3.5138e-05		SNOWBALL_004923_st	TRAF7	-0.344679	1.11023e-09	5.51991e-07		-0.305677	6.76928e-06	0.00015337	-32.1
IP	bta_miR_2436_5p_st	miR_2436_5p	CGGCGCAGCUGUCGGGAGGGCG	0.350649	2.07529e-07	3.5138e-05		SNOWBALL_005937_st	CHD7	-0.216839	0.00017013	0.00543954		-0.30601	6.6069e-06	0.00015043	-38.3
IP	bta_miR_2436_5p_st	miR_2436_5p	CGGCGCAGCUGUCGGGAGGGCG	0.350649	2.07529e-07	3.5138e-05		SNOWBALL_007004_st	KRT8	-0.275833	1.44033e-06	0.00015641		-0.314949	3.40717e-06	8.87582e-05	-35.7
IP	bta_miR_2436_5p_st	miR_2436_5p	CGGCGCAGCUGUCGGGAGGGCG	0.350649	2.07529e-07	3.5138e-05		SNOWBALL_009216_st	MAP7D1	-0.270789	2.27033e-06	0.00022125		-0.251187	0.0002439	0.0025802	-37.3
IP	bta_miR_2436_5p_st	miR_2436_5p	CGGCGCAGCUGUCGGGAGGGCG	0.350649	2.07529e-07	3.5138e-05		SNOWBALL_016410_s_st	CAMKK2	-0.416043	8.0824e-14	2.1418e-10		-0.27923	4.23422e-05	0.00065532	-41.1
IP	bta_miR_2436_5p_st	miR_2436_5p	CGGCGCAGCUGUCGGGAGGGCG	0.350649	2.07529e-07	3.5138e-05		SNOWBALL_017954_st	HS6ST1	-0.276046	1.41252e-06	0.00015439		-0.332601	8.63995e-07	2.95344e-05	-41
IP	bta_miR_2436_5p_st	miR_2436_5p	CGGCGCAGCUGUCGGGAGGGCG	0.350649	2.07529e-07	3.5138e-05		SNOWBALL_020054_st	BMX	-0.225445	9.12412e-05	0.00344875		-0.330539	1.01873e-06	3.37018e-05	-35.6
IP	bta_miR_2436_5p_st	miR_2436_5p	CGGCGCAGCUGUCGGGAGGGCG	0.350649	2.07529e-07	3.5138e-05		SNOWBALL_021014_s_st	FDFT1	-0.388506	4.2104e-12	5.49095e-09		-0.362113	7.14171e-08	3.9222e-06	-35
IP	bta_miR_2436_5p_st	miR_2436_5p	CGGCGCAGCUGUCGGGAGGGCG	0.350649	2.07529e-07	3.5138e-05		SNOWBALL_021173_s_st	LOC100154945	-0.363995	1.0552e-10	8.2913e-08		-0.399616	2.04545e-09	2.12192e-07	-34.9
IP	bta_miR_2436_5p_st	miR_2436_5p	CGGCGCAGCUGUCGGGAGGGCG	0.350649	2.07529e-07	3.5138e-05		SNOWBALL_021669_st	ACTG1	-0.281154	8.82384e-07	0.00010748		-0.381852	1.16395e-08	8.87778e-07	-34.3
IP	bta_miR_2436_5p_st	miR_2436_5p	CGGCGCAGCUGUCGGGAGGGCG	0.350649	2.07529e-07	3.5138e-05		SNOWBALL_022573_st	FASN	-0.420322	4.2188e-14	1.2219e-10		-0.241113	0.0004367	0.00405229	-33.4
IP	bta_miR_2436_5p_st	miR_2436_5p	CGGCGCAGCUGUCGGGAGGGCG	0.350649	2.07529e-07	3.5138e-05		SNOWBALL_023800_st	RRBP1	-0.229058	6.97326e-05	0.00284656		-0.407622	9.0282e-10	1.08126e-07	-34.9
IP	bta_miR_2436_5p_st	miR_2436_5p	CGGCGCAGCUGUCGGGAGGGCG	0.350649	2.07529e-07	3.5138e-05		SNOWBALL_024828_s_st	LOC100151800	-0.489333	0	0		-0.379675	1.43039e-08	1.05127e-06	-33.3
IP	bta_miR_2436_5p_st	miR_2436_5p	CGGCGCAGCUGUCGGGAGGGCG	0.350649	2.07529e-07	3.5138e-05		SNOWBALL_025706_st	LOC100154945	-0.34568	9.8649e-10	5.02507e-07		-0.337898	5.62739e-07	2.09121e-05	-34.9
IP	bta_miR_2436_5p_st	miR_2436_5p	CGGCGCAGCUGUCGGGAGGGCG	0.350649	2.07529e-07	3.5138e-05		SNOWBALL_026535_st	TNS3	-0.216947	0.00016882	0.00541357		-0.230772	0.00077459	0.00630199	-36.8
IP	bta_miR_2436_5p_st	miR_2436_5p	CGGCGCAGCUGUCGGGAGGGCG	0.350649	2.07529e-07	3.5138e-05		SNOWBALL_026542_s_st	FDFT1	-0.355382	3.0734e-10	1.98327e-07		-0.333226	8.21758e-07	2.837e-05	-35
IP	bta_miR_2436_5p_st	miR_2436_5p	CGGCGCAGCUGUCGGGAGGGCG	0.350649	2.07529e-07	3.5138e-05		SNOWBALL_028363_st	SH2B3	-0.273848	1.72458e-06	0.00017914		-0.311721	4.33859e-06	0.00010759	-33.1
IP	bta_miR_2436_5p_st	miR_2436_5p	CGGCGCAGCUGUCGGGAGGGCG	0.350649	2.07529e-07	3.5138e-05		SNOWBALL_029440_st	LOC100521591	-0.414559	1.0103e-13	2.5944e-10		-0.289077	2.18538e-05	0.00038884	-33.3
IP	bta_miR_2436_5p_st	miR_2436_5p	CGGCGCAGCUGUCGGGAGGGCG	0.350649	2.07529e-07	3.5138e-05		SNOWBALL_034259_st	AMPD3	-0.243516	2.27727e-05	0.00124807		-0.242969	0.00039297	0.00373482	-37.2
IP	bta_miR_2436_5p_st	miR_2436_5p	CGGCGCAGCUGUCGGGAGGGCG	0.350649	2.07529e-07	3.5138e-05		SNOWBALL_034572_st	YWHAG	-0.333614	3.9837e-09	1.56274e-06		-0.323218	1.81108e-06	5.35027e-05	-39.4
IP	bta_miR_2436_5p_st	miR_2436_5p	CGGCGCAGCUGUCGGGAGGGCG	0.350649	2.07529e-07	3.5138e-05		SNOWBALL_043651_st	SMPD3	-0.232639	5.31953e-05	0.00233982		-0.263818	0.00011353	0.0014218	-36.1
IP	hsa_miR_4634_st	miR_4634	CGGCGCGACCGGCCCGGGG	0.341151	4.59258e-07	6.283e-05		SNOWBALL_000507_s_st	CH242-266P8.1	-0.30819	6.22628e-08	1.386e-05		-0.440669	2.4333e-11	5.34092e-09	-37.9
IP	bta_miR_2885_st	miR_2885	CGGCGGCAGCGCCGGGGCG	0.37232	3.06463e-08	1.016e-05		SNOWBALL_000114_st	TRAF2	-0.242458	2.47753e-05	0.00132773		-0.412647	5.3433e-10	6.99927e-08	-37.2
IP	gga_miR_2127_st	miR_2127	CGGGAGGGGAGGGAGGGCGGG	0.349792	2.23192e-07	3.7011e-05		SNOWBALL_000157_st	PRR13	-0.425066	2.0428e-14	7.1668e-11		-0.376975	1.84309e-08	1.29505e-06	-39.7
IP	ppy_miR_1268_st	miR_1268	CGGGCGUGGUGGUGGGCG	0.369093	4.11151e-08	1.2e-05		SNOWBALL_000114_st	TRAF2	-0.242458	2.47753e-05	0.00132773		-0.37907	1.5142e-08	1.1018e-06	-32.8
IP	ppy_miR_1268_st	miR_1268	CGGGCGUGGUGGUGGGCG	0.369093	4.11151e-08	1.2e-05		SNOWBALL_001514_s_st	GSTZ1	-0.236822	3.85661e-05	0.00183785		-0.323564	1.76317e-06	5.23574e-05	-31.1
IP	ppy_miR_1268_st	miR_1268	CGGGCGUGGUGGUGGGCG	0.369093	4.11151e-08	1.2e-05		SNOWBALL_002180_s_st	ESR1	-0.21484	0.00019595	0.00600064		-0.371202	3.14447e-08	2.00622e-06	-40.2
IP	ppy_miR_1268_st	miR_1268	CGGGCGUGGUGGUGGGCG	0.369093	4.11151e-08	1.2e-05		SNOWBALL_002627_st	ONECUT1	-0.277625	1.2226e-06	0.00013923		-0.413302	4.9871e-10	6.61152e-08	-38.5
IP	ppy_miR_1268_st	miR_1268	CGGGCGUGGUGGUGGGCG	0.369093	4.11151e-08	1.2e-05		SNOWBALL_004294_st	ACTB	-0.244631	2.08281e-05	0.00117139		-0.429126	8.9909e-11	1.59054e-08	-36.6
IP	ppy_miR_1268_st	miR_1268	CGGGCGUGGUGGUGGGCG	0.369093	4.11151e-08	1.2e-05		SNOWBALL_004782_st	LOC100512773	-0.204752	0.000392	0.00981836		-0.312831	3.99377e-06	0.00010071	-32.2
IP	ppy_miR_1268_st	miR_1268	CGGGCGUGGUGGUGGGCG	0.369093	4.11151e-08	1.2e-05		SNOWBALL_004869_st	STUB1	-0.229293	6.85149e-05	0.00281067		-0.36882	3.90838e-08	2.39761e-06	-33.1
IP	ppy_miR_1268_st	miR_1268	CGGGCGUGGUGGUGGGCG	0.369093	4.11151e-08	1.2e-05		SNOWBALL_006674_st	NOTCH2	-0.275059	1.54532e-06	0.00016453		-0.330595	1.01423e-06	3.35827e-05	-32.8
IP	ppy_miR_1268_st	miR_1268	CGGGCGUGGUGGUGGGCG	0.369093	4.11151e-08	1.2e-05		SNOWBALL_006753_s_st	CYP2D6	-0.24869	1.49984e-05	0.00091545		-0.285307	2.82345e-05	0.00047607	-33.1
IP	ppy_miR_1268_st	miR_1268	CGGGCGUGGUGGUGGGCG	0.369093	4.11151e-08	1.2e-05		SNOWBALL_006794_s_st	LOC100152053	-0.281143	8.83221e-07	0.00010753		-0.335666	6.74804e-07	2.42114e-05	-32.3
IP	ppy_miR_1268_st	miR_1268	CGGGCGUGGUGGUGGGCG	0.369093	4.11151e-08	1.2e-05		SNOWBALL_006872_s_st	LOC396904	-0.356468	2.6905e-10	1.79193e-07		-0.41354	4.8632e-10	6.47614e-08	-32.3
IP	ppy_miR_1268_st	miR_1268	CGGGCGUGGUGGUGGGCG	0.369093	4.11151e-08	1.2e-05		SNOWBALL_006903_st	ATF7	-0.235465	4.28345e-05	0.00198949		-0.335934	6.60298e-07	2.37944e-05	-28
IP	ppy_miR_1268_st	miR_1268	CGGGCGUGGUGGUGGGCG	0.369093	4.11151e-08	1.2e-05		SNOWBALL_006913_s_st	TUBA1A	-0.277086	1.28451e-06	0.00014432		-0.429828	8.3151e-11	1.48912e-08	-29.8
IP	ppy_miR_1268_st	miR_1268	CGGGCGUGGUGGUGGGCG	0.369093	4.11151e-08	1.2e-05		SNOWBALL_006999_st	CS	-0.263713	4.23362e-06	0.0003581		-0.37539	2.1365e-08	1.46176e-06	-28.9
IP	ppy_miR_1268_st	miR_1268	CGGGCGUGGUGGUGGGCG	0.369093	4.11151e-08	1.2e-05		SNOWBALL_007004_st	KRT8	-0.275833	1.44033e-06	0.00015641		-0.491285	4.2633e-14	2.6344e-11	-33.5
IP	ppy_miR_1268_st	miR_1268	CGGGCGUGGUGGUGGGCG	0.369093	4.11151e-08	1.2e-05		SNOWBALL_007056_st	TUBA1A	-0.21519	0.00019118	0.00589359		-0.325626	1.50137e-06	4.60063e-05	-29.8
IP	ppy_miR_1268_st	miR_1268	CGGGCGUGGUGGUGGGCG	0.369093	4.11151e-08	1.2e-05		SNOWBALL_008121_st	LSR	-0.251903	1.15189e-05	0.0007517		-0.382624	1.08151e-08	8.35699e-07	-35.5
IP	ppy_miR_1268_st	miR_1268	CGGGCGUGGUGGUGGGCG	0.369093	4.11151e-08	1.2e-05		SNOWBALL_008255_st	PRMT1	-0.210473	0.0002656	0.00746917		-0.34189	4.05185e-07	1.60378e-05	-33.9
IP	ppy_miR_1268_st	miR_1268	CGGGCGUGGUGGUGGGCG	0.369093	4.11151e-08	1.2e-05		SNOWBALL_008357_st	TMEM86B	-0.218551	0.00015059	0.00498211		-0.351657	1.77886e-07	8.24152e-06	-37.2
IP	ppy_miR_1268_st	miR_1268	CGGGCGUGGUGGUGGGCG	0.369093	4.11151e-08	1.2e-05		SNOWBALL_008818_st	NPC1	-0.282395	7.85884e-07	9.86175e-05		-0.271064	7.193e-05	0.00099433	-27.5
IP	ppy_miR_1268_st	miR_1268	CGGGCGUGGUGGUGGGCG	0.369093	4.11151e-08	1.2e-05		SNOWBALL_009216_st	MAP7D1	-0.270789	2.27033e-06	0.00022125		-0.378862	1.54423e-08	1.11983e-06	-31.1
IP	ppy_miR_1268_st	miR_1268	CGGGCGUGGUGGUGGGCG	0.369093	4.11151e-08	1.2e-05		SNOWBALL_010174_st	ACOT4	-0.268303	2.8318e-06	0.0002631		-0.26135	0.00013223	0.00160144	-32
IP	ppy_miR_1268_st	miR_1268	CGGGCGUGGUGGUGGGCG	0.369093	4.11151e-08	1.2e-05		SNOWBALL_012382_st	CRYAB	-0.359728	1.7992e-10	1.28411e-07		-0.437149	3.644e-11	7.48514e-09	-30.3
IP	ppy_miR_1268_st	miR_1268	CGGGCGUGGUGGUGGGCG	0.369093	4.11151e-08	1.2e-05		SNOWBALL_013629_s_st	LOC100516289	-0.217999	0.00015665	0.00513321		-0.314539	3.514e-06	9.09574e-05	-33.2
IP	ppy_miR_1268_st	miR_1268	CGGGCGUGGUGGUGGGCG	0.369093	4.11151e-08	1.2e-05		SNOWBALL_014225_st	C17orf28	-0.227989	7.55429e-05	0.00300726		-0.339986	4.74151e-07	1.82118e-05	-35.4
IP	ppy_miR_1268_st	miR_1268	CGGGCGUGGUGGUGGGCG	0.369093	4.11151e-08	1.2e-05		SNOWBALL_015122_st	SLC16A13	-0.206779	0.00034192	0.00892182		-0.241457	0.00042827	0.00399168	-34.2
IP	ppy_miR_1268_st	miR_1268	CGGGCGUGGUGGUGGGCG	0.369093	4.11151e-08	1.2e-05		SNOWBALL_015527_st	RAB7A	-0.254932	8.95171e-06	0.00062462		-0.374513	2.31753e-08	1.5626e-06	-33.6
IP	ppy_miR_1268_st	miR_1268	CGGGCGUGGUGGUGGGCG	0.369093	4.11151e-08	1.2e-05		SNOWBALL_015729_st	LOC100522573	-0.304423	9.15907e-08	1.89148e-05		-0.434979	4.6628e-11	9.19389e-09	-34
IP	ppy_miR_1268_st	miR_1268	CGGGCGUGGUGGUGGGCG	0.369093	4.11151e-08	1.2e-05		SNOWBALL_016700_s_st	MMAB	-0.367656	6.6341e-11	5.65924e-08		-0.282348	3.4435e-05	0.0005568	-32
IP	ppy_miR_1268_st	miR_1268	CGGGCGUGGUGGUGGGCG	0.369093	4.11151e-08	1.2e-05		SNOWBALL_017312_s_st	SFXN2	-0.348111	7.393e-10	3.986e-07		-0.385996	7.83038e-09	6.40476e-07	-29.1
IP	ppy_miR_1268_st	miR_1268	CGGGCGUGGUGGUGGGCG	0.369093	4.11151e-08	1.2e-05		SNOWBALL_017954_st	HS6ST1	-0.276046	1.41252e-06	0.00015439		-0.38506	8.56803e-09	6.90151e-07	-37.1
IP	ppy_miR_1268_st	miR_1268	CGGGCGUGGUGGUGGGCG	0.369093	4.11151e-08	1.2e-05		SNOWBALL_017969_s_st	TUBA4A	-0.254479	9.29751e-06	0.00064277		-0.348285	2.37097e-07	1.03933e-05	-37.4
IP	ppy_miR_1268_st	miR_1268	CGGGCGUGGUGGUGGGCG	0.369093	4.11151e-08	1.2e-05		SNOWBALL_018784_st	LARP1	-0.225476	9.10335e-05	0.00344462		-0.31405	3.64551e-06	9.36617e-05	-36.2
IP	ppy_miR_1268_st	miR_1268	CGGGCGUGGUGGUGGGCG	0.369093	4.11151e-08	1.2e-05		SNOWBALL_018794_st	MAST4	-0.224643	9.679e-05	0.00359514		-0.339205	5.05615e-07	1.91824e-05	-32.8
IP	ppy_miR_1268_st	miR_1268	CGGGCGUGGUGGUGGGCG	0.369093	4.11151e-08	1.2e-05		SNOWBALL_019457_s_st	VAPB	-0.282585	7.72054e-07	9.72249e-05		-0.308524	5.49622e-06	0.00012992	-39.5
IP	ppy_miR_1268_st	miR_1268	CGGGCGUGGUGGUGGGCG	0.369093	4.11151e-08	1.2e-05		SNOWBALL_019873_st	TNS3	-0.237336	3.7058e-05	0.00178523		-0.407249	9.3828e-10	1.11635e-07	-35
IP	ppy_miR_1268_st	miR_1268	CGGGCGUGGUGGUGGGCG	0.369093	4.11151e-08	1.2e-05		SNOWBALL_020094_s_st	PRRG1	-0.262604	4.66065e-06	0.00038352		-0.418446	2.8852e-10	4.20007e-08	-29.8
IP	ppy_miR_1268_st	miR_1268	CGGGCGUGGUGGUGGGCG	0.369093	4.11151e-08	1.2e-05		SNOWBALL_020126_st	MID1IP1	-0.351912	4.6854e-10	2.77051e-07		-0.442595	1.9472e-11	4.4329e-09	-36.7
IP	ppy_miR_1268_st	miR_1268	CGGGCGUGGUGGUGGGCG	0.369093	4.11151e-08	1.2e-05		SNOWBALL_020364_st	SPRY3	-0.248168	1.565e-05	0.00094548		-0.317518	2.8055e-06	7.594e-05	-30.9
IP	ppy_miR_1268_st	miR_1268	CGGGCGUGGUGGUGGGCG	0.369093	4.11151e-08	1.2e-05		SNOWBALL_020498_s_st	MAMLD1	-0.277617	1.22352e-06	0.00013923		-0.346394	2.78153e-07	1.18322e-05	-25.8
IP	ppy_miR_1268_st	miR_1268	CGGGCGUGGUGGUGGGCG	0.369093	4.11151e-08	1.2e-05		SNOWBALL_020503_s_st	ATP2B3	-0.249937	1.35434e-05	0.0008493		-0.353507	1.51717e-07	7.24071e-06	-35.8
IP	ppy_miR_1268_st	miR_1268	CGGGCGUGGUGGUGGGCG	0.369093	4.11151e-08	1.2e-05		SNOWBALL_020924_st	ITPR1	-0.206755	0.00034245	0.00892836		-0.289799	2.08e-05	0.00037391	-29.5
IP	ppy_miR_1268_st	miR_1268	CGGGCGUGGUGGUGGGCG	0.369093	4.11151e-08	1.2e-05		SNOWBALL_021122_s_st	SEPX1	-0.311863	4.25152e-08	1.01926e-05		-0.387037	7.08217e-09	5.90012e-07	-30.3
IP	ppy_miR_1268_st	miR_1268	CGGGCGUGGUGGUGGGCG	0.369093	4.11151e-08	1.2e-05		SNOWBALL_021173_s_st	LOC100154945	-0.363995	1.0552e-10	8.2913e-08		-0.403546	1.37283e-09	1.52845e-07	-32
IP	ppy_miR_1268_st	miR_1268	CGGGCGUGGUGGUGGGCG	0.369093	4.11151e-08	1.2e-05		SNOWBALL_021442_st	ESR1	-0.291666	3.25124e-07	5.06474e-05		-0.292728	1.69929e-05	0.00031854	-40.2
IP	ppy_miR_1268_st	miR_1268	CGGGCGUGGUGGUGGGCG	0.369093	4.11151e-08	1.2e-05		SNOWBALL_021614_s_st	TIMM50	-0.233802	4.86764e-05	0.00219334		-0.351348	1.82656e-07	8.4178e-06	-33.1
IP	ppy_miR_1268_st	miR_1268	CGGGCGUGGUGGUGGGCG	0.369093	4.11151e-08	1.2e-05		SNOWBALL_021669_st	ACTG1	-0.281154	8.82384e-07	0.00010748		-0.447103	1.1492e-11	2.85193e-09	-36.6
IP	ppy_miR_1268_st	miR_1268	CGGGCGUGGUGGUGGGCG	0.369093	4.11151e-08	1.2e-05		SNOWBALL_021819_st	POR	-0.308998	5.72779e-08	1.297e-05		-0.41291	5.1975e-10	6.84162e-08	-40.4
IP	ppy_miR_1268_st	miR_1268	CGGGCGUGGUGGUGGGCG	0.369093	4.11151e-08	1.2e-05		SNOWBALL_021945_s_st	PCOLCE	-0.223957	0.00010179	0.00372992		-0.352359	1.67478e-07	7.84644e-06	-36
IP	ppy_miR_1268_st	miR_1268	CGGGCGUGGUGGUGGGCG	0.369093	4.11151e-08	1.2e-05		SNOWBALL_021988_s_st	SLC22A17	-0.331967	4.7975e-09	1.82723e-06		-0.365173	5.43388e-08	3.139e-06	-28.5
IP	ppy_miR_1268_st	miR_1268	CGGGCGUGGUGGUGGGCG	0.369093	4.11151e-08	1.2e-05		SNOWBALL_022161_st	LARP1	-0.325526	9.82118e-09	3.20204e-06		-0.26507	0.00010501	0.00133752	-36.2
IP	ppy_miR_1268_st	miR_1268	CGGGCGUGGUGGUGGGCG	0.369093	4.11151e-08	1.2e-05		SNOWBALL_022296_s_st	RRBP1	-0.291189	3.40488e-07	5.2407e-05		-0.255815	0.00018512	0.00208195	-32
IP	ppy_miR_1268_st	miR_1268	CGGGCGUGGUGGUGGGCG	0.369093	4.11151e-08	1.2e-05		SNOWBALL_022573_st	FASN	-0.420322	4.2188e-14	1.2219e-10		-0.252949	0.00021973	0.00237893	-38.6
IP	ppy_miR_1268_st	miR_1268	CGGGCGUGGUGGUGGGCG	0.369093	4.11151e-08	1.2e-05		SNOWBALL_023116_st	LOC100155048	-0.420505	4.13e-14	1.2103e-10		-0.287581	2.42022e-05	0.00042159	-30.9
IP	ppy_miR_1268_st	miR_1268	CGGGCGUGGUGGUGGGCG	0.369093	4.11151e-08	1.2e-05		SNOWBALL_023330_s_st	CDC42	-0.252562	1.09067e-05	0.00072273		-0.389799	5.41543e-09	4.73346e-07	-28.6
IP	ppy_miR_1268_st	miR_1268	CGGGCGUGGUGGUGGGCG	0.369093	4.11151e-08	1.2e-05		SNOWBALL_023334_s_st	LOC100137084	-0.217852	0.0001583	0.00517062		-0.251313	0.00024209	0.00256535	-32.6
IP	ppy_miR_1268_st	miR_1268	CGGGCGUGGUGGUGGGCG	0.369093	4.11151e-08	1.2e-05		SNOWBALL_023800_st	RRBP1	-0.229058	6.97326e-05	0.00284656		-0.316719	2.98091e-06	7.9729e-05	-32
IP	ppy_miR_1268_st	miR_1268	CGGGCGUGGUGGUGGGCG	0.369093	4.11151e-08	1.2e-05		SNOWBALL_024171_st	LOC100510930	-0.215829	0.00018275	0.00572159		-0.308991	5.31063e-06	0.00012643	-31.9
IP	ppy_miR_1268_st	miR_1268	CGGGCGUGGUGGUGGGCG	0.369093	4.11151e-08	1.2e-05		SNOWBALL_025706_st	LOC100154945	-0.34568	9.8649e-10	5.02507e-07		-0.358681	9.67064e-08	5.02346e-06	-32
IP	ppy_miR_1268_st	miR_1268	CGGGCGUGGUGGUGGGCG	0.369093	4.11151e-08	1.2e-05		SNOWBALL_025917_s_st	LOC100393628	-0.216733	0.00017141	0.00546612		-0.231618	0.00073982	0.00608384	-28.5
IP	ppy_miR_1268_st	miR_1268	CGGGCGUGGUGGUGGGCG	0.369093	4.11151e-08	1.2e-05		SNOWBALL_026068_s_st	POR	-0.294043	2.57937e-07	4.24089e-05		-0.292436	1.734e-05	0.00032371	-40.4
IP	ppy_miR_1268_st	miR_1268	CGGGCGUGGUGGUGGGCG	0.369093	4.11151e-08	1.2e-05		SNOWBALL_026094_st	MLEC	-0.269034	2.65408e-06	0.00025118		-0.269192	8.10314e-05	0.00109169	-33.7
IP	ppy_miR_1268_st	miR_1268	CGGGCGUGGUGGUGGGCG	0.369093	4.11151e-08	1.2e-05		SNOWBALL_026535_st	TNS3	-0.216947	0.00016882	0.00541357		-0.300179	1.006e-05	0.00021008	-35
IP	ppy_miR_1268_st	miR_1268	CGGGCGUGGUGGUGGGCG	0.369093	4.11151e-08	1.2e-05		SNOWBALL_026616_s_st	LIMA1	-0.225583	9.03171e-05	0.00342317		-0.323383	1.78809e-06	5.29545e-05	-32.6
IP	ppy_miR_1268_st	miR_1268	CGGGCGUGGUGGUGGGCG	0.369093	4.11151e-08	1.2e-05		SNOWBALL_027759_st	DHCR7	-0.436762	3.1086e-15	1.6132e-11		-0.393363	3.81719e-09	3.54823e-07	-33.2
IP	ppy_miR_1268_st	miR_1268	CGGGCGUGGUGGUGGGCG	0.369093	4.11151e-08	1.2e-05		SNOWBALL_028323_st	TMCC1	-0.304571	9.02142e-08	1.86951e-05		-0.336249	6.43645e-07	2.33089e-05	-27.3
IP	ppy_miR_1268_st	miR_1268	CGGGCGUGGUGGUGGGCG	0.369093	4.11151e-08	1.2e-05		SNOWBALL_028363_st	SH2B3	-0.273848	1.72458e-06	0.00017914		-0.331477	9.4536e-07	3.174e-05	-33.7
IP	ppy_miR_1268_st	miR_1268	CGGGCGUGGUGGUGGGCG	0.369093	4.11151e-08	1.2e-05		SNOWBALL_028904_st	LOC100522745	-0.270835	2.2611e-06	0.00022061		-0.305539	6.83754e-06	0.0001546	-32.6
IP	ppy_miR_1268_st	miR_1268	CGGGCGUGGUGGUGGGCG	0.369093	4.11151e-08	1.2e-05		SNOWBALL_030457_st	LDLRAP1	-0.238809	3.30361e-05	0.00164022		-0.259504	0.00014805	0.00174911	-32.7
IP	ppy_miR_1268_st	miR_1268	CGGGCGUGGUGGUGGGCG	0.369093	4.11151e-08	1.2e-05		SNOWBALL_033627_st	MLEC	-0.247502	1.65212e-05	0.00098475		-0.302113	8.75979e-06	0.00018823	-33.7
IP	ppy_miR_1268_st	miR_1268	CGGGCGUGGUGGUGGGCG	0.369093	4.11151e-08	1.2e-05		SNOWBALL_033983_st	NUP210	-0.222734	0.00011132	0.00398325		-0.308061	5.6867e-06	0.00013349	-34
IP	ppy_miR_1268_st	miR_1268	CGGGCGUGGUGGUGGGCG	0.369093	4.11151e-08	1.2e-05		SNOWBALL_034477_st	PB103351.00.0	-0.215386	0.00018855	0.00584295		-0.238448	0.00050742	0.00455087	-32
IP	ppy_miR_1268_st	miR_1268	CGGGCGUGGUGGUGGGCG	0.369093	4.11151e-08	1.2e-05		SNOWBALL_034599_st	LOC100153512	-0.278863	1.09099e-06	0.00012717		-0.382751	1.06856e-08	8.27488e-07	-28.2
IP	ppy_miR_1268_st	miR_1268	CGGGCGUGGUGGUGGGCG	0.369093	4.11151e-08	1.2e-05		SNOWBALL_036200_st	MAMLD1	-0.267185	3.12516e-06	0.00028369		-0.390462	5.07615e-09	4.48689e-07	-25.8
IP	ppy_miR_1268_st	miR_1268	CGGGCGUGGUGGUGGGCG	0.369093	4.11151e-08	1.2e-05		SNOWBALL_039925_st	CAPNS1	-0.204574	0.00039671	0.00990024		-0.372949	2.67812e-08	1.75951e-06	-32.2
IP	ppy_miR_1268_st	miR_1268	CGGGCGUGGUGGUGGGCG	0.369093	4.11151e-08	1.2e-05		SNOWBALL_040175_st	TTC7B	-0.320885	1.62891e-08	4.76226e-06		-0.381125	1.24713e-08	9.39135e-07	-30.9
IP	ppy_miR_1268_st	miR_1268	CGGGCGUGGUGGUGGGCG	0.369093	4.11151e-08	1.2e-05		SNOWBALL_040839_st	LMNB2	-0.241808	2.60862e-05	0.00137404		-0.21196	0.00206319	0.013327	-35.3
IP	ppy_miR_1268_st	miR_1268	CGGGCGUGGUGGUGGGCG	0.369093	4.11151e-08	1.2e-05		SNOWBALL_047600_st	GGA1	-0.254007	9.67192e-06	0.00066204		-0.390515	5.04996e-09	4.46837e-07	-33.8
IP	hsa_miR_1268_st	miR_1268	CGGGCGUGGUGGUGGGGG	0.432253	7.048e-11	3.08548e-07		SNOWBALL_000114_st	TRAF2	-0.242458	2.47753e-05	0.00132773		-0.378023	1.67075e-08	1.19465e-06	-33.7
IP	oan_miR_1408_st	miR_1408	CGGGGAGGGAGGGUGGUG	0.273355	6.4702e-05	0.00259151		SNOWBALL_000101_s_st	AMBP	-0.209458	0.00028481	0.00784073		-0.267709	8.9e-05	0.0011749	-31
IP	oan_miR_1408_st	miR_1408	CGGGGAGGGAGGGUGGUG	0.273355	6.4702e-05	0.00259151		SNOWBALL_000114_st	TRAF2	-0.242458	2.47753e-05	0.00132773		-0.286294	2.64122e-05	0.00045156	-32.6
IP	oan_miR_1408_st	miR_1408	CGGGGAGGGAGGGUGGUG	0.273355	6.4702e-05	0.00259151		SNOWBALL_000882_st	PRKAB2	-0.303181	1.03896e-07	2.08034e-05		-0.255772	0.0001856	0.00208613	-35.3
IP	oan_miR_1408_st	miR_1408	CGGGGAGGGAGGGUGGUG	0.273355	6.4702e-05	0.00259151		SNOWBALL_000910_st	TAB1	-0.279811	9.99486e-07	0.0001188		-0.295239	1.42641e-05	0.0002772	-33.4
IP	oan_miR_1408_st	miR_1408	CGGGGAGGGAGGGUGGUG	0.273355	6.4702e-05	0.00259151		SNOWBALL_000983_st	IRF3	-0.28671	5.23218e-07	7.3095e-05		-0.351708	1.77107e-07	8.21197e-06	-34.5
IP	oan_miR_1408_st	miR_1408	CGGGGAGGGAGGGUGGUG	0.273355	6.4702e-05	0.00259151		SNOWBALL_001115_s_st	TUBB_1	-0.258225	6.78167e-06	0.00050365		-0.39546	3.10106e-09	2.98998e-07	-29.1
IP	oan_miR_1408_st	miR_1408	CGGGGAGGGAGGGUGGUG	0.273355	6.4702e-05	0.00259151		SNOWBALL_001345_st	RNF5	-0.285157	6.06164e-07	8.13959e-05		-0.328629	1.18549e-06	3.80565e-05	-34.5
IP	oan_miR_1408_st	miR_1408	CGGGGAGGGAGGGUGGUG	0.273355	6.4702e-05	0.00259151		SNOWBALL_001452_st	MAPK14	-0.282775	7.58419e-07	9.61886e-05		-0.318063	2.69158e-06	7.34672e-05	-31.9
IP	oan_miR_1408_st	miR_1408	CGGGGAGGGAGGGUGGUG	0.273355	6.4702e-05	0.00259151		SNOWBALL_001472_st	ANPEP	-0.230426	6.2916e-05	0.00264234		-0.394654	3.35928e-09	3.19351e-07	-36.6
IP	oan_miR_1408_st	miR_1408	CGGGGAGGGAGGGUGGUG	0.273355	6.4702e-05	0.00259151		SNOWBALL_001502_s_st	ARRDC4	-0.300034	1.42598e-07	2.66066e-05		-0.260029	0.00014338	0.00170596	-33.2
IP	oan_miR_1408_st	miR_1408	CGGGGAGGGAGGGUGGUG	0.273355	6.4702e-05	0.00259151		SNOWBALL_001503_s_st	ARRDC4	-0.306551	7.36974e-08	1.59388e-05		-0.296396	1.31517e-05	0.00025986	-33.2
IP	oan_miR_1408_st	miR_1408	CGGGGAGGGAGGGUGGUG	0.273355	6.4702e-05	0.00259151		SNOWBALL_001514_s_st	GSTZ1	-0.236822	3.85661e-05	0.00183785		-0.369836	3.563e-08	2.22305e-06	-26.9
IP	oan_miR_1408_st	miR_1408	CGGGGAGGGAGGGUGGUG	0.273355	6.4702e-05	0.00259151		SNOWBALL_001550_st	DGAT2	-0.311412	4.45669e-08	1.05324e-05		-0.307426	5.95747e-06	0.00013851	-36.2
IP	oan_miR_1408_st	miR_1408	CGGGGAGGGAGGGUGGUG	0.273355	6.4702e-05	0.00259151		SNOWBALL_001976_st	NSDHL	-0.373056	3.3096e-11	3.22026e-08		-0.417005	3.3666e-10	4.77526e-08	-33.8
IP	oan_miR_1408_st	miR_1408	CGGGGAGGGAGGGUGGUG	0.273355	6.4702e-05	0.00259151		SNOWBALL_001978_st	NSDHL	-0.349715	6.103e-10	3.4316e-07		-0.416204	3.6666e-10	5.12405e-08	-33.8
IP	oan_miR_1408_st	miR_1408	CGGGGAGGGAGGGUGGUG	0.273355	6.4702e-05	0.00259151		SNOWBALL_002719_st	LOC100517624	-0.219364	0.00014206	0.00477869		-0.210499	0.00221895	0.0140838	-29.2
IP	oan_miR_1408_st	miR_1408	CGGGGAGGGAGGGUGGUG	0.273355	6.4702e-05	0.00259151		SNOWBALL_003439_s_st	MEGF9	-0.308502	6.02921e-08	1.35543e-05		-0.241699	0.00042243	0.00394952	-28.7
IP	oan_miR_1408_st	miR_1408	CGGGGAGGGAGGGUGGUG	0.273355	6.4702e-05	0.00259151		SNOWBALL_003603_s_st	PTGES2	-0.276981	1.29689e-06	0.00014519		-0.322897	1.8568e-06	5.45843e-05	-37.2
IP	oan_miR_1408_st	miR_1408	CGGGGAGGGAGGGUGGUG	0.273355	6.4702e-05	0.00259151		SNOWBALL_003622_s_st	EDF1	-0.207279	0.0003305	0.00869777		-0.417952	3.0421e-10	4.38905e-08	-35.5
IP	oan_miR_1408_st	miR_1408	CGGGGAGGGAGGGUGGUG	0.273355	6.4702e-05	0.00259151		SNOWBALL_003833_st	AKAP2	-0.352881	4.1673e-10	2.5073e-07		-0.42849	9.6487e-11	1.68706e-08	-30.7
IP	oan_miR_1408_st	miR_1408	CGGGGAGGGAGGGUGGUG	0.273355	6.4702e-05	0.00259151		SNOWBALL_004294_st	ACTB	-0.244631	2.08281e-05	0.00117139		-0.211391	0.00212261	0.0136176	-32.2
IP	oan_miR_1408_st	miR_1408	CGGGGAGGGAGGGUGGUG	0.273355	6.4702e-05	0.00259151		SNOWBALL_004358_st	AGFG2	-0.216382	0.00017573	0.00556602		-0.243788	0.000375	0.00360201	-32.3
IP	oan_miR_1408_st	miR_1408	CGGGGAGGGAGGGUGGUG	0.273355	6.4702e-05	0.00259151		SNOWBALL_004520_st	EEF2K	-0.324082	1.15062e-08	3.60397e-06		-0.269108	8.14629e-05	0.00109623	-29.9
IP	oan_miR_1408_st	miR_1408	CGGGGAGGGAGGGUGGUG	0.273355	6.4702e-05	0.00259151		SNOWBALL_004554_st	AUTS2	-0.221329	0.00012329	0.00429559		-0.190492	0.00573196	0.028814	-36.4
IP	oan_miR_1408_st	miR_1408	CGGGGAGGGAGGGUGGUG	0.273355	6.4702e-05	0.00259151		SNOWBALL_004665_s_st	HN1L	-0.30609	7.7261e-08	1.652e-05		-0.360667	8.11802e-08	4.3558e-06	-36.9
IP	oan_miR_1408_st	miR_1408	CGGGGAGGGAGGGUGGUG	0.273355	6.4702e-05	0.00259151		SNOWBALL_005494_st	GALM	-0.243972	2.19569e-05	0.0012138		-0.312404	4.12319e-06	0.00010331	-26
IP	oan_miR_1408_st	miR_1408	CGGGGAGGGAGGGUGGUG	0.273355	6.4702e-05	0.00259151		SNOWBALL_005496_st	PCGF1	-0.245874	1.88471e-05	0.00109076		-0.258703	0.00015545	0.00181713	-36.2
IP	oan_miR_1408_st	miR_1408	CGGGGAGGGAGGGUGGUG	0.273355	6.4702e-05	0.00259151		SNOWBALL_005865_st	RUSC1	-0.290962	3.48049e-07	5.3072e-05		-0.320204	2.28528e-06	6.44576e-05	-27.9
IP	oan_miR_1408_st	miR_1408	CGGGGAGGGAGGGUGGUG	0.273355	6.4702e-05	0.00259151		SNOWBALL_005897_st	TAGLN2	-0.251316	1.209e-05	0.00078146		-0.275628	5.36038e-05	0.00078907	-33.5
IP	oan_miR_1408_st	miR_1408	CGGGGAGGGAGGGUGGUG	0.273355	6.4702e-05	0.00259151		SNOWBALL_006056_st	HAX1	-0.229322	6.83661e-05	0.00280549		-0.287679	2.404e-05	0.00041936	-30.7
IP	oan_miR_1408_st	miR_1408	CGGGGAGGGAGGGUGGUG	0.273355	6.4702e-05	0.00259151		SNOWBALL_006146_st	MRPL24	-0.2069	0.00033911	0.00886988		-0.253176	0.00021679	0.00235417	-32.4
IP	oan_miR_1408_st	miR_1408	CGGGGAGGGAGGGUGGUG	0.273355	6.4702e-05	0.00259151		SNOWBALL_006149_st	PKLR	-0.249427	1.412e-05	0.00087564		-0.224597	0.00107789	0.00812099	-32.8
IP	oan_miR_1408_st	miR_1408	CGGGGAGGGAGGGUGGUG	0.273355	6.4702e-05	0.00259151		SNOWBALL_006309_st	HFE2	-0.294748	2.40734e-07	4.019e-05		-0.296707	1.28672e-05	0.00025539	-35.8
IP	oan_miR_1408_st	miR_1408	CGGGGAGGGAGGGUGGUG	0.273355	6.4702e-05	0.00259151		SNOWBALL_006458_st	RHOA	-0.439381	2.2204e-15	1.257e-11		-0.38737	6.85758e-09	5.74701e-07	-32.9
IP	oan_miR_1408_st	miR_1408	CGGGGAGGGAGGGUGGUG	0.273355	6.4702e-05	0.00259151		SNOWBALL_006674_st	NOTCH2	-0.275059	1.54532e-06	0.00016453		-0.354379	1.40716e-07	6.81373e-06	-30.7
IP	oan_miR_1408_st	miR_1408	CGGGGAGGGAGGGUGGUG	0.273355	6.4702e-05	0.00259151		SNOWBALL_006790_st	H1F0	-0.270789	2.27036e-06	0.00022125		-0.213087	0.00194998	0.0127672	-31.2
IP	oan_miR_1408_st	miR_1408	CGGGGAGGGAGGGUGGUG	0.273355	6.4702e-05	0.00259151		SNOWBALL_006794_s_st	LOC100152053	-0.281143	8.83221e-07	0.00010753		-0.29591	1.36082e-05	0.00026699	-29.5
IP	oan_miR_1408_st	miR_1408	CGGGGAGGGAGGGUGGUG	0.273355	6.4702e-05	0.00259151		SNOWBALL_006903_st	ATF7	-0.235465	4.28345e-05	0.00198949		-0.355412	1.2866e-07	6.33661e-06	-32.5
IP	oan_miR_1408_st	miR_1408	CGGGGAGGGAGGGUGGUG	0.273355	6.4702e-05	0.00259151		SNOWBALL_006988_s_st	MYL6	-0.276551	1.34889e-06	0.00014917		-0.335236	6.98767e-07	2.49e-05	-27.8
IP	oan_miR_1408_st	miR_1408	CGGGGAGGGAGGGUGGUG	0.273355	6.4702e-05	0.00259151		SNOWBALL_007004_st	KRT8	-0.275833	1.44033e-06	0.00015641		-0.364046	6.01104e-08	3.40793e-06	-34.9
IP	oan_miR_1408_st	miR_1408	CGGGGAGGGAGGGUGGUG	0.273355	6.4702e-05	0.00259151		SNOWBALL_007128_st	KIAA1467	-0.27752	1.23437e-06	0.00014027		-0.31687	2.94688e-06	7.90032e-05	-30.5
IP	oan_miR_1408_st	miR_1408	CGGGGAGGGAGGGUGGUG	0.273355	6.4702e-05	0.00259151		SNOWBALL_007197_st	TPI1	-0.367029	7.1863e-11	5.96674e-08		-0.415136	4.1075e-10	5.62812e-08	-34
IP	oan_miR_1408_st	miR_1408	CGGGGAGGGAGGGUGGUG	0.273355	6.4702e-05	0.00259151		SNOWBALL_007228_st	COPS7A	-0.239288	3.182e-05	0.00159571		-0.444185	1.6182e-11	3.79901e-09	-37.2
IP	oan_miR_1408_st	miR_1408	CGGGGAGGGAGGGUGGUG	0.273355	6.4702e-05	0.00259151		SNOWBALL_007700_st	MIOX	-0.244999	2.02218e-05	0.0011487		-0.261748	0.00012902	0.0015712	-28.3
IP	oan_miR_1408_st	miR_1408	CGGGGAGGGAGGGUGGUG	0.273355	6.4702e-05	0.00259151		SNOWBALL_008121_st	LSR	-0.251903	1.15189e-05	0.0007517		-0.3593	9.15824e-08	4.80617e-06	-32.5
IP	oan_miR_1408_st	miR_1408	CGGGGAGGGAGGGUGGUG	0.273355	6.4702e-05	0.00259151		SNOWBALL_008255_st	PRMT1	-0.210473	0.0002656	0.00746917		-0.270058	7.66934e-05	0.00104563	-39
IP	oan_miR_1408_st	miR_1408	CGGGGAGGGAGGGUGGUG	0.273355	6.4702e-05	0.00259151		SNOWBALL_008357_st	TMEM86B	-0.218551	0.00015059	0.00498211		-0.453306	5.4934e-12	1.53851e-09	-32.8
IP	oan_miR_1408_st	miR_1408	CGGGGAGGGAGGGUGGUG	0.273355	6.4702e-05	0.00259151		SNOWBALL_008457_st	CIC	-0.212339	0.0002334	0.00681901		-0.236795	0.00055643	0.00488637	-32.2
IP	oan_miR_1408_st	miR_1408	CGGGGAGGGAGGGUGGUG	0.273355	6.4702e-05	0.00259151		SNOWBALL_008461_s_st	IRF3	-0.217872	0.00015807	0.00516556		-0.314671	3.47921e-06	9.02418e-05	-34.5
IP	oan_miR_1408_st	miR_1408	CGGGGAGGGAGGGUGGUG	0.273355	6.4702e-05	0.00259151		SNOWBALL_008490_st	FOXA3	-0.317687	2.29716e-08	6.32263e-06		-0.218732	0.00146351	0.010261	-31.8
IP	oan_miR_1408_st	miR_1408	CGGGGAGGGAGGGUGGUG	0.273355	6.4702e-05	0.00259151		SNOWBALL_008625_st	KIAA0467	-0.281076	8.88756e-07	0.00010799		-0.294637	1.48776e-05	0.00028667	-31
IP	oan_miR_1408_st	miR_1408	CGGGGAGGGAGGGUGGUG	0.273355	6.4702e-05	0.00259151		SNOWBALL_008799_st	MED8	-0.218773	0.00014822	0.00492647		-0.206001	0.00276775	0.0166519	-29.3
IP	oan_miR_1408_st	miR_1408	CGGGGAGGGAGGGUGGUG	0.273355	6.4702e-05	0.00259151		SNOWBALL_008945_st	CYP4A21	-0.40624	3.4439e-13	6.9181e-10		-0.378781	1.55592e-08	1.1269e-06	-29.1
IP	oan_miR_1408_st	miR_1408	CGGGGAGGGAGGGUGGUG	0.273355	6.4702e-05	0.00259151		SNOWBALL_008946_st	PTPREPTPRS	-0.262062	4.88367e-06	0.00039663		-0.351498	1.80325e-07	8.33167e-06	-34.4
IP	oan_miR_1408_st	miR_1408	CGGGGAGGGAGGGUGGUG	0.273355	6.4702e-05	0.00259151		SNOWBALL_009015_s_st	CYP4A24	-0.280026	9.79759e-07	0.00011705		-0.423681	1.6375e-10	2.62214e-08	-29.1
IP	oan_miR_1408_st	miR_1408	CGGGGAGGGAGGGUGGUG	0.273355	6.4702e-05	0.00259151		SNOWBALL_009112_st	AHDC1	-0.226823	8.2389e-05	0.0032066		-0.180598	0.00887644	0.0399448	-26.3
IP	oan_miR_1408_st	miR_1408	CGGGGAGGGAGGGUGGUG	0.273355	6.4702e-05	0.00259151		SNOWBALL_009153_s_st	LOC100526057	-0.370681	4.5011e-11	4.18349e-08		-0.363989	6.04166e-08	3.42215e-06	-29.1
IP	oan_miR_1408_st	miR_1408	CGGGGAGGGAGGGUGGUG	0.273355	6.4702e-05	0.00259151		SNOWBALL_009190_st	MAN1C1	-0.357085	2.4941e-10	1.67453e-07		-0.30498	7.12089e-06	0.00015967	-37.7
IP	oan_miR_1408_st	miR_1408	CGGGGAGGGAGGGUGGUG	0.273355	6.4702e-05	0.00259151		SNOWBALL_009216_st	MAP7D1	-0.270789	2.27033e-06	0.00022125		-0.313577	3.77708e-06	9.63319e-05	-35.4
IP	oan_miR_1408_st	miR_1408	CGGGGAGGGAGGGUGGUG	0.273355	6.4702e-05	0.00259151		SNOWBALL_009294_st	PGD	-0.264521	3.94646e-06	0.0003393		-0.368191	4.13816e-08	2.51266e-06	-32
IP	oan_miR_1408_st	miR_1408	CGGGGAGGGAGGGUGGUG	0.273355	6.4702e-05	0.00259151		SNOWBALL_009344_st	LOC100523067	-0.377813	1.7744e-11	1.91336e-08		-0.337996	5.58241e-07	2.07762e-05	-33.6
IP	oan_miR_1408_st	miR_1408	CGGGGAGGGAGGGUGGUG	0.273355	6.4702e-05	0.00259151		SNOWBALL_009376_s_st	PTPREPTPRS	-0.316452	2.62042e-08	7.04881e-06		-0.32696	1.35227e-06	4.231e-05	-34.4
IP	oan_miR_1408_st	miR_1408	CGGGGAGGGAGGGUGGUG	0.273355	6.4702e-05	0.00259151		SNOWBALL_009537_st	ALDH5A1	-0.212211	0.0002355	0.00686655		-0.241642	0.0004238	0.00395947	-33.1
IP	oan_miR_1408_st	miR_1408	CGGGGAGGGAGGGUGGUG	0.273355	6.4702e-05	0.00259151		SNOWBALL_009547_st	GMPR	-0.274456	1.63227e-06	0.00017174		-0.418493	2.8709e-10	4.18311e-08	-30.2
IP	oan_miR_1408_st	miR_1408	CGGGGAGGGAGGGUGGUG	0.273355	6.4702e-05	0.00259151		SNOWBALL_009828_st	TUBB	-0.339663	1.9935e-09	9.01202e-07		-0.346573	2.74002e-07	1.16889e-05	-29.1
IP	oan_miR_1408_st	miR_1408	CGGGGAGGGAGGGUGGUG	0.273355	6.4702e-05	0.00259151		SNOWBALL_010344_st	UBL7	0.226705	8.31155e-05	0.00322681		-0.200327	0.00363448	0.0204612	-31.9
IP	oan_miR_1408_st	miR_1408	CGGGGAGGGAGGGUGGUG	0.273355	6.4702e-05	0.00259151		SNOWBALL_010803_st	FOXA1	-0.279194	1.05818e-06	0.00012421		-0.299828	1.03147e-05	0.0002143	-31.9
IP	oan_miR_1408_st	miR_1408	CGGGGAGGGAGGGUGGUG	0.273355	6.4702e-05	0.00259151		SNOWBALL_010833_st	C14orf4	-0.207832	0.0003183	0.00846613		-0.342344	3.90195e-07	1.55574e-05	-31
IP	oan_miR_1408_st	miR_1408	CGGGGAGGGAGGGUGGUG	0.273355	6.4702e-05	0.00259151		SNOWBALL_010958_st	SLC28A1	-0.20824	0.00030957	0.00829629		-0.19015	0.00582117	0.0291507	-32.7
IP	oan_miR_1408_st	miR_1408	CGGGGAGGGAGGGUGGUG	0.273355	6.4702e-05	0.00259151		SNOWBALL_011567_st	SHROOM3	-0.394845	1.7502e-12	2.6421e-09		-0.412197	5.6019e-10	7.27962e-08	-31.5
IP	oan_miR_1408_st	miR_1408	CGGGGAGGGAGGGUGGUG	0.273355	6.4702e-05	0.00259151		SNOWBALL_012177_st	STARD10	-0.288233	4.52445e-07	6.51819e-05		-0.400347	1.90003e-09	1.99769e-07	-35.5
IP	oan_miR_1408_st	miR_1408	CGGGGAGGGAGGGUGGUG	0.273355	6.4702e-05	0.00259151		SNOWBALL_012260_st	KCTD14	-0.217873	0.00015806	0.00516556		-0.275646	5.354e-05	0.00078834	-27.6
IP	oan_miR_1408_st	miR_1408	CGGGGAGGGAGGGUGGUG	0.273355	6.4702e-05	0.00259151		SNOWBALL_012262_st	TSKU	-0.469943	0	0		-0.347927	2.44405e-07	1.06524e-05	-33.7
IP	oan_miR_1408_st	miR_1408	CGGGGAGGGAGGGUGGUG	0.273355	6.4702e-05	0.00259151		SNOWBALL_012844_st	DCPS	-0.358922	1.9882e-10	1.38725e-07		-0.375004	2.21446e-08	1.50551e-06	-31.7
IP	oan_miR_1408_st	miR_1408	CGGGGAGGGAGGGUGGUG	0.273355	6.4702e-05	0.00259151		SNOWBALL_013629_s_st	LOC100516289	-0.217999	0.00015665	0.00513321		-0.236246	0.00057367	0.00500281	-34.8
IP	oan_miR_1408_st	miR_1408	CGGGGAGGGAGGGUGGUG	0.273355	6.4702e-05	0.00259151		SNOWBALL_014225_st	C17orf28	-0.227989	7.55429e-05	0.00300726		-0.351255	1.84121e-07	8.47211e-06	-30.9
IP	oan_miR_1408_st	miR_1408	CGGGGAGGGAGGGUGGUG	0.273355	6.4702e-05	0.00259151		SNOWBALL_014419_st	ACLY	-0.330906	5.4045e-09	2.00616e-06		-0.227792	0.00090953	0.00712913	-32.1
IP	oan_miR_1408_st	miR_1408	CGGGGAGGGAGGGUGGUG	0.273355	6.4702e-05	0.00259151		SNOWBALL_014441_st	DHRS11	-0.300266	1.39328e-07	2.61728e-05		-0.299426	1.06145e-05	0.0002192	-34.5
IP	oan_miR_1408_st	miR_1408	CGGGGAGGGAGGGUGGUG	0.273355	6.4702e-05	0.00259151		SNOWBALL_014704_s_st	ACLY	-0.308424	6.07804e-08	1.36272e-05		-0.225803	0.00101125	0.00773331	-32.1
IP	oan_miR_1408_st	miR_1408	CGGGGAGGGAGGGUGGUG	0.273355	6.4702e-05	0.00259151		SNOWBALL_014966_st	KIF1C	-0.294409	2.48866e-07	4.13247e-05		-0.273065	6.327e-05	0.00089893	-35.1
IP	oan_miR_1408_st	miR_1408	CGGGGAGGGAGGGUGGUG	0.273355	6.4702e-05	0.00259151		SNOWBALL_015122_st	SLC16A13	-0.206779	0.00034192	0.00892182		-0.295084	1.442e-05	0.00027964	-28.5
IP	oan_miR_1408_st	miR_1408	CGGGGAGGGAGGGUGGUG	0.273355	6.4702e-05	0.00259151		SNOWBALL_015330_s_st	SLC26A6	-0.239454	3.14085e-05	0.00157807		-0.246918	0.00031311	0.00313246	-30.8
IP	oan_miR_1408_st	miR_1408	CGGGGAGGGAGGGUGGUG	0.273355	6.4702e-05	0.00259151		SNOWBALL_015527_st	RAB7A	-0.254932	8.95171e-06	0.00062462		-0.261044	0.00013473	0.00162494	-39.4
IP	oan_miR_1408_st	miR_1408	CGGGGAGGGAGGGUGGUG	0.273355	6.4702e-05	0.00259151		SNOWBALL_015547_st	C1orf144	-0.338123	2.38117e-09	1.03693e-06		-0.255024	0.00019413	0.00216037	-33.6
IP	oan_miR_1408_st	miR_1408	CGGGGAGGGAGGGUGGUG	0.273355	6.4702e-05	0.00259151		SNOWBALL_015699_st	BHLHE40	-0.267773	2.96743e-06	0.00027285		-0.265168	0.00010438	0.00133118	-29.8
IP	oan_miR_1408_st	miR_1408	CGGGGAGGGAGGGUGGUG	0.273355	6.4702e-05	0.00259151		SNOWBALL_015729_st	LOC100522573	-0.304423	9.15907e-08	1.89148e-05		-0.361488	7.54878e-08	4.10346e-06	-35.6
IP	oan_miR_1408_st	miR_1408	CGGGGAGGGAGGGUGGUG	0.273355	6.4702e-05	0.00259151		SNOWBALL_016442_s_st	SH2B3	-0.256253	8.01193e-06	0.00057347		-0.310834	4.63401e-06	0.0001134	-35.3
IP	oan_miR_1408_st	miR_1408	CGGGGAGGGAGGGUGGUG	0.273355	6.4702e-05	0.00259151		SNOWBALL_016443_st	SCARB1	-0.306219	7.62521e-08	1.636e-05		-0.253115	0.00021757	0.00236079	-35
IP	oan_miR_1408_st	miR_1408	CGGGGAGGGAGGGUGGUG	0.273355	6.4702e-05	0.00259151		SNOWBALL_016467_s_st	LOC100521338	-0.366968	7.242e-11	5.99302e-08		-0.214378	0.00182725	0.012152	-35
IP	oan_miR_1408_st	miR_1408	CGGGGAGGGAGGGUGGUG	0.273355	6.4702e-05	0.00259151		SNOWBALL_016506_s_st	SCARB1	-0.352838	4.189e-10	2.50903e-07		-0.217716	0.00154187	0.0106774	-35
IP	oan_miR_1408_st	miR_1408	CGGGGAGGGAGGGUGGUG	0.273355	6.4702e-05	0.00259151		SNOWBALL_017312_s_st	SFXN2	-0.348111	7.393e-10	3.986e-07		-0.318353	2.63281e-06	7.21832e-05	-32
IP	oan_miR_1408_st	miR_1408	CGGGGAGGGAGGGUGGUG	0.273355	6.4702e-05	0.00259151		SNOWBALL_017375_s_st	PRDX3	-0.266997	3.17732e-06	0.00028644		-0.220037	0.00136814	0.00974706	-37.5
IP	oan_miR_1408_st	miR_1408	CGGGGAGGGAGGGUGGUG	0.273355	6.4702e-05	0.00259151		SNOWBALL_017732_st	MARCO	-0.295238	2.29433e-07	3.872e-05		-0.299758	1.03662e-05	0.00021515	-29.2
IP	oan_miR_1408_st	miR_1408	CGGGGAGGGAGGGUGGUG	0.273355	6.4702e-05	0.00259151		SNOWBALL_017954_st	HS6ST1	-0.276046	1.41252e-06	0.00015439		-0.313435	3.81747e-06	9.71544e-05	-25.6
IP	oan_miR_1408_st	miR_1408	CGGGGAGGGAGGGUGGUG	0.273355	6.4702e-05	0.00259151		SNOWBALL_018784_st	LARP1	-0.225476	9.10335e-05	0.00344462		-0.263437	0.00011624	0.00144833	-32.2
IP	oan_miR_1408_st	miR_1408	CGGGGAGGGAGGGUGGUG	0.273355	6.4702e-05	0.00259151		SNOWBALL_018794_st	MAST4	-0.224643	9.679e-05	0.00359514		-0.329761	1.0838e-06	3.541e-05	-29.6
IP	oan_miR_1408_st	miR_1408	CGGGGAGGGAGGGUGGUG	0.273355	6.4702e-05	0.00259151		SNOWBALL_018946_st	LOC100523520	-0.289208	4.12097e-07	6.03819e-05		-0.374697	2.27847e-08	1.54082e-06	-34.4
IP	oan_miR_1408_st	miR_1408	CGGGGAGGGAGGGUGGUG	0.273355	6.4702e-05	0.00259151		SNOWBALL_019158_st	ASXL1	-0.217188	0.00016596	0.00534815		-0.285223	2.83953e-05	0.00047819	-35.1
IP	oan_miR_1408_st	miR_1408	CGGGGAGGGAGGGUGGUG	0.273355	6.4702e-05	0.00259151		SNOWBALL_019244_s_st	LOC654323	-0.262223	4.81622e-06	0.00039278		-0.3492	2.19391e-07	9.76159e-06	-36.7
IP	oan_miR_1408_st	miR_1408	CGGGGAGGGAGGGUGGUG	0.273355	6.4702e-05	0.00259151		SNOWBALL_019246_s_st	ACSS2	-0.442368	1.3323e-15	8.2964e-12		-0.192971	0.00511999	0.0264756	-33.5
IP	oan_miR_1408_st	miR_1408	CGGGGAGGGAGGGUGGUG	0.273355	6.4702e-05	0.00259151		SNOWBALL_019375_st	HNF4A	-0.420816	3.908e-14	1.1589e-10		-0.271696	6.90826e-05	0.00096328	-29.5
IP	oan_miR_1408_st	miR_1408	CGGGGAGGGAGGGUGGUG	0.273355	6.4702e-05	0.00259151		SNOWBALL_019873_st	TNS3	-0.237336	3.7058e-05	0.00178523		-0.40629	1.03594e-09	1.21181e-07	-32.8
IP	oan_miR_1408_st	miR_1408	CGGGGAGGGAGGGUGGUG	0.273355	6.4702e-05	0.00259151		SNOWBALL_020094_s_st	PRRG1	-0.262604	4.66065e-06	0.00038352		-0.274312	5.83786e-05	0.0008438	-28.6
IP	oan_miR_1408_st	miR_1408	CGGGGAGGGAGGGUGGUG	0.273355	6.4702e-05	0.00259151		SNOWBALL_020268_st	TFE3	-0.221434	0.00012235	0.00427564		-0.302328	8.6251e-06	0.00018592	-34.4
IP	oan_miR_1408_st	miR_1408	CGGGGAGGGAGGGUGGUG	0.273355	6.4702e-05	0.00259151		SNOWBALL_020364_st	SPRY3	-0.248168	1.565e-05	0.00094548		-0.288735	2.23715e-05	0.00039615	-34.6
IP	oan_miR_1408_st	miR_1408	CGGGGAGGGAGGGUGGUG	0.273355	6.4702e-05	0.00259151		SNOWBALL_020498_s_st	MAMLD1	-0.277617	1.22352e-06	0.00013923		-0.239092	0.00048941	0.00442547	-35.8
IP	oan_miR_1408_st	miR_1408	CGGGGAGGGAGGGUGGUG	0.273355	6.4702e-05	0.00259151		SNOWBALL_020503_s_st	ATP2B3	-0.249937	1.35434e-05	0.0008493		-0.270157	7.62132e-05	0.0010405	-36.3
IP	oan_miR_1408_st	miR_1408	CGGGGAGGGAGGGUGGUG	0.273355	6.4702e-05	0.00259151		SNOWBALL_021458_st	VRTN	-0.324246	1.1302e-08	3.58169e-06		-0.228688	0.00086684	0.0068713	-30.2
IP	oan_miR_1408_st	miR_1408	CGGGGAGGGAGGGUGGUG	0.273355	6.4702e-05	0.00259151		SNOWBALL_021459_s_st	ALDH1L1	-0.427874	1.3323e-14	4.8802e-11		-0.310912	4.6074e-06	0.00011288	-35.1
IP	oan_miR_1408_st	miR_1408	CGGGGAGGGAGGGUGGUG	0.273355	6.4702e-05	0.00259151		SNOWBALL_021463_st	AMT	-0.226257	8.59231e-05	0.00329915		-0.314749	3.45906e-06	8.983e-05	-30.8
IP	oan_miR_1408_st	miR_1408	CGGGGAGGGAGGGUGGUG	0.273355	6.4702e-05	0.00259151		SNOWBALL_021510_st	LOC100524829	-0.21948	0.00014088	0.00474733		-0.259702	0.00014627	0.00173273	-36.6
IP	oan_miR_1408_st	miR_1408	CGGGGAGGGAGGGUGGUG	0.273355	6.4702e-05	0.00259151		SNOWBALL_021669_st	ACTG1	-0.281154	8.82384e-07	0.00010748		-0.186582	0.00683052	0.032859	-32.2
IP	oan_miR_1408_st	miR_1408	CGGGGAGGGAGGGUGGUG	0.273355	6.4702e-05	0.00259151		SNOWBALL_021925_s_st	RAB3D	-0.315354	2.9443e-08	7.6472e-06		-0.313404	3.82636e-06	9.73337e-05	-34
IP	oan_miR_1408_st	miR_1408	CGGGGAGGGAGGGUGGUG	0.273355	6.4702e-05	0.00259151		SNOWBALL_021988_s_st	SLC22A17	-0.331967	4.7975e-09	1.82723e-06		-0.325612	1.50298e-06	4.60455e-05	-32.2
IP	oan_miR_1408_st	miR_1408	CGGGGAGGGAGGGUGGUG	0.273355	6.4702e-05	0.00259151		SNOWBALL_022031_st	UBE2O	-0.232471	5.38813e-05	0.00236083		-0.190814	0.00564898	0.0285001	-32.6
IP	oan_miR_1408_st	miR_1408	CGGGGAGGGAGGGUGGUG	0.273355	6.4702e-05	0.00259151		SNOWBALL_022161_st	LARP1	-0.325526	9.82118e-09	3.20204e-06		-0.263369	0.00011673	0.00145307	-32.2
IP	oan_miR_1408_st	miR_1408	CGGGGAGGGAGGGUGGUG	0.273355	6.4702e-05	0.00259151		SNOWBALL_022573_st	FASN	-0.420322	4.2188e-14	1.2219e-10		-0.245439	0.00034107	0.00334718	-30.9
IP	oan_miR_1408_st	miR_1408	CGGGGAGGGAGGGUGGUG	0.273355	6.4702e-05	0.00259151		SNOWBALL_022575_st	ALPL	-0.37624	2.183e-11	2.26567e-08		-0.230759	0.00077514	0.00630544	-33.4
IP	oan_miR_1408_st	miR_1408	CGGGGAGGGAGGGUGGUG	0.273355	6.4702e-05	0.00259151		SNOWBALL_022622_st	FASN	-0.287736	4.74456e-07	6.752e-05		-0.198508	0.00396016	0.0218296	-30.9
IP	oan_miR_1408_st	miR_1408	CGGGGAGGGAGGGUGGUG	0.273355	6.4702e-05	0.00259151		SNOWBALL_022893_st	DGAT2	-0.284232	6.61488e-07	8.67667e-05		-0.282549	3.39751e-05	0.00055091	-36.2
IP	oan_miR_1408_st	miR_1408	CGGGGAGGGAGGGUGGUG	0.273355	6.4702e-05	0.00259151		SNOWBALL_022900_st	CLDN3	-0.215046	0.00019312	0.00593598		-0.283574	3.17229e-05	0.00052191	-34.7
IP	oan_miR_1408_st	miR_1408	CGGGGAGGGAGGGUGGUG	0.273355	6.4702e-05	0.00259151		SNOWBALL_022941_s_st	LOC100049690	-0.381648	1.0656e-11	1.18497e-08		-0.238914	0.00049432	0.00445971	-29.8
IP	oan_miR_1408_st	miR_1408	CGGGGAGGGAGGGUGGUG	0.273355	6.4702e-05	0.00259151		SNOWBALL_023116_st	LOC100155048	-0.420505	4.13e-14	1.2103e-10		-0.20229	0.00331019	0.0190654	-33.5
IP	oan_miR_1408_st	miR_1408	CGGGGAGGGAGGGUGGUG	0.273355	6.4702e-05	0.00259151		SNOWBALL_023498_st	MED12	-0.207385	0.00032813	0.00865384		-0.284711	2.93919e-05	0.00049144	-32.1
IP	oan_miR_1408_st	miR_1408	CGGGGAGGGAGGGUGGUG	0.273355	6.4702e-05	0.00259151		SNOWBALL_024136_st	ARVCF	-0.300181	1.40525e-07	2.63381e-05		-0.407602	9.0469e-10	1.08318e-07	-31.9
IP	oan_miR_1408_st	miR_1408	CGGGGAGGGAGGGUGGUG	0.273355	6.4702e-05	0.00259151		SNOWBALL_024164_st	DGCR2	-0.240305	2.93756e-05	0.00149727		-0.233726	0.00065928	0.00556898	-33.9
IP	oan_miR_1408_st	miR_1408	CGGGGAGGGAGGGUGGUG	0.273355	6.4702e-05	0.00259151		SNOWBALL_024761_s_st	LOC100154143	-0.214314	0.00020332	0.00617331		-0.240447	0.00045345	0.00417234	-37.5
IP	oan_miR_1408_st	miR_1408	CGGGGAGGGAGGGUGGUG	0.273355	6.4702e-05	0.00259151		SNOWBALL_025467_st	CDC34	-0.216565	0.00017346	0.00551196		-0.377142	1.81446e-08	1.27834e-06	-34
IP	oan_miR_1408_st	miR_1408	CGGGGAGGGAGGGUGGUG	0.273355	6.4702e-05	0.00259151		SNOWBALL_025917_s_st	LOC100393628	-0.216733	0.00017141	0.00546612		-0.299741	1.038e-05	0.00021536	-32.2
IP	oan_miR_1408_st	miR_1408	CGGGGAGGGAGGGUGGUG	0.273355	6.4702e-05	0.00259151		SNOWBALL_025932_st	ALDH1L1	-0.394021	1.9638e-12	2.8944e-09		-0.350836	1.9084e-07	8.72099e-06	-35.1
IP	oan_miR_1408_st	miR_1408	CGGGGAGGGAGGGUGGUG	0.273355	6.4702e-05	0.00259151		SNOWBALL_025995_s_st	SIGIRR	-0.209599	0.00028207	0.0077954		-0.236214	0.0005747	0.00500968	-30.2
IP	oan_miR_1408_st	miR_1408	CGGGGAGGGAGGGUGGUG	0.273355	6.4702e-05	0.00259151		SNOWBALL_026209_st	AP2M1	-0.286381	5.39812e-07	7.47e-05		-0.343195	3.63559e-07	1.46933e-05	-33.5
IP	oan_miR_1408_st	miR_1408	CGGGGAGGGAGGGUGGUG	0.273355	6.4702e-05	0.00259151		SNOWBALL_026287_st	RAB3D	-0.339188	2.10601e-09	9.33428e-07		-0.299335	1.06836e-05	0.00022032	-34
IP	oan_miR_1408_st	miR_1408	CGGGGAGGGAGGGUGGUG	0.273355	6.4702e-05	0.00259151		SNOWBALL_026535_st	TNS3	-0.216947	0.00016882	0.00541357		-0.274196	5.88186e-05	0.00084881	-32.8
IP	oan_miR_1408_st	miR_1408	CGGGGAGGGAGGGUGGUG	0.273355	6.4702e-05	0.00259151		SNOWBALL_026616_s_st	LIMA1	-0.225583	9.03171e-05	0.00342317		-0.29099	1.91634e-05	0.00035042	-28.6
IP	oan_miR_1408_st	miR_1408	CGGGGAGGGAGGGUGGUG	0.273355	6.4702e-05	0.00259151		SNOWBALL_027296_st	PIP4K2C	-0.328951	6.72368e-09	2.38916e-06		-0.338264	5.46123e-07	2.041e-05	-31.7
IP	oan_miR_1408_st	miR_1408	CGGGGAGGGAGGGUGGUG	0.273355	6.4702e-05	0.00259151		SNOWBALL_027477_st	NOMO2	-0.209452	0.00028493	0.00784229		-0.260871	0.00013617	0.00163857	-33.5
IP	oan_miR_1408_st	miR_1408	CGGGGAGGGAGGGUGGUG	0.273355	6.4702e-05	0.00259151		SNOWBALL_027837_st	NFAT5	-0.278415	1.13699e-06	0.00013142		-0.337914	5.61975e-07	2.089e-05	-29.2
IP	oan_miR_1408_st	miR_1408	CGGGGAGGGAGGGUGGUG	0.273355	6.4702e-05	0.00259151		SNOWBALL_028323_st	TMCC1	-0.304571	9.02142e-08	1.86951e-05		-0.278096	4.56213e-05	0.00069495	-35.6
IP	oan_miR_1408_st	miR_1408	CGGGGAGGGAGGGUGGUG	0.273355	6.4702e-05	0.00259151		SNOWBALL_028363_st	SH2B3	-0.273848	1.72458e-06	0.00017914		-0.282889	3.32126e-05	0.00054112	-30.6
IP	oan_miR_1408_st	miR_1408	CGGGGAGGGAGGGUGGUG	0.273355	6.4702e-05	0.00259151		SNOWBALL_028546_st	ATP7B	-0.246076	1.85419e-05	0.00107635		-0.267466	9.037e-05	0.00118899	-29.7
IP	oan_miR_1408_st	miR_1408	CGGGGAGGGAGGGUGGUG	0.273355	6.4702e-05	0.00259151		SNOWBALL_028716_st	SPRY3	-0.274405	1.64e-06	0.00017236		-0.204372	0.00299507	0.0176764	-34.6
IP	oan_miR_1408_st	miR_1408	CGGGGAGGGAGGGUGGUG	0.273355	6.4702e-05	0.00259151		SNOWBALL_028904_st	LOC100522745	-0.270835	2.2611e-06	0.00022061		-0.220616	0.00132768	0.00952603	-30.3
IP	oan_miR_1408_st	miR_1408	CGGGGAGGGAGGGUGGUG	0.273355	6.4702e-05	0.00259151		SNOWBALL_029963_st	STIM1	-0.275168	1.53e-06	0.00016343		-0.399313	2.10894e-09	2.1762e-07	-32.8
IP	oan_miR_1408_st	miR_1408	CGGGGAGGGAGGGUGGUG	0.273355	6.4702e-05	0.00259151		SNOWBALL_030127_st	RAB5B	-0.431937	7.1054e-15	3.1605e-11		-0.239171	0.00048724	0.00441033	-36.2
IP	oan_miR_1408_st	miR_1408	CGGGGAGGGAGGGUGGUG	0.273355	6.4702e-05	0.00259151		SNOWBALL_030457_st	LDLRAP1	-0.238809	3.30361e-05	0.00164022		-0.300024	1.01721e-05	0.00021193	-32.6
IP	oan_miR_1408_st	miR_1408	CGGGGAGGGAGGGUGGUG	0.273355	6.4702e-05	0.00259151		SNOWBALL_030469_st	FBXW5	-0.240647	2.85945e-05	0.00146797		-0.33286	8.46265e-07	2.90443e-05	-31.8
IP	oan_miR_1408_st	miR_1408	CGGGGAGGGAGGGUGGUG	0.273355	6.4702e-05	0.00259151		SNOWBALL_030592_st	PKLR	-0.31366	3.52107e-08	8.81957e-06		-0.185277	0.00723689	0.0343075	-32.8
IP	oan_miR_1408_st	miR_1408	CGGGGAGGGAGGGUGGUG	0.273355	6.4702e-05	0.00259151		SNOWBALL_031477_st	WDR59	-0.215229	0.00019065	0.00588309		-0.201257	0.00347738	0.0197894	-31.3
IP	oan_miR_1408_st	miR_1408	CGGGGAGGGAGGGUGGUG	0.273355	6.4702e-05	0.00259151		SNOWBALL_032881_st		-0.222314	0.00011478	0.00407259		-0.240077	0.00046301	0.00423971	-32.6
IP	oan_miR_1408_st	miR_1408	CGGGGAGGGAGGGUGGUG	0.273355	6.4702e-05	0.00259151		SNOWBALL_033050_st	PPP1R3B	-0.254873	8.99628e-06	0.000627		-0.177522	0.0101268	0.0440543	-33.6
IP	oan_miR_1408_st	miR_1408	CGGGGAGGGAGGGUGGUG	0.273355	6.4702e-05	0.00259151		SNOWBALL_033698_st	SLC25A44	-0.260957	5.37067e-06	0.00042325		-0.21453	0.00181329	0.0120816	-37.9
IP	oan_miR_1408_st	miR_1408	CGGGGAGGGAGGGUGGUG	0.273355	6.4702e-05	0.00259151		SNOWBALL_033983_st	NUP210	-0.222734	0.00011132	0.00398325		-0.20268	0.00324894	0.0187979	-30.9
IP	oan_miR_1408_st	miR_1408	CGGGGAGGGAGGGUGGUG	0.273355	6.4702e-05	0.00259151		SNOWBALL_034360_st	ACO1	-0.242548	2.45985e-05	0.00132252		-0.190312	0.00577883	0.0289905	-32.6
IP	oan_miR_1408_st	miR_1408	CGGGGAGGGAGGGUGGUG	0.273355	6.4702e-05	0.00259151		SNOWBALL_034412_st	SMG7	-0.221615	0.00012076	0.00423416		-0.188343	0.00631439	0.0309832	-31.2
IP	oan_miR_1408_st	miR_1408	CGGGGAGGGAGGGUGGUG	0.273355	6.4702e-05	0.00259151		SNOWBALL_034482_st	APLP2	-0.250189	1.3266e-05	0.00083664		-0.27846	4.45454e-05	0.00068201	-29.9
IP	oan_miR_1408_st	miR_1408	CGGGGAGGGAGGGUGGUG	0.273355	6.4702e-05	0.00259151		SNOWBALL_034569_s_st	MYO1C	-0.292858	2.89561e-07	4.63845e-05		-0.248301	0.00028891	0.00294323	-33.8
IP	oan_miR_1408_st	miR_1408	CGGGGAGGGAGGGUGGUG	0.273355	6.4702e-05	0.00259151		SNOWBALL_034574_st	PCGF2	-0.299369	1.52405e-07	2.79548e-05		-0.341038	4.34765e-07	1.69785e-05	-32.5
IP	oan_miR_1408_st	miR_1408	CGGGGAGGGAGGGUGGUG	0.273355	6.4702e-05	0.00259151		SNOWBALL_034599_st	LOC100153512	-0.278863	1.09099e-06	0.00012717		-0.38779	6.58419e-09	5.55821e-07	-31.2
IP	oan_miR_1408_st	miR_1408	CGGGGAGGGAGGGUGGUG	0.273355	6.4702e-05	0.00259151		SNOWBALL_035101_st	SLC25A44	-0.285206	6.03404e-07	8.11565e-05		-0.201575	0.00342503	0.0195638	-37.9
IP	oan_miR_1408_st	miR_1408	CGGGGAGGGAGGGUGGUG	0.273355	6.4702e-05	0.00259151		SNOWBALL_036200_st	MAMLD1	-0.267185	3.12516e-06	0.00028369		-0.290693	1.956e-05	0.00035613	-35.8
IP	oan_miR_1408_st	miR_1408	CGGGGAGGGAGGGUGGUG	0.273355	6.4702e-05	0.00259151		SNOWBALL_037259_st	LOC100522628	-0.452627	2.2204e-16	1.7284e-12		-0.361449	7.57506e-08	4.1153e-06	-33.7
IP	oan_miR_1408_st	miR_1408	CGGGGAGGGAGGGUGGUG	0.273355	6.4702e-05	0.00259151		SNOWBALL_038121_st	PEX5	-0.259348	6.16357e-06	0.00047051		-0.257569	0.00016653	0.00191735	-32.9
IP	oan_miR_1408_st	miR_1408	CGGGGAGGGAGGGUGGUG	0.273355	6.4702e-05	0.00259151		SNOWBALL_039380_st	LOC741376	-0.213122	0.00022102	0.00655319		-0.209201	0.00236619	0.0147892	-34.5
IP	oan_miR_1408_st	miR_1408	CGGGGAGGGAGGGUGGUG	0.273355	6.4702e-05	0.00259151		SNOWBALL_040050_st	FURIN	-0.302739	1.08645e-07	2.15858e-05		-0.256768	0.0001748	0.00199096	-30.5
IP	oan_miR_1408_st	miR_1408	CGGGGAGGGAGGGUGGUG	0.273355	6.4702e-05	0.00259151		SNOWBALL_040076_st	KPNA6	-0.208671	0.00030059	0.00813762		-0.222214	0.00122167	0.00893824	-33.8
IP	oan_miR_1408_st	miR_1408	CGGGGAGGGAGGGUGGUG	0.273355	6.4702e-05	0.00259151		SNOWBALL_041752_st	BRD4	-0.215248	0.00019039	0.00587916		-0.206894	0.00264992	0.0161124	-33.1
IP	oan_miR_1408_st	miR_1408	CGGGGAGGGAGGGUGGUG	0.273355	6.4702e-05	0.00259151		SNOWBALL_042805_st	LOC100457996	-0.333797	3.90199e-09	1.53789e-06		-0.199738	0.00373708	0.0208959	-32
IP	oan_miR_1408_st	miR_1408	CGGGGAGGGAGGGUGGUG	0.273355	6.4702e-05	0.00259151		SNOWBALL_043651_st	SMPD3	-0.232639	5.31953e-05	0.00233982		-0.323175	1.81722e-06	5.365e-05	-33.5
IP	oan_miR_1408_st	miR_1408	CGGGGAGGGAGGGUGGUG	0.273355	6.4702e-05	0.00259151		SNOWBALL_045050_st	FOXA1	-0.281899	8.23145e-07	0.00010214		-0.281059	3.75174e-05	0.0005957	-31.9
IP	oan_miR_1408_st	miR_1408	CGGGGAGGGAGGGUGGUG	0.273355	6.4702e-05	0.00259151		SNOWBALL_045146_st	THPO	-0.205162	0.00038134	0.00964138		-0.227991	0.00089987	0.00707089	-34.6
IP	oan_miR_1408_st	miR_1408	CGGGGAGGGAGGGUGGUG	0.273355	6.4702e-05	0.00259151		SNOWBALL_047057_st	TCEB3	-0.235013	4.43551e-05	0.00204562		-0.24456	0.00035875	0.00348087	-32
IP	oan_miR_1408_st	miR_1408	CGGGGAGGGAGGGUGGUG	0.273355	6.4702e-05	0.00259151		SNOWBALL_047221_st	PARVA	-0.231003	6.02311e-05	0.00256286		-0.288898	2.21224e-05	0.00039264	-34.9
IP	oan_miR_1408_st	miR_1408	CGGGGAGGGAGGGUGGUG	0.273355	6.4702e-05	0.00259151		SNOWBALL_047600_st	GGA1	-0.254007	9.67192e-06	0.00066204		-0.287843	2.37746e-05	0.00041565	-34.8
IP	hsa_miR_4651_st	miR_4651	CGGGGUGGGUGAGGUCGGGC	0.334528	7.8689e-07	9.33563e-05		SNOWBALL_000101_s_st	AMBP	-0.209458	0.00028481	0.00784073		-0.38641	7.52393e-09	6.2e-07	-35.8
IP	hsa_miR_4651_st	miR_4651	CGGGGUGGGUGAGGUCGGGC	0.334528	7.8689e-07	9.33563e-05		SNOWBALL_000114_st	TRAF2	-0.242458	2.47753e-05	0.00132773		-0.346204	2.82639e-07	1.19867e-05	-32.6
IP	hsa_miR_4651_st	miR_4651	CGGGGUGGGUGAGGUCGGGC	0.334528	7.8689e-07	9.33563e-05		SNOWBALL_000157_st	PRR13	-0.425066	2.0428e-14	7.1668e-11		-0.44435	1.5872e-11	3.73887e-09	-38.5
IP	hsa_miR_4651_st	miR_4651	CGGGGUGGGUGAGGUCGGGC	0.334528	7.8689e-07	9.33563e-05		SNOWBALL_000603_st	CFL1	-0.355496	3.0309e-10	1.96886e-07		-0.285344	2.81637e-05	0.00047513	-31.7
IP	hsa_miR_4651_st	miR_4651	CGGGGUGGGUGAGGUCGGGC	0.334528	7.8689e-07	9.33563e-05		SNOWBALL_000882_st	PRKAB2	-0.303181	1.03896e-07	2.08034e-05		-0.342414	3.87936e-07	1.54843e-05	-32.3
IP	hsa_miR_4651_st	miR_4651	CGGGGUGGGUGAGGUCGGGC	0.334528	7.8689e-07	9.33563e-05		SNOWBALL_001103_st	SBAB-1051H9.6_2	-0.256024	8.16804e-06	0.00058247		-0.291726	1.82137e-05	0.0003366	-34.5
IP	hsa_miR_4651_st	miR_4651	CGGGGUGGGUGAGGUCGGGC	0.334528	7.8689e-07	9.33563e-05		SNOWBALL_001452_st	MAPK14	-0.282775	7.58419e-07	9.61886e-05		-0.433014	5.8211e-11	1.10615e-08	-35.1
IP	hsa_miR_4651_st	miR_4651	CGGGGUGGGUGAGGUCGGGC	0.334528	7.8689e-07	9.33563e-05		SNOWBALL_001472_st	ANPEP	-0.230426	6.2916e-05	0.00264234		-0.413415	4.9279e-10	6.54677e-08	-33.9
IP	hsa_miR_4651_st	miR_4651	CGGGGUGGGUGAGGUCGGGC	0.334528	7.8689e-07	9.33563e-05		SNOWBALL_001514_s_st	GSTZ1	-0.236822	3.85661e-05	0.00183785		-0.351192	1.85105e-07	8.50858e-06	-34.1
IP	hsa_miR_4651_st	miR_4651	CGGGGUGGGUGAGGUCGGGC	0.334528	7.8689e-07	9.33563e-05		SNOWBALL_001659_s_st	PHKA2	-0.267166	3.13039e-06	0.00028382		-0.431325	7.0354e-11	1.29524e-08	-32
IP	hsa_miR_4651_st	miR_4651	CGGGGUGGGUGAGGUCGGGC	0.334528	7.8689e-07	9.33563e-05		SNOWBALL_002065_st	ACAT2	-0.337748	2.48604e-09	1.07195e-06		-0.316968	2.92514e-06	7.8532e-05	-31.3
IP	hsa_miR_4651_st	miR_4651	CGGGGUGGGUGAGGUCGGGC	0.334528	7.8689e-07	9.33563e-05		SNOWBALL_002625_st	ONECUT2	-0.213214	0.0002196	0.00652599		-0.298889	1.1027e-05	0.00022591	-37.9
IP	hsa_miR_4651_st	miR_4651	CGGGGUGGGUGAGGUCGGGC	0.334528	7.8689e-07	9.33563e-05		SNOWBALL_002627_st	ONECUT1	-0.277625	1.2226e-06	0.00013923		-0.43589	4.2054e-11	8.43392e-09	-30.5
IP	hsa_miR_4651_st	miR_4651	CGGGGUGGGUGAGGUCGGGC	0.334528	7.8689e-07	9.33563e-05		SNOWBALL_003439_s_st	MEGF9	-0.308502	6.02921e-08	1.35543e-05		-0.324489	1.64076e-06	4.94213e-05	-30.5
IP	hsa_miR_4651_st	miR_4651	CGGGGUGGGUGAGGUCGGGC	0.334528	7.8689e-07	9.33563e-05		SNOWBALL_003603_s_st	PTGES2	-0.276981	1.29689e-06	0.00014519		-0.416025	3.7372e-10	5.20567e-08	-34.3
IP	hsa_miR_4651_st	miR_4651	CGGGGUGGGUGAGGUCGGGC	0.334528	7.8689e-07	9.33563e-05		SNOWBALL_003622_s_st	EDF1	-0.207279	0.0003305	0.00869777		-0.53677	0	0	-37
IP	hsa_miR_4651_st	miR_4651	CGGGGUGGGUGAGGUCGGGC	0.334528	7.8689e-07	9.33563e-05		SNOWBALL_003833_st	AKAP2	-0.352881	4.1673e-10	2.5073e-07		-0.472717	4.9405e-13	2.0421e-10	-34.6
IP	hsa_miR_4651_st	miR_4651	CGGGGUGGGUGAGGUCGGGC	0.334528	7.8689e-07	9.33563e-05		SNOWBALL_003903_st	NEK6	-0.303284	1.02809e-07	2.06688e-05		-0.490656	4.6407e-14	2.8278e-11	-29.5
IP	hsa_miR_4651_st	miR_4651	CGGGGUGGGUGAGGUCGGGC	0.334528	7.8689e-07	9.33563e-05		SNOWBALL_003972_st	PALM2	-0.447626	4.4409e-16	2.9897e-12		-0.438507	3.12e-11	6.57335e-09	-35.9
IP	hsa_miR_4651_st	miR_4651	CGGGGUGGGUGAGGUCGGGC	0.334528	7.8689e-07	9.33563e-05		SNOWBALL_004294_st	ACTB	-0.244631	2.08281e-05	0.00117139		-0.389142	5.77377e-09	4.98874e-07	-33.9
IP	hsa_miR_4651_st	miR_4651	CGGGGUGGGUGAGGUCGGGC	0.334528	7.8689e-07	9.33563e-05		SNOWBALL_004520_st	EEF2K	-0.324082	1.15062e-08	3.60397e-06		-0.342322	3.90935e-07	1.558e-05	-33.4
IP	hsa_miR_4651_st	miR_4651	CGGGGUGGGUGAGGUCGGGC	0.334528	7.8689e-07	9.33563e-05		SNOWBALL_004665_s_st	HN1L	-0.30609	7.7261e-08	1.652e-05		-0.43059	7.6378e-11	1.38664e-08	-35.3
IP	hsa_miR_4651_st	miR_4651	CGGGGUGGGUGAGGUCGGGC	0.334528	7.8689e-07	9.33563e-05		SNOWBALL_004782_st	LOC100512773	-0.204752	0.000392	0.00981836		-0.273703	6.07234e-05	0.00087028	-37.5
IP	hsa_miR_4651_st	miR_4651	CGGGGUGGGUGAGGUCGGGC	0.334528	7.8689e-07	9.33563e-05		SNOWBALL_004923_st	TRAF7	-0.344679	1.11023e-09	5.51991e-07		-0.38908	5.80845e-09	5.01361e-07	-33.5
IP	hsa_miR_4651_st	miR_4651	CGGGGUGGGUGAGGUCGGGC	0.334528	7.8689e-07	9.33563e-05		SNOWBALL_004932_s_st	HN1L	-0.227644	7.75082e-05	0.00306745		-0.390958	4.83542e-09	4.31139e-07	-35.3
IP	hsa_miR_4651_st	miR_4651	CGGGGUGGGUGAGGUCGGGC	0.334528	7.8689e-07	9.33563e-05		SNOWBALL_005494_st	GALM	-0.243972	2.19569e-05	0.0012138		-0.370825	3.25509e-08	2.06385e-06	-30.6
IP	hsa_miR_4651_st	miR_4651	CGGGGUGGGUGAGGUCGGGC	0.334528	7.8689e-07	9.33563e-05		SNOWBALL_005661_st	CA3	-0.224378	9.86957e-05	0.00364263		-0.21625	0.00166183	0.0113063	-32.2
IP	hsa_miR_4651_st	miR_4651	CGGGGUGGGUGAGGUCGGGC	0.334528	7.8689e-07	9.33563e-05		SNOWBALL_005865_st	RUSC1	-0.290962	3.48049e-07	5.3072e-05		-0.436523	3.9132e-11	7.94367e-09	-40.6
IP	hsa_miR_4651_st	miR_4651	CGGGGUGGGUGAGGUCGGGC	0.334528	7.8689e-07	9.33563e-05		SNOWBALL_006161_st	PEA15	-0.211149	0.0002535	0.00722714		-0.276304	5.12966e-05	0.00076226	-32.9
IP	hsa_miR_4651_st	miR_4651	CGGGGUGGGUGAGGUCGGGC	0.334528	7.8689e-07	9.33563e-05		SNOWBALL_006169_st	MOV10	-0.205389	0.00037555	0.00953597		-0.379144	1.50374e-08	1.09557e-06	-33.2
IP	hsa_miR_4651_st	miR_4651	CGGGGUGGGUGAGGUCGGGC	0.334528	7.8689e-07	9.33563e-05		SNOWBALL_006674_st	NOTCH2	-0.275059	1.54532e-06	0.00016453		-0.379661	1.43229e-08	1.05242e-06	-30.1
IP	hsa_miR_4651_st	miR_4651	CGGGGUGGGUGAGGUCGGGC	0.334528	7.8689e-07	9.33563e-05		SNOWBALL_006729_st	PRR5	-0.204779	0.00039129	0.00980733		-0.314204	3.60358e-06	9.28e-05	-36.6
IP	hsa_miR_4651_st	miR_4651	CGGGGUGGGUGAGGUCGGGC	0.334528	7.8689e-07	9.33563e-05		SNOWBALL_006794_s_st	LOC100152053	-0.281143	8.83221e-07	0.00010753		-0.344108	3.36923e-07	1.38172e-05	-31.7
IP	hsa_miR_4651_st	miR_4651	CGGGGUGGGUGAGGUCGGGC	0.334528	7.8689e-07	9.33563e-05		SNOWBALL_006899_st	MMP19	-0.271462	2.13779e-06	0.00021073		-0.418621	2.8317e-10	4.13541e-08	-33.1
IP	hsa_miR_4651_st	miR_4651	CGGGGUGGGUGAGGUCGGGC	0.334528	7.8689e-07	9.33563e-05		SNOWBALL_006903_st	ATF7	-0.235465	4.28345e-05	0.00198949		-0.397996	2.40736e-09	2.42781e-07	-32.1
IP	hsa_miR_4651_st	miR_4651	CGGGGUGGGUGAGGUCGGGC	0.334528	7.8689e-07	9.33563e-05		SNOWBALL_006972_st	CSAD	-0.271654	2.10124e-06	0.00020786		-0.222249	0.00121943	0.0089256	-32.4
IP	hsa_miR_4651_st	miR_4651	CGGGGUGGGUGAGGUCGGGC	0.334528	7.8689e-07	9.33563e-05		SNOWBALL_007004_st	KRT8	-0.275833	1.44033e-06	0.00015641		-0.530399	0	0	-33.2
IP	hsa_miR_4651_st	miR_4651	CGGGGUGGGUGAGGUCGGGC	0.334528	7.8689e-07	9.33563e-05		SNOWBALL_007197_st	TPI1	-0.367029	7.1863e-11	5.96674e-08		-0.474688	3.8369e-13	1.6518e-10	-33
IP	hsa_miR_4651_st	miR_4651	CGGGGUGGGUGAGGUCGGGC	0.334528	7.8689e-07	9.33563e-05		SNOWBALL_007228_st	COPS7A	-0.239288	3.182e-05	0.00159571		-0.529956	0	0	-35.3
IP	hsa_miR_4651_st	miR_4651	CGGGGUGGGUGAGGUCGGGC	0.334528	7.8689e-07	9.33563e-05		SNOWBALL_007935_st	NUTF2	-0.289426	4.03562e-07	5.94461e-05		-0.369144	3.79495e-08	2.34068e-06	-32.2
IP	hsa_miR_4651_st	miR_4651	CGGGGUGGGUGAGGUCGGGC	0.334528	7.8689e-07	9.33563e-05		SNOWBALL_008121_st	LSR	-0.251903	1.15189e-05	0.0007517		-0.412575	5.3837e-10	7.04334e-08	-34.8
IP	hsa_miR_4651_st	miR_4651	CGGGGUGGGUGAGGUCGGGC	0.334528	7.8689e-07	9.33563e-05		SNOWBALL_008357_st	TMEM86B	-0.218551	0.00015059	0.00498211		-0.403439	1.38793e-09	1.54218e-07	-37.5
IP	hsa_miR_4651_st	miR_4651	CGGGGUGGGUGAGGUCGGGC	0.334528	7.8689e-07	9.33563e-05		SNOWBALL_008457_st	CIC	-0.212339	0.0002334	0.00681901		-0.25657	0.0001769	0.00200951	-38.8
IP	hsa_miR_4651_st	miR_4651	CGGGGUGGGUGAGGUCGGGC	0.334528	7.8689e-07	9.33563e-05		SNOWBALL_008929_st	LOC100523742	-0.335619	3.17194e-09	1.30379e-06		-0.330349	1.03434e-06	3.41128e-05	-35.1
IP	hsa_miR_4651_st	miR_4651	CGGGGUGGGUGAGGUCGGGC	0.334528	7.8689e-07	9.33563e-05		SNOWBALL_008946_st	PTPREPTPRS	-0.262062	4.88367e-06	0.00039663		-0.37004	3.49717e-08	2.18925e-06	-35.4
IP	hsa_miR_4651_st	miR_4651	CGGGGUGGGUGAGGUCGGGC	0.334528	7.8689e-07	9.33563e-05		SNOWBALL_009015_s_st	CYP4A24	-0.280026	9.79759e-07	0.00011705		-0.446374	1.2523e-11	3.06441e-09	-35.1
IP	hsa_miR_4651_st	miR_4651	CGGGGUGGGUGAGGUCGGGC	0.334528	7.8689e-07	9.33563e-05		SNOWBALL_009079_st	PTPRF	-0.331235	5.20864e-09	1.95288e-06		-0.396697	2.74147e-09	2.70195e-07	-36.2
IP	hsa_miR_4651_st	miR_4651	CGGGGUGGGUGAGGUCGGGC	0.334528	7.8689e-07	9.33563e-05		SNOWBALL_009150_st	PRDX1	-0.519477	0	0		-0.465294	1.2634e-12	4.4871e-10	-37.8
IP	hsa_miR_4651_st	miR_4651	CGGGGUGGGUGAGGUCGGGC	0.334528	7.8689e-07	9.33563e-05		SNOWBALL_009153_s_st	LOC100526057	-0.370681	4.5011e-11	4.18349e-08		-0.450054	8.1042e-12	2.13138e-09	-35.1
IP	hsa_miR_4651_st	miR_4651	CGGGGUGGGUGAGGUCGGGC	0.334528	7.8689e-07	9.33563e-05		SNOWBALL_009190_st	MAN1C1	-0.357085	2.4941e-10	1.67453e-07		-0.335427	6.88031e-07	2.4592e-05	-35.9
IP	hsa_miR_4651_st	miR_4651	CGGGGUGGGUGAGGUCGGGC	0.334528	7.8689e-07	9.33563e-05		SNOWBALL_009216_st	MAP7D1	-0.270789	2.27033e-06	0.00022125		-0.354489	1.39381e-07	6.7614e-06	-43.8
IP	hsa_miR_4651_st	miR_4651	CGGGGUGGGUGAGGUCGGGC	0.334528	7.8689e-07	9.33563e-05		SNOWBALL_009344_st	LOC100523067	-0.377813	1.7744e-11	1.91336e-08		-0.418795	2.7791e-10	4.07115e-08	-32.1
IP	hsa_miR_4651_st	miR_4651	CGGGGUGGGUGAGGUCGGGC	0.334528	7.8689e-07	9.33563e-05		SNOWBALL_009376_s_st	PTPREPTPRS	-0.316452	2.62042e-08	7.04881e-06		-0.336205	6.45969e-07	2.33773e-05	-35.4
IP	hsa_miR_4651_st	miR_4651	CGGGGUGGGUGAGGUCGGGC	0.334528	7.8689e-07	9.33563e-05		SNOWBALL_009990_st	SNRPC	-0.248866	1.47842e-05	0.00090548		-0.320709	2.19833e-06	6.24835e-05	-39.6
IP	hsa_miR_4651_st	miR_4651	CGGGGUGGGUGAGGUCGGGC	0.334528	7.8689e-07	9.33563e-05		SNOWBALL_010517_s_st	CYP1A1	-0.518311	0	0		-0.394006	3.58192e-09	3.36653e-07	-36
IP	hsa_miR_4651_st	miR_4651	CGGGGUGGGUGAGGUCGGGC	0.334528	7.8689e-07	9.33563e-05		SNOWBALL_010803_st	FOXA1	-0.279194	1.05818e-06	0.00012421		-0.330821	9.96118e-07	3.31e-05	-31.1
IP	hsa_miR_4651_st	miR_4651	CGGGGUGGGUGAGGUCGGGC	0.334528	7.8689e-07	9.33563e-05		SNOWBALL_010833_st	C14orf4	-0.207832	0.0003183	0.00846613		-0.287182	2.48682e-05	0.00043067	-35.9
IP	hsa_miR_4651_st	miR_4651	CGGGGUGGGUGAGGUCGGGC	0.334528	7.8689e-07	9.33563e-05		SNOWBALL_010926_st	COX7B2COX7B	-0.388819	4.0332e-12	5.28755e-09		-0.397753	2.46678e-09	2.4773e-07	-25.4
IP	hsa_miR_4651_st	miR_4651	CGGGGUGGGUGAGGUCGGGC	0.334528	7.8689e-07	9.33563e-05		SNOWBALL_011567_st	SHROOM3	-0.394845	1.7502e-12	2.6421e-09		-0.509416	3.3307e-15	3.1448e-12	-37.2
IP	hsa_miR_4651_st	miR_4651	CGGGGUGGGUGAGGUCGGGC	0.334528	7.8689e-07	9.33563e-05		SNOWBALL_012177_st	STARD10	-0.288233	4.52445e-07	6.51819e-05		-0.376204	1.98051e-08	1.37374e-06	-34.2
IP	hsa_miR_4651_st	miR_4651	CGGGGUGGGUGAGGUCGGGC	0.334528	7.8689e-07	9.33563e-05		SNOWBALL_012260_st	KCTD14	-0.217873	0.00015806	0.00516556		-0.291407	1.862e-05	0.00034252	-34.3
IP	hsa_miR_4651_st	miR_4651	CGGGGUGGGUGAGGUCGGGC	0.334528	7.8689e-07	9.33563e-05		SNOWBALL_012262_st	TSKU	-0.469943	0	0		-0.448025	1.0309e-11	2.60471e-09	-34.1
IP	hsa_miR_4651_st	miR_4651	CGGGGUGGGUGAGGUCGGGC	0.334528	7.8689e-07	9.33563e-05		SNOWBALL_012338_st	HSPB2	-0.348688	6.9008e-10	3.78617e-07		-0.405727	1.09776e-09	1.27092e-07	-32
IP	hsa_miR_4651_st	miR_4651	CGGGGUGGGUGAGGUCGGGC	0.334528	7.8689e-07	9.33563e-05		SNOWBALL_012569_st	PDIA4	-0.36077	1.5807e-10	1.15126e-07		-0.42807	1.0108e-10	1.75395e-08	-29.6
IP	hsa_miR_4651_st	miR_4651	CGGGGUGGGUGAGGUCGGGC	0.334528	7.8689e-07	9.33563e-05		SNOWBALL_012844_st	DCPS	-0.358922	1.9882e-10	1.38725e-07		-0.427968	1.0223e-10	1.77054e-08	-30.5
IP	hsa_miR_4651_st	miR_4651	CGGGGUGGGUGAGGUCGGGC	0.334528	7.8689e-07	9.33563e-05		SNOWBALL_013014_st	GLUL	-0.375809	2.3101e-11	2.3583e-08		-0.469171	7.7582e-13	2.98e-10	-34.7
IP	hsa_miR_4651_st	miR_4651	CGGGGUGGGUGAGGUCGGGC	0.334528	7.8689e-07	9.33563e-05		SNOWBALL_013629_s_st	LOC100516289	-0.217999	0.00015665	0.00513321		-0.333946	7.75456e-07	2.70786e-05	-33.1
IP	hsa_miR_4651_st	miR_4651	CGGGGUGGGUGAGGUCGGGC	0.334528	7.8689e-07	9.33563e-05		SNOWBALL_014419_st	ACLY	-0.330906	5.4045e-09	2.00616e-06		-0.274784	5.66228e-05	0.00082382	-28.9
IP	hsa_miR_4651_st	miR_4651	CGGGGUGGGUGAGGUCGGGC	0.334528	7.8689e-07	9.33563e-05		SNOWBALL_014704_s_st	ACLY	-0.308424	6.07804e-08	1.36272e-05		-0.274201	5.87989e-05	0.00084858	-28.9
IP	hsa_miR_4651_st	miR_4651	CGGGGUGGGUGAGGUCGGGC	0.334528	7.8689e-07	9.33563e-05		SNOWBALL_015122_st	SLC16A13	-0.206779	0.00034192	0.00892182		-0.3133	3.85612e-06	9.793e-05	-33.2
IP	hsa_miR_4651_st	miR_4651	CGGGGUGGGUGAGGUCGGGC	0.334528	7.8689e-07	9.33563e-05		SNOWBALL_015547_st	C1orf144	-0.338123	2.38117e-09	1.03693e-06		-0.402715	1.49429e-09	1.63841e-07	-32.1
IP	hsa_miR_4651_st	miR_4651	CGGGGUGGGUGAGGUCGGGC	0.334528	7.8689e-07	9.33563e-05		SNOWBALL_015843_st	B3GALT5	-0.259905	5.87719e-06	0.00045464		-0.38911	5.79176e-09	5.00155e-07	-35.1
IP	hsa_miR_4651_st	miR_4651	CGGGGUGGGUGAGGUCGGGC	0.334528	7.8689e-07	9.33563e-05		SNOWBALL_016410_s_st	CAMKK2	-0.416043	8.0824e-14	2.1418e-10		-0.2762	5.16447e-05	0.0007663	-33.9
IP	hsa_miR_4651_st	miR_4651	CGGGGUGGGUGAGGUCGGGC	0.334528	7.8689e-07	9.33563e-05		SNOWBALL_016591_s_st	UBE2L3	-0.264197	4.05927e-06	0.00034711		-0.438319	3.1877e-11	6.69152e-09	-38.5
IP	hsa_miR_4651_st	miR_4651	CGGGGUGGGUGAGGUCGGGC	0.334528	7.8689e-07	9.33563e-05		SNOWBALL_016699_st	SEC14L2	-0.226128	8.67466e-05	0.00332375		-0.370498	3.35396e-08	2.11534e-06	-29.2
IP	hsa_miR_4651_st	miR_4651	CGGGGUGGGUGAGGUCGGGC	0.334528	7.8689e-07	9.33563e-05		SNOWBALL_016844_s_st	MTFP1	-0.204419	0.00040086	0.00997207		-0.251642	0.00023743	0.00252682	-34.6
IP	hsa_miR_4651_st	miR_4651	CGGGGUGGGUGAGGUCGGGC	0.334528	7.8689e-07	9.33563e-05		SNOWBALL_017312_s_st	SFXN2	-0.348111	7.393e-10	3.986e-07		-0.407165	9.4654e-10	1.12447e-07	-30.5
IP	hsa_miR_4651_st	miR_4651	CGGGGUGGGUGAGGUCGGGC	0.334528	7.8689e-07	9.33563e-05		SNOWBALL_017315_s_st	LOC100154776	-0.404434	4.4742e-13	8.5729e-10		-0.349657	2.11029e-07	9.45942e-06	-34
IP	hsa_miR_4651_st	miR_4651	CGGGGUGGGUGAGGUCGGGC	0.334528	7.8689e-07	9.33563e-05		SNOWBALL_017751_st	PROSC	-0.210422	0.00026654	0.00748833		-0.225913	0.00100533	0.00769842	-34.3
IP	hsa_miR_4651_st	miR_4651	CGGGGUGGGUGAGGUCGGGC	0.334528	7.8689e-07	9.33563e-05		SNOWBALL_017954_st	HS6ST1	-0.276046	1.41252e-06	0.00015439		-0.346178	2.8326e-07	1.20083e-05	-35.4
IP	hsa_miR_4651_st	miR_4651	CGGGGUGGGUGAGGUCGGGC	0.334528	7.8689e-07	9.33563e-05		SNOWBALL_018307_st	PID1	-0.278416	1.13682e-06	0.00013142		-0.254752	0.00019732	0.00218795	-30.4
IP	hsa_miR_4651_st	miR_4651	CGGGGUGGGUGAGGUCGGGC	0.334528	7.8689e-07	9.33563e-05		SNOWBALL_018638_st	PELO	-0.230261	6.37036e-05	0.00267092		-0.26175	0.00012901	0.00157107	-33.4
IP	hsa_miR_4651_st	miR_4651	CGGGGUGGGUGAGGUCGGGC	0.334528	7.8689e-07	9.33563e-05		SNOWBALL_018794_st	MAST4	-0.224643	9.679e-05	0.00359514		-0.356899	1.13041e-07	5.70409e-06	-35
IP	hsa_miR_4651_st	miR_4651	CGGGGUGGGUGAGGUCGGGC	0.334528	7.8689e-07	9.33563e-05		SNOWBALL_019244_s_st	LOC654323	-0.262223	4.81622e-06	0.00039278		-0.42595	1.2771e-10	2.13153e-08	-36.6
IP	hsa_miR_4651_st	miR_4651	CGGGGUGGGUGAGGUCGGGC	0.334528	7.8689e-07	9.33563e-05		SNOWBALL_019375_st	HNF4A	-0.420816	3.908e-14	1.1589e-10		-0.339306	5.01431e-07	1.90553e-05	-34.5
IP	hsa_miR_4651_st	miR_4651	CGGGGUGGGUGAGGUCGGGC	0.334528	7.8689e-07	9.33563e-05		SNOWBALL_019442_s_st	TTPAL	-0.247934	1.595e-05	0.00095855		-0.179819	0.00917971	0.040956	-35.7
IP	hsa_miR_4651_st	miR_4651	CGGGGUGGGUGAGGUCGGGC	0.334528	7.8689e-07	9.33563e-05		SNOWBALL_019873_st	TNS3	-0.237336	3.7058e-05	0.00178523		-0.412687	5.3208e-10	6.97571e-08	-34
IP	hsa_miR_4651_st	miR_4651	CGGGGUGGGUGAGGUCGGGC	0.334528	7.8689e-07	9.33563e-05		SNOWBALL_020094_s_st	PRRG1	-0.262604	4.66065e-06	0.00038352		-0.408713	8.0621e-10	9.84183e-08	-34.4
IP	hsa_miR_4651_st	miR_4651	CGGGGUGGGUGAGGUCGGGC	0.334528	7.8689e-07	9.33563e-05		SNOWBALL_020245_st	CITED1	-0.322388	1.38399e-08	4.19902e-06		-0.348764	2.27666e-07	1.00569e-05	-33.1
IP	hsa_miR_4651_st	miR_4651	CGGGGUGGGUGAGGUCGGGC	0.334528	7.8689e-07	9.33563e-05		SNOWBALL_020268_st	TFE3	-0.221434	0.00012235	0.00427564		-0.341681	4.12252e-07	1.62644e-05	-35.7
IP	hsa_miR_4651_st	miR_4651	CGGGGUGGGUGAGGUCGGGC	0.334528	7.8689e-07	9.33563e-05		SNOWBALL_020503_s_st	ATP2B3	-0.249937	1.35434e-05	0.0008493		-0.353658	1.49758e-07	7.16522e-06	-42.3
IP	hsa_miR_4651_st	miR_4651	CGGGGUGGGUGAGGUCGGGC	0.334528	7.8689e-07	9.33563e-05		SNOWBALL_020742_st	ATP2B3	-0.229021	6.99265e-05	0.00285213		-0.323929	1.71385e-06	5.118e-05	-42.3
IP	hsa_miR_4651_st	miR_4651	CGGGGUGGGUGAGGUCGGGC	0.334528	7.8689e-07	9.33563e-05		SNOWBALL_020833_st	ACSL4	-0.325993	9.32923e-09	3.06977e-06		-0.225569	0.00102387	0.00780714	-35.2
IP	hsa_miR_4651_st	miR_4651	CGGGGUGGGUGAGGUCGGGC	0.334528	7.8689e-07	9.33563e-05		SNOWBALL_020866_st	LOC100515155	-0.320803	1.64345e-08	4.79353e-06		-0.355803	1.24355e-07	6.16456e-06	-32.7
IP	hsa_miR_4651_st	miR_4651	CGGGGUGGGUGAGGUCGGGC	0.334528	7.8689e-07	9.33563e-05		SNOWBALL_020913_s_st	SREBF1	-0.401935	6.4126e-13	1.13286e-09		-0.426226	1.239e-10	2.07787e-08	-35.5
IP	hsa_miR_4651_st	miR_4651	CGGGGUGGGUGAGGUCGGGC	0.334528	7.8689e-07	9.33563e-05		SNOWBALL_020933_s_st	AKR1A1	-0.215881	0.00018208	0.00570822		-0.322292	1.94576e-06	5.66716e-05	-33.9
IP	hsa_miR_4651_st	miR_4651	CGGGGUGGGUGAGGUCGGGC	0.334528	7.8689e-07	9.33563e-05		SNOWBALL_020934_s_st	POR	-0.34271	1.39867e-09	6.67425e-07		-0.368904	3.87858e-08	2.38262e-06	-32.3
IP	hsa_miR_4651_st	miR_4651	CGGGGUGGGUGAGGUCGGGC	0.334528	7.8689e-07	9.33563e-05		SNOWBALL_020986_s_st	EBP	-0.422932	2.8422e-14	8.7402e-11		-0.390068	5.2755e-09	4.63241e-07	-31.8
IP	hsa_miR_4651_st	miR_4651	CGGGGUGGGUGAGGUCGGGC	0.334528	7.8689e-07	9.33563e-05		SNOWBALL_021122_s_st	SEPX1	-0.311863	4.25152e-08	1.01926e-05		-0.383357	1.0085e-08	7.89157e-07	-39.4
IP	hsa_miR_4651_st	miR_4651	CGGGGUGGGUGAGGUCGGGC	0.334528	7.8689e-07	9.33563e-05		SNOWBALL_021173_s_st	LOC100154945	-0.363995	1.0552e-10	8.2913e-08		-0.354336	1.4123e-07	6.83384e-06	-31.8
IP	hsa_miR_4651_st	miR_4651	CGGGGUGGGUGAGGUCGGGC	0.334528	7.8689e-07	9.33563e-05		SNOWBALL_021546_s_st	SSR3	-0.29499	2.35088e-07	3.946e-05		-0.357421	1.07998e-07	5.49565e-06	-33.7
IP	hsa_miR_4651_st	miR_4651	CGGGGUGGGUGAGGUCGGGC	0.334528	7.8689e-07	9.33563e-05		SNOWBALL_021669_st	ACTG1	-0.281154	8.82384e-07	0.00010748		-0.377318	1.78484e-08	1.26124e-06	-33.9
IP	hsa_miR_4651_st	miR_4651	CGGGGUGGGUGAGGUCGGGC	0.334528	7.8689e-07	9.33563e-05		SNOWBALL_021713_st	LAMB1	-0.242401	2.48876e-05	0.00133145		-0.258626	0.00015619	0.00182381	-36
IP	hsa_miR_4651_st	miR_4651	CGGGGUGGGUGAGGUCGGGC	0.334528	7.8689e-07	9.33563e-05		SNOWBALL_021819_st	POR	-0.308998	5.72779e-08	1.297e-05		-0.408173	8.5273e-10	1.03117e-07	-32.3
IP	hsa_miR_4651_st	miR_4651	CGGGGUGGGUGAGGUCGGGC	0.334528	7.8689e-07	9.33563e-05		SNOWBALL_021925_s_st	RAB3D	-0.315354	2.9443e-08	7.6472e-06		-0.412964	5.1679e-10	6.80958e-08	-32.4
IP	hsa_miR_4651_st	miR_4651	CGGGGUGGGUGAGGUCGGGC	0.334528	7.8689e-07	9.33563e-05		SNOWBALL_021945_s_st	PCOLCE	-0.223957	0.00010179	0.00372992		-0.414876	4.2223e-10	5.75842e-08	-37.7
IP	hsa_miR_4651_st	miR_4651	CGGGGUGGGUGAGGUCGGGC	0.334528	7.8689e-07	9.33563e-05		SNOWBALL_021988_s_st	SLC22A17	-0.331967	4.7975e-09	1.82723e-06		-0.356356	1.18514e-07	5.92764e-06	-36.7
IP	hsa_miR_4651_st	miR_4651	CGGGGUGGGUGAGGUCGGGC	0.334528	7.8689e-07	9.33563e-05		SNOWBALL_022031_st	UBE2O	-0.232471	5.38813e-05	0.00236083		-0.251189	0.00024387	0.00257997	-35.6
IP	hsa_miR_4651_st	miR_4651	CGGGGUGGGUGAGGUCGGGC	0.334528	7.8689e-07	9.33563e-05		SNOWBALL_022093_st	AKAP2	-0.354938	3.2448e-10	2.05663e-07		-0.354949	1.3393e-07	6.54635e-06	-34.6
IP	hsa_miR_4651_st	miR_4651	CGGGGUGGGUGAGGUCGGGC	0.334528	7.8689e-07	9.33563e-05		SNOWBALL_022296_s_st	RRBP1	-0.291189	3.40488e-07	5.2407e-05		-0.275928	5.257e-05	0.000777	-31.8
IP	hsa_miR_4651_st	miR_4651	CGGGGUGGGUGAGGUCGGGC	0.334528	7.8689e-07	9.33563e-05		SNOWBALL_022487_st	PID1	-0.254329	9.4154e-06	0.00064948		-0.229215	0.00084261	0.00672325	-30.4
IP	hsa_miR_4651_st	miR_4651	CGGGGUGGGUGAGGUCGGGC	0.334528	7.8689e-07	9.33563e-05		SNOWBALL_022566_s_st	SREBF1	-0.423717	2.5313e-14	8.0836e-11		-0.436523	3.9132e-11	7.94367e-09	-35.5
IP	hsa_miR_4651_st	miR_4651	CGGGGUGGGUGAGGUCGGGC	0.334528	7.8689e-07	9.33563e-05		SNOWBALL_022573_st	FASN	-0.420322	4.2188e-14	1.2219e-10		-0.273863	6.00978e-05	0.00086327	-35
IP	hsa_miR_4651_st	miR_4651	CGGGGUGGGUGAGGUCGGGC	0.334528	7.8689e-07	9.33563e-05		SNOWBALL_022575_st	ALPL	-0.37624	2.183e-11	2.26567e-08		-0.286144	2.66819e-05	0.0004552	-35.7
IP	hsa_miR_4651_st	miR_4651	CGGGGUGGGUGAGGUCGGGC	0.334528	7.8689e-07	9.33563e-05		SNOWBALL_022941_s_st	LOC100049690	-0.381648	1.0656e-11	1.18497e-08		-0.327265	1.32022e-06	4.15063e-05	-32.3
IP	hsa_miR_4651_st	miR_4651	CGGGGUGGGUGAGGUCGGGC	0.334528	7.8689e-07	9.33563e-05		SNOWBALL_023020_s_st	UBE2L3	-0.29542	2.2537e-07	3.81368e-05		-0.425425	1.3529e-10	2.2359e-08	-38.5
IP	hsa_miR_4651_st	miR_4651	CGGGGUGGGUGAGGUCGGGC	0.334528	7.8689e-07	9.33563e-05		SNOWBALL_023116_st	LOC100155048	-0.420505	4.13e-14	1.2103e-10		-0.284351	3.011e-05	0.00050087	-33.9
IP	hsa_miR_4651_st	miR_4651	CGGGGUGGGUGAGGUCGGGC	0.334528	7.8689e-07	9.33563e-05		SNOWBALL_023334_s_st	LOC100137084	-0.217852	0.0001583	0.00517062		-0.259091	0.00015183	0.00178398	-37.2
IP	hsa_miR_4651_st	miR_4651	CGGGGUGGGUGAGGUCGGGC	0.334528	7.8689e-07	9.33563e-05		SNOWBALL_023498_st	MED12	-0.207385	0.00032813	0.00865384		-0.23193	0.00072735	0.00600512	-35.6
IP	hsa_miR_4651_st	miR_4651	CGGGGUGGGUGAGGUCGGGC	0.334528	7.8689e-07	9.33563e-05		SNOWBALL_024136_st	ARVCF	-0.300181	1.40525e-07	2.63381e-05		-0.414453	4.4156e-10	5.97542e-08	-33.8
IP	hsa_miR_4651_st	miR_4651	CGGGGUGGGUGAGGUCGGGC	0.334528	7.8689e-07	9.33563e-05		SNOWBALL_024200_st	LOC100154313	-0.325878	9.44855e-09	3.10084e-06		-0.256761	0.00017487	0.00199164	-33.9
IP	hsa_miR_4651_st	miR_4651	CGGGGUGGGUGAGGUCGGGC	0.334528	7.8689e-07	9.33563e-05		SNOWBALL_024201_st	LOC100155535	-0.204373	0.0004021	0.00999293		-0.332915	8.42536e-07	2.8943e-05	-32.9
IP	hsa_miR_4651_st	miR_4651	CGGGGUGGGUGAGGUCGGGC	0.334528	7.8689e-07	9.33563e-05		SNOWBALL_024922_s_st	PGAM1	-0.26217	4.83837e-06	0.00039372		-0.274256	5.859e-05	0.0008462	-34
IP	hsa_miR_4651_st	miR_4651	CGGGGUGGGUGAGGUCGGGC	0.334528	7.8689e-07	9.33563e-05		SNOWBALL_025692_s_st	EBP	-0.339015	2.14856e-09	9.47231e-07		-0.371358	3.10007e-08	1.98302e-06	-31.8
IP	hsa_miR_4651_st	miR_4651	CGGGGUGGGUGAGGUCGGGC	0.334528	7.8689e-07	9.33563e-05		SNOWBALL_025706_st	LOC100154945	-0.34568	9.8649e-10	5.02507e-07		-0.33462	7.3443e-07	2.592e-05	-31.8
IP	hsa_miR_4651_st	miR_4651	CGGGGUGGGUGAGGUCGGGC	0.334528	7.8689e-07	9.33563e-05		SNOWBALL_025835_st	EBP	-0.443677	8.8818e-16	5.822e-12		-0.44223	2.0314e-11	4.59379e-09	-31.8
IP	hsa_miR_4651_st	miR_4651	CGGGGUGGGUGAGGUCGGGC	0.334528	7.8689e-07	9.33563e-05		SNOWBALL_025917_s_st	LOC100393628	-0.216733	0.00017141	0.00546612		-0.26341	0.00011643	0.00145021	-36.7
IP	hsa_miR_4651_st	miR_4651	CGGGGUGGGUGAGGUCGGGC	0.334528	7.8689e-07	9.33563e-05		SNOWBALL_025992_s_st	POR	-0.215035	0.00019328	0.00593855		-0.22423	0.00109899	0.00824244	-32.3
IP	hsa_miR_4651_st	miR_4651	CGGGGUGGGUGAGGUCGGGC	0.334528	7.8689e-07	9.33563e-05		SNOWBALL_026068_s_st	POR	-0.294043	2.57937e-07	4.24089e-05		-0.385782	7.99302e-09	6.51587e-07	-32.3
IP	hsa_miR_4651_st	miR_4651	CGGGGUGGGUGAGGUCGGGC	0.334528	7.8689e-07	9.33563e-05		SNOWBALL_026094_st	MLEC	-0.269034	2.65408e-06	0.00025118		-0.261802	0.00012859	0.0015671	-31.1
IP	hsa_miR_4651_st	miR_4651	CGGGGUGGGUGAGGUCGGGC	0.334528	7.8689e-07	9.33563e-05		SNOWBALL_026287_st	RAB3D	-0.339188	2.10601e-09	9.33428e-07		-0.406301	1.03474e-09	1.21059e-07	-32.4
IP	hsa_miR_4651_st	miR_4651	CGGGGUGGGUGAGGUCGGGC	0.334528	7.8689e-07	9.33563e-05		SNOWBALL_026535_st	TNS3	-0.216947	0.00016882	0.00541357		-0.297929	1.18035e-05	0.00023845	-34
IP	hsa_miR_4651_st	miR_4651	CGGGGUGGGUGAGGUCGGGC	0.334528	7.8689e-07	9.33563e-05		SNOWBALL_026616_s_st	LIMA1	-0.225583	9.03171e-05	0.00342317		-0.308362	5.562e-06	0.00013116	-37.2
IP	hsa_miR_4651_st	miR_4651	CGGGGUGGGUGAGGUCGGGC	0.334528	7.8689e-07	9.33563e-05		SNOWBALL_028323_st	TMCC1	-0.304571	9.02142e-08	1.86951e-05		-0.362575	6.85401e-08	3.79311e-06	-29.4
IP	hsa_miR_4651_st	miR_4651	CGGGGUGGGUGAGGUCGGGC	0.334528	7.8689e-07	9.33563e-05		SNOWBALL_028363_st	SH2B3	-0.273848	1.72458e-06	0.00017914		-0.37468	2.28191e-08	1.54276e-06	-32.2
IP	hsa_miR_4651_st	miR_4651	CGGGGUGGGUGAGGUCGGGC	0.334528	7.8689e-07	9.33563e-05		SNOWBALL_028546_st	ATP7B	-0.246076	1.85419e-05	0.00107635		-0.285373	2.81078e-05	0.00047438	-40.1
IP	hsa_miR_4651_st	miR_4651	CGGGGUGGGUGAGGUCGGGC	0.334528	7.8689e-07	9.33563e-05		SNOWBALL_029963_st	STIM1	-0.275168	1.53e-06	0.00016343		-0.358785	9.58317e-08	4.98666e-06	-33.8
IP	hsa_miR_4651_st	miR_4651	CGGGGUGGGUGAGGUCGGGC	0.334528	7.8689e-07	9.33563e-05		SNOWBALL_030457_st	LDLRAP1	-0.238809	3.30361e-05	0.00164022		-0.274012	5.95221e-05	0.00085673	-31.9
IP	hsa_miR_4651_st	miR_4651	CGGGGUGGGUGAGGUCGGGC	0.334528	7.8689e-07	9.33563e-05		SNOWBALL_030469_st	FBXW5	-0.240647	2.85945e-05	0.00146797		-0.354625	1.37748e-07	6.69724e-06	-35.2
IP	hsa_miR_4651_st	miR_4651	CGGGGUGGGUGAGGUCGGGC	0.334528	7.8689e-07	9.33563e-05		SNOWBALL_031013_st	PAFAH2	-0.225859	8.84936e-05	0.00337099		-0.354019	1.45163e-07	6.98772e-06	-32
IP	hsa_miR_4651_st	miR_4651	CGGGGUGGGUGAGGUCGGGC	0.334528	7.8689e-07	9.33563e-05		SNOWBALL_033077_st	FOXJ3	-0.289994	3.82089e-07	5.682e-05		-0.333914	7.77497e-07	2.71362e-05	-34.7
IP	hsa_miR_4651_st	miR_4651	CGGGGUGGGUGAGGUCGGGC	0.334528	7.8689e-07	9.33563e-05		SNOWBALL_033627_st	MLEC	-0.247502	1.65212e-05	0.00098475		-0.285657	2.7575e-05	0.00046721	-31.1
IP	hsa_miR_4651_st	miR_4651	CGGGGUGGGUGAGGUCGGGC	0.334528	7.8689e-07	9.33563e-05		SNOWBALL_033690_st	RAB1B	-0.204813	0.00039039	0.00979187		-0.303254	8.06875e-06	0.00017636	-31.6
IP	hsa_miR_4651_st	miR_4651	CGGGGUGGGUGAGGUCGGGC	0.334528	7.8689e-07	9.33563e-05		SNOWBALL_034101_st	MYO1C	-0.270915	2.245e-06	0.0002193		-0.324257	1.67067e-06	5.01448e-05	-33.7
IP	hsa_miR_4651_st	miR_4651	CGGGGUGGGUGAGGUCGGGC	0.334528	7.8689e-07	9.33563e-05		SNOWBALL_034128_st	CALM3	-0.304679	8.92329e-08	1.85071e-05		-0.337753	5.69435e-07	2.11126e-05	-28.9
IP	hsa_miR_4651_st	miR_4651	CGGGGUGGGUGAGGUCGGGC	0.334528	7.8689e-07	9.33563e-05		SNOWBALL_034569_s_st	MYO1C	-0.292858	2.89561e-07	4.63845e-05		-0.280871	3.799e-05	0.00060163	-33.7
IP	hsa_miR_4651_st	miR_4651	CGGGGUGGGUGAGGUCGGGC	0.334528	7.8689e-07	9.33563e-05		SNOWBALL_034599_st	LOC100153512	-0.278863	1.09099e-06	0.00012717		-0.418823	2.7708e-10	4.06083e-08	-39.5
IP	hsa_miR_4651_st	miR_4651	CGGGGUGGGUGAGGUCGGGC	0.334528	7.8689e-07	9.33563e-05		SNOWBALL_035534_st	SREBF1	-0.452332	2.2204e-16	1.7284e-12		-0.457037	3.4985e-12	1.05408e-09	-35.5
IP	hsa_miR_4651_st	miR_4651	CGGGGUGGGUGAGGUCGGGC	0.334528	7.8689e-07	9.33563e-05		SNOWBALL_036200_st	MAMLD1	-0.267185	3.12516e-06	0.00028369		-0.380794	1.28681e-08	9.63438e-07	-37.5
IP	hsa_miR_4651_st	miR_4651	CGGGGUGGGUGAGGUCGGGC	0.334528	7.8689e-07	9.33563e-05		SNOWBALL_037259_st	LOC100522628	-0.452627	2.2204e-16	1.7284e-12		-0.453254	5.528e-12	1.5467e-09	-34.1
IP	hsa_miR_4651_st	miR_4651	CGGGGUGGGUGAGGUCGGGC	0.334528	7.8689e-07	9.33563e-05		SNOWBALL_038202_st	PALM2	-0.276854	1.31211e-06	0.00014663		-0.320155	2.29391e-06	6.46513e-05	-35.9
IP	hsa_miR_4651_st	miR_4651	CGGGGUGGGUGAGGUCGGGC	0.334528	7.8689e-07	9.33563e-05		SNOWBALL_040050_st	FURIN	-0.302739	1.08645e-07	2.15858e-05		-0.256852	0.00017392	0.00198319	-35.5
IP	hsa_miR_4651_st	miR_4651	CGGGGUGGGUGAGGUCGGGC	0.334528	7.8689e-07	9.33563e-05		SNOWBALL_040076_st	KPNA6	-0.208671	0.00030059	0.00813762		-0.313246	3.87179e-06	9.82557e-05	-33.6
IP	hsa_miR_4651_st	miR_4651	CGGGGUGGGUGAGGUCGGGC	0.334528	7.8689e-07	9.33563e-05		SNOWBALL_040175_st	TTC7B	-0.320885	1.62891e-08	4.76226e-06		-0.421615	2.05e-10	3.15978e-08	-34.8
IP	hsa_miR_4651_st	miR_4651	CGGGGUGGGUGAGGUCGGGC	0.334528	7.8689e-07	9.33563e-05		SNOWBALL_040680_st	MICAL3	-0.256406	7.90969e-06	0.00056844		-0.330193	1.04723e-06	3.44526e-05	-34.7
IP	hsa_miR_4651_st	miR_4651	CGGGGUGGGUGAGGUCGGGC	0.334528	7.8689e-07	9.33563e-05		SNOWBALL_043651_st	SMPD3	-0.232639	5.31953e-05	0.00233982		-0.331374	9.53184e-07	3.19524e-05	-35.5
IP	hsa_miR_4651_st	miR_4651	CGGGGUGGGUGAGGUCGGGC	0.334528	7.8689e-07	9.33563e-05		SNOWBALL_045050_st	FOXA1	-0.281899	8.23145e-07	0.00010214		-0.279018	4.294e-05	0.00066257	-31.1
IP	hsa_miR_4651_st	miR_4651	CGGGGUGGGUGAGGUCGGGC	0.334528	7.8689e-07	9.33563e-05		SNOWBALL_047221_st	PARVA	-0.231003	6.02311e-05	0.00256286		-0.404539	1.24026e-09	1.40559e-07	-37.2
IP	hsa_miR_4651_st	miR_4651	CGGGGUGGGUGAGGUCGGGC	0.334528	7.8689e-07	9.33563e-05		SNOWBALL_047600_st	GGA1	-0.254007	9.67192e-06	0.00066204		-0.400507	1.86952e-09	1.97092e-07	-37.5
IP	gga_miR_1790_st	miR_1790	CGGGUGAGGGCGGUGGGGGA	0.368808	4.21886e-08	1.21389e-05		SNOWBALL_000101_s_st	AMBP	-0.209458	0.00028481	0.00784073		-0.352838	1.6073e-07	7.58977e-06	-37.1
IP	bta_miR_2487_st	miR_2487	CUCUAAGGGCUGGGCCGGUCGG	0.241508	0.000441	0.00986007		SNOWBALL_000763_s_st	CU407238.1	-0.253579	1.00226e-05	0.00067925		-0.228181	0.00089073	0.00701584	-28.7
IP	hsa_miR_4463_st	miR_4463	GAGACUGGGGUGGGGCC	0.406467	1.11594e-09	1.17059e-06		SNOWBALL_000157_st	PRR13	-0.425066	2.0428e-14	7.1668e-11		-0.444725	1.5194e-11	3.6044e-09	-28.8
IP	bta_miR_296_st	miR_296	GAGGGUUGGGCGGAGGCUUUCC	0.23488	0.00063787	0.0127742		SNOWBALL_000157_st	PRR13	-0.425066	2.0428e-14	7.1668e-11		-0.379303	1.48134e-08	1.08206e-06	-31.1
IP	bta_miR_296_st	miR_296	GAGGGUUGGGCGGAGGCUUUCC	0.23488	0.00063787	0.0127742		SNOWBALL_002627_st	ONECUT1	-0.277625	1.2226e-06	0.00013923		-0.271465	7.011e-05	0.0009745	-26.9
IP	bta_miR_296_st	miR_296	GAGGGUUGGGCGGAGGCUUUCC	0.23488	0.00063787	0.0127742		SNOWBALL_003439_s_st	MEGF9	-0.308502	6.02921e-08	1.35543e-05		-0.305277	6.96933e-06	0.00015696	-26.3
IP	bta_miR_296_st	miR_296	GAGGGUUGGGCGGAGGCUUUCC	0.23488	0.00063787	0.0127742		SNOWBALL_004782_st	LOC100512773	-0.204752	0.000392	0.00981836		-0.254671	0.00019827	0.00219624	-34.3
IP	bta_miR_296_st	miR_296	GAGGGUUGGGCGGAGGCUUUCC	0.23488	0.00063787	0.0127742		SNOWBALL_004923_st	TRAF7	-0.344679	1.11023e-09	5.51991e-07		-0.290932	1.924e-05	0.00035152	-35.9
IP	bta_miR_296_st	miR_296	GAGGGUUGGGCGGAGGCUUUCC	0.23488	0.00063787	0.0127742		SNOWBALL_006309_st	HFE2	-0.294748	2.40734e-07	4.019e-05		-0.219721	0.00139071	0.00986957	-28.4
IP	bta_miR_296_st	miR_296	GAGGGUUGGGCGGAGGCUUUCC	0.23488	0.00063787	0.0127742		SNOWBALL_007004_st	KRT8	-0.275833	1.44033e-06	0.00015641		-0.30522	6.99798e-06	0.00015747	-32.6
IP	bta_miR_296_st	miR_296	GAGGGUUGGGCGGAGGCUUUCC	0.23488	0.00063787	0.0127742		SNOWBALL_009099_st	PAQR7	-0.225457	9.11625e-05	0.00344682		-0.330512	1.021e-06	3.37626e-05	-32
IP	bta_miR_296_st	miR_296	GAGGGUUGGGCGGAGGCUUUCC	0.23488	0.00063787	0.0127742		SNOWBALL_010833_st	C14orf4	-0.207832	0.0003183	0.00846613		-0.295515	1.39911e-05	0.00027297	-30.9
IP	bta_miR_296_st	miR_296	GAGGGUUGGGCGGAGGCUUUCC	0.23488	0.00063787	0.0127742		SNOWBALL_011567_st	SHROOM3	-0.394845	1.7502e-12	2.6421e-09		-0.297004	1.26e-05	0.00025116	-34.7
IP	bta_miR_296_st	miR_296	GAGGGUUGGGCGGAGGCUUUCC	0.23488	0.00063787	0.0127742		SNOWBALL_015024_st	TAX1BP3	-0.214447	0.00020144	0.00612878		-0.305688	6.76384e-06	0.00015327	-32
IP	bta_miR_296_st	miR_296	GAGGGUUGGGCGGAGGCUUUCC	0.23488	0.00063787	0.0127742		SNOWBALL_015729_st	LOC100522573	-0.304423	9.15907e-08	1.89148e-05		-0.292652	1.70825e-05	0.00031987	-27.8
IP	bta_miR_296_st	miR_296	GAGGGUUGGGCGGAGGCUUUCC	0.23488	0.00063787	0.0127742		SNOWBALL_016819_s_st	GSTT1	-0.24316	2.34278e-05	0.00127304		-0.255912	0.00018405	0.00207249	-36.5
IP	bta_miR_296_st	miR_296	GAGGGUUGGGCGGAGGCUUUCC	0.23488	0.00063787	0.0127742		SNOWBALL_017721_st	C2orf76	-0.232856	5.23247e-05	0.00231011		-0.286808	2.55073e-05	0.00043933	-31.4
IP	bta_miR_296_st	miR_296	GAGGGUUGGGCGGAGGCUUUCC	0.23488	0.00063787	0.0127742		SNOWBALL_017954_st	HS6ST1	-0.276046	1.41252e-06	0.00015439		-0.243423	0.0003829	0.00366061	-26.3
IP	bta_miR_296_st	miR_296	GAGGGUUGGGCGGAGGCUUUCC	0.23488	0.00063787	0.0127742		SNOWBALL_020094_s_st	PRRG1	-0.262604	4.66065e-06	0.00038352		-0.286118	2.67286e-05	0.00045583	-31.6
IP	bta_miR_296_st	miR_296	GAGGGUUGGGCGGAGGCUUUCC	0.23488	0.00063787	0.0127742		SNOWBALL_020986_s_st	EBP	-0.422932	2.8422e-14	8.7402e-11		-0.278125	4.55357e-05	0.00069393	-32.2
IP	bta_miR_296_st	miR_296	GAGGGUUGGGCGGAGGCUUUCC	0.23488	0.00063787	0.0127742		SNOWBALL_021819_st	POR	-0.308998	5.72779e-08	1.297e-05		-0.310125	4.88402e-06	0.00011826	-35.2
IP	bta_miR_296_st	miR_296	GAGGGUUGGGCGGAGGCUUUCC	0.23488	0.00063787	0.0127742		SNOWBALL_025692_s_st	EBP	-0.339015	2.14856e-09	9.47231e-07		-0.259942	0.00014414	0.00171309	-32.2
IP	bta_miR_296_st	miR_296	GAGGGUUGGGCGGAGGCUUUCC	0.23488	0.00063787	0.0127742		SNOWBALL_025835_st	EBP	-0.443677	8.8818e-16	5.822e-12		-0.313179	3.89146e-06	9.865e-05	-32.2
IP	bta_miR_296_st	miR_296	GAGGGUUGGGCGGAGGCUUUCC	0.23488	0.00063787	0.0127742		SNOWBALL_026068_s_st	POR	-0.294043	2.57937e-07	4.24089e-05		-0.262194	0.00012553	0.0015379	-35.2
IP	bta_miR_296_st	miR_296	GAGGGUUGGGCGGAGGCUUUCC	0.23488	0.00063787	0.0127742		SNOWBALL_030457_st	LDLRAP1	-0.238809	3.30361e-05	0.00164022		-0.180333	0.00897856	0.0402875	-30.6
IP	bta_miR_296_st	miR_296	GAGGGUUGGGCGGAGGCUUUCC	0.23488	0.00063787	0.0127742		SNOWBALL_034599_st	LOC100153512	-0.278863	1.09099e-06	0.00012717		-0.330867	9.92491e-07	3.30022e-05	-28.9
IP	bta_miR_296_st	miR_296	GAGGGUUGGGCGGAGGCUUUCC	0.23488	0.00063787	0.0127742		SNOWBALL_036200_st	MAMLD1	-0.267185	3.12516e-06	0.00028369		-0.237462	0.00053615	0.00474808	-32
IP	bta_miR_296_st	miR_296	GAGGGUUGGGCGGAGGCUUUCC	0.23488	0.00063787	0.0127742		SNOWBALL_043651_st	SMPD3	-0.232639	5.31953e-05	0.00233982		-0.224658	0.00107447	0.00810125	-38.7
IP	bta_miR_296_st	miR_296	GAGGGUUGGGCGGAGGCUUUCC	0.23488	0.00063787	0.0127742		SNOWBALL_045146_st	THPO	-0.205162	0.00038134	0.00964138		-0.173808	0.0118415	0.0494725	-36.6
IP	bta_miR_296_st	miR_296	GAGGGUUGGGCGGAGGCUUUCC	0.23488	0.00063787	0.0127742		SNOWBALL_047221_st	PARVA	-0.231003	6.02311e-05	0.00256286		-0.326404	1.41251e-06	4.38177e-05	-30.7
IP	bta_miR_296_st	miR_296	GAGGGUUGGGCGGAGGCUUUCC	0.23488	0.00063787	0.0127742		SNOWBALL_047490_st	CAV1	-0.348003	7.4886e-10	4.0288e-07		-0.24615	0.00032734	0.00324254	-32.6
IP	bta_miR_331_st;cfa_miR_331_st;eca_miR_331_st;hsa_miR_331_3p_st;mml_miR_331_3p_st;mmu_miR_331_3p_st;ptr_miR_331_st;rno_miR_331_st;ssc_miR_331_3p_st	miR_331	GCCCCUGGGCCUAUCCUAGAA	0.243203	0.0004006	0.00924511		SNOWBALL_000923_st	NACA	-0.29337	2.75481e-07	4.45871e-05		-0.39634	2.84081e-09	2.78219e-07	-29.8
IP	bta_miR_331_st;cfa_miR_331_st;eca_miR_331_st;hsa_miR_331_3p_st;mml_miR_331_3p_st;mmu_miR_331_3p_st;ptr_miR_331_st;rno_miR_331_st;ssc_miR_331_3p_st	miR_331	GCCCCUGGGCCUAUCCUAGAA	0.243203	0.0004006	0.00924511		SNOWBALL_001741_s_st	PGK1	-0.438424	2.4425e-15	1.352e-11		-0.345257	3.06022e-07	1.27821e-05	-30.2
IP	bta_miR_331_st;cfa_miR_331_st;eca_miR_331_st;hsa_miR_331_3p_st;mml_miR_331_3p_st;mmu_miR_331_3p_st;ptr_miR_331_st;rno_miR_331_st;ssc_miR_331_3p_st	miR_331	GCCCCUGGGCCUAUCCUAGAA	0.243203	0.0004006	0.00924511		SNOWBALL_003063_s_st	LOC100520710	-0.224427	9.83457e-05	0.00363133		-0.211926	0.00206675	0.0133444	-30.2
IP	bta_miR_331_st;cfa_miR_331_st;eca_miR_331_st;hsa_miR_331_3p_st;mml_miR_331_3p_st;mmu_miR_331_3p_st;ptr_miR_331_st;rno_miR_331_st;ssc_miR_331_3p_st	miR_331	GCCCCUGGGCCUAUCCUAGAA	0.243203	0.0004006	0.00924511		SNOWBALL_005626_st	SNTB1	-0.268958	2.67202e-06	0.00025243		-0.184408	0.00751932	0.0353026	-33
IP	bta_miR_331_st;cfa_miR_331_st;eca_miR_331_st;hsa_miR_331_3p_st;mml_miR_331_3p_st;mmu_miR_331_3p_st;ptr_miR_331_st;rno_miR_331_st;ssc_miR_331_3p_st	miR_331	GCCCCUGGGCCUAUCCUAGAA	0.243203	0.0004006	0.00924511		SNOWBALL_006072_st	CD5L	-0.252263	1.118e-05	0.00073459		-0.258013	0.00016211	0.00187754	-31
IP	bta_miR_331_st;cfa_miR_331_st;eca_miR_331_st;hsa_miR_331_3p_st;mml_miR_331_3p_st;mmu_miR_331_3p_st;ptr_miR_331_st;rno_miR_331_st;ssc_miR_331_3p_st	miR_331	GCCCCUGGGCCUAUCCUAGAA	0.243203	0.0004006	0.00924511		SNOWBALL_009082_st	CDC42	-0.404205	4.6252e-13	8.6623e-10		-0.32185	2.01331e-06	5.82446e-05	-30.1
IP	bta_miR_331_st;cfa_miR_331_st;eca_miR_331_st;hsa_miR_331_3p_st;mml_miR_331_3p_st;mmu_miR_331_3p_st;ptr_miR_331_st;rno_miR_331_st;ssc_miR_331_3p_st	miR_331	GCCCCUGGGCCUAUCCUAGAA	0.243203	0.0004006	0.00924511		SNOWBALL_009276_st	HYI	-0.234613	4.5741e-05	0.00209403		-0.355981	1.22446e-07	6.08724e-06	-32.2
IP	bta_miR_331_st;cfa_miR_331_st;eca_miR_331_st;hsa_miR_331_3p_st;mml_miR_331_3p_st;mmu_miR_331_3p_st;ptr_miR_331_st;rno_miR_331_st;ssc_miR_331_3p_st	miR_331	GCCCCUGGGCCUAUCCUAGAA	0.243203	0.0004006	0.00924511		SNOWBALL_010790_st	DLST	-0.375454	2.4204e-11	2.46078e-08		-0.27994	4.0404e-05	0.00063153	-31.5
IP	bta_miR_331_st;cfa_miR_331_st;eca_miR_331_st;hsa_miR_331_3p_st;mml_miR_331_3p_st;mmu_miR_331_3p_st;ptr_miR_331_st;rno_miR_331_st;ssc_miR_331_3p_st	miR_331	GCCCCUGGGCCUAUCCUAGAA	0.243203	0.0004006	0.00924511		SNOWBALL_010973_x_st	U1	-0.238611	3.355e-05	0.00165752		-0.36177	7.36255e-08	4.02127e-06	-36.4
IP	bta_miR_331_st;cfa_miR_331_st;eca_miR_331_st;hsa_miR_331_3p_st;mml_miR_331_3p_st;mmu_miR_331_3p_st;ptr_miR_331_st;rno_miR_331_st;ssc_miR_331_3p_st	miR_331	GCCCCUGGGCCUAUCCUAGAA	0.243203	0.0004006	0.00924511		SNOWBALL_010992_x_st	U1	-0.257754	7.05808e-06	0.00051923		-0.39288	4.00326e-09	3.69035e-07	-36.4
IP	bta_miR_331_st;cfa_miR_331_st;eca_miR_331_st;hsa_miR_331_3p_st;mml_miR_331_3p_st;mmu_miR_331_3p_st;ptr_miR_331_st;rno_miR_331_st;ssc_miR_331_3p_st	miR_331	GCCCCUGGGCCUAUCCUAGAA	0.243203	0.0004006	0.00924511		SNOWBALL_011794_st	ATP5I	-0.361134	1.5105e-10	1.11314e-07		-0.350793	1.91533e-07	8.74642e-06	-25.9
IP	bta_miR_331_st;cfa_miR_331_st;eca_miR_331_st;hsa_miR_331_3p_st;mml_miR_331_3p_st;mmu_miR_331_3p_st;ptr_miR_331_st;rno_miR_331_st;ssc_miR_331_3p_st	miR_331	GCCCCUGGGCCUAUCCUAGAA	0.243203	0.0004006	0.00924511		SNOWBALL_013380_st	SLC35D2	-0.246407	1.80528e-05	0.00105336		-0.261524	0.00013082	0.00158816	-27.7
IP	bta_miR_331_st;cfa_miR_331_st;eca_miR_331_st;hsa_miR_331_3p_st;mml_miR_331_3p_st;mmu_miR_331_3p_st;ptr_miR_331_st;rno_miR_331_st;ssc_miR_331_3p_st	miR_331	GCCCCUGGGCCUAUCCUAGAA	0.243203	0.0004006	0.00924511		SNOWBALL_014862_st	TXNDC17	-0.24849	1.52445e-05	0.00092616		-0.181359	0.00858933	0.0389816	-33.8
IP	bta_miR_331_st;cfa_miR_331_st;eca_miR_331_st;hsa_miR_331_3p_st;mml_miR_331_3p_st;mmu_miR_331_3p_st;ptr_miR_331_st;rno_miR_331_st;ssc_miR_331_3p_st	miR_331	GCCCCUGGGCCUAUCCUAGAA	0.243203	0.0004006	0.00924511		SNOWBALL_015037_s_st	LOC100520453	-0.32998	5.99491e-09	2.17361e-06		-0.346423	2.77467e-07	1.18088e-05	-31.7
IP	bta_miR_331_st;cfa_miR_331_st;eca_miR_331_st;hsa_miR_331_3p_st;mml_miR_331_3p_st;mmu_miR_331_3p_st;ptr_miR_331_st;rno_miR_331_st;ssc_miR_331_3p_st	miR_331	GCCCCUGGGCCUAUCCUAGAA	0.243203	0.0004006	0.00924511		SNOWBALL_015561_st	ACPL2	-0.211265	0.00025146	0.00719033		-0.201105	0.00350266	0.0198976	-33.6
IP	bta_miR_331_st;cfa_miR_331_st;eca_miR_331_st;hsa_miR_331_3p_st;mml_miR_331_3p_st;mmu_miR_331_3p_st;ptr_miR_331_st;rno_miR_331_st;ssc_miR_331_3p_st	miR_331	GCCCCUGGGCCUAUCCUAGAA	0.243203	0.0004006	0.00924511		SNOWBALL_016183_s_st	DNAJB11	-0.218243	0.00015394	0.00507082		-0.203358	0.00314499	0.0183416	-32
IP	bta_miR_331_st;cfa_miR_331_st;eca_miR_331_st;hsa_miR_331_3p_st;mml_miR_331_3p_st;mmu_miR_331_3p_st;ptr_miR_331_st;rno_miR_331_st;ssc_miR_331_3p_st	miR_331	GCCCCUGGGCCUAUCCUAGAA	0.243203	0.0004006	0.00924511		SNOWBALL_016537_s_st	ERP29	-0.310788	4.75641e-08	1.11351e-05		-0.310806	4.64367e-06	0.00011359	-37.4
IP	bta_miR_331_st;cfa_miR_331_st;eca_miR_331_st;hsa_miR_331_3p_st;mml_miR_331_3p_st;mmu_miR_331_3p_st;ptr_miR_331_st;rno_miR_331_st;ssc_miR_331_3p_st	miR_331	GCCCCUGGGCCUAUCCUAGAA	0.243203	0.0004006	0.00924511		SNOWBALL_017704_st	TUBGCP5	-0.233209	5.09347e-05	0.00226762		-0.213461	0.0019137	0.0125869	-27.6
IP	bta_miR_331_st;cfa_miR_331_st;eca_miR_331_st;hsa_miR_331_3p_st;mml_miR_331_3p_st;mmu_miR_331_3p_st;ptr_miR_331_st;rno_miR_331_st;ssc_miR_331_3p_st	miR_331	GCCCCUGGGCCUAUCCUAGAA	0.243203	0.0004006	0.00924511		SNOWBALL_018821_st	SAP30L	-0.249066	1.45443e-05	0.00089519		-0.304146	7.56494e-06	0.00016754	-32.4
IP	bta_miR_331_st;cfa_miR_331_st;eca_miR_331_st;hsa_miR_331_3p_st;mml_miR_331_3p_st;mmu_miR_331_3p_st;ptr_miR_331_st;rno_miR_331_st;ssc_miR_331_3p_st	miR_331	GCCCCUGGGCCUAUCCUAGAA	0.243203	0.0004006	0.00924511		SNOWBALL_021173_s_st	LOC100154945	-0.363995	1.0552e-10	8.2913e-08		-0.355649	1.26035e-07	6.2311e-06	-30.9
IP	bta_miR_331_st;cfa_miR_331_st;eca_miR_331_st;hsa_miR_331_3p_st;mml_miR_331_3p_st;mmu_miR_331_3p_st;ptr_miR_331_st;rno_miR_331_st;ssc_miR_331_3p_st	miR_331	GCCCCUGGGCCUAUCCUAGAA	0.243203	0.0004006	0.00924511		SNOWBALL_021771_s_st	AKAP11	-0.209891	0.00027646	0.0076789		-0.254282	0.00020295	0.00223649	-31.5
IP	bta_miR_331_st;cfa_miR_331_st;eca_miR_331_st;hsa_miR_331_3p_st;mml_miR_331_3p_st;mmu_miR_331_3p_st;ptr_miR_331_st;rno_miR_331_st;ssc_miR_331_3p_st	miR_331	GCCCCUGGGCCUAUCCUAGAA	0.243203	0.0004006	0.00924511		SNOWBALL_021925_s_st	RAB3D	-0.315354	2.9443e-08	7.6472e-06		-0.256578	0.00017681	0.00200876	-31
IP	bta_miR_331_st;cfa_miR_331_st;eca_miR_331_st;hsa_miR_331_3p_st;mml_miR_331_3p_st;mmu_miR_331_3p_st;ptr_miR_331_st;rno_miR_331_st;ssc_miR_331_3p_st	miR_331	GCCCCUGGGCCUAUCCUAGAA	0.243203	0.0004006	0.00924511		SNOWBALL_022301_s_st	LDLR	-0.216846	0.00017005	0.00543808		-0.312784	4.00802e-06	0.000101	-31.6
IP	bta_miR_331_st;cfa_miR_331_st;eca_miR_331_st;hsa_miR_331_3p_st;mml_miR_331_3p_st;mmu_miR_331_3p_st;ptr_miR_331_st;rno_miR_331_st;ssc_miR_331_3p_st	miR_331	GCCCCUGGGCCUAUCCUAGAA	0.243203	0.0004006	0.00924511		SNOWBALL_023800_st	RRBP1	-0.229058	6.97326e-05	0.00284656		-0.283588	3.16939e-05	0.00052153	-30.9
IP	bta_miR_331_st;cfa_miR_331_st;eca_miR_331_st;hsa_miR_331_3p_st;mml_miR_331_3p_st;mmu_miR_331_3p_st;ptr_miR_331_st;rno_miR_331_st;ssc_miR_331_3p_st	miR_331	GCCCCUGGGCCUAUCCUAGAA	0.243203	0.0004006	0.00924511		SNOWBALL_024396_st	CAMKK2	-0.265608	3.58909e-06	0.00031517		-0.188983	0.00613558	0.0303212	-30.7
IP	bta_miR_331_st;cfa_miR_331_st;eca_miR_331_st;hsa_miR_331_3p_st;mml_miR_331_3p_st;mmu_miR_331_3p_st;ptr_miR_331_st;rno_miR_331_st;ssc_miR_331_3p_st	miR_331	GCCCCUGGGCCUAUCCUAGAA	0.243203	0.0004006	0.00924511		SNOWBALL_024412_s_st	LOC100156971	-0.292748	2.92689e-07	4.67945e-05		-0.325678	1.49523e-06	4.58576e-05	-27.7
IP	bta_miR_331_st;cfa_miR_331_st;eca_miR_331_st;hsa_miR_331_3p_st;mml_miR_331_3p_st;mmu_miR_331_3p_st;ptr_miR_331_st;rno_miR_331_st;ssc_miR_331_3p_st	miR_331	GCCCCUGGGCCUAUCCUAGAA	0.243203	0.0004006	0.00924511		SNOWBALL_024723_st	GHITM	-0.310475	4.91399e-08	1.14288e-05		-0.235015	0.00061414	0.00527242	-40.1
IP	bta_miR_331_st;cfa_miR_331_st;eca_miR_331_st;hsa_miR_331_3p_st;mml_miR_331_3p_st;mmu_miR_331_3p_st;ptr_miR_331_st;rno_miR_331_st;ssc_miR_331_3p_st	miR_331	GCCCCUGGGCCUAUCCUAGAA	0.243203	0.0004006	0.00924511		SNOWBALL_025114_st	DNAJB11	-0.312831	3.84153e-08	9.42403e-06		-0.327259	1.32084e-06	4.15211e-05	-32
IP	bta_miR_331_st;cfa_miR_331_st;eca_miR_331_st;hsa_miR_331_3p_st;mml_miR_331_3p_st;mmu_miR_331_3p_st;ptr_miR_331_st;rno_miR_331_st;ssc_miR_331_3p_st	miR_331	GCCCCUGGGCCUAUCCUAGAA	0.243203	0.0004006	0.00924511		SNOWBALL_027467_st	EDNRB	-0.272744	1.9053e-06	0.00019372		-0.440967	2.3512e-11	5.19048e-09	-31.7
IP	bta_miR_331_st;cfa_miR_331_st;eca_miR_331_st;hsa_miR_331_3p_st;mml_miR_331_3p_st;mmu_miR_331_3p_st;ptr_miR_331_st;rno_miR_331_st;ssc_miR_331_3p_st	miR_331	GCCCCUGGGCCUAUCCUAGAA	0.243203	0.0004006	0.00924511		SNOWBALL_027879_st	LOC783466	-0.228663	7.18269e-05	0.00290446		-0.232803	0.00069348	0.00578872	-34.4
IP	bta_miR_331_st;cfa_miR_331_st;eca_miR_331_st;hsa_miR_331_3p_st;mml_miR_331_3p_st;mmu_miR_331_3p_st;ptr_miR_331_st;rno_miR_331_st;ssc_miR_331_3p_st	miR_331	GCCCCUGGGCCUAUCCUAGAA	0.243203	0.0004006	0.00924511		SNOWBALL_027991_st	LRRC16A	-0.21058	0.00026365	0.00743414		-0.255927	0.00018389	0.00207103	-32.4
IP	bta_miR_331_st;cfa_miR_331_st;eca_miR_331_st;hsa_miR_331_3p_st;mml_miR_331_3p_st;mmu_miR_331_3p_st;ptr_miR_331_st;rno_miR_331_st;ssc_miR_331_3p_st	miR_331	GCCCCUGGGCCUAUCCUAGAA	0.243203	0.0004006	0.00924511		SNOWBALL_030376_st	WHSC1L1	-0.235752	4.18972e-05	0.00195764		-0.391363	4.64714e-09	4.17287e-07	-31.8
IP	bta_miR_331_st;cfa_miR_331_st;eca_miR_331_st;hsa_miR_331_3p_st;mml_miR_331_3p_st;mmu_miR_331_3p_st;ptr_miR_331_st;rno_miR_331_st;ssc_miR_331_3p_st	miR_331	GCCCCUGGGCCUAUCCUAGAA	0.243203	0.0004006	0.00924511		SNOWBALL_032828_st	STEAP3	-0.227687	7.726e-05	0.00305974		-0.317864	2.73262e-06	7.43641e-05	-29.7
IP	bta_miR_331_st;cfa_miR_331_st;eca_miR_331_st;hsa_miR_331_3p_st;mml_miR_331_3p_st;mmu_miR_331_3p_st;ptr_miR_331_st;rno_miR_331_st;ssc_miR_331_3p_st	miR_331	GCCCCUGGGCCUAUCCUAGAA	0.243203	0.0004006	0.00924511		SNOWBALL_036854_st	ST6GAL1	-0.268555	2.76923e-06	0.00025922		-0.340865	4.41009e-07	1.71761e-05	-30.8
IP	bta_miR_331_st;cfa_miR_331_st;eca_miR_331_st;hsa_miR_331_3p_st;mml_miR_331_3p_st;mmu_miR_331_3p_st;ptr_miR_331_st;rno_miR_331_st;ssc_miR_331_3p_st	miR_331	GCCCCUGGGCCUAUCCUAGAA	0.243203	0.0004006	0.00924511		SNOWBALL_036942_s_st	BHMT	-0.287517	4.84486e-07	6.86075e-05		-0.361223	7.72838e-08	4.18324e-06	-35.1
IP	bta_miR_331_st;cfa_miR_331_st;eca_miR_331_st;hsa_miR_331_3p_st;mml_miR_331_3p_st;mmu_miR_331_3p_st;ptr_miR_331_st;rno_miR_331_st;ssc_miR_331_3p_st	miR_331	GCCCCUGGGCCUAUCCUAGAA	0.243203	0.0004006	0.00924511		SNOWBALL_041916_st	PFKFB2	-0.226624	8.36179e-05	0.00323522		-0.194698	0.00472914	0.0249453	-27.4
IP	bta_miR_331_st;cfa_miR_331_st;eca_miR_331_st;hsa_miR_331_3p_st;mml_miR_331_3p_st;mmu_miR_331_3p_st;ptr_miR_331_st;rno_miR_331_st;ssc_miR_331_3p_st	miR_331	GCCCCUGGGCCUAUCCUAGAA	0.243203	0.0004006	0.00924511		SNOWBALL_042553_st	RBBP4	-0.223807	0.00010292	0.00376009		-0.296652	1.29172e-05	0.00025617	-28.2
IP	bta_miR_331_st;cfa_miR_331_st;eca_miR_331_st;hsa_miR_331_3p_st;mml_miR_331_3p_st;mmu_miR_331_3p_st;ptr_miR_331_st;rno_miR_331_st;ssc_miR_331_3p_st	miR_331	GCCCCUGGGCCUAUCCUAGAA	0.243203	0.0004006	0.00924511		SNOWBALL_045433_st	PTPN11	-0.209965	0.00027505	0.00764912		-0.254315	0.00020254	0.00223308	-27.5
IP	bta_miR_331_st;cfa_miR_331_st;eca_miR_331_st;hsa_miR_331_3p_st;mml_miR_331_3p_st;mmu_miR_331_3p_st;ptr_miR_331_st;rno_miR_331_st;ssc_miR_331_3p_st	miR_331	GCCCCUGGGCCUAUCCUAGAA	0.243203	0.0004006	0.00924511		SNOWBALL_046778_st	HIF1AN	-0.213143	0.0002207	0.00654764		-0.385525	8.19313e-09	6.65205e-07	-30.9
IP	bta_miR_331_st;cfa_miR_331_st;eca_miR_331_st;hsa_miR_331_3p_st;mml_miR_331_3p_st;mmu_miR_331_3p_st;ptr_miR_331_st;rno_miR_331_st;ssc_miR_331_3p_st	miR_331	GCCCCUGGGCCUAUCCUAGAA	0.243203	0.0004006	0.00924511		SNOWBALL_047252_st	HS2ST1	-0.209081	0.00029227	0.00798339		-0.305163	7.02703e-06	0.00015799	-32.6
IP	bta_miR_331_st;cfa_miR_331_st;eca_miR_331_st;hsa_miR_331_3p_st;mml_miR_331_3p_st;mmu_miR_331_3p_st;ptr_miR_331_st;rno_miR_331_st;ssc_miR_331_3p_st	miR_331	GCCCCUGGGCCUAUCCUAGAA	0.243203	0.0004006	0.00924511		SNOWBALL_047599_st	STAT3	-0.250245	1.32055e-05	0.0008338		-0.30509	7.06426e-06	0.00015866	-31.1
IP	bta_miR_331_st;cfa_miR_331_st;eca_miR_331_st;hsa_miR_331_3p_st;mml_miR_331_3p_st;mmu_miR_331_3p_st;ptr_miR_331_st;rno_miR_331_st;ssc_miR_331_3p_st	miR_331	GCCCCUGGGCCUAUCCUAGAA	0.243203	0.0004006	0.00924511		SNOWBALL_047821_st	LOC100519184	-0.429536	1.0214e-14	3.9753e-11		-0.374968	2.22181e-08	1.50964e-06	-27
IP	tgu_miR_2976_st	miR_2976	GCGGAGCGGAGCGGAGCGGGG	0.368528	4.3273e-08	1.21865e-05		SNOWBALL_000157_st	PRR13	-0.425066	2.0428e-14	7.1668e-11		-0.426027	1.2663e-10	2.11634e-08	-35.4
IP	tgu_miR_2974_st	miR_2974	GCGGGAUGGGCUGGGCCGGG	0.33056	1.08e-06	0.00011971		SNOWBALL_000983_st	IRF3	-0.28671	5.23218e-07	7.3095e-05		-0.360321	8.37021e-08	4.46577e-06	-33.9
IP	hsa_miR_4508_st	miR_4508	GCGGGGCUGGGCGCGCG	0.320661	2.3346e-06	0.00021073		SNOWBALL_000882_st	PRKAB2	-0.303181	1.03896e-07	2.08034e-05		-0.193422	0.00501532	0.0260677	-33.1
IP	hsa_miR_3960_st;mmu_miR_3960_st	miR_3960	GGCGGCGGCGGAGGCGGGGG	0.377387	1.91934e-08	7.73756e-06		SNOWBALL_000350_st	SCD	-0.553313	0	0		-0.36673	4.72299e-08	2.80015e-06	-32.3
IP	gga_miR_1587_st	miR_1587	GGGCUGGGCUGGGCUGGGCA	0.2372	0.00056121	0.0117555		SNOWBALL_000101_s_st	AMBP	-0.209458	0.00028481	0.00784073		-0.33499	7.12787e-07	2.53041e-05	-40.2
IP	gga_miR_1587_st	miR_1587	GGGCUGGGCUGGGCUGGGCA	0.2372	0.00056121	0.0117555		SNOWBALL_000157_st	PRR13	-0.425066	2.0428e-14	7.1668e-11		-0.346312	2.80076e-07	1.18988e-05	-37.6
IP	gga_miR_1587_st	miR_1587	GGGCUGGGCUGGGCUGGGCA	0.2372	0.00056121	0.0117555		SNOWBALL_000882_st	PRKAB2	-0.303181	1.03896e-07	2.08034e-05		-0.23832	0.00051104	0.004576	-31.4
IP	gga_miR_1587_st	miR_1587	GGGCUGGGCUGGGCUGGGCA	0.2372	0.00056121	0.0117555		SNOWBALL_001115_s_st	TUBB_1	-0.258225	6.78167e-06	0.00050365		-0.393478	3.77391e-09	3.51453e-07	-28.7
IP	gga_miR_1587_st	miR_1587	GGGCUGGGCUGGGCUGGGCA	0.2372	0.00056121	0.0117555		SNOWBALL_001472_st	ANPEP	-0.230426	6.2916e-05	0.00264234		-0.338296	5.44704e-07	2.03679e-05	-36.6
IP	gga_miR_1587_st	miR_1587	GGGCUGGGCUGGGCUGGGCA	0.2372	0.00056121	0.0117555		SNOWBALL_001502_s_st	ARRDC4	-0.300034	1.42598e-07	2.66066e-05		-0.215309	0.00174322	0.0117245	-34.8
IP	gga_miR_1587_st	miR_1587	GGGCUGGGCUGGGCUGGGCA	0.2372	0.00056121	0.0117555		SNOWBALL_001503_s_st	ARRDC4	-0.306551	7.36974e-08	1.59388e-05		-0.270659	7.38178e-05	0.0010148	-34.8
IP	gga_miR_1587_st	miR_1587	GGGCUGGGCUGGGCUGGGCA	0.2372	0.00056121	0.0117555		SNOWBALL_001659_s_st	PHKA2	-0.267166	3.13039e-06	0.00028382		-0.334107	7.65469e-07	2.6797e-05	-36.1
IP	gga_miR_1587_st	miR_1587	GGGCUGGGCUGGGCUGGGCA	0.2372	0.00056121	0.0117555		SNOWBALL_001976_st	NSDHL	-0.373056	3.3096e-11	3.22026e-08		-0.378378	1.61604e-08	1.16237e-06	-38.8
IP	gga_miR_1587_st	miR_1587	GGGCUGGGCUGGGCUGGGCA	0.2372	0.00056121	0.0117555		SNOWBALL_001978_st	NSDHL	-0.349715	6.103e-10	3.4316e-07		-0.370252	3.43006e-08	2.15481e-06	-38.8
IP	gga_miR_1587_st	miR_1587	GGGCUGGGCUGGGCUGGGCA	0.2372	0.00056121	0.0117555		SNOWBALL_002627_st	ONECUT1	-0.277625	1.2226e-06	0.00013923		-0.323995	1.705e-06	5.09678e-05	-34.1
IP	gga_miR_1587_st	miR_1587	GGGCUGGGCUGGGCUGGGCA	0.2372	0.00056121	0.0117555		SNOWBALL_003174_st	GLDC	-0.429548	1.0214e-14	3.9753e-11		-0.259965	0.00014394	0.00171122	-41.5
IP	gga_miR_1587_st	miR_1587	GGGCUGGGCUGGGCUGGGCA	0.2372	0.00056121	0.0117555		SNOWBALL_003384_st	KCNG2	-0.208496	0.0003042	0.00820405		-0.282901	3.31857e-05	0.00054077	-45.4
IP	gga_miR_1587_st	miR_1587	GGGCUGGGCUGGGCUGGGCA	0.2372	0.00056121	0.0117555		SNOWBALL_003439_s_st	MEGF9	-0.308502	6.02921e-08	1.35543e-05		-0.24358	0.00037949	0.0036354	-33.9
IP	gga_miR_1587_st	miR_1587	GGGCUGGGCUGGGCUGGGCA	0.2372	0.00056121	0.0117555		SNOWBALL_003603_s_st	PTGES2	-0.276981	1.29689e-06	0.00014519		-0.290249	2.0166e-05	0.00036484	-33.3
IP	gga_miR_1587_st	miR_1587	GGGCUGGGCUGGGCUGGGCA	0.2372	0.00056121	0.0117555		SNOWBALL_003833_st	AKAP2	-0.352881	4.1673e-10	2.5073e-07		-0.347466	2.54119e-07	1.0993e-05	-36.7
IP	gga_miR_1587_st	miR_1587	GGGCUGGGCUGGGCUGGGCA	0.2372	0.00056121	0.0117555		SNOWBALL_003941_s_st	PVX_117150	-0.225346	9.19065e-05	0.00346475		-0.304389	7.43292e-06	0.00016521	-42.4
IP	gga_miR_1587_st	miR_1587	GGGCUGGGCUGGGCUGGGCA	0.2372	0.00056121	0.0117555		SNOWBALL_004520_st	EEF2K	-0.324082	1.15062e-08	3.60397e-06		-0.235921	0.00058412	0.0050727	-32.6
IP	gga_miR_1587_st	miR_1587	GGGCUGGGCUGGGCUGGGCA	0.2372	0.00056121	0.0117555		SNOWBALL_004665_s_st	HN1L	-0.30609	7.7261e-08	1.652e-05		-0.322304	1.94392e-06	5.663e-05	-38.2
IP	gga_miR_1587_st	miR_1587	GGGCUGGGCUGGGCUGGGCA	0.2372	0.00056121	0.0117555		SNOWBALL_004923_st	TRAF7	-0.344679	1.11023e-09	5.51991e-07		-0.279857	4.06271e-05	0.00063428	-39.2
IP	gga_miR_1587_st	miR_1587	GGGCUGGGCUGGGCUGGGCA	0.2372	0.00056121	0.0117555		SNOWBALL_005242_st	EMILIN1	-0.264854	3.83365e-06	0.00033192		-0.300433	9.87935e-06	0.00020708	-44.1
IP	gga_miR_1587_st	miR_1587	GGGCUGGGCUGGGCUGGGCA	0.2372	0.00056121	0.0117555		SNOWBALL_005865_st	RUSC1	-0.290962	3.48049e-07	5.3072e-05		-0.313056	3.92741e-06	9.937e-05	-39.2
IP	gga_miR_1587_st	miR_1587	GGGCUGGGCUGGGCUGGGCA	0.2372	0.00056121	0.0117555		SNOWBALL_005919_st	FDPS	-0.382591	9.3905e-12	1.07297e-08		-0.345621	2.9682e-07	1.24732e-05	-34.9
IP	gga_miR_1587_st	miR_1587	GGGCUGGGCUGGGCUGGGCA	0.2372	0.00056121	0.0117555		SNOWBALL_005959_s_st	ATP1B1	-0.242256	2.51745e-05	0.00134248		-0.212261	0.00203237	0.0131756	-33.1
IP	gga_miR_1587_st	miR_1587	GGGCUGGGCUGGGCUGGGCA	0.2372	0.00056121	0.0117555		SNOWBALL_006161_st	PEA15	-0.211149	0.0002535	0.00722714		-0.238246	0.00051317	0.00459054	-37.5
IP	gga_miR_1587_st	miR_1587	GGGCUGGGCUGGGCUGGGCA	0.2372	0.00056121	0.0117555		SNOWBALL_006261_st	SETDB1	-0.292378	3.03396e-07	4.80743e-05		-0.269109	8.146e-05	0.00109619	-32.9
IP	gga_miR_1587_st	miR_1587	GGGCUGGGCUGGGCUGGGCA	0.2372	0.00056121	0.0117555		SNOWBALL_006309_st	HFE2	-0.294748	2.40734e-07	4.019e-05		-0.228675	0.00086744	0.00687504	-36.7
IP	gga_miR_1587_st	miR_1587	GGGCUGGGCUGGGCUGGGCA	0.2372	0.00056121	0.0117555		SNOWBALL_006674_st	NOTCH2	-0.275059	1.54532e-06	0.00016453		-0.333208	8.22909e-07	2.8402e-05	-34.3
IP	gga_miR_1587_st	miR_1587	GGGCUGGGCUGGGCUGGGCA	0.2372	0.00056121	0.0117555		SNOWBALL_006794_s_st	LOC100152053	-0.281143	8.83221e-07	0.00010753		-0.291788	1.81363e-05	0.00033546	-37.5
IP	gga_miR_1587_st	miR_1587	GGGCUGGGCUGGGCUGGGCA	0.2372	0.00056121	0.0117555		SNOWBALL_006872_s_st	LOC396904	-0.356468	2.6905e-10	1.79193e-07		-0.32871	1.17796e-06	3.7862e-05	-37.5
IP	gga_miR_1587_st	miR_1587	GGGCUGGGCUGGGCUGGGCA	0.2372	0.00056121	0.0117555		SNOWBALL_006903_st	ATF7	-0.235465	4.28345e-05	0.00198949		-0.311182	4.51584e-06	0.00011109	-33.5
IP	gga_miR_1587_st	miR_1587	GGGCUGGGCUGGGCUGGGCA	0.2372	0.00056121	0.0117555		SNOWBALL_006913_s_st	TUBA1A	-0.277086	1.28451e-06	0.00014432		-0.333341	8.14163e-07	2.81583e-05	-35.7
IP	gga_miR_1587_st	miR_1587	GGGCUGGGCUGGGCUGGGCA	0.2372	0.00056121	0.0117555		SNOWBALL_007011_st	TUBA1C	-0.250496	1.29355e-05	0.00082196		-0.285527	2.78175e-05	0.00047045	-35.7
IP	gga_miR_1587_st	miR_1587	GGGCUGGGCUGGGCUGGGCA	0.2372	0.00056121	0.0117555		SNOWBALL_007056_st	TUBA1A	-0.21519	0.00019118	0.00589359		-0.282058	3.51057e-05	0.00056532	-35.7
IP	gga_miR_1587_st	miR_1587	GGGCUGGGCUGGGCUGGGCA	0.2372	0.00056121	0.0117555		SNOWBALL_007700_st	MIOX	-0.244999	2.02218e-05	0.0011487		-0.260888	0.00013603	0.00163721	-37.3
IP	gga_miR_1587_st	miR_1587	GGGCUGGGCUGGGCUGGGCA	0.2372	0.00056121	0.0117555		SNOWBALL_008457_st	CIC	-0.212339	0.0002334	0.00681901		-0.249617	0.0002675	0.0027717	-44.6
IP	gga_miR_1587_st	miR_1587	GGGCUGGGCUGGGCUGGGCA	0.2372	0.00056121	0.0117555		SNOWBALL_008521_st	ISOC2	-0.38382	7.9592e-12	9.62405e-09		-0.316107	3.12217e-06	8.275e-05	-38.1
IP	gga_miR_1587_st	miR_1587	GGGCUGGGCUGGGCUGGGCA	0.2372	0.00056121	0.0117555		SNOWBALL_008946_st	PTPREPTPRS	-0.262062	4.88367e-06	0.00039663		-0.308825	5.37591e-06	0.00012764	-42
IP	gga_miR_1587_st	miR_1587	GGGCUGGGCUGGGCUGGGCA	0.2372	0.00056121	0.0117555		SNOWBALL_009015_s_st	CYP4A24	-0.280026	9.79759e-07	0.00011705		-0.288977	2.20036e-05	0.00039096	-36.4
IP	gga_miR_1587_st	miR_1587	GGGCUGGGCUGGGCUGGGCA	0.2372	0.00056121	0.0117555		SNOWBALL_009153_s_st	LOC100526057	-0.370681	4.5011e-11	4.18349e-08		-0.307992	5.71526e-06	0.00013402	-36.4
IP	gga_miR_1587_st	miR_1587	GGGCUGGGCUGGGCUGGGCA	0.2372	0.00056121	0.0117555		SNOWBALL_009190_st	MAN1C1	-0.357085	2.4941e-10	1.67453e-07		-0.317599	2.7883e-06	7.55656e-05	-40.2
IP	gga_miR_1587_st	miR_1587	GGGCUGGGCUGGGCUGGGCA	0.2372	0.00056121	0.0117555		SNOWBALL_009216_st	MAP7D1	-0.270789	2.27033e-06	0.00022125		-0.240335	0.00045633	0.00419257	-41.6
IP	gga_miR_1587_st	miR_1587	GGGCUGGGCUGGGCUGGGCA	0.2372	0.00056121	0.0117555		SNOWBALL_009294_st	PGD	-0.264521	3.94646e-06	0.0003393		-0.290986	1.9168e-05	0.00035049	-41.4
IP	gga_miR_1587_st	miR_1587	GGGCUGGGCUGGGCUGGGCA	0.2372	0.00056121	0.0117555		SNOWBALL_009344_st	LOC100523067	-0.377813	1.7744e-11	1.91336e-08		-0.3191	2.48684e-06	6.89687e-05	-44.3
IP	gga_miR_1587_st	miR_1587	GGGCUGGGCUGGGCUGGGCA	0.2372	0.00056121	0.0117555		SNOWBALL_009376_s_st	PTPREPTPRS	-0.316452	2.62042e-08	7.04881e-06		-0.248122	0.00029193	0.0029672	-42
IP	gga_miR_1587_st	miR_1587	GGGCUGGGCUGGGCUGGGCA	0.2372	0.00056121	0.0117555		SNOWBALL_009828_st	TUBB	-0.339663	1.9935e-09	9.01202e-07		-0.409762	7.2288e-10	8.99344e-08	-28.7
IP	gga_miR_1587_st	miR_1587	GGGCUGGGCUGGGCUGGGCA	0.2372	0.00056121	0.0117555		SNOWBALL_010661_st	ACTN1	-0.285569	5.83039e-07	7.917e-05		-0.240381	0.00045514	0.00418415	-38.6
IP	gga_miR_1587_st	miR_1587	GGGCUGGGCUGGGCUGGGCA	0.2372	0.00056121	0.0117555		SNOWBALL_010803_st	FOXA1	-0.279194	1.05818e-06	0.00012421		-0.3224	1.9295e-06	5.62949e-05	-38.2
IP	gga_miR_1587_st	miR_1587	GGGCUGGGCUGGGCUGGGCA	0.2372	0.00056121	0.0117555		SNOWBALL_010833_st	C14orf4	-0.207832	0.0003183	0.00846613		-0.184456	0.00750325	0.035246	-42
IP	gga_miR_1587_st	miR_1587	GGGCUGGGCUGGGCUGGGCA	0.2372	0.00056121	0.0117555		SNOWBALL_011431_st	LOC100521384	-0.325036	1.03642e-08	3.3484e-06		-0.327364	1.30989e-06	4.12448e-05	-40.8
IP	gga_miR_1587_st	miR_1587	GGGCUGGGCUGGGCUGGGCA	0.2372	0.00056121	0.0117555		SNOWBALL_011567_st	SHROOM3	-0.394845	1.7502e-12	2.6421e-09		-0.381968	1.15128e-08	8.79902e-07	-41.3
IP	gga_miR_1587_st	miR_1587	GGGCUGGGCUGGGCUGGGCA	0.2372	0.00056121	0.0117555		SNOWBALL_012177_st	STARD10	-0.288233	4.52445e-07	6.51819e-05		-0.270259	7.572e-05	0.00103528	-39.4
IP	gga_miR_1587_st	miR_1587	GGGCUGGGCUGGGCUGGGCA	0.2372	0.00056121	0.0117555		SNOWBALL_012260_st	KCTD14	-0.217873	0.00015806	0.00516556		-0.216041	0.00167952	0.0113976	-32.5
IP	gga_miR_1587_st	miR_1587	GGGCUGGGCUGGGCUGGGCA	0.2372	0.00056121	0.0117555		SNOWBALL_012382_st	CRYAB	-0.359728	1.7992e-10	1.28411e-07		-0.383624	9.83166e-09	7.72967e-07	-33
IP	gga_miR_1587_st	miR_1587	GGGCUGGGCUGGGCUGGGCA	0.2372	0.00056121	0.0117555		SNOWBALL_012444_st	CEP164	-0.227664	7.7391e-05	0.00306378		-0.351478	1.80633e-07	8.34326e-06	-36.7
IP	gga_miR_1587_st	miR_1587	GGGCUGGGCUGGGCUGGGCA	0.2372	0.00056121	0.0117555		SNOWBALL_012844_st	DCPS	-0.358922	1.9882e-10	1.38725e-07		-0.341223	4.28182e-07	1.677e-05	-35.8
IP	gga_miR_1587_st	miR_1587	GGGCUGGGCUGGGCUGGGCA	0.2372	0.00056121	0.0117555		SNOWBALL_014225_st	C17orf28	-0.227989	7.55429e-05	0.00300726		-0.29508	1.44235e-05	0.00027969	-43.8
IP	gga_miR_1587_st	miR_1587	GGGCUGGGCUGGGCUGGGCA	0.2372	0.00056121	0.0117555		SNOWBALL_015024_st	TAX1BP3	-0.214447	0.00020144	0.00612878		-0.369166	3.78732e-08	2.33697e-06	-37.8
IP	gga_miR_1587_st	miR_1587	GGGCUGGGCUGGGCUGGGCA	0.2372	0.00056121	0.0117555		SNOWBALL_015547_st	C1orf144	-0.338123	2.38117e-09	1.03693e-06		-0.312568	4.07303e-06	0.00010231	-44.3
IP	gga_miR_1587_st	miR_1587	GGGCUGGGCUGGGCUGGGCA	0.2372	0.00056121	0.0117555		SNOWBALL_015729_st	LOC100522573	-0.304423	9.15907e-08	1.89148e-05		-0.367273	4.49677e-08	2.68968e-06	-43
IP	gga_miR_1587_st	miR_1587	GGGCUGGGCUGGGCUGGGCA	0.2372	0.00056121	0.0117555		SNOWBALL_015804_st	PRDM15	-0.268969	2.66945e-06	0.00025235		-0.359561	8.95042e-08	4.71698e-06	-36.9
IP	gga_miR_1587_st	miR_1587	GGGCUGGGCUGGGCUGGGCA	0.2372	0.00056121	0.0117555		SNOWBALL_016120_st	IGSF11	-0.30252	1.11075e-07	2.19934e-05		-0.303639	7.84745e-06	0.00017251	-39.1
IP	gga_miR_1587_st	miR_1587	GGGCUGGGCUGGGCUGGGCA	0.2372	0.00056121	0.0117555		SNOWBALL_016410_s_st	CAMKK2	-0.416043	8.0824e-14	2.1418e-10		-0.259635	0.00014688	0.00173826	-44
IP	gga_miR_1587_st	miR_1587	GGGCUGGGCUGGGCUGGGCA	0.2372	0.00056121	0.0117555		SNOWBALL_016442_s_st	SH2B3	-0.256253	8.01193e-06	0.00057347		-0.311517	4.40478e-06	0.00010891	-37.7
IP	gga_miR_1587_st	miR_1587	GGGCUGGGCUGGGCUGGGCA	0.2372	0.00056121	0.0117555		SNOWBALL_016467_s_st	LOC100521338	-0.366968	7.242e-11	5.99302e-08		-0.245955	0.00033105	0.00327082	-36
IP	gga_miR_1587_st	miR_1587	GGGCUGGGCUGGGCUGGGCA	0.2372	0.00056121	0.0117555		SNOWBALL_017312_s_st	SFXN2	-0.348111	7.393e-10	3.986e-07		-0.318973	2.51114e-06	6.95077e-05	-37.4
IP	gga_miR_1587_st	miR_1587	GGGCUGGGCUGGGCUGGGCA	0.2372	0.00056121	0.0117555		SNOWBALL_017954_st	HS6ST1	-0.276046	1.41252e-06	0.00015439		-0.279194	4.24443e-05	0.00065657	-40.7
IP	gga_miR_1587_st	miR_1587	GGGCUGGGCUGGGCUGGGCA	0.2372	0.00056121	0.0117555		SNOWBALL_018794_st	MAST4	-0.224643	9.679e-05	0.00359514		-0.293299	1.6332e-05	0.00030872	-35.8
IP	gga_miR_1587_st	miR_1587	GGGCUGGGCUGGGCUGGGCA	0.2372	0.00056121	0.0117555		SNOWBALL_018946_st	LOC100523520	-0.289208	4.12097e-07	6.03819e-05		-0.339315	5.01054e-07	1.90435e-05	-37.8
IP	gga_miR_1587_st	miR_1587	GGGCUGGGCUGGGCUGGGCA	0.2372	0.00056121	0.0117555		SNOWBALL_019158_st	ASXL1	-0.217188	0.00016596	0.00534815		-0.194625	0.00474515	0.0250089	-31.3
IP	gga_miR_1587_st	miR_1587	GGGCUGGGCUGGGCUGGGCA	0.2372	0.00056121	0.0117555		SNOWBALL_019244_s_st	LOC654323	-0.262223	4.81622e-06	0.00039278		-0.356383	1.18236e-07	5.91656e-06	-32.5
IP	gga_miR_1587_st	miR_1587	GGGCUGGGCUGGGCUGGGCA	0.2372	0.00056121	0.0117555		SNOWBALL_019457_s_st	VAPB	-0.282585	7.72054e-07	9.72249e-05		-0.220743	0.00131895	0.00947782	-40.5
IP	gga_miR_1587_st	miR_1587	GGGCUGGGCUGGGCUGGGCA	0.2372	0.00056121	0.0117555		SNOWBALL_019873_st	TNS3	-0.237336	3.7058e-05	0.00178523		-0.335256	6.97603e-07	2.48662e-05	-38.4
IP	gga_miR_1587_st	miR_1587	GGGCUGGGCUGGGCUGGGCA	0.2372	0.00056121	0.0117555		SNOWBALL_020245_st	CITED1	-0.322388	1.38399e-08	4.19902e-06		-0.279016	4.29442e-05	0.00066263	-37.5
IP	gga_miR_1587_st	miR_1587	GGGCUGGGCUGGGCUGGGCA	0.2372	0.00056121	0.0117555		SNOWBALL_020364_st	SPRY3	-0.248168	1.565e-05	0.00094548		-0.237307	0.00054082	0.00478032	-37.8
IP	gga_miR_1587_st	miR_1587	GGGCUGGGCUGGGCUGGGCA	0.2372	0.00056121	0.0117555		SNOWBALL_020866_st	LOC100515155	-0.320803	1.64345e-08	4.79353e-06		-0.275661	5.34885e-05	0.00078771	-36.6
IP	gga_miR_1587_st	miR_1587	GGGCUGGGCUGGGCUGGGCA	0.2372	0.00056121	0.0117555		SNOWBALL_020913_s_st	SREBF1	-0.401935	6.4126e-13	1.13286e-09		-0.334767	7.25739e-07	2.56757e-05	-51
IP	gga_miR_1587_st	miR_1587	GGGCUGGGCUGGGCUGGGCA	0.2372	0.00056121	0.0117555		SNOWBALL_021173_s_st	LOC100154945	-0.363995	1.0552e-10	8.2913e-08		-0.273912	5.99086e-05	0.0008611	-42
IP	gga_miR_1587_st	miR_1587	GGGCUGGGCUGGGCUGGGCA	0.2372	0.00056121	0.0117555		SNOWBALL_021819_st	POR	-0.308998	5.72779e-08	1.297e-05		-0.313832	3.70548e-06	9.48781e-05	-37.3
IP	gga_miR_1587_st	miR_1587	GGGCUGGGCUGGGCUGGGCA	0.2372	0.00056121	0.0117555		SNOWBALL_022031_st	UBE2O	-0.232471	5.38813e-05	0.00236083		-0.22705	0.00094632	0.00734975	-37.6
IP	gga_miR_1587_st	miR_1587	GGGCUGGGCUGGGCUGGGCA	0.2372	0.00056121	0.0117555		SNOWBALL_022296_s_st	RRBP1	-0.291189	3.40488e-07	5.2407e-05		-0.252992	0.00021917	0.00237425	-42
IP	gga_miR_1587_st	miR_1587	GGGCUGGGCUGGGCUGGGCA	0.2372	0.00056121	0.0117555		SNOWBALL_022573_st	FASN	-0.420322	4.2188e-14	1.2219e-10		-0.235403	0.00060109	0.00518567	-40.1
IP	gga_miR_1587_st	miR_1587	GGGCUGGGCUGGGCUGGGCA	0.2372	0.00056121	0.0117555		SNOWBALL_023334_s_st	LOC100137084	-0.217852	0.0001583	0.00517062		-0.228064	0.00089638	0.00704996	-34.9
IP	gga_miR_1587_st	miR_1587	GGGCUGGGCUGGGCUGGGCA	0.2372	0.00056121	0.0117555		SNOWBALL_025706_st	LOC100154945	-0.34568	9.8649e-10	5.02507e-07		-0.250143	0.00025936	0.00270631	-42
IP	gga_miR_1587_st	miR_1587	GGGCUGGGCUGGGCUGGGCA	0.2372	0.00056121	0.0117555		SNOWBALL_026068_s_st	POR	-0.294043	2.57937e-07	4.24089e-05		-0.26641	9.65734e-05	0.00125229	-37.3
IP	gga_miR_1587_st	miR_1587	GGGCUGGGCUGGGCUGGGCA	0.2372	0.00056121	0.0117555		SNOWBALL_026094_st	MLEC	-0.269034	2.65408e-06	0.00025118		-0.209497	0.00233178	0.0146256	-34.7
IP	gga_miR_1587_st	miR_1587	GGGCUGGGCUGGGCUGGGCA	0.2372	0.00056121	0.0117555		SNOWBALL_026210_st	PTPRF	-0.408393	2.5135e-13	5.4443e-10		-0.218686	0.001467	0.0102799	-42
IP	gga_miR_1587_st	miR_1587	GGGCUGGGCUGGGCUGGGCA	0.2372	0.00056121	0.0117555		SNOWBALL_026535_st	TNS3	-0.216947	0.00016882	0.00541357		-0.232554	0.00070298	0.00584943	-38.4
IP	gga_miR_1587_st	miR_1587	GGGCUGGGCUGGGCUGGGCA	0.2372	0.00056121	0.0117555		SNOWBALL_026616_s_st	LIMA1	-0.225583	9.03171e-05	0.00342317		-0.338771	5.23931e-07	1.9743e-05	-34.9
IP	gga_miR_1587_st	miR_1587	GGGCUGGGCUGGGCUGGGCA	0.2372	0.00056121	0.0117555		SNOWBALL_027467_st	EDNRB	-0.272744	1.9053e-06	0.00019372		-0.179983	0.0091151	0.0407423	-35
IP	gga_miR_1587_st	miR_1587	GGGCUGGGCUGGGCUGGGCA	0.2372	0.00056121	0.0117555		SNOWBALL_027837_st	NFAT5	-0.278415	1.13699e-06	0.00013142		-0.283173	3.25878e-05	0.00053306	-38.7
IP	gga_miR_1587_st	miR_1587	GGGCUGGGCUGGGCUGGGCA	0.2372	0.00056121	0.0117555		SNOWBALL_028363_st	SH2B3	-0.273848	1.72458e-06	0.00017914		-0.295696	1.3814e-05	0.00027022	-37.4
IP	gga_miR_1587_st	miR_1587	GGGCUGGGCUGGGCUGGGCA	0.2372	0.00056121	0.0117555		SNOWBALL_029963_st	STIM1	-0.275168	1.53e-06	0.00016343		-0.244882	0.00035216	0.0034314	-40.6
IP	gga_miR_1587_st	miR_1587	GGGCUGGGCUGGGCUGGGCA	0.2372	0.00056121	0.0117555		SNOWBALL_030469_st	FBXW5	-0.240647	2.85945e-05	0.00146797		-0.275493	5.40747e-05	0.00079449	-46.1
IP	gga_miR_1587_st	miR_1587	GGGCUGGGCUGGGCUGGGCA	0.2372	0.00056121	0.0117555		SNOWBALL_031013_st	PAFAH2	-0.225859	8.84936e-05	0.00337099		-0.287792	2.38574e-05	0.00041682	-39.2
IP	gga_miR_1587_st	miR_1587	GGGCUGGGCUGGGCUGGGCA	0.2372	0.00056121	0.0117555		SNOWBALL_031477_st	WDR59	-0.215229	0.00019065	0.00588309		-0.22092	0.00130688	0.00941113	-37.7
IP	gga_miR_1587_st	miR_1587	GGGCUGGGCUGGGCUGGGCA	0.2372	0.00056121	0.0117555		SNOWBALL_033627_st	MLEC	-0.247502	1.65212e-05	0.00098475		-0.225362	0.00103518	0.00787322	-34.7
IP	gga_miR_1587_st	miR_1587	GGGCUGGGCUGGGCUGGGCA	0.2372	0.00056121	0.0117555		SNOWBALL_034569_s_st	MYO1C	-0.292858	2.89561e-07	4.63845e-05		-0.220986	0.00130241	0.00938653	-37
IP	gga_miR_1587_st	miR_1587	GGGCUGGGCUGGGCUGGGCA	0.2372	0.00056121	0.0117555		SNOWBALL_034573_st	BCL9L	-0.42307	2.7756e-14	8.642e-11		-0.286675	2.574e-05	0.00044247	-42.2
IP	gga_miR_1587_st	miR_1587	GGGCUGGGCUGGGCUGGGCA	0.2372	0.00056121	0.0117555		SNOWBALL_035064_st	VTN	-0.233338	5.04357e-05	0.00225526		-0.308353	5.56594e-06	0.00013123	-41.6
IP	gga_miR_1587_st	miR_1587	GGGCUGGGCUGGGCUGGGCA	0.2372	0.00056121	0.0117555		SNOWBALL_035067_x_st	VTN	-0.231868	5.64081e-05	0.00244065		-0.316333	3.0692e-06	8.16321e-05	-41.6
IP	gga_miR_1587_st	miR_1587	GGGCUGGGCUGGGCUGGGCA	0.2372	0.00056121	0.0117555		SNOWBALL_035534_st	SREBF1	-0.452332	2.2204e-16	1.7284e-12		-0.326552	1.39622e-06	4.341e-05	-51
IP	gga_miR_1587_st	miR_1587	GGGCUGGGCUGGGCUGGGCA	0.2372	0.00056121	0.0117555		SNOWBALL_036200_st	MAMLD1	-0.267185	3.12516e-06	0.00028369		-0.260346	0.00014063	0.00168035	-39.3
IP	gga_miR_1587_st	miR_1587	GGGCUGGGCUGGGCUGGGCA	0.2372	0.00056121	0.0117555		SNOWBALL_040050_st	FURIN	-0.302739	1.08645e-07	2.15858e-05		-0.223195	0.0011605	0.0085936	-40.4
IP	gga_miR_1587_st	miR_1587	GGGCUGGGCUGGGCUGGGCA	0.2372	0.00056121	0.0117555		SNOWBALL_040175_st	TTC7B	-0.320885	1.62891e-08	4.76226e-06		-0.297321	1.23221e-05	0.00024673	-42.1
IP	gga_miR_1587_st	miR_1587	GGGCUGGGCUGGGCUGGGCA	0.2372	0.00056121	0.0117555		SNOWBALL_040680_st	MICAL3	-0.256406	7.90969e-06	0.00056844		-0.342629	3.81071e-07	1.526e-05	-36.7
IP	gga_miR_1587_st	miR_1587	GGGCUGGGCUGGGCUGGGCA	0.2372	0.00056121	0.0117555		SNOWBALL_040839_st	LMNB2	-0.241808	2.60862e-05	0.00137404		-0.185826	0.00706312	0.033691	-38.9
IP	gga_miR_1587_st	miR_1587	GGGCUGGGCUGGGCUGGGCA	0.2372	0.00056121	0.0117555		SNOWBALL_042805_st	LOC100457996	-0.333797	3.90199e-09	1.53789e-06		-0.222247	0.00121955	0.00892628	-42.6
IP	gga_miR_1587_st	miR_1587	GGGCUGGGCUGGGCUGGGCA	0.2372	0.00056121	0.0117555		SNOWBALL_043566_st	MTMR3	-0.238614	3.35436e-05	0.00165749		-0.238108	0.00051715	0.00461783	-37
IP	gga_miR_1587_st	miR_1587	GGGCUGGGCUGGGCUGGGCA	0.2372	0.00056121	0.0117555		SNOWBALL_043651_st	SMPD3	-0.232639	5.31953e-05	0.00233982		-0.213666	0.00189404	0.0124882	-39
IP	gga_miR_1587_st	miR_1587	GGGCUGGGCUGGGCUGGGCA	0.2372	0.00056121	0.0117555		SNOWBALL_044902_st	IGSF11	-0.306075	7.73784e-08	1.653e-05		-0.230798	0.0007735	0.00629512	-39.1
IP	gga_miR_1587_st	miR_1587	GGGCUGGGCUGGGCUGGGCA	0.2372	0.00056121	0.0117555		SNOWBALL_045305_st	CHRNB1	-0.239254	3.19046e-05	0.00159773		-0.224003	0.0011122	0.00831849	-33.9
IP	gga_miR_1587_st	miR_1587	GGGCUGGGCUGGGCUGGGCA	0.2372	0.00056121	0.0117555		SNOWBALL_046381_st	IGSF11	-0.267368	3.07535e-06	0.00028039		-0.260302	0.00014101	0.00168389	-39.1
IP	mmu_miR_2861_st	miR_2861	GGGGCCUGGCGGCGGGCGG	0.27368	6.33654e-05	0.00255481		SNOWBALL_000114_st	TRAF2	-0.242458	2.47753e-05	0.00132773		-0.402341	1.5522e-09	1.69037e-07	-35.5
IP	hsa_miR_2861_st	miR_2861	GGGGCCUGGCGGUGGGCGG	0.316988	3.08633e-06	0.00026134		SNOWBALL_000114_st	TRAF2	-0.242458	2.47753e-05	0.00132773		-0.384343	9.17747e-09	7.30543e-07	-35.2
IP	bta_miR_2881_st	miR_2881	GGGGCGGGGGGGCGGGUG	0.40899	8.6037e-10	1.07615e-06		SNOWBALL_000157_st	PRR13	-0.425066	2.0428e-14	7.1668e-11		-0.48035	1.8363e-13	8.9051e-11	-37.2
IP	hsa_miR_4492_st	miR_4492	GGGGCUGGGCGCGCGCC	0.241612	0.0004384	0.00982846		SNOWBALL_000114_st	TRAF2	-0.242458	2.47753e-05	0.00132773		-0.366937	4.63549e-08	2.75743e-06	-36.1
IP	hsa_miR_762_st;ptr_miR_762_st	miR_762	GGGGCUGGGGCCGGGGCCGAGC	0.356082	1.30189e-07	2.579e-05		SNOWBALL_000114_st	TRAF2	-0.242458	2.47753e-05	0.00132773		-0.376433	1.93865e-08	1.35e-06	-46.2
IP	bta_miR_1777b_st	miR_1777b	GGGGGCGGUGGGGGGCGGGG	0.407961	9.569e-10	1.12555e-06		SNOWBALL_000157_st	PRR13	-0.425066	2.0428e-14	7.1668e-11		-0.479726	1.994e-13	9.5455e-11	-41.8
IP	hsa_miR_4466_st	miR_4466	GGGUGCGGGCCGGCGGGG	0.387806	7.14823e-09	4.06409e-06		SNOWBALL_001103_st	SBAB-1051H9.6_2	-0.256024	8.16804e-06	0.00058247		-0.334544	7.38965e-07	2.6049e-05	-42.8
IP	mmu_miR_705_st	miR_705	GGUGGGAGGUGGGGUGGGCA	0.264377	0.00011394	0.00393394		SNOWBALL_000157_st	PRR13	-0.425066	2.0428e-14	7.1668e-11		-0.362093	7.15418e-08	3.92804e-06	-39.8
IP	mmu_miR_705_st	miR_705	GGUGGGAGGUGGGGUGGGCA	0.264377	0.00011394	0.00393394		SNOWBALL_001103_st	SBAB-1051H9.6_2	-0.256024	8.16804e-06	0.00058247		-0.244963	0.00035054	0.00341915	-45
IP	mmu_miR_705_st	miR_705	GGUGGGAGGUGGGGUGGGCA	0.264377	0.00011394	0.00393394		SNOWBALL_001115_s_st	TUBB_1	-0.258225	6.78167e-06	0.00050365		-0.406488	1.01501e-09	1.1913e-07	-41.6
IP	mmu_miR_705_st	miR_705	GGUGGGAGGUGGGGUGGGCA	0.264377	0.00011394	0.00393394		SNOWBALL_001472_st	ANPEP	-0.230426	6.2916e-05	0.00264234		-0.432587	6.1073e-11	1.15136e-08	-36.2
IP	mmu_miR_705_st	miR_705	GGUGGGAGGUGGGGUGGGCA	0.264377	0.00011394	0.00393394		SNOWBALL_001514_s_st	GSTZ1	-0.236822	3.85661e-05	0.00183785		-0.374827	2.25103e-08	1.52574e-06	-35.4
IP	mmu_miR_705_st	miR_705	GGUGGGAGGUGGGGUGGGCA	0.264377	0.00011394	0.00393394		SNOWBALL_002627_st	ONECUT1	-0.277625	1.2226e-06	0.00013923		-0.366479	4.83132e-08	2.85267e-06	-41.7
IP	mmu_miR_705_st	miR_705	GGUGGGAGGUGGGGUGGGCA	0.264377	0.00011394	0.00393394		SNOWBALL_003384_st	KCNG2	-0.208496	0.0003042	0.00820405		-0.273549	6.13285e-05	0.00087714	-37.2
IP	mmu_miR_705_st	miR_705	GGUGGGAGGUGGGGUGGGCA	0.264377	0.00011394	0.00393394		SNOWBALL_003603_s_st	PTGES2	-0.276981	1.29689e-06	0.00014519		-0.354265	1.42109e-07	6.8683e-06	-38.4
IP	mmu_miR_705_st	miR_705	GGUGGGAGGUGGGGUGGGCA	0.264377	0.00011394	0.00393394		SNOWBALL_003833_st	AKAP2	-0.352881	4.1673e-10	2.5073e-07		-0.464304	1.4295e-12	4.9799e-10	-37.2
IP	mmu_miR_705_st	miR_705	GGUGGGAGGUGGGGUGGGCA	0.264377	0.00011394	0.00393394		SNOWBALL_003941_s_st	PVX_117150	-0.225346	9.19065e-05	0.00346475		-0.284504	2.98026e-05	0.00049682	-34.2
IP	mmu_miR_705_st	miR_705	GGUGGGAGGUGGGGUGGGCA	0.264377	0.00011394	0.00393394		SNOWBALL_004294_st	ACTB	-0.244631	2.08281e-05	0.00117139		-0.300868	9.57711e-06	0.00020202	-35.7
IP	mmu_miR_705_st	miR_705	GGUGGGAGGUGGGGUGGGCA	0.264377	0.00011394	0.00393394		SNOWBALL_004358_st	AGFG2	-0.216382	0.00017573	0.00556602		-0.217759	0.00153847	0.0106596	-37.6
IP	mmu_miR_705_st	miR_705	GGUGGGAGGUGGGGUGGGCA	0.264377	0.00011394	0.00393394		SNOWBALL_004520_st	EEF2K	-0.324082	1.15062e-08	3.60397e-06		-0.249219	0.00027382	0.00282261	-32.2
IP	mmu_miR_705_st	miR_705	GGUGGGAGGUGGGGUGGGCA	0.264377	0.00011394	0.00393394		SNOWBALL_004554_st	AUTS2	-0.221329	0.00012329	0.00429559		-0.256195	0.00018094	0.00204517	-43.1
IP	mmu_miR_705_st	miR_705	GGUGGGAGGUGGGGUGGGCA	0.264377	0.00011394	0.00393394		SNOWBALL_004923_st	TRAF7	-0.344679	1.11023e-09	5.51991e-07		-0.304482	7.38278e-06	0.00016432	-39.9
IP	mmu_miR_705_st	miR_705	GGUGGGAGGUGGGGUGGGCA	0.264377	0.00011394	0.00393394		SNOWBALL_004975_st	WBP1	-0.255312	8.67153e-06	0.00060896		-0.273315	6.226e-05	0.00088761	-40.6
IP	mmu_miR_705_st	miR_705	GGUGGGAGGUGGGGUGGGCA	0.264377	0.00011394	0.00393394		SNOWBALL_005865_st	RUSC1	-0.290962	3.48049e-07	5.3072e-05		-0.397041	2.6489e-09	2.62734e-07	-40
IP	mmu_miR_705_st	miR_705	GGUGGGAGGUGGGGUGGGCA	0.264377	0.00011394	0.00393394		SNOWBALL_005888_st	APOA2	-0.214965	0.00019423	0.00595832		-0.38622	7.66312e-09	6.29263e-07	-31.7
IP	mmu_miR_705_st	miR_705	GGUGGGAGGUGGGGUGGGCA	0.264377	0.00011394	0.00393394		SNOWBALL_006149_st	PKLR	-0.249427	1.412e-05	0.00087564		-0.246262	0.00032522	0.00322614	-38.4
IP	mmu_miR_705_st	miR_705	GGUGGGAGGUGGGGUGGGCA	0.264377	0.00011394	0.00393394		SNOWBALL_006729_st	PRR5	-0.204779	0.00039129	0.00980733		-0.286773	2.55683e-05	0.00044015	-36.7
IP	mmu_miR_705_st	miR_705	GGUGGGAGGUGGGGUGGGCA	0.264377	0.00011394	0.00393394		SNOWBALL_006794_s_st	LOC100152053	-0.281143	8.83221e-07	0.00010753		-0.330124	1.05301e-06	3.4604e-05	-39
IP	mmu_miR_705_st	miR_705	GGUGGGAGGUGGGGUGGGCA	0.264377	0.00011394	0.00393394		SNOWBALL_006899_st	MMP19	-0.271462	2.13779e-06	0.00021073		-0.419582	2.5536e-10	3.79376e-08	-39.3
IP	mmu_miR_705_st	miR_705	GGUGGGAGGUGGGGUGGGCA	0.264377	0.00011394	0.00393394		SNOWBALL_006903_st	ATF7	-0.235465	4.28345e-05	0.00198949		-0.405199	1.15908e-09	1.32914e-07	-34.4
IP	mmu_miR_705_st	miR_705	GGUGGGAGGUGGGGUGGGCA	0.264377	0.00011394	0.00393394		SNOWBALL_007197_st	TPI1	-0.367029	7.1863e-11	5.96674e-08		-0.431499	6.8998e-11	1.27447e-08	-36.6
IP	mmu_miR_705_st	miR_705	GGUGGGAGGUGGGGUGGGCA	0.264377	0.00011394	0.00393394		SNOWBALL_007228_st	COPS7A	-0.239288	3.182e-05	0.00159571		-0.475773	3.3351e-13	1.4687e-10	-38.3
IP	mmu_miR_705_st	miR_705	GGUGGGAGGUGGGGUGGGCA	0.264377	0.00011394	0.00393394		SNOWBALL_007700_st	MIOX	-0.244999	2.02218e-05	0.0011487		-0.290181	2.026e-05	0.0003662	-36.5
IP	mmu_miR_705_st	miR_705	GGUGGGAGGUGGGGUGGGCA	0.264377	0.00011394	0.00393394		SNOWBALL_008357_st	TMEM86B	-0.218551	0.00015059	0.00498211		-0.416127	3.6967e-10	5.15923e-08	-40
IP	mmu_miR_705_st	miR_705	GGUGGGAGGUGGGGUGGGCA	0.264377	0.00011394	0.00393394		SNOWBALL_008457_st	CIC	-0.212339	0.0002334	0.00681901		-0.210522	0.00221641	0.0140714	-41.1
IP	mmu_miR_705_st	miR_705	GGUGGGAGGUGGGGUGGGCA	0.264377	0.00011394	0.00393394		SNOWBALL_008625_st	KIAA0467	-0.281076	8.88756e-07	0.00010799		-0.313659	3.75388e-06	9.58563e-05	-34.8
IP	mmu_miR_705_st	miR_705	GGUGGGAGGUGGGGUGGGCA	0.264377	0.00011394	0.00393394		SNOWBALL_008818_st	NPC1	-0.282395	7.85884e-07	9.86175e-05		-0.208376	0.00246427	0.0152512	-39.4
IP	mmu_miR_705_st	miR_705	GGUGGGAGGUGGGGUGGGCA	0.264377	0.00011394	0.00393394		SNOWBALL_008929_st	LOC100523742	-0.335619	3.17194e-09	1.30379e-06		-0.268569	8.42954e-05	0.00112592	-39.5
IP	mmu_miR_705_st	miR_705	GGUGGGAGGUGGGGUGGGCA	0.264377	0.00011394	0.00393394		SNOWBALL_008945_st	CYP4A21	-0.40624	3.4439e-13	6.9181e-10		-0.365717	5.17456e-08	3.01619e-06	-30.4
IP	mmu_miR_705_st	miR_705	GGUGGGAGGUGGGGUGGGCA	0.264377	0.00011394	0.00393394		SNOWBALL_008946_st	PTPREPTPRS	-0.262062	4.88367e-06	0.00039663		-0.343776	3.46388e-07	1.413e-05	-39.6
IP	mmu_miR_705_st	miR_705	GGUGGGAGGUGGGGUGGGCA	0.264377	0.00011394	0.00393394		SNOWBALL_009015_s_st	CYP4A24	-0.280026	9.79759e-07	0.00011705		-0.415374	4.005e-10	5.51222e-08	-39.5
IP	mmu_miR_705_st	miR_705	GGUGGGAGGUGGGGUGGGCA	0.264377	0.00011394	0.00393394		SNOWBALL_009079_st	PTPRF	-0.331235	5.20864e-09	1.95288e-06		-0.389587	5.52856e-09	4.81394e-07	-31.6
IP	mmu_miR_705_st	miR_705	GGUGGGAGGUGGGGUGGGCA	0.264377	0.00011394	0.00393394		SNOWBALL_009153_s_st	LOC100526057	-0.370681	4.5011e-11	4.18349e-08		-0.391141	4.7496e-09	4.24824e-07	-39.5
IP	mmu_miR_705_st	miR_705	GGUGGGAGGUGGGGUGGGCA	0.264377	0.00011394	0.00393394		SNOWBALL_009376_s_st	PTPREPTPRS	-0.316452	2.62042e-08	7.04881e-06		-0.324408	1.65107e-06	4.9673e-05	-39.6
IP	mmu_miR_705_st	miR_705	GGUGGGAGGUGGGGUGGGCA	0.264377	0.00011394	0.00393394		SNOWBALL_009828_st	TUBB	-0.339663	1.9935e-09	9.01202e-07		-0.402567	1.51696e-09	1.65905e-07	-41.6
IP	mmu_miR_705_st	miR_705	GGUGGGAGGUGGGGUGGGCA	0.264377	0.00011394	0.00393394		SNOWBALL_009990_st	SNRPC	-0.248866	1.47842e-05	0.00090548		-0.287734	2.39519e-05	0.00041813	-40.5
IP	mmu_miR_705_st	miR_705	GGUGGGAGGUGGGGUGGGCA	0.264377	0.00011394	0.00393394		SNOWBALL_010661_st	ACTN1	-0.285569	5.83039e-07	7.917e-05		-0.308178	5.63801e-06	0.00013258	-36.4
IP	mmu_miR_705_st	miR_705	GGUGGGAGGUGGGGUGGGCA	0.264377	0.00011394	0.00393394		SNOWBALL_010803_st	FOXA1	-0.279194	1.05818e-06	0.00012421		-0.260043	0.00014326	0.00170479	-40.3
IP	mmu_miR_705_st	miR_705	GGUGGGAGGUGGGGUGGGCA	0.264377	0.00011394	0.00393394		SNOWBALL_010833_st	C14orf4	-0.207832	0.0003183	0.00846613		-0.271025	7.21115e-05	0.0009963	-38
IP	mmu_miR_705_st	miR_705	GGUGGGAGGUGGGGUGGGCA	0.264377	0.00011394	0.00393394		SNOWBALL_011567_st	SHROOM3	-0.394845	1.7502e-12	2.6421e-09		-0.439481	2.7901e-11	5.98843e-09	-40.7
IP	mmu_miR_705_st	miR_705	GGUGGGAGGUGGGGUGGGCA	0.264377	0.00011394	0.00393394		SNOWBALL_012177_st	STARD10	-0.288233	4.52445e-07	6.51819e-05		-0.356697	1.15047e-07	5.78638e-06	-32.7
IP	mmu_miR_705_st	miR_705	GGUGGGAGGUGGGGUGGGCA	0.264377	0.00011394	0.00393394		SNOWBALL_012262_st	TSKU	-0.469943	0	0		-0.328002	1.24572e-06	3.9608e-05	-42.4
IP	mmu_miR_705_st	miR_705	GGUGGGAGGUGGGGUGGGCA	0.264377	0.00011394	0.00393394		SNOWBALL_013014_st	GLUL	-0.375809	2.3101e-11	2.3583e-08		-0.338923	5.17435e-07	1.95461e-05	-44.6
IP	mmu_miR_705_st	miR_705	GGUGGGAGGUGGGGUGGGCA	0.264377	0.00011394	0.00393394		SNOWBALL_013629_s_st	LOC100516289	-0.217999	0.00015665	0.00513321		-0.291276	1.8788e-05	0.00034498	-37.4
IP	mmu_miR_705_st	miR_705	GGUGGGAGGUGGGGUGGGCA	0.264377	0.00011394	0.00393394		SNOWBALL_014249_st	UNC13D	-0.259503	6.08245e-06	0.00046589		-0.283647	3.1568e-05	0.00051991	-37.7
IP	mmu_miR_705_st	miR_705	GGUGGGAGGUGGGGUGGGCA	0.264377	0.00011394	0.00393394		SNOWBALL_014441_st	DHRS11	-0.300266	1.39328e-07	2.61728e-05		-0.282837	3.33276e-05	0.0005426	-37.6
IP	mmu_miR_705_st	miR_705	GGUGGGAGGUGGGGUGGGCA	0.264377	0.00011394	0.00393394		SNOWBALL_015024_st	TAX1BP3	-0.214447	0.00020144	0.00612878		-0.390158	5.22927e-09	4.59888e-07	-39.2
IP	mmu_miR_705_st	miR_705	GGUGGGAGGUGGGGUGGGCA	0.264377	0.00011394	0.00393394		SNOWBALL_015367_st	TAF10	-0.24248	2.47315e-05	0.00132573		-0.280114	3.99435e-05	0.00062587	-38.5
IP	mmu_miR_705_st	miR_705	GGUGGGAGGUGGGGUGGGCA	0.264377	0.00011394	0.00393394		SNOWBALL_015527_st	RAB7A	-0.254932	8.95171e-06	0.00062462		-0.291733	1.82051e-05	0.00033648	-34.1
IP	mmu_miR_705_st	miR_705	GGUGGGAGGUGGGGUGGGCA	0.264377	0.00011394	0.00393394		SNOWBALL_016410_s_st	CAMKK2	-0.416043	8.0824e-14	2.1418e-10		-0.262585	0.00012253	0.00150921	-37.8
IP	mmu_miR_705_st	miR_705	GGUGGGAGGUGGGGUGGGCA	0.264377	0.00011394	0.00393394		SNOWBALL_016442_s_st	SH2B3	-0.256253	8.01193e-06	0.00057347		-0.314139	3.62127e-06	9.31626e-05	-31.2
IP	mmu_miR_705_st	miR_705	GGUGGGAGGUGGGGUGGGCA	0.264377	0.00011394	0.00393394		SNOWBALL_017111_s_st	GPAM	-0.404309	4.5564e-13	8.598e-10		-0.262546	0.00012283	0.00151203	-33.4
IP	mmu_miR_705_st	miR_705	GGUGGGAGGUGGGGUGGGCA	0.264377	0.00011394	0.00393394		SNOWBALL_017969_s_st	TUBA4A	-0.254479	9.29751e-06	0.00064277		-0.367392	4.44888e-08	2.66621e-06	-37.5
IP	mmu_miR_705_st	miR_705	GGUGGGAGGUGGGGUGGGCA	0.264377	0.00011394	0.00393394		SNOWBALL_018784_st	LARP1	-0.225476	9.10335e-05	0.00344462		-0.273954	5.97443e-05	0.00085925	-37.7
IP	mmu_miR_705_st	miR_705	GGUGGGAGGUGGGGUGGGCA	0.264377	0.00011394	0.00393394		SNOWBALL_018794_st	MAST4	-0.224643	9.679e-05	0.00359514		-0.35105	1.87377e-07	8.59285e-06	-38.3
IP	mmu_miR_705_st	miR_705	GGUGGGAGGUGGGGUGGGCA	0.264377	0.00011394	0.00393394		SNOWBALL_019244_s_st	LOC654323	-0.262223	4.81622e-06	0.00039278		-0.382601	1.08399e-08	8.37299e-07	-41
IP	mmu_miR_705_st	miR_705	GGUGGGAGGUGGGGUGGGCA	0.264377	0.00011394	0.00393394		SNOWBALL_019246_s_st	ACSS2	-0.442368	1.3323e-15	8.2964e-12		-0.241493	0.00042738	0.00398543	-39.5
IP	mmu_miR_705_st	miR_705	GGUGGGAGGUGGGGUGGGCA	0.264377	0.00011394	0.00393394		SNOWBALL_019375_st	HNF4A	-0.420816	3.908e-14	1.1589e-10		-0.293455	1.61556e-05	0.00030606	-38.6
IP	mmu_miR_705_st	miR_705	GGUGGGAGGUGGGGUGGGCA	0.264377	0.00011394	0.00393394		SNOWBALL_019873_st	TNS3	-0.237336	3.7058e-05	0.00178523		-0.361616	7.46362e-08	4.06585e-06	-38.3
IP	mmu_miR_705_st	miR_705	GGUGGGAGGUGGGGUGGGCA	0.264377	0.00011394	0.00393394		SNOWBALL_020245_st	CITED1	-0.322388	1.38399e-08	4.19902e-06		-0.262542	0.00012286	0.00151227	-39.1
IP	mmu_miR_705_st	miR_705	GGUGGGAGGUGGGGUGGGCA	0.264377	0.00011394	0.00393394		SNOWBALL_020364_st	SPRY3	-0.248168	1.565e-05	0.00094548		-0.316768	2.96975e-06	7.94935e-05	-36.3
IP	mmu_miR_705_st	miR_705	GGUGGGAGGUGGGGUGGGCA	0.264377	0.00011394	0.00393394		SNOWBALL_020503_s_st	ATP2B3	-0.249937	1.35434e-05	0.0008493		-0.308434	5.53289e-06	0.00013061	-38.8
IP	mmu_miR_705_st	miR_705	GGUGGGAGGUGGGGUGGGCA	0.264377	0.00011394	0.00393394		SNOWBALL_020866_st	LOC100515155	-0.320803	1.64345e-08	4.79353e-06		-0.340799	4.43427e-07	1.72531e-05	-35.5
IP	mmu_miR_705_st	miR_705	GGUGGGAGGUGGGGUGGGCA	0.264377	0.00011394	0.00393394		SNOWBALL_020913_s_st	SREBF1	-0.401935	6.4126e-13	1.13286e-09		-0.378865	1.54368e-08	1.11952e-06	-36.9
IP	mmu_miR_705_st	miR_705	GGUGGGAGGUGGGGUGGGCA	0.264377	0.00011394	0.00393394		SNOWBALL_020934_s_st	POR	-0.34271	1.39867e-09	6.67425e-07		-0.37004	3.49717e-08	2.18925e-06	-38.3
IP	mmu_miR_705_st	miR_705	GGUGGGAGGUGGGGUGGGCA	0.264377	0.00011394	0.00393394		SNOWBALL_020986_s_st	EBP	-0.422932	2.8422e-14	8.7402e-11		-0.364602	5.71929e-08	3.27243e-06	-35.1
IP	mmu_miR_705_st	miR_705	GGUGGGAGGUGGGGUGGGCA	0.264377	0.00011394	0.00393394		SNOWBALL_021122_s_st	SEPX1	-0.311863	4.25152e-08	1.01926e-05		-0.339523	4.92575e-07	1.87831e-05	-38.1
IP	mmu_miR_705_st	miR_705	GGUGGGAGGUGGGGUGGGCA	0.264377	0.00011394	0.00393394		SNOWBALL_021245_s_st	ACY1	-0.31411	3.35804e-08	8.49191e-06		-0.291014	1.91312e-05	0.00034995	-35.4
IP	mmu_miR_705_st	miR_705	GGUGGGAGGUGGGGUGGGCA	0.264377	0.00011394	0.00393394		SNOWBALL_021458_st	VRTN	-0.324246	1.1302e-08	3.58169e-06		-0.285597	2.76869e-05	0.0004687	-45.1
IP	mmu_miR_705_st	miR_705	GGUGGGAGGUGGGGUGGGCA	0.264377	0.00011394	0.00393394		SNOWBALL_021659_s_st	TKT	-0.30046	1.36653e-07	2.5748e-05		-0.361947	7.24776e-08	3.97021e-06	-39.1
IP	mmu_miR_705_st	miR_705	GGUGGGAGGUGGGGUGGGCA	0.264377	0.00011394	0.00393394		SNOWBALL_021669_st	ACTG1	-0.281154	8.82384e-07	0.00010748		-0.280237	3.9618e-05	0.00062188	-35.7
IP	mmu_miR_705_st	miR_705	GGUGGGAGGUGGGGUGGGCA	0.264377	0.00011394	0.00393394		SNOWBALL_021819_st	POR	-0.308998	5.72779e-08	1.297e-05		-0.352886	1.60058e-07	7.56346e-06	-38.3
IP	mmu_miR_705_st	miR_705	GGUGGGAGGUGGGGUGGGCA	0.264377	0.00011394	0.00393394		SNOWBALL_021945_s_st	PCOLCE	-0.223957	0.00010179	0.00372992		-0.406775	9.8547e-10	1.16278e-07	-41
IP	mmu_miR_705_st	miR_705	GGUGGGAGGUGGGGUGGGCA	0.264377	0.00011394	0.00393394		SNOWBALL_021988_s_st	SLC22A17	-0.331967	4.7975e-09	1.82723e-06		-0.298417	1.14029e-05	0.00023202	-40.5
IP	mmu_miR_705_st	miR_705	GGUGGGAGGUGGGGUGGGCA	0.264377	0.00011394	0.00393394		SNOWBALL_022031_st	UBE2O	-0.232471	5.38813e-05	0.00236083		-0.22083	0.00131301	0.00944506	-35.6
IP	mmu_miR_705_st	miR_705	GGUGGGAGGUGGGGUGGGCA	0.264377	0.00011394	0.00393394		SNOWBALL_022093_st	AKAP2	-0.354938	3.2448e-10	2.05663e-07		-0.276805	4.9647e-05	0.0007429	-37.2
IP	mmu_miR_705_st	miR_705	GGUGGGAGGUGGGGUGGGCA	0.264377	0.00011394	0.00393394		SNOWBALL_022161_st	LARP1	-0.325526	9.82118e-09	3.20204e-06		-0.264776	0.00010696	0.00135697	-37.7
IP	mmu_miR_705_st	miR_705	GGUGGGAGGUGGGGUGGGCA	0.264377	0.00011394	0.00393394		SNOWBALL_022566_s_st	SREBF1	-0.423717	2.5313e-14	8.0836e-11		-0.385126	8.51364e-09	6.86563e-07	-36.9
IP	mmu_miR_705_st	miR_705	GGUGGGAGGUGGGGUGGGCA	0.264377	0.00011394	0.00393394		SNOWBALL_022573_st	FASN	-0.420322	4.2188e-14	1.2219e-10		-0.261384	0.00013195	0.00159884	-43.3
IP	mmu_miR_705_st	miR_705	GGUGGGAGGUGGGGUGGGCA	0.264377	0.00011394	0.00393394		SNOWBALL_022622_st	FASN	-0.287736	4.74456e-07	6.752e-05		-0.1806	0.008876	0.0399434	-43.3
IP	mmu_miR_705_st	miR_705	GGUGGGAGGUGGGGUGGGCA	0.264377	0.00011394	0.00393394		SNOWBALL_022672_s_st	SREBF1	-0.454677	0	0		-0.355375	1.29077e-07	6.35308e-06	-36.9
IP	mmu_miR_705_st	miR_705	GGUGGGAGGUGGGGUGGGCA	0.264377	0.00011394	0.00393394		SNOWBALL_022941_s_st	LOC100049690	-0.381648	1.0656e-11	1.18497e-08		-0.26289	0.00012024	0.00148723	-37.5
IP	mmu_miR_705_st	miR_705	GGUGGGAGGUGGGGUGGGCA	0.264377	0.00011394	0.00393394		SNOWBALL_023116_st	LOC100155048	-0.420505	4.13e-14	1.2103e-10		-0.259653	0.00014671	0.00173675	-39.5
IP	mmu_miR_705_st	miR_705	GGUGGGAGGUGGGGUGGGCA	0.264377	0.00011394	0.00393394		SNOWBALL_023389_s_st	TKT	-0.314704	3.15382e-08	8.06554e-06		-0.411429	6.0724e-10	7.78303e-08	-39.1
IP	mmu_miR_705_st	miR_705	GGUGGGAGGUGGGGUGGGCA	0.264377	0.00011394	0.00393394		SNOWBALL_023498_st	MED12	-0.207385	0.00032813	0.00865384		-0.304626	7.30656e-06	0.00016297	-39.2
IP	mmu_miR_705_st	miR_705	GGUGGGAGGUGGGGUGGGCA	0.264377	0.00011394	0.00393394		SNOWBALL_024136_st	ARVCF	-0.300181	1.40525e-07	2.63381e-05		-0.410656	6.5841e-10	8.32573e-08	-37.9
IP	mmu_miR_705_st	miR_705	GGUGGGAGGUGGGGUGGGCA	0.264377	0.00011394	0.00393394		SNOWBALL_024164_st	DGCR2	-0.240305	2.93756e-05	0.00149727		-0.266425	9.64812e-05	0.00125134	-35.7
IP	mmu_miR_705_st	miR_705	GGUGGGAGGUGGGGUGGGCA	0.264377	0.00011394	0.00393394		SNOWBALL_024812_s_st	GPAT	-0.382851	9.0687e-12	1.06053e-08		-0.243029	0.00039163	0.00372495	-33.4
IP	mmu_miR_705_st	miR_705	GGUGGGAGGUGGGGUGGGCA	0.264377	0.00011394	0.00393394		SNOWBALL_025692_s_st	EBP	-0.339015	2.14856e-09	9.47231e-07		-0.360669	8.11708e-08	4.35544e-06	-35.1
IP	mmu_miR_705_st	miR_705	GGUGGGAGGUGGGGUGGGCA	0.264377	0.00011394	0.00393394		SNOWBALL_025835_st	EBP	-0.443677	8.8818e-16	5.822e-12		-0.401525	1.68645e-09	1.81017e-07	-35.1
IP	mmu_miR_705_st	miR_705	GGUGGGAGGUGGGGUGGGCA	0.264377	0.00011394	0.00393394		SNOWBALL_025917_s_st	LOC100393628	-0.216733	0.00017141	0.00546612		-0.281878	3.55288e-05	0.00057067	-40.5
IP	mmu_miR_705_st	miR_705	GGUGGGAGGUGGGGUGGGCA	0.264377	0.00011394	0.00393394		SNOWBALL_025995_s_st	SIGIRR	-0.209599	0.00028207	0.0077954		-0.349141	2.20488e-07	9.80136e-06	-36.4
IP	mmu_miR_705_st	miR_705	GGUGGGAGGUGGGGUGGGCA	0.264377	0.00011394	0.00393394		SNOWBALL_026068_s_st	POR	-0.294043	2.57937e-07	4.24089e-05		-0.415828	3.8163e-10	5.29603e-08	-38.3
IP	mmu_miR_705_st	miR_705	GGUGGGAGGUGGGGUGGGCA	0.264377	0.00011394	0.00393394		SNOWBALL_026096_s_st	TKT	-0.471914	0	0		-0.36094	7.92429e-08	4.26989e-06	-39.1
IP	mmu_miR_705_st	miR_705	GGUGGGAGGUGGGGUGGGCA	0.264377	0.00011394	0.00393394		SNOWBALL_026535_st	TNS3	-0.216947	0.00016882	0.00541357		-0.258659	0.00015588	0.00182098	-38.3
IP	mmu_miR_705_st	miR_705	GGUGGGAGGUGGGGUGGGCA	0.264377	0.00011394	0.00393394		SNOWBALL_027837_st	NFAT5	-0.278415	1.13699e-06	0.00013142		-0.361285	7.68633e-08	4.1647e-06	-31.9
IP	mmu_miR_705_st	miR_705	GGUGGGAGGUGGGGUGGGCA	0.264377	0.00011394	0.00393394		SNOWBALL_028363_st	SH2B3	-0.273848	1.72458e-06	0.00017914		-0.267762	8.87e-05	0.00117181	-39
IP	mmu_miR_705_st	miR_705	GGUGGGAGGUGGGGUGGGCA	0.264377	0.00011394	0.00393394		SNOWBALL_028716_st	SPRY3	-0.274405	1.64e-06	0.00017236		-0.226212	0.00098953	0.00760553	-36.3
IP	mmu_miR_705_st	miR_705	GGUGGGAGGUGGGGUGGGCA	0.264377	0.00011394	0.00393394		SNOWBALL_029963_st	STIM1	-0.275168	1.53e-06	0.00016343		-0.397896	2.43158e-09	2.44786e-07	-37.6
IP	mmu_miR_705_st	miR_705	GGUGGGAGGUGGGGUGGGCA	0.264377	0.00011394	0.00393394		SNOWBALL_030457_st	LDLRAP1	-0.238809	3.30361e-05	0.00164022		-0.214058	0.00185701	0.0123021	-35.1
IP	mmu_miR_705_st	miR_705	GGUGGGAGGUGGGGUGGGCA	0.264377	0.00011394	0.00393394		SNOWBALL_030592_st	PKLR	-0.31366	3.52107e-08	8.81957e-06		-0.240192	0.00046002	0.00421866	-38.4
IP	mmu_miR_705_st	miR_705	GGUGGGAGGUGGGGUGGGCA	0.264377	0.00011394	0.00393394		SNOWBALL_031013_st	PAFAH2	-0.225859	8.84936e-05	0.00337099		-0.303312	8.03482e-06	0.00017577	-37.1
IP	mmu_miR_705_st	miR_705	GGUGGGAGGUGGGGUGGGCA	0.264377	0.00011394	0.00393394		SNOWBALL_031358_st	LOC100441780	-0.210513	0.00026488	0.00745769		-0.306154	6.53833e-06	0.00014918	-34.9
IP	mmu_miR_705_st	miR_705	GGUGGGAGGUGGGGUGGGCA	0.264377	0.00011394	0.00393394		SNOWBALL_033627_st	MLEC	-0.247502	1.65212e-05	0.00098475		-0.180556	0.00889288	0.0399994	-38.1
IP	mmu_miR_705_st	miR_705	GGUGGGAGGUGGGGUGGGCA	0.264377	0.00011394	0.00393394		SNOWBALL_033983_st	NUP210	-0.222734	0.00011132	0.00398325		-0.298343	1.14626e-05	0.00023297	-35.4
IP	mmu_miR_705_st	miR_705	GGUGGGAGGUGGGGUGGGCA	0.264377	0.00011394	0.00393394		SNOWBALL_034101_st	MYO1C	-0.270915	2.245e-06	0.0002193		-0.254195	0.000204	0.00224557	-41.5
IP	mmu_miR_705_st	miR_705	GGUGGGAGGUGGGGUGGGCA	0.264377	0.00011394	0.00393394		SNOWBALL_034569_s_st	MYO1C	-0.292858	2.89561e-07	4.63845e-05		-0.247568	0.0003015	0.0030422	-41.5
IP	mmu_miR_705_st	miR_705	GGUGGGAGGUGGGGUGGGCA	0.264377	0.00011394	0.00393394		SNOWBALL_034599_st	LOC100153512	-0.278863	1.09099e-06	0.00012717		-0.399266	2.11888e-09	2.18477e-07	-38.1
IP	mmu_miR_705_st	miR_705	GGUGGGAGGUGGGGUGGGCA	0.264377	0.00011394	0.00393394		SNOWBALL_035534_st	SREBF1	-0.452332	2.2204e-16	1.7284e-12		-0.41343	4.92e-10	6.53814e-08	-36.9
IP	mmu_miR_705_st	miR_705	GGUGGGAGGUGGGGUGGGCA	0.264377	0.00011394	0.00393394		SNOWBALL_036200_st	MAMLD1	-0.267185	3.12516e-06	0.00028369		-0.296281	1.3258e-05	0.00026151	-36.2
IP	mmu_miR_705_st	miR_705	GGUGGGAGGUGGGGUGGGCA	0.264377	0.00011394	0.00393394		SNOWBALL_037259_st	LOC100522628	-0.452627	2.2204e-16	1.7284e-12		-0.346023	2.8698e-07	1.21357e-05	-42.4
IP	mmu_miR_705_st	miR_705	GGUGGGAGGUGGGGUGGGCA	0.264377	0.00011394	0.00393394		SNOWBALL_040050_st	FURIN	-0.302739	1.08645e-07	2.15858e-05		-0.265108	0.00010477	0.00133509	-38.3
IP	mmu_miR_705_st	miR_705	GGUGGGAGGUGGGGUGGGCA	0.264377	0.00011394	0.00393394		SNOWBALL_040175_st	TTC7B	-0.320885	1.62891e-08	4.76226e-06		-0.388105	6.38584e-09	5.4199e-07	-35.9
IP	mmu_miR_705_st	miR_705	GGUGGGAGGUGGGGUGGGCA	0.264377	0.00011394	0.00393394		SNOWBALL_040680_st	MICAL3	-0.256406	7.90969e-06	0.00056844		-0.275147	5.53036e-05	0.00080877	-34.9
IP	mmu_miR_705_st	miR_705	GGUGGGAGGUGGGGUGGGCA	0.264377	0.00011394	0.00393394		SNOWBALL_041752_st	BRD4	-0.215248	0.00019039	0.00587916		-0.256533	0.00017729	0.00201302	-38.6
IP	mmu_miR_705_st	miR_705	GGUGGGAGGUGGGGUGGGCA	0.264377	0.00011394	0.00393394		SNOWBALL_043651_st	SMPD3	-0.232639	5.31953e-05	0.00233982		-0.31611	3.12143e-06	8.27342e-05	-37.2
IP	mmu_miR_705_st	miR_705	GGUGGGAGGUGGGGUGGGCA	0.264377	0.00011394	0.00393394		SNOWBALL_045050_st	FOXA1	-0.281899	8.23145e-07	0.00010214		-0.215945	0.0016878	0.0114401	-40.3
IP	mmu_miR_705_st	miR_705	GGUGGGAGGUGGGGUGGGCA	0.264377	0.00011394	0.00393394		SNOWBALL_045305_st	CHRNB1	-0.239254	3.19046e-05	0.00159773		-0.270122	7.63863e-05	0.00104235	-42.4
IP	mmu_miR_705_st	miR_705	GGUGGGAGGUGGGGUGGGCA	0.264377	0.00011394	0.00393394		SNOWBALL_047221_st	PARVA	-0.231003	6.02311e-05	0.00256286		-0.310262	4.83457e-06	0.00011731	-37.5
IP	mmu_miR_705_st	miR_705	GGUGGGAGGUGGGGUGGGCA	0.264377	0.00011394	0.00393394		SNOWBALL_047600_st	GGA1	-0.254007	9.67192e-06	0.00066204		-0.335928	6.60639e-07	2.38042e-05	-36.9
IP	bta_miR_877_st;hsa_miR_877_st;mml_miR_877_st;mmu_miR_877_st;ppy_miR_877_st;rno_miR_877_st	miR_877	GUAGAGGAGAUGGCGCAGGG	0.215955	0.00173133	0.0247856		SNOWBALL_000763_s_st	CU407238.1	-0.253579	1.00226e-05	0.00067925		-0.195673	0.00452071	0.0241155	-31.9
IP	bta_miR_877_st;hsa_miR_877_st;mml_miR_877_st;mmu_miR_877_st;ppy_miR_877_st;rno_miR_877_st	miR_877	GUAGAGGAGAUGGCGCAGGG	0.215955	0.00173133	0.0247856		SNOWBALL_002627_st	ONECUT1	-0.277625	1.2226e-06	0.00013923		-0.216208	0.00166538	0.0113247	-29.6
IP	bta_miR_877_st;hsa_miR_877_st;mml_miR_877_st;mmu_miR_877_st;ppy_miR_877_st;rno_miR_877_st	miR_877	GUAGAGGAGAUGGCGCAGGG	0.215955	0.00173133	0.0247856		SNOWBALL_008357_st	TMEM86B	-0.218551	0.00015059	0.00498211		-0.23974	0.0004719	0.00430265	-36.7
IP	bta_miR_877_st;hsa_miR_877_st;mml_miR_877_st;mmu_miR_877_st;ppy_miR_877_st;rno_miR_877_st	miR_877	GUAGAGGAGAUGGCGCAGGG	0.215955	0.00173133	0.0247856		SNOWBALL_013566_st	LOC100519229	-0.317848	2.25788e-08	6.25601e-06		-0.199879	0.00371237	0.0207904	-27.7
IP	bta_miR_877_st;hsa_miR_877_st;mml_miR_877_st;mmu_miR_877_st;ppy_miR_877_st;rno_miR_877_st	miR_877	GUAGAGGAGAUGGCGCAGGG	0.215955	0.00173133	0.0247856		SNOWBALL_015804_st	PRDM15	-0.268969	2.66945e-06	0.00025235		-0.271465	7.011e-05	0.0009745	-27
IP	bta_miR_877_st;hsa_miR_877_st;mml_miR_877_st;mmu_miR_877_st;ppy_miR_877_st;rno_miR_877_st	miR_877	GUAGAGGAGAUGGCGCAGGG	0.215955	0.00173133	0.0247856		SNOWBALL_016201_st	PCYT1A	-0.249809	1.36865e-05	0.00085549		-0.184666	0.00743431	0.0350043	-28.2
IP	bta_miR_877_st;hsa_miR_877_st;mml_miR_877_st;mmu_miR_877_st;ppy_miR_877_st;rno_miR_877_st	miR_877	GUAGAGGAGAUGGCGCAGGG	0.215955	0.00173133	0.0247856		SNOWBALL_023165_s_st	SQLE	-0.243149	2.3449e-05	0.00127392		-0.176416	0.0106129	0.0456118	-31.9
IP	bta_miR_877_st;hsa_miR_877_st;mml_miR_877_st;mmu_miR_877_st;ppy_miR_877_st;rno_miR_877_st	miR_877	GUAGAGGAGAUGGCGCAGGG	0.215955	0.00173133	0.0247856		SNOWBALL_026616_s_st	LIMA1	-0.225583	9.03171e-05	0.00342317		-0.218342	0.00149318	0.0104198	-27.7
IP	bta_miR_877_st;hsa_miR_877_st;mml_miR_877_st;mmu_miR_877_st;ppy_miR_877_st;rno_miR_877_st	miR_877	GUAGAGGAGAUGGCGCAGGG	0.215955	0.00173133	0.0247856		SNOWBALL_037711_st	GPAM	-0.413722	1.1458e-13	2.8257e-10		-0.19036	0.00576627	0.0289439	-29.8
IP	bta_miR_1224_st	miR_1224	GUGAGGACUCGGGAGGUGGAG	0.360889	8.55522e-08	1.827e-05		SNOWBALL_002174_s_st	ESR1	-0.24442	2.11831e-05	0.00118467		-0.351748	1.76495e-07	8.1887e-06	-29.5
IP	bta_miR_1224_st	miR_1224	GUGAGGACUCGGGAGGUGGAG	0.360889	8.55522e-08	1.827e-05		SNOWBALL_002180_s_st	ESR1	-0.21484	0.00019595	0.00600064		-0.306208	6.51259e-06	0.00014871	-29.5
IP	bta_miR_1224_st	miR_1224	GUGAGGACUCGGGAGGUGGAG	0.360889	8.55522e-08	1.827e-05		SNOWBALL_003174_st	GLDC	-0.429548	1.0214e-14	3.9753e-11		-0.417239	3.2832e-10	4.67692e-08	-28.9
IP	bta_miR_1224_st	miR_1224	GUGAGGACUCGGGAGGUGGAG	0.360889	8.55522e-08	1.827e-05		SNOWBALL_003833_st	AKAP2	-0.352881	4.1673e-10	2.5073e-07		-0.51833	8.8818e-16	1.0203e-12	-31.3
IP	bta_miR_1224_st	miR_1224	GUGAGGACUCGGGAGGUGGAG	0.360889	8.55522e-08	1.827e-05		SNOWBALL_003903_st	NEK6	-0.303284	1.02809e-07	2.06688e-05		-0.380764	1.29052e-08	9.65757e-07	-29.9
IP	bta_miR_1224_st	miR_1224	GUGAGGACUCGGGAGGUGGAG	0.360889	8.55522e-08	1.827e-05		SNOWBALL_005226_st	FAM176A	-0.286631	5.27138e-07	7.34043e-05		-0.346079	2.85635e-07	1.209e-05	-29.8
IP	bta_miR_1224_st	miR_1224	GUGAGGACUCGGGAGGUGGAG	0.360889	8.55522e-08	1.827e-05		SNOWBALL_006149_st	PKLR	-0.249427	1.412e-05	0.00087564		-0.217771	0.00153758	0.0106549	-32.5
IP	bta_miR_1224_st	miR_1224	GUGAGGACUCGGGAGGUGGAG	0.360889	8.55522e-08	1.827e-05		SNOWBALL_006309_st	HFE2	-0.294748	2.40734e-07	4.019e-05		-0.367636	4.35166e-08	2.61841e-06	-32.5
IP	bta_miR_1224_st	miR_1224	GUGAGGACUCGGGAGGUGGAG	0.360889	8.55522e-08	1.827e-05		SNOWBALL_006753_s_st	CYP2D6	-0.24869	1.49984e-05	0.00091545		-0.288542	2.26672e-05	0.00040028	-29.9
IP	bta_miR_1224_st	miR_1224	GUGAGGACUCGGGAGGUGGAG	0.360889	8.55522e-08	1.827e-05		SNOWBALL_008945_st	CYP4A21	-0.40624	3.4439e-13	6.9181e-10		-0.409711	7.2669e-10	9.03196e-08	-29.7
IP	bta_miR_1224_st	miR_1224	GUGAGGACUCGGGAGGUGGAG	0.360889	8.55522e-08	1.827e-05		SNOWBALL_009015_s_st	CYP4A24	-0.280026	9.79759e-07	0.00011705		-0.360617	8.15429e-08	4.3717e-06	-29.7
IP	bta_miR_1224_st	miR_1224	GUGAGGACUCGGGAGGUGGAG	0.360889	8.55522e-08	1.827e-05		SNOWBALL_009153_s_st	LOC100526057	-0.370681	4.5011e-11	4.18349e-08		-0.365971	5.05736e-08	2.96078e-06	-29.7
IP	bta_miR_1224_st	miR_1224	GUGAGGACUCGGGAGGUGGAG	0.360889	8.55522e-08	1.827e-05		SNOWBALL_009326_st	AK3L1AK3	-0.381795	1.0448e-11	1.1696e-08		-0.45456	4.7233e-12	1.35568e-09	-33.8
IP	bta_miR_1224_st	miR_1224	GUGAGGACUCGGGAGGUGGAG	0.360889	8.55522e-08	1.827e-05		SNOWBALL_009782_st	SLC17A4	-0.25376	9.87322e-06	0.00067176		-0.289635	2.10332e-05	0.00037723	-30.5
IP	bta_miR_1224_st	miR_1224	GUGAGGACUCGGGAGGUGGAG	0.360889	8.55522e-08	1.827e-05		SNOWBALL_010803_st	FOXA1	-0.279194	1.05818e-06	0.00012421		-0.290333	2.005e-05	0.00036315	-27.2
IP	bta_miR_1224_st	miR_1224	GUGAGGACUCGGGAGGUGGAG	0.360889	8.55522e-08	1.827e-05		SNOWBALL_011351_st	PGM2	-0.34847	7.0834e-10	3.86582e-07		-0.384178	9.32441e-09	7.40209e-07	-25
IP	bta_miR_1224_st	miR_1224	GUGAGGACUCGGGAGGUGGAG	0.360889	8.55522e-08	1.827e-05		SNOWBALL_012262_st	TSKU	-0.469943	0	0		-0.531595	0	0	-33.1
IP	bta_miR_1224_st	miR_1224	GUGAGGACUCGGGAGGUGGAG	0.360889	8.55522e-08	1.827e-05		SNOWBALL_012374_st	C11orf1	-0.278717	1.10577e-06	0.00012871		-0.295461	1.40444e-05	0.00027379	-27.7
IP	bta_miR_1224_st	miR_1224	GUGAGGACUCGGGAGGUGGAG	0.360889	8.55522e-08	1.827e-05		SNOWBALL_013857_st	LOC100516290	-0.289942	3.84013e-07	5.70387e-05		-0.279218	4.23762e-05	0.00065574	-26.4
IP	bta_miR_1224_st	miR_1224	GUGAGGACUCGGGAGGUGGAG	0.360889	8.55522e-08	1.827e-05		SNOWBALL_014554_s_st	ACACA	-0.427859	1.3323e-14	4.8802e-11		-0.368684	3.95702e-08	2.42227e-06	-31.1
IP	bta_miR_1224_st	miR_1224	GUGAGGACUCGGGAGGUGGAG	0.360889	8.55522e-08	1.827e-05		SNOWBALL_014684_st	ACACA	-0.435111	4.2188e-15	2.0605e-11		-0.377511	1.75285e-08	1.2428e-06	-31.1
IP	bta_miR_1224_st	miR_1224	GUGAGGACUCGGGAGGUGGAG	0.360889	8.55522e-08	1.827e-05		SNOWBALL_015433_st	SLC26A6	-0.351094	5.1714e-10	2.98871e-07		-0.413415	4.928e-10	6.54685e-08	-30.9
IP	bta_miR_1224_st	miR_1224	GUGAGGACUCGGGAGGUGGAG	0.360889	8.55522e-08	1.827e-05		SNOWBALL_015582_st	TMCC1	-0.209276	0.00028839	0.00791511		-0.311077	4.55133e-06	0.00011178	-29.4
IP	bta_miR_1224_st	miR_1224	GUGAGGACUCGGGAGGUGGAG	0.360889	8.55522e-08	1.827e-05		SNOWBALL_016120_st	IGSF11	-0.30252	1.11075e-07	2.19934e-05		-0.352505	1.65397e-07	7.76719e-06	-27.5
IP	bta_miR_1224_st	miR_1224	GUGAGGACUCGGGAGGUGGAG	0.360889	8.55522e-08	1.827e-05		SNOWBALL_016663_st	SEC14L3	-0.210313	0.00026855	0.0075279		-0.262514	0.00012307	0.0015143	-32.2
IP	bta_miR_1224_st	miR_1224	GUGAGGACUCGGGAGGUGGAG	0.360889	8.55522e-08	1.827e-05		SNOWBALL_016699_st	SEC14L2	-0.226128	8.67466e-05	0.00332375		-0.300358	9.93265e-06	0.00020796	-31.6
IP	bta_miR_1224_st	miR_1224	GUGAGGACUCGGGAGGUGGAG	0.360889	8.55522e-08	1.827e-05		SNOWBALL_017111_s_st	GPAM	-0.404309	4.5564e-13	8.598e-10		-0.414618	4.3395e-10	5.88961e-08	-28.1
IP	bta_miR_1224_st	miR_1224	GUGAGGACUCGGGAGGUGGAG	0.360889	8.55522e-08	1.827e-05		SNOWBALL_017312_s_st	SFXN2	-0.348111	7.393e-10	3.986e-07		-0.359443	9.04386e-08	4.75703e-06	-30.3
IP	bta_miR_1224_st	miR_1224	GUGAGGACUCGGGAGGUGGAG	0.360889	8.55522e-08	1.827e-05		SNOWBALL_017969_s_st	TUBA4A	-0.254479	9.29751e-06	0.00064277		-0.345922	2.89426e-07	1.222e-05	-30.6
IP	bta_miR_1224_st	miR_1224	GUGAGGACUCGGGAGGUGGAG	0.360889	8.55522e-08	1.827e-05		SNOWBALL_019051_st	PRNP	-0.205779	0.00036581	0.00936354		-0.305018	7.10173e-06	0.00015932	-33.1
IP	bta_miR_1224_st	miR_1224	GUGAGGACUCGGGAGGUGGAG	0.360889	8.55522e-08	1.827e-05		SNOWBALL_020924_st	ITPR1	-0.206755	0.00034245	0.00892836		-0.308072	5.68202e-06	0.0001334	-29.9
IP	bta_miR_1224_st	miR_1224	GUGAGGACUCGGGAGGUGGAG	0.360889	8.55522e-08	1.827e-05		SNOWBALL_021442_st	ESR1	-0.291666	3.25124e-07	5.06474e-05		-0.370732	3.28304e-08	2.07845e-06	-29.5
IP	bta_miR_1224_st	miR_1224	GUGAGGACUCGGGAGGUGGAG	0.360889	8.55522e-08	1.827e-05		SNOWBALL_021659_s_st	TKT	-0.30046	1.36653e-07	2.5748e-05		-0.45292	5.7543e-12	1.60019e-09	-32
IP	bta_miR_1224_st	miR_1224	GUGAGGACUCGGGAGGUGGAG	0.360889	8.55522e-08	1.827e-05		SNOWBALL_021669_st	ACTG1	-0.281154	8.82384e-07	0.00010748		-0.175569	0.0109987	0.0468397	-34.2
IP	bta_miR_1224_st	miR_1224	GUGAGGACUCGGGAGGUGGAG	0.360889	8.55522e-08	1.827e-05		SNOWBALL_021819_st	POR	-0.308998	5.72779e-08	1.297e-05		-0.250084	0.00026027	0.00271362	-31.4
IP	bta_miR_1224_st	miR_1224	GUGAGGACUCGGGAGGUGGAG	0.360889	8.55522e-08	1.827e-05		SNOWBALL_023389_s_st	TKT	-0.314704	3.15382e-08	8.06554e-06		-0.474339	4.0101e-13	1.7145e-10	-32
IP	bta_miR_1224_st	miR_1224	GUGAGGACUCGGGAGGUGGAG	0.360889	8.55522e-08	1.827e-05		SNOWBALL_023434_st	LOC100515461	-0.302746	1.08562e-07	2.15858e-05		-0.345556	2.98465e-07	1.25287e-05	-27.6
IP	bta_miR_1224_st	miR_1224	GUGAGGACUCGGGAGGUGGAG	0.360889	8.55522e-08	1.827e-05		SNOWBALL_024200_st	LOC100154313	-0.325878	9.44855e-09	3.10084e-06		-0.278818	4.35086e-05	0.0006695	-28.2
IP	bta_miR_1224_st	miR_1224	GUGAGGACUCGGGAGGUGGAG	0.360889	8.55522e-08	1.827e-05		SNOWBALL_024256_s_st	SEC14L3	-0.237332	3.707e-05	0.00178531		-0.287944	2.361e-05	0.00041336	-32.2
IP	bta_miR_1224_st	miR_1224	GUGAGGACUCGGGAGGUGGAG	0.360889	8.55522e-08	1.827e-05		SNOWBALL_024258_s_st	SEC14L2	-0.219862	0.00013706	0.00465068		-0.305302	6.9565e-06	0.00015673	-31.6
IP	bta_miR_1224_st	miR_1224	GUGAGGACUCGGGAGGUGGAG	0.360889	8.55522e-08	1.827e-05		SNOWBALL_024812_s_st	GPAT	-0.382851	9.0687e-12	1.06053e-08		-0.395079	3.22059e-09	3.08431e-07	-28.1
IP	bta_miR_1224_st	miR_1224	GUGAGGACUCGGGAGGUGGAG	0.360889	8.55522e-08	1.827e-05		SNOWBALL_025992_s_st	POR	-0.215035	0.00019328	0.00593855		-0.300366	9.92674e-06	0.00020786	-31.4
IP	bta_miR_1224_st	miR_1224	GUGAGGACUCGGGAGGUGGAG	0.360889	8.55522e-08	1.827e-05		SNOWBALL_026068_s_st	POR	-0.294043	2.57937e-07	4.24089e-05		-0.310665	4.6924e-06	0.00011455	-31.4
IP	bta_miR_1224_st	miR_1224	GUGAGGACUCGGGAGGUGGAG	0.360889	8.55522e-08	1.827e-05		SNOWBALL_026096_s_st	TKT	-0.471914	0	0		-0.428085	1.0091e-10	1.75157e-08	-32
IP	bta_miR_1224_st	miR_1224	GUGAGGACUCGGGAGGUGGAG	0.360889	8.55522e-08	1.827e-05		SNOWBALL_026393_s_st	NDUFB4	-0.385901	6.0061e-12	7.59419e-09		-0.341054	4.34176e-07	1.696e-05	-30.2
IP	bta_miR_1224_st	miR_1224	GUGAGGACUCGGGAGGUGGAG	0.360889	8.55522e-08	1.827e-05		SNOWBALL_027837_st	NFAT5	-0.278415	1.13699e-06	0.00013142		-0.363589	6.26165e-08	3.52286e-06	-34.2
IP	bta_miR_1224_st	miR_1224	GUGAGGACUCGGGAGGUGGAG	0.360889	8.55522e-08	1.827e-05		SNOWBALL_028001_st	LOC100525825	-0.26764	3.00253e-06	0.00027527		-0.312756	4.01649e-06	0.00010117	-29.5
IP	bta_miR_1224_st	miR_1224	GUGAGGACUCGGGAGGUGGAG	0.360889	8.55522e-08	1.827e-05		SNOWBALL_028323_st	TMCC1	-0.304571	9.02142e-08	1.86951e-05		-0.402906	1.46552e-09	1.61235e-07	-29.4
IP	bta_miR_1224_st	miR_1224	GUGAGGACUCGGGAGGUGGAG	0.360889	8.55522e-08	1.827e-05		SNOWBALL_028363_st	SH2B3	-0.273848	1.72458e-06	0.00017914		-0.351314	1.83181e-07	8.4371e-06	-32.5
IP	bta_miR_1224_st	miR_1224	GUGAGGACUCGGGAGGUGGAG	0.360889	8.55522e-08	1.827e-05		SNOWBALL_029688_st	STXBP6	-0.236794	3.865e-05	0.00184147		-0.311841	4.30014e-06	0.00010683	-30.1
IP	bta_miR_1224_st	miR_1224	GUGAGGACUCGGGAGGUGGAG	0.360889	8.55522e-08	1.827e-05		SNOWBALL_031295_st	TTC39B	-0.247872	1.603e-05	0.00096215		-0.344131	3.36259e-07	1.37955e-05	-27.2
IP	bta_miR_1224_st	miR_1224	GUGAGGACUCGGGAGGUGGAG	0.360889	8.55522e-08	1.827e-05		SNOWBALL_035258_st	ITGB3	-0.26716	3.13222e-06	0.00028382		-0.341216	4.28414e-07	1.67782e-05	-29.5
IP	bta_miR_1224_st	miR_1224	GUGAGGACUCGGGAGGUGGAG	0.360889	8.55522e-08	1.827e-05		SNOWBALL_037259_st	LOC100522628	-0.452627	2.2204e-16	1.7284e-12		-0.528596	2.2204e-16	3.2026e-13	-33.1
IP	bta_miR_1224_st	miR_1224	GUGAGGACUCGGGAGGUGGAG	0.360889	8.55522e-08	1.827e-05		SNOWBALL_037711_st	GPAM	-0.413722	1.1458e-13	2.8257e-10		-0.37537	2.14043e-08	1.46404e-06	-28.1
IP	bta_miR_1224_st	miR_1224	GUGAGGACUCGGGAGGUGGAG	0.360889	8.55522e-08	1.827e-05		SNOWBALL_040175_st	TTC7B	-0.320885	1.62891e-08	4.76226e-06		-0.351067	1.87099e-07	8.58249e-06	-30.2
IP	bta_miR_1224_st	miR_1224	GUGAGGACUCGGGAGGUGGAG	0.360889	8.55522e-08	1.827e-05		SNOWBALL_044902_st	IGSF11	-0.306075	7.73784e-08	1.653e-05		-0.32626	1.42858e-06	4.422e-05	-27.5
IP	bta_miR_1224_st	miR_1224	GUGAGGACUCGGGAGGUGGAG	0.360889	8.55522e-08	1.827e-05		SNOWBALL_045050_st	FOXA1	-0.281899	8.23145e-07	0.00010214		-0.341816	4.07661e-07	1.61171e-05	-27.2
IP	bta_miR_1224_st	miR_1224	GUGAGGACUCGGGAGGUGGAG	0.360889	8.55522e-08	1.827e-05		SNOWBALL_045433_st	PTPN11	-0.209965	0.00027505	0.00764912		-0.35012	2.02858e-07	9.16245e-06	-28.6
IP	bta_miR_1224_st	miR_1224	GUGAGGACUCGGGAGGUGGAG	0.360889	8.55522e-08	1.827e-05		SNOWBALL_046381_st	IGSF11	-0.267368	3.07535e-06	0.00028039		-0.411605	5.9616e-10	7.665e-08	-27.5
IP	bta_miR_1224_st	miR_1224	GUGAGGACUCGGGAGGUGGAG	0.360889	8.55522e-08	1.827e-05		SNOWBALL_047057_st	TCEB3	-0.235013	4.43551e-05	0.00204562		-0.300331	9.95154e-06	0.00020828	-29.4
IP	bta_miR_1224_st	miR_1224	GUGAGGACUCGGGAGGUGGAG	0.360889	8.55522e-08	1.827e-05		SNOWBALL_047361_st	AHR	-0.259998	5.83074e-06	0.00045203		-0.32005	2.31238e-06	6.50771e-05	-29.3
IP	bta_miR_1224_st	miR_1224	GUGAGGACUCGGGAGGUGGAG	0.360889	8.55522e-08	1.827e-05		SNOWBALL_047837_s_st	LOC100519184	-0.262133	4.85383e-06	0.00039472		-0.234609	0.00062802	0.0053641	-26.7
IP	hsa_miR_1225_5p_st;ppy_miR_1225_5p_st	miR_1225_5p	GUGGGUACGGCCCAGUGGGGGG	0.453819	5.8096e-12	1.36689e-07		SNOWBALL_000350_st	SCD	-0.553313	0	0		-0.462727	1.7393e-12	5.8638e-10	-32.3
IP	mml_miR_1230_st	miR_1230	GUGGGUGGGGGCAUCUCGGA	0.334097	8.14612e-07	9.61243e-05		SNOWBALL_000157_st	PRR13	-0.425066	2.0428e-14	7.1668e-11		-0.418844	2.7645e-10	4.05295e-08	-34.5
IP	cfa_miR_660_st;eca_miR_660_st;hsa_miR_660_st;mml_miR_660_st;ppy_miR_660_st;ptr_miR_660_st	miR_660	UACCCAUUGCAUAUCGGAGUUG	-0.215112	0.00180668	0.0255058		SNOWBALL_002519_s_st	LOC100518283	0.349615	6.1771e-10	3.46542e-07		-0.323597	1.75861e-06	5.22479e-05	-29.6
IP	cfa_miR_660_st;eca_miR_660_st;hsa_miR_660_st;mml_miR_660_st;ppy_miR_660_st;ptr_miR_660_st	miR_660	UACCCAUUGCAUAUCGGAGUUG	-0.215112	0.00180668	0.0255058		SNOWBALL_002624_st	LOC100518459	0.265569	3.60143e-06	0.00031576		-0.187149	0.00666023	0.0322423	-29.6
IP	cfa_miR_660_st;eca_miR_660_st;hsa_miR_660_st;mml_miR_660_st;ppy_miR_660_st;ptr_miR_660_st	miR_660	UACCCAUUGCAUAUCGGAGUUG	-0.215112	0.00180668	0.0255058		SNOWBALL_002854_st	RNF152	0.509113	0	0		-0.393169	3.89102e-09	3.60468e-07	-28.9
IP	cfa_miR_660_st;eca_miR_660_st;hsa_miR_660_st;mml_miR_660_st;ppy_miR_660_st;ptr_miR_660_st	miR_660	UACCCAUUGCAUAUCGGAGUUG	-0.215112	0.00180668	0.0255058		SNOWBALL_003128_st	ASB7	0.230538	6.23855e-05	0.00262926		-0.39356	3.7436e-09	3.49105e-07	-27.2
IP	cfa_miR_660_st;eca_miR_660_st;hsa_miR_660_st;mml_miR_660_st;ppy_miR_660_st;ptr_miR_660_st	miR_660	UACCCAUUGCAUAUCGGAGUUG	-0.215112	0.00180668	0.0255058		SNOWBALL_009001_st	ROR1	0.28857	4.38098e-07	6.34821e-05		-0.281259	3.70233e-05	0.00058946	-29.3
IP	cfa_miR_660_st;eca_miR_660_st;hsa_miR_660_st;mml_miR_660_st;ppy_miR_660_st;ptr_miR_660_st	miR_660	UACCCAUUGCAUAUCGGAGUUG	-0.215112	0.00180668	0.0255058		SNOWBALL_009089_st	NIPAL3	0.248194	1.56163e-05	0.00094391		-0.34039	4.5865e-07	1.77313e-05	-26.1
IP	cfa_miR_660_st;eca_miR_660_st;hsa_miR_660_st;mml_miR_660_st;ppy_miR_660_st;ptr_miR_660_st	miR_660	UACCCAUUGCAUAUCGGAGUUG	-0.215112	0.00180668	0.0255058		SNOWBALL_010202_st	TINF2	0.295658	2.20152e-07	3.74831e-05		-0.289508	2.12177e-05	0.00037983	-25.6
IP	cfa_miR_660_st;eca_miR_660_st;hsa_miR_660_st;mml_miR_660_st;ppy_miR_660_st;ptr_miR_660_st	miR_660	UACCCAUUGCAUAUCGGAGUUG	-0.215112	0.00180668	0.0255058		SNOWBALL_010470_st	TMEM229B	0.227782	7.67148e-05	0.00304427		-0.369019	3.83818e-08	2.36253e-06	-26
IP	cfa_miR_660_st;eca_miR_660_st;hsa_miR_660_st;mml_miR_660_st;ppy_miR_660_st;ptr_miR_660_st	miR_660	UACCCAUUGCAUAUCGGAGUUG	-0.215112	0.00180668	0.0255058		SNOWBALL_010777_st	TM9SF1	0.244978	2.02569e-05	0.00114991		-0.304447	7.40169e-06	0.00016465	-27.7
IP	cfa_miR_660_st;eca_miR_660_st;hsa_miR_660_st;mml_miR_660_st;ppy_miR_660_st;ptr_miR_660_st	miR_660	UACCCAUUGCAUAUCGGAGUUG	-0.215112	0.00180668	0.0255058		SNOWBALL_012573_s_st	LOC100519936	0.268041	2.89809e-06	0.00026786		-0.415537	3.9363e-10	5.43399e-08	-27.2
IP	cfa_miR_660_st;eca_miR_660_st;hsa_miR_660_st;mml_miR_660_st;ppy_miR_660_st;ptr_miR_660_st	miR_660	UACCCAUUGCAUAUCGGAGUUG	-0.215112	0.00180668	0.0255058		SNOWBALL_020960_s_st	ATG2A	0.229088	6.95763e-05	0.00284204		-0.386349	7.56812e-09	6.22988e-07	-25
IP	cfa_miR_660_st;eca_miR_660_st;hsa_miR_660_st;mml_miR_660_st;ppy_miR_660_st;ptr_miR_660_st	miR_660	UACCCAUUGCAUAUCGGAGUUG	-0.215112	0.00180668	0.0255058		SNOWBALL_020987_s_st	LCAT	0.271306	2.1677e-06	0.00021275		-0.427762	1.0458e-10	1.8045e-08	-29.8
IP	cfa_miR_660_st;eca_miR_660_st;hsa_miR_660_st;mml_miR_660_st;ppy_miR_660_st;ptr_miR_660_st	miR_660	UACCCAUUGCAUAUCGGAGUUG	-0.215112	0.00180668	0.0255058		SNOWBALL_021518_s_st	LOC100155000	0.304416	9.16543e-08	1.89148e-05		-0.371055	3.18715e-08	2.02861e-06	-26.9
IP	cfa_miR_660_st;eca_miR_660_st;hsa_miR_660_st;mml_miR_660_st;ppy_miR_660_st;ptr_miR_660_st	miR_660	UACCCAUUGCAUAUCGGAGUUG	-0.215112	0.00180668	0.0255058		SNOWBALL_022374_s_st	LOC100155000	0.207337	0.0003292	0.00867555		-0.303778	7.76895e-06	0.00017114	-26.9
IP	cfa_miR_660_st;eca_miR_660_st;hsa_miR_660_st;mml_miR_660_st;ppy_miR_660_st;ptr_miR_660_st	miR_660	UACCCAUUGCAUAUCGGAGUUG	-0.215112	0.00180668	0.0255058		SNOWBALL_022914_s_st	PKC	0.371448	4.0765e-11	3.86095e-08		-0.385269	8.39786e-09	6.78859e-07	-28
IP	cfa_miR_660_st;eca_miR_660_st;hsa_miR_660_st;mml_miR_660_st;ppy_miR_660_st;ptr_miR_660_st	miR_660	UACCCAUUGCAUAUCGGAGUUG	-0.215112	0.00180668	0.0255058		SNOWBALL_025522_st	HPN	0.208205	0.0003103	0.00830784		-0.371178	3.15153e-08	2.0099e-06	-25
IP	xtr_miR_92b_st	miR_92b	UAUUGCACUCGUCCCGGCCUC	0.210644	0.00225823	0.0292315		SNOWBALL_001452_st	MAPK14	-0.282775	7.58419e-07	9.61886e-05		-0.377127	1.81703e-08	1.27981e-06	-33.7
IP	xtr_miR_92b_st	miR_92b	UAUUGCACUCGUCCCGGCCUC	0.210644	0.00225823	0.0292315		SNOWBALL_003355_s_st	VCP	-0.270337	2.36378e-06	0.00022919		-0.216743	0.00162055	0.0110906	-29.6
IP	xtr_miR_92b_st	miR_92b	UAUUGCACUCGUCCCGGCCUC	0.210644	0.00225823	0.0292315		SNOWBALL_005225_st	XDH	-0.210641	0.00026255	0.00741136		-0.180168	0.00904284	0.0405022	-28.2
IP	xtr_miR_92b_st	miR_92b	UAUUGCACUCGUCCCGGCCUC	0.210644	0.00225823	0.0292315		SNOWBALL_006984_st	PFDN5	-0.212549	0.00023002	0.00675032		-0.235232	0.00060683	0.00522361	-35.4
IP	xtr_miR_92b_st	miR_92b	UAUUGCACUCGUCCCGGCCUC	0.210644	0.00225823	0.0292315		SNOWBALL_010896_st	ENTPD5	-0.24924	1.434e-05	0.00088585		-0.282182	3.48177e-05	0.00056166	-29.3
IP	xtr_miR_92b_st	miR_92b	UAUUGCACUCGUCCCGGCCUC	0.210644	0.00225823	0.0292315		SNOWBALL_016699_st	SEC14L2	-0.226128	8.67466e-05	0.00332375		-0.217081	0.0015928	0.0109463	-33.9
IP	xtr_miR_92b_st	miR_92b	UAUUGCACUCGUCCCGGCCUC	0.210644	0.00225823	0.0292315		SNOWBALL_024258_s_st	SEC14L2	-0.219862	0.00013706	0.00465068		-0.223701	0.00113003	0.00842023	-33.9
IP	xtr_miR_92b_st	miR_92b	UAUUGCACUCGUCCCGGCCUC	0.210644	0.00225823	0.0292315		SNOWBALL_028904_st	LOC100522745	-0.270835	2.2611e-06	0.00022061		-0.286943	2.52755e-05	0.0004362	-30.9
IP	xtr_miR_92b_st	miR_92b	UAUUGCACUCGUCCCGGCCUC	0.210644	0.00225823	0.0292315		SNOWBALL_029688_st	STXBP6	-0.236794	3.865e-05	0.00184147		-0.319749	2.36642e-06	6.62852e-05	-27.6
IP	bta_miR_92b_st;dre_miR_92b_st;mmu_miR_92b_st;rno_miR_92b_st;ssc_miR_92b_3p_st	miR_92b	UAUUGCACUCGUCCCGGCCUCC	0.242709	0.00041201	0.00940902		SNOWBALL_001452_st	MAPK14	-0.282775	7.58419e-07	9.61886e-05		-0.341803	4.08099e-07	1.61313e-05	-34.5
IP	bta_miR_92b_st;dre_miR_92b_st;mmu_miR_92b_st;rno_miR_92b_st;ssc_miR_92b_3p_st	miR_92b	UAUUGCACUCGUCCCGGCCUCC	0.242709	0.00041201	0.00940902		SNOWBALL_002512_st	LOC100521829	-0.294889	2.37434e-07	3.9773e-05		-0.174853	0.011335	0.0478952	-25.2
IP	bta_miR_92b_st;dre_miR_92b_st;mmu_miR_92b_st;rno_miR_92b_st;ssc_miR_92b_3p_st	miR_92b	UAUUGCACUCGUCCCGGCCUCC	0.242709	0.00041201	0.00940902		SNOWBALL_003355_s_st	VCP	-0.270337	2.36378e-06	0.00022919		-0.205447	0.00284319	0.0169937	-33.5
IP	bta_miR_92b_st;dre_miR_92b_st;mmu_miR_92b_st;rno_miR_92b_st;ssc_miR_92b_3p_st	miR_92b	UAUUGCACUCGUCCCGGCCUCC	0.242709	0.00041201	0.00940902		SNOWBALL_003662_st	SH3GLB2	-0.376545	2.0971e-11	2.19486e-08		-0.200264	0.00364529	0.0205072	-33.2
IP	bta_miR_92b_st;dre_miR_92b_st;mmu_miR_92b_st;rno_miR_92b_st;ssc_miR_92b_3p_st	miR_92b	UAUUGCACUCGUCCCGGCCUCC	0.242709	0.00041201	0.00940902		SNOWBALL_003867_st	PSMB7	-0.300818	1.31834e-07	2.51227e-05		-0.215763	0.00170346	0.0115205	-29.3
IP	bta_miR_92b_st;dre_miR_92b_st;mmu_miR_92b_st;rno_miR_92b_st;ssc_miR_92b_3p_st	miR_92b	UAUUGCACUCGUCCCGGCCUCC	0.242709	0.00041201	0.00940902		SNOWBALL_005225_st	XDH	-0.210641	0.00026255	0.00741136		-0.231633	0.00073921	0.00607993	-29.3
IP	bta_miR_92b_st;dre_miR_92b_st;mmu_miR_92b_st;rno_miR_92b_st;ssc_miR_92b_3p_st	miR_92b	UAUUGCACUCGUCCCGGCCUCC	0.242709	0.00041201	0.00940902		SNOWBALL_006984_st	PFDN5	-0.212549	0.00023002	0.00675032		-0.18284	0.00805381	0.0371568	-36.2
IP	bta_miR_92b_st;dre_miR_92b_st;mmu_miR_92b_st;rno_miR_92b_st;ssc_miR_92b_3p_st	miR_92b	UAUUGCACUCGUCCCGGCCUCC	0.242709	0.00041201	0.00940902		SNOWBALL_006988_s_st	MYL6	-0.276551	1.34889e-06	0.00014917		-0.246478	0.00032119	0.00319498	-30.5
IP	bta_miR_92b_st;dre_miR_92b_st;mmu_miR_92b_st;rno_miR_92b_st;ssc_miR_92b_3p_st	miR_92b	UAUUGCACUCGUCCCGGCCUCC	0.242709	0.00041201	0.00940902		SNOWBALL_008818_st	NPC1	-0.282395	7.85884e-07	9.86175e-05		-0.188726	0.0062068	0.0305864	-30.3
IP	bta_miR_92b_st;dre_miR_92b_st;mmu_miR_92b_st;rno_miR_92b_st;ssc_miR_92b_3p_st	miR_92b	UAUUGCACUCGUCCCGGCCUCC	0.242709	0.00041201	0.00940902		SNOWBALL_009216_st	MAP7D1	-0.270789	2.27033e-06	0.00022125		-0.226013	0.00100001	0.00766708	-33.2
IP	bta_miR_92b_st;dre_miR_92b_st;mmu_miR_92b_st;rno_miR_92b_st;ssc_miR_92b_3p_st	miR_92b	UAUUGCACUCGUCCCGGCCUCC	0.242709	0.00041201	0.00940902		SNOWBALL_010790_st	DLST	-0.375454	2.4204e-11	2.46078e-08		-0.235578	0.0005953	0.00514709	-35
IP	bta_miR_92b_st;dre_miR_92b_st;mmu_miR_92b_st;rno_miR_92b_st;ssc_miR_92b_3p_st	miR_92b	UAUUGCACUCGUCCCGGCCUCC	0.242709	0.00041201	0.00940902		SNOWBALL_010896_st	ENTPD5	-0.24924	1.434e-05	0.00088585		-0.324341	1.65978e-06	4.98826e-05	-32
IP	bta_miR_92b_st;dre_miR_92b_st;mmu_miR_92b_st;rno_miR_92b_st;ssc_miR_92b_3p_st	miR_92b	UAUUGCACUCGUCCCGGCCUCC	0.242709	0.00041201	0.00940902		SNOWBALL_010942_st	STXBP6	-0.2691	2.63864e-06	0.00025038		-0.255794	0.00018537	0.00208406	-28.4
IP	bta_miR_92b_st;dre_miR_92b_st;mmu_miR_92b_st;rno_miR_92b_st;ssc_miR_92b_3p_st	miR_92b	UAUUGCACUCGUCCCGGCCUCC	0.242709	0.00041201	0.00940902		SNOWBALL_016301_st	LOC100153281	-0.255865	8.27784e-06	0.00058761		-0.193169	0.0050738	0.026296	-28.8
IP	bta_miR_92b_st;dre_miR_92b_st;mmu_miR_92b_st;rno_miR_92b_st;ssc_miR_92b_3p_st	miR_92b	UAUUGCACUCGUCCCGGCCUCC	0.242709	0.00041201	0.00940902		SNOWBALL_016442_s_st	SH2B3	-0.256253	8.01193e-06	0.00057347		-0.216546	0.00163695	0.0111765	-31
IP	bta_miR_92b_st;dre_miR_92b_st;mmu_miR_92b_st;rno_miR_92b_st;ssc_miR_92b_3p_st	miR_92b	UAUUGCACUCGUCCCGGCCUCC	0.242709	0.00041201	0.00940902		SNOWBALL_016699_st	SEC14L2	-0.226128	8.67466e-05	0.00332375		-0.2229	0.00117856	0.00869575	-37.2
IP	bta_miR_92b_st;dre_miR_92b_st;mmu_miR_92b_st;rno_miR_92b_st;ssc_miR_92b_3p_st	miR_92b	UAUUGCACUCGUCCCGGCCUCC	0.242709	0.00041201	0.00940902		SNOWBALL_018158_st	PNKD	-0.30591	7.86965e-08	1.672e-05		-0.326987	1.34929e-06	4.22352e-05	-30.1
IP	bta_miR_92b_st;dre_miR_92b_st;mmu_miR_92b_st;rno_miR_92b_st;ssc_miR_92b_3p_st	miR_92b	UAUUGCACUCGUCCCGGCCUCC	0.242709	0.00041201	0.00940902		SNOWBALL_018578_st	AGXT2	-0.279429	1.03545e-06	0.00012212		-0.206669	0.00267912	0.0162466	-26.7
IP	bta_miR_92b_st;dre_miR_92b_st;mmu_miR_92b_st;rno_miR_92b_st;ssc_miR_92b_3p_st	miR_92b	UAUUGCACUCGUCCCGGCCUCC	0.242709	0.00041201	0.00940902		SNOWBALL_019873_st	TNS3	-0.237336	3.7058e-05	0.00178523		-0.284774	2.92678e-05	0.00048981	-29
IP	bta_miR_92b_st;dre_miR_92b_st;mmu_miR_92b_st;rno_miR_92b_st;ssc_miR_92b_3p_st	miR_92b	UAUUGCACUCGUCCCGGCCUCC	0.242709	0.00041201	0.00940902		SNOWBALL_021173_s_st	LOC100154945	-0.363995	1.0552e-10	8.2913e-08		-0.200404	0.0036211	0.0204045	-35.6
IP	bta_miR_92b_st;dre_miR_92b_st;mmu_miR_92b_st;rno_miR_92b_st;ssc_miR_92b_3p_st	miR_92b	UAUUGCACUCGUCCCGGCCUCC	0.242709	0.00041201	0.00940902		SNOWBALL_021659_s_st	TKT	-0.30046	1.36653e-07	2.5748e-05		-0.272171	6.701e-05	0.00094049	-28.7
IP	bta_miR_92b_st;dre_miR_92b_st;mmu_miR_92b_st;rno_miR_92b_st;ssc_miR_92b_3p_st	miR_92b	UAUUGCACUCGUCCCGGCCUCC	0.242709	0.00041201	0.00940902		SNOWBALL_021988_s_st	SLC22A17	-0.331967	4.7975e-09	1.82723e-06		-0.277937	4.61e-05	0.0007007	-36
IP	bta_miR_92b_st;dre_miR_92b_st;mmu_miR_92b_st;rno_miR_92b_st;ssc_miR_92b_3p_st	miR_92b	UAUUGCACUCGUCCCGGCCUCC	0.242709	0.00041201	0.00940902		SNOWBALL_023389_s_st	TKT	-0.314704	3.15382e-08	8.06554e-06		-0.301675	9.03903e-06	0.00019298	-28.7
IP	bta_miR_92b_st;dre_miR_92b_st;mmu_miR_92b_st;rno_miR_92b_st;ssc_miR_92b_3p_st	miR_92b	UAUUGCACUCGUCCCGGCCUCC	0.242709	0.00041201	0.00940902		SNOWBALL_023434_st	LOC100515461	-0.302746	1.08562e-07	2.15858e-05		-0.264634	0.00010791	0.00136637	-28.7
IP	bta_miR_92b_st;dre_miR_92b_st;mmu_miR_92b_st;rno_miR_92b_st;ssc_miR_92b_3p_st	miR_92b	UAUUGCACUCGUCCCGGCCUCC	0.242709	0.00041201	0.00940902		SNOWBALL_024258_s_st	SEC14L2	-0.219862	0.00013706	0.00465068		-0.209957	0.00227935	0.0143746	-37.2
IP	bta_miR_92b_st;dre_miR_92b_st;mmu_miR_92b_st;rno_miR_92b_st;ssc_miR_92b_3p_st	miR_92b	UAUUGCACUCGUCCCGGCCUCC	0.242709	0.00041201	0.00940902		SNOWBALL_025706_st	LOC100154945	-0.34568	9.8649e-10	5.02507e-07		-0.27257	6.53182e-05	0.00092174	-35.6
IP	bta_miR_92b_st;dre_miR_92b_st;mmu_miR_92b_st;rno_miR_92b_st;ssc_miR_92b_3p_st	miR_92b	UAUUGCACUCGUCCCGGCCUCC	0.242709	0.00041201	0.00940902		SNOWBALL_025917_s_st	LOC100393628	-0.216733	0.00017141	0.00546612		-0.239613	0.00047528	0.00432647	-36
IP	bta_miR_92b_st;dre_miR_92b_st;mmu_miR_92b_st;rno_miR_92b_st;ssc_miR_92b_3p_st	miR_92b	UAUUGCACUCGUCCCGGCCUCC	0.242709	0.00041201	0.00940902		SNOWBALL_026094_st	MLEC	-0.269034	2.65408e-06	0.00025118		-0.29912	1.08479e-05	0.000223	-28.6
IP	bta_miR_92b_st;dre_miR_92b_st;mmu_miR_92b_st;rno_miR_92b_st;ssc_miR_92b_3p_st	miR_92b	UAUUGCACUCGUCCCGGCCUCC	0.242709	0.00041201	0.00940902		SNOWBALL_026999_s_st	MRPS15	-0.260956	5.37139e-06	0.00042325		-0.225877	0.00100727	0.00770975	-32.2
IP	bta_miR_92b_st;dre_miR_92b_st;mmu_miR_92b_st;rno_miR_92b_st;ssc_miR_92b_3p_st	miR_92b	UAUUGCACUCGUCCCGGCCUCC	0.242709	0.00041201	0.00940902		SNOWBALL_028323_st	TMCC1	-0.304571	9.02142e-08	1.86951e-05		-0.240879	0.00044251	0.00409407	-29.1
IP	bta_miR_92b_st;dre_miR_92b_st;mmu_miR_92b_st;rno_miR_92b_st;ssc_miR_92b_3p_st	miR_92b	UAUUGCACUCGUCCCGGCCUCC	0.242709	0.00041201	0.00940902		SNOWBALL_028904_st	LOC100522745	-0.270835	2.2611e-06	0.00022061		-0.283154	3.263e-05	0.00053359	-31.7
IP	bta_miR_92b_st;dre_miR_92b_st;mmu_miR_92b_st;rno_miR_92b_st;ssc_miR_92b_3p_st	miR_92b	UAUUGCACUCGUCCCGGCCUCC	0.242709	0.00041201	0.00940902		SNOWBALL_029688_st	STXBP6	-0.236794	3.865e-05	0.00184147		-0.260267	0.00014131	0.00168669	-28.4
IP	bta_miR_92b_st;dre_miR_92b_st;mmu_miR_92b_st;rno_miR_92b_st;ssc_miR_92b_3p_st	miR_92b	UAUUGCACUCGUCCCGGCCUCC	0.242709	0.00041201	0.00940902		SNOWBALL_033627_st	MLEC	-0.247502	1.65212e-05	0.00098475		-0.279946	4.039e-05	0.00063136	-28.6
IP	bta_miR_92b_st;dre_miR_92b_st;mmu_miR_92b_st;rno_miR_92b_st;ssc_miR_92b_3p_st	miR_92b	UAUUGCACUCGUCCCGGCCUCC	0.242709	0.00041201	0.00940902		SNOWBALL_034092_st	PEX5	-0.351923	4.6795e-10	2.77051e-07		-0.249271	0.00027298	0.00281578	-34.3
IP	bta_miR_92b_st;dre_miR_92b_st;mmu_miR_92b_st;rno_miR_92b_st;ssc_miR_92b_3p_st	miR_92b	UAUUGCACUCGUCCCGGCCUCC	0.242709	0.00041201	0.00940902		SNOWBALL_036200_st	MAMLD1	-0.267185	3.12516e-06	0.00028369		-0.220418	0.00134138	0.00960112	-29.8
IP	bta_miR_92b_st;dre_miR_92b_st;mmu_miR_92b_st;rno_miR_92b_st;ssc_miR_92b_3p_st	miR_92b	UAUUGCACUCGUCCCGGCCUCC	0.242709	0.00041201	0.00940902		SNOWBALL_036847_st	ENTPD5	-0.329377	6.41224e-09	2.29816e-06		-0.301426	9.20202e-06	0.0001957	-32
IP	bta_miR_92b_st;dre_miR_92b_st;mmu_miR_92b_st;rno_miR_92b_st;ssc_miR_92b_3p_st	miR_92b	UAUUGCACUCGUCCCGGCCUCC	0.242709	0.00041201	0.00940902		SNOWBALL_037247_st	GET4	-0.260037	5.81157e-06	0.00045069		-0.23868	0.00050084	0.00450528	-33.2
IP	bta_miR_92b_st;dre_miR_92b_st;mmu_miR_92b_st;rno_miR_92b_st;ssc_miR_92b_3p_st	miR_92b	UAUUGCACUCGUCCCGGCCUCC	0.242709	0.00041201	0.00940902		SNOWBALL_038121_st	PEX5	-0.259348	6.16357e-06	0.00047051		-0.179012	0.00950288	0.0420222	-34.3
IP	bta_miR_92b_st;dre_miR_92b_st;mmu_miR_92b_st;rno_miR_92b_st;ssc_miR_92b_3p_st	miR_92b	UAUUGCACUCGUCCCGGCCUCC	0.242709	0.00041201	0.00940902		SNOWBALL_043651_st	SMPD3	-0.232639	5.31953e-05	0.00233982		-0.232327	0.00071177	0.00590552	-30.5
IP	bta_miR_885_st;cfa_miR_885_st;eca_miR_885_5p_st;hsa_miR_885_5p_st;mml_miR_885_5p_st;ppy_miR_885_5p_st;ssc_miR_885_5p_st	miR_885	UCCAUUACACUACCCUGCCUCU	0.193594	0.00508209	0.0491026		SNOWBALL_017954_st	HS6ST1	-0.276046	1.41252e-06	0.00015439		-0.315636	3.23528e-06	8.51448e-05	-29
IP	gga_miR_1636_st	miR_1636	UGCAGGUGAUGGCGGGGCUG	0.332117	9.54373e-07	0.00010897		SNOWBALL_000114_st	TRAF2	-0.242458	2.47753e-05	0.00132773		-0.314074	3.63879e-06	9.35213e-05	-32.2
IP	hsa_miR_1207_5p_st	miR_1207_5p	UGGCAGGGAGGCUGGGAGGGG	0.3696	3.92668e-08	1.1615e-05		SNOWBALL_000114_st	TRAF2	-0.242458	2.47753e-05	0.00132773		-0.414708	4.2983e-10	5.84349e-08	-36
IP	hsa_miR_1207_5p_st	miR_1207_5p	UGGCAGGGAGGCUGGGAGGGG	0.3696	3.92668e-08	1.1615e-05		SNOWBALL_000350_st	SCD	-0.553313	0	0		-0.343022	3.68831e-07	1.48666e-05	-35.1
IP	hsa_miR_1207_5p_st	miR_1207_5p	UGGCAGGGAGGCUGGGAGGGG	0.3696	3.92668e-08	1.1615e-05		SNOWBALL_000808_st	ZNF706	-0.297726	1.79462e-07	3.18846e-05		-0.287308	2.46566e-05	0.00042778	-30.2
IP	hsa_miR_1207_5p_st	miR_1207_5p	UGGCAGGGAGGCUGGGAGGGG	0.3696	3.92668e-08	1.1615e-05		SNOWBALL_002627_st	ONECUT1	-0.277625	1.2226e-06	0.00013923		-0.354714	1.36687e-07	6.65546e-06	-32.8
IP	hsa_miR_1207_5p_st	miR_1207_5p	UGGCAGGGAGGCUGGGAGGGG	0.3696	3.92668e-08	1.1615e-05		SNOWBALL_003833_st	AKAP2	-0.352881	4.1673e-10	2.5073e-07		-0.410358	6.7925e-10	8.54374e-08	-35.3
IP	hsa_miR_1207_5p_st	miR_1207_5p	UGGCAGGGAGGCUGGGAGGGG	0.3696	3.92668e-08	1.1615e-05		SNOWBALL_004305_st	HSPB1	-0.366089	8.0976e-11	6.54879e-08		-0.327112	1.33618e-06	4.19063e-05	-38.9
IP	hsa_miR_1207_5p_st	miR_1207_5p	UGGCAGGGAGGCUGGGAGGGG	0.3696	3.92668e-08	1.1615e-05		SNOWBALL_004330_st	HSPB1	-0.366897	7.308e-11	6.00779e-08		-0.320457	2.24132e-06	6.34578e-05	-38.9
IP	hsa_miR_1207_5p_st	miR_1207_5p	UGGCAGGGAGGCUGGGAGGGG	0.3696	3.92668e-08	1.1615e-05		SNOWBALL_004782_st	LOC100512773	-0.204752	0.000392	0.00981836		-0.298928	1.09971e-05	0.00022542	-34.8
IP	hsa_miR_1207_5p_st	miR_1207_5p	UGGCAGGGAGGCUGGGAGGGG	0.3696	3.92668e-08	1.1615e-05		SNOWBALL_004923_st	TRAF7	-0.344679	1.11023e-09	5.51991e-07		-0.365444	5.30319e-08	3.07721e-06	-35.1
IP	hsa_miR_1207_5p_st	miR_1207_5p	UGGCAGGGAGGCUGGGAGGGG	0.3696	3.92668e-08	1.1615e-05		SNOWBALL_005225_st	XDH	-0.210641	0.00026255	0.00741136		-0.240999	0.00043952	0.00407251	-37.8
IP	hsa_miR_1207_5p_st	miR_1207_5p	UGGCAGGGAGGCUGGGAGGGG	0.3696	3.92668e-08	1.1615e-05		SNOWBALL_005661_st	CA3	-0.224378	9.86957e-05	0.00364263		-0.2489	0.00027897	0.00286399	-37
IP	hsa_miR_1207_5p_st	miR_1207_5p	UGGCAGGGAGGCUGGGAGGGG	0.3696	3.92668e-08	1.1615e-05		SNOWBALL_005919_st	FDPS	-0.382591	9.3905e-12	1.07297e-08		-0.374962	2.22315e-08	1.51039e-06	-36
IP	hsa_miR_1207_5p_st	miR_1207_5p	UGGCAGGGAGGCUGGGAGGGG	0.3696	3.92668e-08	1.1615e-05		SNOWBALL_006309_st	HFE2	-0.294748	2.40734e-07	4.019e-05		-0.251887	0.00023401	0.00249831	-26.6
IP	hsa_miR_1207_5p_st	miR_1207_5p	UGGCAGGGAGGCUGGGAGGGG	0.3696	3.92668e-08	1.1615e-05		SNOWBALL_006794_s_st	LOC100152053	-0.281143	8.83221e-07	0.00010753		-0.320401	2.25091e-06	6.36759e-05	-35.7
IP	hsa_miR_1207_5p_st	miR_1207_5p	UGGCAGGGAGGCUGGGAGGGG	0.3696	3.92668e-08	1.1615e-05		SNOWBALL_006972_st	CSAD	-0.271654	2.10124e-06	0.00020786		-0.202982	0.00320229	0.0185938	-35.9
IP	hsa_miR_1207_5p_st	miR_1207_5p	UGGCAGGGAGGCUGGGAGGGG	0.3696	3.92668e-08	1.1615e-05		SNOWBALL_007128_st	KIAA1467	-0.27752	1.23437e-06	0.00014027		-0.240424	0.00045405	0.00417655	-33.8
IP	hsa_miR_1207_5p_st	miR_1207_5p	UGGCAGGGAGGCUGGGAGGGG	0.3696	3.92668e-08	1.1615e-05		SNOWBALL_009190_st	MAN1C1	-0.357085	2.4941e-10	1.67453e-07		-0.315577	3.24963e-06	8.54519e-05	-35.8
IP	hsa_miR_1207_5p_st	miR_1207_5p	UGGCAGGGAGGCUGGGAGGGG	0.3696	3.92668e-08	1.1615e-05		SNOWBALL_010803_st	FOXA1	-0.279194	1.05818e-06	0.00012421		-0.339372	4.98732e-07	1.89725e-05	-35.7
IP	hsa_miR_1207_5p_st	miR_1207_5p	UGGCAGGGAGGCUGGGAGGGG	0.3696	3.92668e-08	1.1615e-05		SNOWBALL_011567_st	SHROOM3	-0.394845	1.7502e-12	2.6421e-09		-0.46387	1.509e-12	5.2071e-10	-34.6
IP	hsa_miR_1207_5p_st	miR_1207_5p	UGGCAGGGAGGCUGGGAGGGG	0.3696	3.92668e-08	1.1615e-05		SNOWBALL_012239_s_st	LOC100512730	-0.46828	0	0		-0.318401	2.62308e-06	7.197e-05	-31.3
IP	hsa_miR_1207_5p_st	miR_1207_5p	UGGCAGGGAGGCUGGGAGGGG	0.3696	3.92668e-08	1.1615e-05		SNOWBALL_013014_st	GLUL	-0.375809	2.3101e-11	2.3583e-08		-0.362262	7.04745e-08	3.88064e-06	-38
IP	hsa_miR_1207_5p_st	miR_1207_5p	UGGCAGGGAGGCUGGGAGGGG	0.3696	3.92668e-08	1.1615e-05		SNOWBALL_014225_st	C17orf28	-0.227989	7.55429e-05	0.00300726		-0.297079	1.25344e-05	0.0002501	-40.9
IP	hsa_miR_1207_5p_st	miR_1207_5p	UGGCAGGGAGGCUGGGAGGGG	0.3696	3.92668e-08	1.1615e-05		SNOWBALL_014554_s_st	ACACA	-0.427859	1.3323e-14	4.8802e-11		-0.276142	5.184e-05	0.00076858	-41
IP	hsa_miR_1207_5p_st	miR_1207_5p	UGGCAGGGAGGCUGGGAGGGG	0.3696	3.92668e-08	1.1615e-05		SNOWBALL_014567_st	ACACA	-0.433725	5.3291e-15	2.5046e-11		-0.259072	0.000152	0.00178562	-41
IP	hsa_miR_1207_5p_st	miR_1207_5p	UGGCAGGGAGGCUGGGAGGGG	0.3696	3.92668e-08	1.1615e-05		SNOWBALL_014684_st	ACACA	-0.435111	4.2188e-15	2.0605e-11		-0.316051	3.13553e-06	8.30318e-05	-41
IP	hsa_miR_1207_5p_st	miR_1207_5p	UGGCAGGGAGGCUGGGAGGGG	0.3696	3.92668e-08	1.1615e-05		SNOWBALL_016410_s_st	CAMKK2	-0.416043	8.0824e-14	2.1418e-10		-0.280544	3.88229e-05	0.00061202	-37.4
IP	hsa_miR_1207_5p_st	miR_1207_5p	UGGCAGGGAGGCUGGGAGGGG	0.3696	3.92668e-08	1.1615e-05		SNOWBALL_017111_s_st	GPAM	-0.404309	4.5564e-13	8.598e-10		-0.324252	1.67127e-06	5.01584e-05	-33.8
IP	hsa_miR_1207_5p_st	miR_1207_5p	UGGCAGGGAGGCUGGGAGGGG	0.3696	3.92668e-08	1.1615e-05		SNOWBALL_018578_st	AGXT2	-0.279429	1.03545e-06	0.00012212		-0.223654	0.00113286	0.00843635	-27.1
IP	hsa_miR_1207_5p_st	miR_1207_5p	UGGCAGGGAGGCUGGGAGGGG	0.3696	3.92668e-08	1.1615e-05		SNOWBALL_018638_st	PELO	-0.230261	6.37036e-05	0.00267092		-0.290315	2.00746e-05	0.00036351	-38.5
IP	hsa_miR_1207_5p_st	miR_1207_5p	UGGCAGGGAGGCUGGGAGGGG	0.3696	3.92668e-08	1.1615e-05		SNOWBALL_019246_s_st	ACSS2	-0.442368	1.3323e-15	8.2964e-12		-0.308643	5.44848e-06	0.00012902	-37.4
IP	hsa_miR_1207_5p_st	miR_1207_5p	UGGCAGGGAGGCUGGGAGGGG	0.3696	3.92668e-08	1.1615e-05		SNOWBALL_019873_st	TNS3	-0.237336	3.7058e-05	0.00178523		-0.358605	9.73571e-08	5.05058e-06	-36.3
IP	hsa_miR_1207_5p_st	miR_1207_5p	UGGCAGGGAGGCUGGGAGGGG	0.3696	3.92668e-08	1.1615e-05		SNOWBALL_020094_s_st	PRRG1	-0.262604	4.66065e-06	0.00038352		-0.379363	1.47308e-08	1.07711e-06	-32.8
IP	hsa_miR_1207_5p_st	miR_1207_5p	UGGCAGGGAGGCUGGGAGGGG	0.3696	3.92668e-08	1.1615e-05		SNOWBALL_020126_st	MID1IP1	-0.351912	4.6854e-10	2.77051e-07		-0.404891	1.19619e-09	1.36452e-07	-40.3
IP	hsa_miR_1207_5p_st	miR_1207_5p	UGGCAGGGAGGCUGGGAGGGG	0.3696	3.92668e-08	1.1615e-05		SNOWBALL_020245_st	CITED1	-0.322388	1.38399e-08	4.19902e-06		-0.335846	6.65069e-07	2.39312e-05	-37.6
IP	hsa_miR_1207_5p_st	miR_1207_5p	UGGCAGGGAGGCUGGGAGGGG	0.3696	3.92668e-08	1.1615e-05		SNOWBALL_020833_st	ACSL4	-0.325993	9.32923e-09	3.06977e-06		-0.256698	0.00017554	0.00199747	-25.8
IP	hsa_miR_1207_5p_st	miR_1207_5p	UGGCAGGGAGGCUGGGAGGGG	0.3696	3.92668e-08	1.1615e-05		SNOWBALL_021819_st	POR	-0.308998	5.72779e-08	1.297e-05		-0.310041	4.91438e-06	0.00011885	-32.6
IP	hsa_miR_1207_5p_st	miR_1207_5p	UGGCAGGGAGGCUGGGAGGGG	0.3696	3.92668e-08	1.1615e-05		SNOWBALL_022093_st	AKAP2	-0.354938	3.2448e-10	2.05663e-07		-0.366461	4.83897e-08	2.85643e-06	-35.3
IP	hsa_miR_1207_5p_st	miR_1207_5p	UGGCAGGGAGGCUGGGAGGGG	0.3696	3.92668e-08	1.1615e-05		SNOWBALL_022566_s_st	SREBF1	-0.423717	2.5313e-14	8.0836e-11		-0.447753	1.0645e-11	2.67579e-09	-42.1
IP	hsa_miR_1207_5p_st	miR_1207_5p	UGGCAGGGAGGCUGGGAGGGG	0.3696	3.92668e-08	1.1615e-05		SNOWBALL_022573_st	FASN	-0.420322	4.2188e-14	1.2219e-10		-0.290656	1.961e-05	0.00035685	-33.6
IP	hsa_miR_1207_5p_st	miR_1207_5p	UGGCAGGGAGGCUGGGAGGGG	0.3696	3.92668e-08	1.1615e-05		SNOWBALL_022672_s_st	SREBF1	-0.454677	0	0		-0.441832	2.1273e-11	4.77393e-09	-42.1
IP	hsa_miR_1207_5p_st	miR_1207_5p	UGGCAGGGAGGCUGGGAGGGG	0.3696	3.92668e-08	1.1615e-05		SNOWBALL_023116_st	LOC100155048	-0.420505	4.13e-14	1.2103e-10		-0.308534	5.49244e-06	0.00012985	-37.4
IP	hsa_miR_1207_5p_st	miR_1207_5p	UGGCAGGGAGGCUGGGAGGGG	0.3696	3.92668e-08	1.1615e-05		SNOWBALL_023334_s_st	LOC100137084	-0.217852	0.0001583	0.00517062		-0.336026	6.5538e-07	2.36514e-05	-35.7
IP	hsa_miR_1207_5p_st	miR_1207_5p	UGGCAGGGAGGCUGGGAGGGG	0.3696	3.92668e-08	1.1615e-05		SNOWBALL_023456_st	LOC100526197	-0.358515	2.091e-10	1.44893e-07		-0.357426	1.07951e-07	5.49365e-06	-40.3
IP	hsa_miR_1207_5p_st	miR_1207_5p	UGGCAGGGAGGCUGGGAGGGG	0.3696	3.92668e-08	1.1615e-05		SNOWBALL_024812_s_st	GPAT	-0.382851	9.0687e-12	1.06053e-08		-0.283861	3.1118e-05	0.00051405	-33.8
IP	hsa_miR_1207_5p_st	miR_1207_5p	UGGCAGGGAGGCUGGGAGGGG	0.3696	3.92668e-08	1.1615e-05		SNOWBALL_026287_st	RAB3D	-0.339188	2.10601e-09	9.33428e-07		-0.393761	3.67002e-09	3.4343e-07	-40.4
IP	hsa_miR_1207_5p_st	miR_1207_5p	UGGCAGGGAGGCUGGGAGGGG	0.3696	3.92668e-08	1.1615e-05		SNOWBALL_026535_st	TNS3	-0.216947	0.00016882	0.00541357		-0.306799	6.23717e-06	0.00014367	-36.3
IP	hsa_miR_1207_5p_st	miR_1207_5p	UGGCAGGGAGGCUGGGAGGGG	0.3696	3.92668e-08	1.1615e-05		SNOWBALL_026616_s_st	LIMA1	-0.225583	9.03171e-05	0.00342317		-0.298417	1.14028e-05	0.00023202	-35.7
IP	hsa_miR_1207_5p_st	miR_1207_5p	UGGCAGGGAGGCUGGGAGGGG	0.3696	3.92668e-08	1.1615e-05		SNOWBALL_027467_st	EDNRB	-0.272744	1.9053e-06	0.00019372		-0.319627	2.38853e-06	6.67772e-05	-33.5
IP	hsa_miR_1207_5p_st	miR_1207_5p	UGGCAGGGAGGCUGGGAGGGG	0.3696	3.92668e-08	1.1615e-05		SNOWBALL_027837_st	NFAT5	-0.278415	1.13699e-06	0.00013142		-0.348246	2.37893e-07	1.04219e-05	-33.2
IP	hsa_miR_1207_5p_st	miR_1207_5p	UGGCAGGGAGGCUGGGAGGGG	0.3696	3.92668e-08	1.1615e-05		SNOWBALL_028363_st	SH2B3	-0.273848	1.72458e-06	0.00017914		-0.307824	5.78638e-06	0.00013534	-32.9
IP	hsa_miR_1207_5p_st	miR_1207_5p	UGGCAGGGAGGCUGGGAGGGG	0.3696	3.92668e-08	1.1615e-05		SNOWBALL_028904_st	LOC100522745	-0.270835	2.2611e-06	0.00022061		-0.318259	2.65161e-06	7.25942e-05	-36.2
IP	hsa_miR_1207_5p_st	miR_1207_5p	UGGCAGGGAGGCUGGGAGGGG	0.3696	3.92668e-08	1.1615e-05		SNOWBALL_030457_st	LDLRAP1	-0.238809	3.30361e-05	0.00164022		-0.249166	0.00027466	0.00282944	-34.7
IP	hsa_miR_1207_5p_st	miR_1207_5p	UGGCAGGGAGGCUGGGAGGGG	0.3696	3.92668e-08	1.1615e-05		SNOWBALL_031295_st	TTC39B	-0.247872	1.603e-05	0.00096215		-0.22752	0.00092284	0.00720904	-33.2
IP	hsa_miR_1207_5p_st	miR_1207_5p	UGGCAGGGAGGCUGGGAGGGG	0.3696	3.92668e-08	1.1615e-05		SNOWBALL_031477_st	WDR59	-0.215229	0.00019065	0.00588309		-0.175946	0.0108256	0.0462899	-37.4
IP	hsa_miR_1207_5p_st	miR_1207_5p	UGGCAGGGAGGCUGGGAGGGG	0.3696	3.92668e-08	1.1615e-05		SNOWBALL_033210_st	CCDC61	-0.243284	2.3198e-05	0.00126442		-0.255883	0.00018437	0.00207536	-37.1
IP	hsa_miR_1207_5p_st	miR_1207_5p	UGGCAGGGAGGCUGGGAGGGG	0.3696	3.92668e-08	1.1615e-05		SNOWBALL_033627_st	MLEC	-0.247502	1.65212e-05	0.00098475		-0.325125	1.56134e-06	4.74836e-05	-36.7
IP	hsa_miR_1207_5p_st	miR_1207_5p	UGGCAGGGAGGCUGGGAGGGG	0.3696	3.92668e-08	1.1615e-05		SNOWBALL_034201_st	IL22RA1	-0.273326	1.80782e-06	0.00018631		-0.230811	0.00077298	0.00629183	-36.3
IP	hsa_miR_1207_5p_st	miR_1207_5p	UGGCAGGGAGGCUGGGAGGGG	0.3696	3.92668e-08	1.1615e-05		SNOWBALL_034259_st	AMPD3	-0.243516	2.27727e-05	0.00124807		-0.24048	0.00045261	0.00416641	-34.9
IP	hsa_miR_1207_5p_st	miR_1207_5p	UGGCAGGGAGGCUGGGAGGGG	0.3696	3.92668e-08	1.1615e-05		SNOWBALL_034360_st	ACO1	-0.242548	2.45985e-05	0.00132252		-0.263952	0.00011258	0.00141256	-35
IP	hsa_miR_1207_5p_st	miR_1207_5p	UGGCAGGGAGGCUGGGAGGGG	0.3696	3.92668e-08	1.1615e-05		SNOWBALL_034993_st	LOC100511213	-0.458682	0	0		-0.303087	8.16655e-06	0.00017805	-31.3
[truncated: 989 more rows]
