# Supplementary material for: Genetic architecture and regulatory impact on hepatic microRNA expression linked to immune and metabolic traits
Source: Open Biol. 2017 Nov 8;7(11):170101. doi: 10.1098/rsob.170101 (PMC5717336; doi:10.1098/rsob.170101)
Supplement: Table S6 [file rsob170101supp6.xlsx]

## Sheet: Tabelle2
Electronic supplementary material
Siriluck Ponsuksili, Nares Trakooljul, Frieder Hadlich, Fiete Haack, Eduard Murani, and Klaus Wimmers
Genetic architecture and regulatory impact on hepatic microRNA expression linked to immune and metabolic traits
Open Biology
DOI: 10.1098/rsob.2016
Table S6:
Correlations between miRNAs, mRNAs and haematological traits
(mRNAs listed are predicted as targets and are negatively correlated to miRNA)
(miRNA and mRNA are also correlated with the same phenotypes)
				Correlation coefficient (r) between miRNA and phenotype				Correlation coefficient (r) between mRNA and phenotype						Correlation coefficient (r) between miRNA and mRNA predicted as targets with energy morn than -25
Phenotype	Prob_set ID	miR_family	Sequence	r	p value	fdr		Probeset	gene_name	r	p value	fdr		r	p value	fdr	energy
HCT	osa_miR1846e_st	miR1846e	CAACGAGGAGGCCGGGACCA	0.231842	0.00082321	0.0151155		SNOWBALL_001452_st	MAPK14	-0.253602	1.87315e-05	0.00165162		-0.498401	1.5987e-14	1.1658e-11	-26.2
HGB	age_miR_28_st;bta_miR_28_st;eca_miR_28_5p_st;ggo_miR_28_st;hsa_miR_28_5p_st;lla_miR_28_st;mml_miR_28_st;mmu_miR_28_st;mne_miR_28_st;ppa_miR_28_st;ppy_miR_28_st;ptr_miR_28_st;rno_miR_28_st;sla_miR_28_st	miR_28	AAGGAGCUCACAGUCUAUUGAG	-0.37819	3.6428e-08	1.11521e-05		SNOWBALL_002352_st	RIMS1	0.267779	7.53327e-06	0.00088301		-0.387376	6.85345e-09	5.74421e-07	-29.4
HGB	mmu_miR_1934_star_st	miR_1934_star	AGGAUGACGGUGGGGCUGGUGA	0.240723	0.00061495	0.0124809		SNOWBALL_000010_s_st	CREM	-0.225253	0.00017959	0.00770949		-0.271292	7.08941e-05	0.00098307	-33.1
HGB	osa_miR1846e_st	miR1846e	CAACGAGGAGGCCGGGACCA	0.291675	2.91618e-05	0.00144417		SNOWBALL_001938_s_st	RBMX	-0.219546	0.00026349	0.00995059		-0.385074	8.55625e-09	6.89398e-07	-26.8
HGB	cfa_miR_28_st;eca_miR_28_3p_st;hsa_miR_28_3p_st;rno_miR_28_star_st;ssc_miR_28_3p_st	miR_28	CACUAGAUUGUGAGCUCCUGGA	-0.338175	1.03327e-06	0.00011628		SNOWBALL_002352_st	RIMS1	0.267779	7.53327e-06	0.00088301		-0.38891	5.90536e-09	5.08276e-07	-30.9
HGB	bta_miR_2436_5p_st	miR_2436_5p	CGGCGCAGCUGUCGGGAGGGCG	0.261746	0.00018814	0.0055209		SNOWBALL_001452_st	MAPK14	-0.264228	1.00344e-05	0.00107087		-0.453262	5.5227e-12	1.54546e-09	-32
HGB	hsa_miR_4634_st	miR_4634	CGGCGCGACCGGCCCGGGG	0.330244	1.90131e-06	0.00017738		SNOWBALL_000507_s_st	CH242-266P8.1	-0.234635	9.36242e-05	0.00495135		-0.440669	2.4333e-11	5.34092e-09	-37.9
HGB	ssc_miR_1285_st	miR_1285	CUGGGCAACAUAGCGAGACCCCGU	-0.265915	0.00014697	0.00465892		SNOWBALL_000789_st	EXT1	0.274909	4.18419e-06	0.00057424		-0.31913	2.48106e-06	6.884e-05	-29.5
LYM	mmu_miR_362_5p_st;rno_miR_362_st	miR_362_5p	AAUCCUUGGAACCUAGGUGUGAAU	-0.1997	0.00428268	0.0440214		SNOWBALL_047506_s_st	AHNAK	0.246167	3.55132e-05	0.00257476		-0.254655	0.00019847	0.00219799	-29.1
LYM	bta_miR_199a_3p_st;eca_miR_199b_3p_st;hsa_miR_199a_3p_st;hsa_miR_199b_3p_st;mml_miR_199a_3p_st;mmu_miR_199a_3p_st;mmu_miR_199b_st;ppy_miR_199a_3p_st;ptr_miR_199a_3p_st;ptr_miR_199b_st;rno_miR_199a_3p_st;ssc_miR_199a_3p_st	miR_199a_3p	ACAGUAGUCUGCACAUUGGUUA	0.235658	0.00071265	0.0136955		SNOWBALL_024886_st	BTRC	0.229724	0.00011775	0.00576526		-0.243481	0.00038164	0.00365128	-25.6
LYM	bta_miR_199a_3p_st;eca_miR_199b_3p_st;hsa_miR_199a_3p_st;hsa_miR_199b_3p_st;mml_miR_199a_3p_st;mmu_miR_199a_3p_st;mmu_miR_199b_st;ppy_miR_199a_3p_st;ptr_miR_199a_3p_st;ptr_miR_199b_st;rno_miR_199a_3p_st;ssc_miR_199a_3p_st	miR_199a_3p	ACAGUAGUCUGCACAUUGGUUA	0.235658	0.00071265	0.0136955		SNOWBALL_025453_st	GART	-0.309997	1.46632e-07	5.193e-05		-0.319448	2.42156e-06	6.75136e-05	-26.1
LYM	bta_miR_199a_3p_st;eca_miR_199b_3p_st;hsa_miR_199a_3p_st;hsa_miR_199b_3p_st;mml_miR_199a_3p_st;mmu_miR_199a_3p_st;mmu_miR_199b_st;ppy_miR_199a_3p_st;ptr_miR_199a_3p_st;ptr_miR_199b_st;rno_miR_199a_3p_st;ssc_miR_199a_3p_st	miR_199a_3p	ACAGUAGUCUGCACAUUGGUUA	0.235658	0.00071265	0.0136955		SNOWBALL_037586_st	GART	-0.327533	2.53114e-08	1.412e-05		-0.282066	3.50864e-05	0.00056508	-26.1
LYM	bta_miR_199a_3p_st;eca_miR_199b_3p_st;hsa_miR_199a_3p_st;hsa_miR_199b_3p_st;mml_miR_199a_3p_st;mmu_miR_199a_3p_st;mmu_miR_199b_st;ppy_miR_199a_3p_st;ptr_miR_199a_3p_st;ptr_miR_199b_st;rno_miR_199a_3p_st;ssc_miR_199a_3p_st	miR_199a_3p	ACAGUAGUCUGCACAUUGGUUA	0.235658	0.00071265	0.0136955		SNOWBALL_011682_s_st	HPSE	-0.284432	1.55932e-06	0.00028271		-0.240636	0.00044863	0.00413777	-25.1
LYM	age_miR_103_st;bta_miR_103_st;cfa_miR_103_st;dre_miR_103_st;eca_miR_103_st;eca_miR_107a_st;fru_miR_103_st;gga_miR_103_st;ggo_miR_103_st;hsa_miR_103a_st;lla_miR_103_st;mdo_miR_103_st;mml_miR_103_st;mmu_miR_103_st;mne_miR_103_st;oan_miR_103_st;pma_miR_103b_st;ppa_miR_103_st;ppy_miR_103_st;ptr_miR_103_st;rno_miR_103_st;ssc_miR_103_st;tgu_miR_103_st;tni_miR_103_st;xtr_miR_103_st	miR_103	AGCAGCAUUGUACAGGGCUAUGA	-0.239641	0.00057403	0.0119553		SNOWBALL_019992_st	AEBP1	0.260532	1.162e-05	0.00118586		-0.315655	3.23077e-06	8.505e-05	-27
LYM	age_miR_103_st;bta_miR_103_st;cfa_miR_103_st;dre_miR_103_st;eca_miR_103_st;eca_miR_107a_st;fru_miR_103_st;gga_miR_103_st;ggo_miR_103_st;hsa_miR_103a_st;lla_miR_103_st;mdo_miR_103_st;mml_miR_103_st;mmu_miR_103_st;mne_miR_103_st;oan_miR_103_st;pma_miR_103b_st;ppa_miR_103_st;ppy_miR_103_st;ptr_miR_103_st;rno_miR_103_st;ssc_miR_103_st;tgu_miR_103_st;tni_miR_103_st;xtr_miR_103_st	miR_103	AGCAGCAUUGUACAGGGCUAUGA	-0.239641	0.00057403	0.0119553		SNOWBALL_000971_st	CDH11	0.254722	1.84037e-05	0.00162932		-0.231682	0.00073722	0.00606734	-26.4
LYM	age_miR_103_st;bta_miR_103_st;cfa_miR_103_st;dre_miR_103_st;eca_miR_103_st;eca_miR_107a_st;fru_miR_103_st;gga_miR_103_st;ggo_miR_103_st;hsa_miR_103a_st;lla_miR_103_st;mdo_miR_103_st;mml_miR_103_st;mmu_miR_103_st;mne_miR_103_st;oan_miR_103_st;pma_miR_103b_st;ppa_miR_103_st;ppy_miR_103_st;ptr_miR_103_st;rno_miR_103_st;ssc_miR_103_st;tgu_miR_103_st;tni_miR_103_st;xtr_miR_103_st	miR_103	AGCAGCAUUGUACAGGGCUAUGA	-0.239641	0.00057403	0.0119553		SNOWBALL_022101_st	COL1A1	0.306246	2.10427e-07	6.74875e-05		-0.377313	1.78564e-08	1.26171e-06	-33
LYM	age_miR_103_st;bta_miR_103_st;cfa_miR_103_st;dre_miR_103_st;eca_miR_103_st;eca_miR_107a_st;fru_miR_103_st;gga_miR_103_st;ggo_miR_103_st;hsa_miR_103a_st;lla_miR_103_st;mdo_miR_103_st;mml_miR_103_st;mmu_miR_103_st;mne_miR_103_st;oan_miR_103_st;pma_miR_103b_st;ppa_miR_103_st;ppy_miR_103_st;ptr_miR_103_st;rno_miR_103_st;ssc_miR_103_st;tgu_miR_103_st;tni_miR_103_st;xtr_miR_103_st	miR_103	AGCAGCAUUGUACAGGGCUAUGA	-0.239641	0.00057403	0.0119553		SNOWBALL_012538_st	COL1A2	0.243498	4.33916e-05	0.00296391		-0.238644	0.00050187	0.00451237	-33.8
LYM	age_miR_103_st;bta_miR_103_st;cfa_miR_103_st;dre_miR_103_st;eca_miR_103_st;eca_miR_107a_st;fru_miR_103_st;gga_miR_103_st;ggo_miR_103_st;hsa_miR_103a_st;lla_miR_103_st;mdo_miR_103_st;mml_miR_103_st;mmu_miR_103_st;mne_miR_103_st;oan_miR_103_st;pma_miR_103b_st;ppa_miR_103_st;ppy_miR_103_st;ptr_miR_103_st;rno_miR_103_st;ssc_miR_103_st;tgu_miR_103_st;tni_miR_103_st;xtr_miR_103_st	miR_103	AGCAGCAUUGUACAGGGCUAUGA	-0.239641	0.00057403	0.0119553		SNOWBALL_018429_s_st	COL6A3	0.230972	0.00010783	0.00544075		-0.209825	0.00229434	0.0144469	-25.7
LYM	age_miR_103_st;bta_miR_103_st;cfa_miR_103_st;dre_miR_103_st;eca_miR_103_st;eca_miR_107a_st;fru_miR_103_st;gga_miR_103_st;ggo_miR_103_st;hsa_miR_103a_st;lla_miR_103_st;mdo_miR_103_st;mml_miR_103_st;mmu_miR_103_st;mne_miR_103_st;oan_miR_103_st;pma_miR_103b_st;ppa_miR_103_st;ppy_miR_103_st;ptr_miR_103_st;rno_miR_103_st;ssc_miR_103_st;tgu_miR_103_st;tni_miR_103_st;xtr_miR_103_st	miR_103	AGCAGCAUUGUACAGGGCUAUGA	-0.239641	0.00057403	0.0119553		SNOWBALL_015723_st	IGSF10	0.228155	0.00013143	0.006238		-0.335068	7.08316e-07	2.51761e-05	-34.1
LYM	age_miR_103_st;bta_miR_103_st;cfa_miR_103_st;dre_miR_103_st;eca_miR_103_st;eca_miR_107a_st;fru_miR_103_st;gga_miR_103_st;ggo_miR_103_st;hsa_miR_103a_st;lla_miR_103_st;mdo_miR_103_st;mml_miR_103_st;mmu_miR_103_st;mne_miR_103_st;oan_miR_103_st;pma_miR_103b_st;ppa_miR_103_st;ppy_miR_103_st;ptr_miR_103_st;rno_miR_103_st;ssc_miR_103_st;tgu_miR_103_st;tni_miR_103_st;xtr_miR_103_st	miR_103	AGCAGCAUUGUACAGGGCUAUGA	-0.239641	0.00057403	0.0119553		SNOWBALL_023976_s_st	VIL1	0.288528	1.08415e-06	0.00021377		-0.229414	0.00083363	0.00666829	-28
LYM	age_miR_103_st;bta_miR_103_st;cfa_miR_103_st;dre_miR_103_st;eca_miR_103_st;eca_miR_107a_st;fru_miR_103_st;gga_miR_103_st;ggo_miR_103_st;hsa_miR_103a_st;lla_miR_103_st;mdo_miR_103_st;mml_miR_103_st;mmu_miR_103_st;mne_miR_103_st;oan_miR_103_st;pma_miR_103b_st;ppa_miR_103_st;ppy_miR_103_st;ptr_miR_103_st;rno_miR_103_st;ssc_miR_103_st;tgu_miR_103_st;tni_miR_103_st;xtr_miR_103_st	miR_103	AGCAGCAUUGUACAGGGCUAUGA	-0.239641	0.00057403	0.0119553		SNOWBALL_000151_s_st	COL1A1_1	0.298182	4.49841e-07	0.00011572		-0.351246	1.84259e-07	8.47727e-06	-25.3
LYM	age_miR_103_st;bta_miR_103_st;cfa_miR_103_st;dre_miR_103_st;eca_miR_103_st;eca_miR_107a_st;fru_miR_103_st;gga_miR_103_st;ggo_miR_103_st;hsa_miR_103a_st;lla_miR_103_st;mdo_miR_103_st;mml_miR_103_st;mmu_miR_103_st;mne_miR_103_st;oan_miR_103_st;pma_miR_103b_st;ppa_miR_103_st;ppy_miR_103_st;ptr_miR_103_st;rno_miR_103_st;ssc_miR_103_st;tgu_miR_103_st;tni_miR_103_st;xtr_miR_103_st	miR_103	AGCAGCAUUGUACAGGGCUAUGA	-0.239641	0.00057403	0.0119553		SNOWBALL_000154_st	COL1A1_2	0.25779	1.44562e-05	0.00138319		-0.292306	1.74974e-05	0.00032604	-25.3
LYM	age_miR_103_st;bta_miR_103_st;cfa_miR_103_st;dre_miR_103_st;eca_miR_103_st;eca_miR_107a_st;fru_miR_103_st;gga_miR_103_st;ggo_miR_103_st;hsa_miR_103a_st;lla_miR_103_st;mdo_miR_103_st;mml_miR_103_st;mmu_miR_103_st;mne_miR_103_st;oan_miR_103_st;pma_miR_103b_st;ppa_miR_103_st;ppy_miR_103_st;ptr_miR_103_st;rno_miR_103_st;ssc_miR_103_st;tgu_miR_103_st;tni_miR_103_st;xtr_miR_103_st	miR_103	AGCAGCAUUGUACAGGGCUAUGA	-0.239641	0.00057403	0.0119553		SNOWBALL_003674_s_st	SNORD116	0.239938	5.64838e-05	0.00354397		-0.332149	8.95902e-07	3.04068e-05	-26.9
LYM	age_miR_103_st;bta_miR_103_st;cfa_miR_103_st;dre_miR_103_st;eca_miR_103_st;eca_miR_107a_st;fru_miR_103_st;gga_miR_103_st;ggo_miR_103_st;hsa_miR_103a_st;lla_miR_103_st;mdo_miR_103_st;mml_miR_103_st;mmu_miR_103_st;mne_miR_103_st;oan_miR_103_st;pma_miR_103b_st;ppa_miR_103_st;ppy_miR_103_st;ptr_miR_103_st;rno_miR_103_st;ssc_miR_103_st;tgu_miR_103_st;tni_miR_103_st;xtr_miR_103_st	miR_103	AGCAGCAUUGUACAGGGCUAUGA	-0.239641	0.00057403	0.0119553		SNOWBALL_000924_st	LRIG3	0.2831	1.75291e-06	0.00030803		-0.340619	4.50062e-07	1.74637e-05	-26.3
LYM	age_miR_103_st;bta_miR_103_st;cfa_miR_103_st;dre_miR_103_st;eca_miR_103_st;eca_miR_107a_st;fru_miR_103_st;gga_miR_103_st;ggo_miR_103_st;hsa_miR_103a_st;lla_miR_103_st;mdo_miR_103_st;mml_miR_103_st;mmu_miR_103_st;mne_miR_103_st;oan_miR_103_st;pma_miR_103b_st;ppa_miR_103_st;ppy_miR_103_st;ptr_miR_103_st;rno_miR_103_st;ssc_miR_103_st;tgu_miR_103_st;tni_miR_103_st;xtr_miR_103_st	miR_103	AGCAGCAUUGUACAGGGCUAUGA	-0.239641	0.00057403	0.0119553		SNOWBALL_020457_s_st	MXRA5	0.234645	8.29851e-05	0.00457824		-0.196116	0.00442851	0.0237438	-27
LYM	age_miR_103_st;bta_miR_103_st;cfa_miR_103_st;dre_miR_103_st;eca_miR_103_st;eca_miR_107a_st;fru_miR_103_st;gga_miR_103_st;ggo_miR_103_st;hsa_miR_103a_st;lla_miR_103_st;mdo_miR_103_st;mml_miR_103_st;mmu_miR_103_st;mne_miR_103_st;oan_miR_103_st;pma_miR_103b_st;ppa_miR_103_st;ppy_miR_103_st;ptr_miR_103_st;rno_miR_103_st;ssc_miR_103_st;tgu_miR_103_st;tni_miR_103_st;xtr_miR_103_st	miR_103	AGCAGCAUUGUACAGGGCUAUGA	-0.239641	0.00057403	0.0119553		SNOWBALL_001656_s_st	PHKA2	0.295829	5.59056e-07	0.00013422		-0.18765	0.00651298	0.0317079	-28.7
LYM	age_miR_103_st;bta_miR_103_st;cfa_miR_103_st;dre_miR_103_st;eca_miR_103_st;eca_miR_107a_st;fru_miR_103_st;gga_miR_103_st;ggo_miR_103_st;hsa_miR_103a_st;lla_miR_103_st;mdo_miR_103_st;mml_miR_103_st;mmu_miR_103_st;mne_miR_103_st;oan_miR_103_st;pma_miR_103b_st;ppa_miR_103_st;ppy_miR_103_st;ptr_miR_103_st;rno_miR_103_st;ssc_miR_103_st;tgu_miR_103_st;tni_miR_103_st;xtr_miR_103_st	miR_103	AGCAGCAUUGUACAGGGCUAUGA	-0.239641	0.00057403	0.0119553		SNOWBALL_001658_s_st	PHKA2	0.232611	9.5985e-05	0.00503522		-0.198187	0.00402027	0.0220786	-28.7
LYM	age_miR_103_st;bta_miR_103_st;cfa_miR_103_st;dre_miR_103_st;eca_miR_103_st;eca_miR_107a_st;fru_miR_103_st;gga_miR_103_st;ggo_miR_103_st;hsa_miR_103a_st;lla_miR_103_st;mdo_miR_103_st;mml_miR_103_st;mmu_miR_103_st;mne_miR_103_st;oan_miR_103_st;pma_miR_103b_st;ppa_miR_103_st;ppy_miR_103_st;ptr_miR_103_st;rno_miR_103_st;ssc_miR_103_st;tgu_miR_103_st;tni_miR_103_st;xtr_miR_103_st	miR_103	AGCAGCAUUGUACAGGGCUAUGA	-0.239641	0.00057403	0.0119553		SNOWBALL_018060_s_st	SERPINE2	0.267106	6.81529e-06	0.00081978		-0.359966	8.63678e-08	4.58172e-06	-30.6
LYM	age_miR_103_st;bta_miR_103_st;cfa_miR_103_st;dre_miR_103_st;eca_miR_103_st;eca_miR_107a_st;fru_miR_103_st;gga_miR_103_st;ggo_miR_103_st;hsa_miR_103a_st;lla_miR_103_st;mdo_miR_103_st;mml_miR_103_st;mmu_miR_103_st;mne_miR_103_st;oan_miR_103_st;pma_miR_103b_st;ppa_miR_103_st;ppy_miR_103_st;ptr_miR_103_st;rno_miR_103_st;ssc_miR_103_st;tgu_miR_103_st;tni_miR_103_st;xtr_miR_103_st	miR_103	AGCAGCAUUGUACAGGGCUAUGA	-0.239641	0.00057403	0.0119553		SNOWBALL_018857_st	LOC100514136	0.25274	2.14766e-05	0.00181394		-0.300677	9.7086e-06	0.00020423	-29.4
LYM	age_miR_103_st;bta_miR_103_st;cfa_miR_103_st;dre_miR_103_st;eca_miR_103_st;eca_miR_107a_st;fru_miR_103_st;gga_miR_103_st;ggo_miR_103_st;hsa_miR_103a_st;lla_miR_103_st;mdo_miR_103_st;mml_miR_103_st;mmu_miR_103_st;mne_miR_103_st;oan_miR_103_st;pma_miR_103b_st;ppa_miR_103_st;ppy_miR_103_st;ptr_miR_103_st;rno_miR_103_st;ssc_miR_103_st;tgu_miR_103_st;tni_miR_103_st;xtr_miR_103_st	miR_103	AGCAGCAUUGUACAGGGCUAUGA	-0.239641	0.00057403	0.0119553		SNOWBALL_035764_st	SSH1	0.237399	6.80059e-05	0.00401095		-0.220971	0.00130344	0.00939225	-27.8
LYM	age_miR_103_st;bta_miR_103_st;cfa_miR_103_st;dre_miR_103_st;eca_miR_103_st;eca_miR_107a_st;fru_miR_103_st;gga_miR_103_st;ggo_miR_103_st;hsa_miR_103a_st;lla_miR_103_st;mdo_miR_103_st;mml_miR_103_st;mmu_miR_103_st;mne_miR_103_st;oan_miR_103_st;pma_miR_103b_st;ppa_miR_103_st;ppy_miR_103_st;ptr_miR_103_st;rno_miR_103_st;ssc_miR_103_st;tgu_miR_103_st;tni_miR_103_st;xtr_miR_103_st	miR_103	AGCAGCAUUGUACAGGGCUAUGA	-0.239641	0.00057403	0.0119553		SNOWBALL_017783_st	ODZ3	0.285385	1.43365e-06	0.00026584		-0.332048	9.03126e-07	3.06031e-05	-30.8
LYM	age_miR_103_st;bta_miR_103_st;cfa_miR_103_st;dre_miR_103_st;eca_miR_103_st;eca_miR_107a_st;fru_miR_103_st;gga_miR_103_st;ggo_miR_103_st;hsa_miR_103a_st;lla_miR_103_st;mdo_miR_103_st;mml_miR_103_st;mmu_miR_103_st;mne_miR_103_st;oan_miR_103_st;pma_miR_103b_st;ppa_miR_103_st;ppy_miR_103_st;ptr_miR_103_st;rno_miR_103_st;ssc_miR_103_st;tgu_miR_103_st;tni_miR_103_st;xtr_miR_103_st	miR_103	AGCAGCAUUGUACAGGGCUAUGA	-0.239641	0.00057403	0.0119553		SNOWBALL_014153_st	USP36	-0.274383	3.71345e-06	0.00052907		-0.202242	0.00331776	0.0190986	-28.8
LYM	age_miR_103_st;bta_miR_103_st;cfa_miR_103_st;dre_miR_103_st;eca_miR_103_st;eca_miR_107a_st;fru_miR_103_st;gga_miR_103_st;ggo_miR_103_st;hsa_miR_103a_st;lla_miR_103_st;mdo_miR_103_st;mml_miR_103_st;mmu_miR_103_st;mne_miR_103_st;oan_miR_103_st;pma_miR_103b_st;ppa_miR_103_st;ppy_miR_103_st;ptr_miR_103_st;rno_miR_103_st;ssc_miR_103_st;tgu_miR_103_st;tni_miR_103_st;xtr_miR_103_st	miR_103	AGCAGCAUUGUACAGGGCUAUGA	-0.239641	0.00057403	0.0119553		SNOWBALL_025638_st	WDR37	-0.223324	0.00018355	0.00782549		-0.207605	0.00255931	0.0156943	-27.8
LYM	age_miR_103_st;bta_miR_103_st;cfa_miR_103_st;dre_miR_103_st;eca_miR_103_st;eca_miR_107a_st;fru_miR_103_st;gga_miR_103_st;ggo_miR_103_st;hsa_miR_103a_st;lla_miR_103_st;mdo_miR_103_st;mml_miR_103_st;mmu_miR_103_st;mne_miR_103_st;oan_miR_103_st;pma_miR_103b_st;ppa_miR_103_st;ppy_miR_103_st;ptr_miR_103_st;rno_miR_103_st;ssc_miR_103_st;tgu_miR_103_st;tni_miR_103_st;xtr_miR_103_st	miR_103	AGCAGCAUUGUACAGGGCUAUGA	-0.239641	0.00057403	0.0119553		SNOWBALL_015353_st	WDR6	0.221998	0.00020092	0.00830644		-0.215227	0.00175042	0.0117611	-27.6
LYM	bta_miR_222_st;cfa_miR_222_st;eca_miR_222_st;hsa_miR_222_st;mml_miR_222_st;mmu_miR_222_st;oan_miR_222a_st;ppy_miR_222_st;rno_miR_222_st	miR_222	AGCUACAUCUGGCUACUGGGU	-0.219254	0.00167269	0.0241833		SNOWBALL_024819_s_st	ADD3	0.255902	1.67782e-05	0.00152668		-0.352082	1.71522e-07	8.00028e-06	-25.8
LYM	bta_miR_222_st;cfa_miR_222_st;eca_miR_222_st;hsa_miR_222_st;mml_miR_222_st;mmu_miR_222_st;oan_miR_222a_st;ppy_miR_222_st;rno_miR_222_st	miR_222	AGCUACAUCUGGCUACUGGGU	-0.219254	0.00167269	0.0241833		SNOWBALL_047506_s_st	AHNAK	0.246167	3.55132e-05	0.00257476		-0.28954	2.11718e-05	0.00037918	-28.6
LYM	bta_miR_222_st;cfa_miR_222_st;eca_miR_222_st;hsa_miR_222_st;mml_miR_222_st;mmu_miR_222_st;oan_miR_222a_st;ppy_miR_222_st;rno_miR_222_st	miR_222	AGCUACAUCUGGCUACUGGGU	-0.219254	0.00167269	0.0241833		SNOWBALL_047518_st	AHNAK	0.234668	8.28466e-05	0.00457398		-0.176112	0.01075	0.0460492	-28.6
LYM	bta_miR_222_st;cfa_miR_222_st;eca_miR_222_st;hsa_miR_222_st;mml_miR_222_st;mmu_miR_222_st;oan_miR_222a_st;ppy_miR_222_st;rno_miR_222_st	miR_222	AGCUACAUCUGGCUACUGGGU	-0.219254	0.00167269	0.0241833		SNOWBALL_030261_st	MEIS1	0.335117	1.14307e-08	8.09648e-06		-0.311838	4.30105e-06	0.00010685	-26.9
LYM	bta_miR_222_st;cfa_miR_222_st;eca_miR_222_st;hsa_miR_222_st;mml_miR_222_st;mmu_miR_222_st;oan_miR_222a_st;ppy_miR_222_st;rno_miR_222_st	miR_222	AGCUACAUCUGGCUACUGGGU	-0.219254	0.00167269	0.0241833		SNOWBALL_008856_st	TTC39C	0.256449	1.60714e-05	0.00148314		-0.194301	0.00481661	0.0252914	-27.7
LYM	age_miR_222_st;dre_miR_222_st;fru_miR_222_st;gga_miR_222_st;mdo_miR_222a_st;ssc_miR_222_st;tgu_miR_222_st;tni_miR_222_st;xtr_miR_222_st	miR_222	AGCUACAUCUGGCUACUGGGUCUC	-0.22681	0.00113749	0.0187418		SNOWBALL_024819_s_st	ADD3	0.255902	1.67782e-05	0.00152668		-0.343366	3.58416e-07	1.45254e-05	-30.4
LYM	age_miR_222_st;dre_miR_222_st;fru_miR_222_st;gga_miR_222_st;mdo_miR_222a_st;ssc_miR_222_st;tgu_miR_222_st;tni_miR_222_st;xtr_miR_222_st	miR_222	AGCUACAUCUGGCUACUGGGUCUC	-0.22681	0.00113749	0.0187418		SNOWBALL_047506_s_st	AHNAK	0.246167	3.55132e-05	0.00257476		-0.281745	3.58469e-05	0.00057468	-32.2
LYM	age_miR_222_st;dre_miR_222_st;fru_miR_222_st;gga_miR_222_st;mdo_miR_222a_st;ssc_miR_222_st;tgu_miR_222_st;tni_miR_222_st;xtr_miR_222_st	miR_222	AGCUACAUCUGGCUACUGGGUCUC	-0.22681	0.00113749	0.0187418		SNOWBALL_047518_st	AHNAK	0.234668	8.28466e-05	0.00457398		-0.199115	0.00384872	0.0213656	-32.2
LYM	age_miR_222_st;dre_miR_222_st;fru_miR_222_st;gga_miR_222_st;mdo_miR_222a_st;ssc_miR_222_st;tgu_miR_222_st;tni_miR_222_st;xtr_miR_222_st	miR_222	AGCUACAUCUGGCUACUGGGUCUC	-0.22681	0.00113749	0.0187418		SNOWBALL_030261_st	MEIS1	0.335117	1.14307e-08	8.09648e-06		-0.322393	1.93067e-06	5.63219e-05	-29.6
LYM	age_miR_222_st;dre_miR_222_st;fru_miR_222_st;gga_miR_222_st;mdo_miR_222a_st;ssc_miR_222_st;tgu_miR_222_st;tni_miR_222_st;xtr_miR_222_st	miR_222	AGCUACAUCUGGCUACUGGGUCUC	-0.22681	0.00113749	0.0187418		SNOWBALL_046781_st	MBNL3	0.235073	8.04684e-05	0.00448492		-0.345152	3.08727e-07	1.28748e-05	-28.2
LYM	age_miR_222_st;dre_miR_222_st;fru_miR_222_st;gga_miR_222_st;mdo_miR_222a_st;ssc_miR_222_st;tgu_miR_222_st;tni_miR_222_st;xtr_miR_222_st	miR_222	AGCUACAUCUGGCUACUGGGUCUC	-0.22681	0.00113749	0.0187418		SNOWBALL_011386_st	RFC1	0.328278	2.34325e-08	1.33667e-05		-0.301033	9.46467e-06	0.00020014	-27.3
LYM	eca_miR_106a_st;eca_miR_17_st;hsa_miR_17_st;mmu_miR_17_st;oan_miR_17_st;rno_miR_17_5p_st;ssc_miR_17_5p_st;tgu_miR_17a_5p_st	miR_106a	CAAAGUGCUUACAGUGCAGGUAG	-0.225909	0.0011918	0.0192953		SNOWBALL_015723_st	IGSF10	0.228155	0.00013143	0.006238		-0.219672	0.00139425	0.00988877	-25.7
LYM	hsa_miR_7_1_star_st	miR_7_1_star	CAACAAAUCACAGUCUGCCAUA	0.19919	0.00438425	0.044691		SNOWBALL_024515_s_st	HNRNPF	-0.230549	0.0001111	0.00555233		-0.217047	0.00159561	0.0109608	-27.5
LYM	eca_miR_542_5p_st;mmu_miR_542_5p_st;rno_miR_542_5p_st	miR_542_5p	CUCGGGGAUCAUCAUGUCACGA	-0.212305	0.00235836	0.0300217		SNOWBALL_047506_s_st	AHNAK	0.246167	3.55132e-05	0.00257476		-0.333822	7.83275e-07	2.72966e-05	-27.2
LYM	eca_miR_542_5p_st;mmu_miR_542_5p_st;rno_miR_542_5p_st	miR_542_5p	CUCGGGGAUCAUCAUGUCACGA	-0.212305	0.00235836	0.0300217		SNOWBALL_000897_s_st	CD58	0.218892	0.00024778	0.00956257		-0.209715	0.00230682	0.0145063	-27.2
LYM	eca_miR_542_5p_st;mmu_miR_542_5p_st;rno_miR_542_5p_st	miR_542_5p	CUCGGGGAUCAUCAUGUCACGA	-0.212305	0.00235836	0.0300217		SNOWBALL_015723_st	IGSF10	0.228155	0.00013143	0.006238		-0.196768	0.00429627	0.0232092	-26.9
LYM	eca_miR_542_5p_st;mmu_miR_542_5p_st;rno_miR_542_5p_st	miR_542_5p	CUCGGGGAUCAUCAUGUCACGA	-0.212305	0.00235836	0.0300217		SNOWBALL_029455_st	IL6R	0.253545	2.01737e-05	0.00173428		-0.250342	0.00025635	0.00268197	-29.1
LYM	eca_miR_542_5p_st;mmu_miR_542_5p_st;rno_miR_542_5p_st	miR_542_5p	CUCGGGGAUCAUCAUGUCACGA	-0.212305	0.00235836	0.0300217		SNOWBALL_001656_s_st	PHKA2	0.295829	5.59056e-07	0.00013422		-0.231548	0.00074264	0.00610153	-25.4
LYM	eca_miR_542_5p_st;mmu_miR_542_5p_st;rno_miR_542_5p_st	miR_542_5p	CUCGGGGAUCAUCAUGUCACGA	-0.212305	0.00235836	0.0300217		SNOWBALL_042340_s_st	ZFYVE1	0.304521	2.48055e-07	7.6125e-05		-0.411283	6.1662e-10	7.8839e-08	-29.5
LYM	bta_miR_2487_st	miR_2487	CUCUAAGGGCUGGGCCGGUCGG	-0.196912	0.00486468	0.0477408		SNOWBALL_001659_s_st	PHKA2	0.346002	3.51508e-09	3.3893e-06		-0.321651	2.04442e-06	5.89613e-05	-31.6
LYM	bta_miR_874_st;cfa_miR_874_st;eca_miR_874_st;hsa_miR_874_st;mml_miR_874_st;mmu_miR_874_st;ppy_miR_874_st;ptr_miR_874_st;rno_miR_874_st	miR_874	CUGCCCUGGCCCGAGGGACCGA	-0.195548	0.00517441	0.0495679		SNOWBALL_047506_s_st	AHNAK	0.246167	3.55132e-05	0.00257476		-0.350048	2.04118e-07	9.20861e-06	-32.6
LYM	bta_miR_874_st;cfa_miR_874_st;eca_miR_874_st;hsa_miR_874_st;mml_miR_874_st;mmu_miR_874_st;ppy_miR_874_st;ptr_miR_874_st;rno_miR_874_st	miR_874	CUGCCCUGGCCCGAGGGACCGA	-0.195548	0.00517441	0.0495679		SNOWBALL_006513_s_st	ARHGAP29	0.232874	9.42046e-05	0.00497324		-0.280048	4.01171e-05	0.00062801	-40
LYM	bta_miR_874_st;cfa_miR_874_st;eca_miR_874_st;hsa_miR_874_st;mml_miR_874_st;mmu_miR_874_st;ppy_miR_874_st;ptr_miR_874_st;rno_miR_874_st	miR_874	CUGCCCUGGCCCGAGGGACCGA	-0.195548	0.00517441	0.0495679		SNOWBALL_011308_s_st	LOC100526176	0.282242	1.88946e-06	0.00032328		-0.337285	5.91579e-07	2.17735e-05	-33.6
LYM	bta_miR_874_st;cfa_miR_874_st;eca_miR_874_st;hsa_miR_874_st;mml_miR_874_st;mmu_miR_874_st;ppy_miR_874_st;ptr_miR_874_st;rno_miR_874_st	miR_874	CUGCCCUGGCCCGAGGGACCGA	-0.195548	0.00517441	0.0495679		SNOWBALL_000971_st	CDH11	0.254722	1.84037e-05	0.00162932		-0.284143	3.05362e-05	0.00050648	-29
LYM	bta_miR_874_st;cfa_miR_874_st;eca_miR_874_st;hsa_miR_874_st;mml_miR_874_st;mmu_miR_874_st;ppy_miR_874_st;ptr_miR_874_st;rno_miR_874_st	miR_874	CUGCCCUGGCCCGAGGGACCGA	-0.195548	0.00517441	0.0495679		SNOWBALL_015200_st	CMTM6	0.226972	0.00014273	0.00659313		-0.278386	4.47634e-05	0.00068462	-30.2
LYM	bta_miR_874_st;cfa_miR_874_st;eca_miR_874_st;hsa_miR_874_st;mml_miR_874_st;mmu_miR_874_st;ppy_miR_874_st;ptr_miR_874_st;rno_miR_874_st	miR_874	CUGCCCUGGCCCGAGGGACCGA	-0.195548	0.00517441	0.0495679		SNOWBALL_018090_st	COL3A1	0.285199	1.45737e-06	0.0002689		-0.31595	3.15948e-06	8.354e-05	-27
LYM	bta_miR_874_st;cfa_miR_874_st;eca_miR_874_st;hsa_miR_874_st;mml_miR_874_st;mmu_miR_874_st;ppy_miR_874_st;ptr_miR_874_st;rno_miR_874_st	miR_874	CUGCCCUGGCCCGAGGGACCGA	-0.195548	0.00517441	0.0495679		SNOWBALL_042473_st	COL3A1	0.290113	9.40411e-07	0.00019341		-0.310804	4.64432e-06	0.0001136	-27
LYM	bta_miR_874_st;cfa_miR_874_st;eca_miR_874_st;hsa_miR_874_st;mml_miR_874_st;mmu_miR_874_st;ppy_miR_874_st;ptr_miR_874_st;rno_miR_874_st	miR_874	CUGCCCUGGCCCGAGGGACCGA	-0.195548	0.00517441	0.0495679		SNOWBALL_015723_st	IGSF10	0.228155	0.00013143	0.006238		-0.331508	9.43004e-07	3.16772e-05	-26
LYM	bta_miR_874_st;cfa_miR_874_st;eca_miR_874_st;hsa_miR_874_st;mml_miR_874_st;mmu_miR_874_st;ppy_miR_874_st;ptr_miR_874_st;rno_miR_874_st	miR_874	CUGCCCUGGCCCGAGGGACCGA	-0.195548	0.00517441	0.0495679		SNOWBALL_030261_st	MEIS1	0.335117	1.14307e-08	8.09648e-06		-0.263376	0.00011668	0.00145261	-32.6
LYM	bta_miR_874_st;cfa_miR_874_st;eca_miR_874_st;hsa_miR_874_st;mml_miR_874_st;mmu_miR_874_st;ppy_miR_874_st;ptr_miR_874_st;rno_miR_874_st	miR_874	CUGCCCUGGCCCGAGGGACCGA	-0.195548	0.00517441	0.0495679		SNOWBALL_003674_s_st	SNORD116	0.239938	5.64838e-05	0.00354397		-0.296452	1.31e-05	0.00025905	-36.7
LYM	bta_miR_874_st;cfa_miR_874_st;eca_miR_874_st;hsa_miR_874_st;mml_miR_874_st;mmu_miR_874_st;ppy_miR_874_st;ptr_miR_874_st;rno_miR_874_st	miR_874	CUGCCCUGGCCCGAGGGACCGA	-0.195548	0.00517441	0.0495679		SNOWBALL_002803_st	LOC100155853	0.225751	0.00015533	0.00699984		-0.176332	0.0106508	0.0457321	-26.2
LYM	bta_miR_874_st;cfa_miR_874_st;eca_miR_874_st;hsa_miR_874_st;mml_miR_874_st;mmu_miR_874_st;ppy_miR_874_st;ptr_miR_874_st;rno_miR_874_st	miR_874	CUGCCCUGGCCCGAGGGACCGA	-0.195548	0.00517441	0.0495679		SNOWBALL_047337_st	LOC100518986	0.286204	1.3334e-06	0.00025051		-0.213399	0.00191965	0.0126166	-34.7
LYM	bta_miR_874_st;cfa_miR_874_st;eca_miR_874_st;hsa_miR_874_st;mml_miR_874_st;mmu_miR_874_st;ppy_miR_874_st;ptr_miR_874_st;rno_miR_874_st	miR_874	CUGCCCUGGCCCGAGGGACCGA	-0.195548	0.00517441	0.0495679		SNOWBALL_021112_st	OCLN	0.240896	5.2633e-05	0.00338696		-0.189323	0.00604248	0.0299759	-33.2
LYM	bta_miR_874_st;cfa_miR_874_st;eca_miR_874_st;hsa_miR_874_st;mml_miR_874_st;mmu_miR_874_st;ppy_miR_874_st;ptr_miR_874_st;rno_miR_874_st	miR_874	CUGCCCUGGCCCGAGGGACCGA	-0.195548	0.00517441	0.0495679		SNOWBALL_010451_st	PABPN1	0.276956	2.98338e-06	0.00045521		-0.286424	2.618e-05	0.00044843	-44.1
LYM	bta_miR_874_st;cfa_miR_874_st;eca_miR_874_st;hsa_miR_874_st;mml_miR_874_st;mmu_miR_874_st;ppy_miR_874_st;ptr_miR_874_st;rno_miR_874_st	miR_874	CUGCCCUGGCCCGAGGGACCGA	-0.195548	0.00517441	0.0495679		SNOWBALL_017783_st	ODZ3	0.285385	1.43365e-06	0.00026584		-0.299264	1.07379e-05	0.0002212	-27.8
LYM	bta_miR_874_st;cfa_miR_874_st;eca_miR_874_st;hsa_miR_874_st;mml_miR_874_st;mmu_miR_874_st;ppy_miR_874_st;ptr_miR_874_st;rno_miR_874_st	miR_874	CUGCCCUGGCCCGAGGGACCGA	-0.195548	0.00517441	0.0495679		SNOWBALL_025878_st	UBXN7	0.232248	9.84961e-05	0.00513003		-0.19482	0.00470263	0.0248404	-29.1
LYM	bta_miR_874_st;cfa_miR_874_st;eca_miR_874_st;hsa_miR_874_st;mml_miR_874_st;mmu_miR_874_st;ppy_miR_874_st;ptr_miR_874_st;rno_miR_874_st	miR_874	CUGCCCUGGCCCGAGGGACCGA	-0.195548	0.00517441	0.0495679		SNOWBALL_033064_st	YPEL2	0.271188	4.85865e-06	0.0006414		-0.184024	0.00764714	0.0357485	-35.6
LYM	bta_miR_874_st;cfa_miR_874_st;eca_miR_874_st;hsa_miR_874_st;mml_miR_874_st;mmu_miR_874_st;ppy_miR_874_st;ptr_miR_874_st;rno_miR_874_st	miR_874	CUGCCCUGGCCCGAGGGACCGA	-0.195548	0.00517441	0.0495679		SNOWBALL_003035_st	ZSCAN29	0.289656	9.79873e-07	0.00019911		-0.190062	0.0058444	0.0292377	-29.2
LYM	dre_miR_210_st;fru_miR_210_st;tni_miR_210_st;xtr_miR_210_st	miR_210	CUGUGCGUGUGACAGCGGCUAA	-0.198465	0.00453227	0.0456333		SNOWBALL_019301_s_st	CEP250	0.332183	1.55855e-08	1.01055e-05		-0.311556	4.39209e-06	0.00010866	-30
LYM	dre_miR_210_st;fru_miR_210_st;tni_miR_210_st;xtr_miR_210_st	miR_210	CUGUGCGUGUGACAGCGGCUAA	-0.198465	0.00453227	0.0456333		SNOWBALL_010704_s_st	CLMN	-0.241031	5.21112e-05	0.00336352		-0.193899	0.00490669	0.025644	-29.8
LYM	dre_miR_210_st;fru_miR_210_st;tni_miR_210_st;xtr_miR_210_st	miR_210	CUGUGCGUGUGACAGCGGCUAA	-0.198465	0.00453227	0.0456333		SNOWBALL_000145_s_st	FAM117A	0.266706	7.04337e-06	0.00084045		-0.23612	0.00057771	0.00502975	-27.2
LYM	dre_miR_210_st;fru_miR_210_st;tni_miR_210_st;xtr_miR_210_st	miR_210	CUGUGCGUGUGACAGCGGCUAA	-0.198465	0.00453227	0.0456333		SNOWBALL_025145_st	GCLC	0.300602	3.5898e-07	9.79032e-05		-0.174519	0.0114949	0.0483951	-29.4
LYM	dre_miR_210_st;fru_miR_210_st;tni_miR_210_st;xtr_miR_210_st	miR_210	CUGUGCGUGUGACAGCGGCUAA	-0.198465	0.00453227	0.0456333		SNOWBALL_019517_st	LOC100153532	0.267692	6.49439e-06	0.0007888		-0.334549	7.38638e-07	2.604e-05	-25.9
LYM	dre_miR_210_st;fru_miR_210_st;tni_miR_210_st;xtr_miR_210_st	miR_210	CUGUGCGUGUGACAGCGGCUAA	-0.198465	0.00453227	0.0456333		SNOWBALL_001656_s_st	PHKA2	0.295829	5.59056e-07	0.00013422		-0.235572	0.0005955	0.00514843	-28.1
LYM	dre_miR_210_st;fru_miR_210_st;tni_miR_210_st;xtr_miR_210_st	miR_210	CUGUGCGUGUGACAGCGGCUAA	-0.198465	0.00453227	0.0456333		SNOWBALL_001658_s_st	PHKA2	0.232611	9.5985e-05	0.00503522		-0.231738	0.00073499	0.00605331	-28.1
LYM	dre_miR_210_st;fru_miR_210_st;tni_miR_210_st;xtr_miR_210_st	miR_210	CUGUGCGUGUGACAGCGGCUAA	-0.198465	0.00453227	0.0456333		SNOWBALL_003443_st	SARDH	0.236712	7.14847e-05	0.00414016		-0.184896	0.00735953	0.0347417	-34.3
LYM	dre_miR_210_st;fru_miR_210_st;tni_miR_210_st;xtr_miR_210_st	miR_210	CUGUGCGUGUGACAGCGGCUAA	-0.198465	0.00453227	0.0456333		SNOWBALL_016663_st	SEC14L3	0.277438	2.86262e-06	0.00044061		-0.266546	9.57511e-05	0.0012439	-29.4
LYM	dre_miR_210_st;fru_miR_210_st;tni_miR_210_st;xtr_miR_210_st	miR_210	CUGUGCGUGUGACAGCGGCUAA	-0.198465	0.00453227	0.0456333		SNOWBALL_013034_s_st	SRGAP2	0.219939	0.00023096	0.00911708		-0.206779	0.00266481	0.0161809	-26.9
LYM	dre_miR_210_st;fru_miR_210_st;tni_miR_210_st;xtr_miR_210_st	miR_210	CUGUGCGUGUGACAGCGGCUAA	-0.198465	0.00453227	0.0456333		SNOWBALL_031400_st	LOC100521146	0.253751	1.98537e-05	0.00171565		-0.197935	0.00406813	0.0222758	-30.2
LYM	dre_miR_210_st;fru_miR_210_st;tni_miR_210_st;xtr_miR_210_st	miR_210	CUGUGCGUGUGACAGCGGCUAA	-0.198465	0.00453227	0.0456333		SNOWBALL_042340_s_st	ZFYVE1	0.304521	2.48055e-07	7.6125e-05		-0.296677	1.28946e-05	0.00025582	-28.1
LYM	bta_miR_15a_st;cfa_miR_15a_st;gga_miR_15a_st;oan_miR_15a_st;ssc_miR_15a_st;tgu_miR_15a_st	miR_15a	UAGCAGCACAUAAUGGUUUGU	0.209179	0.00274315	0.0329193		SNOWBALL_018788_st	BNIP1	-0.22749	0.00013768	0.00643827		-0.341283	4.26045e-07	1.67026e-05	-25.7
LYM	bta_miR_15a_st;cfa_miR_15a_st;gga_miR_15a_st;oan_miR_15a_st;ssc_miR_15a_st;tgu_miR_15a_st	miR_15a	UAGCAGCACAUAAUGGUUUGU	0.209179	0.00274315	0.0329193		SNOWBALL_015052_st	KIAA0664	-0.22348	0.00018159	0.00776852		-0.329118	1.1405e-06	3.68911e-05	-28.7
LYM	bta_miR_15a_st;cfa_miR_15a_st;gga_miR_15a_st;oan_miR_15a_st;ssc_miR_15a_st;tgu_miR_15a_st	miR_15a	UAGCAGCACAUAAUGGUUUGU	0.209179	0.00274315	0.0329193		SNOWBALL_007981_st	RANBP10	-0.223207	0.00018502	0.00786205		-0.35391	1.46534e-07	7.04045e-06	-25.6
LYM	bta_miR_15a_st;cfa_miR_15a_st;gga_miR_15a_st;oan_miR_15a_st;ssc_miR_15a_st;tgu_miR_15a_st	miR_15a	UAGCAGCACAUAAUGGUUUGU	0.209179	0.00274315	0.0329193		SNOWBALL_027179_st	RETSAT	-0.232648	9.57328e-05	0.00502993		-0.212064	0.00205258	0.0132751	-25
LYM	bta_miR_15a_st;cfa_miR_15a_st;gga_miR_15a_st;oan_miR_15a_st;ssc_miR_15a_st;tgu_miR_15a_st	miR_15a	UAGCAGCACAUAAUGGUUUGU	0.209179	0.00274315	0.0329193		SNOWBALL_043810_st	SPRED1	-0.254285	1.9043e-05	0.00167022		-0.229062	0.00084956	0.00676544	-29.8
LYM	bta_miR_15a_st;cfa_miR_15a_st;gga_miR_15a_st;oan_miR_15a_st;ssc_miR_15a_st;tgu_miR_15a_st	miR_15a	UAGCAGCACAUAAUGGUUUGU	0.209179	0.00274315	0.0329193		SNOWBALL_012758_st	TECTA	-0.30795	1.78692e-07	5.95457e-05		-0.215523	0.00172435	0.0116276	-26.8
LYM	bta_miR_150_st	miR_150	UCUCCCAACCCUUGUACCAGUGU	0.25915	0.00018884	0.00553347		SNOWBALL_000280_st	NFKBIZ	-0.321024	4.92241e-08	2.37133e-05		-0.32085	2.17453e-06	6.194e-05	-28.5
LYM	gga_miR_1636_st	miR_1636	UGCAGGUGAUGGCGGGGCUG	-0.236412	0.00068424	0.0133548		SNOWBALL_000151_s_st	COL1A1_1	0.298182	4.49841e-07	0.00011572		-0.320269	2.27394e-06	6.42e-05	-37.4
MCHC	aae_miR_100_st;aga_miR_100_st;age_miR_100_st;ame_miR_100_st;bma_miR_100b_st;bmo_miR_100_st;bta_miR_100_st;cqu_miR_100_st;dre_miR_100_st;eca_miR_100_st;fru_miR_100_st;gga_miR_100_st;ggo_miR_100_st;hsa_miR_100_st;lgi_miR_100_st;lla_miR_100_st;mml_miR_100_st;mmu_miR_100_st;nvi_miR_100_st;oan_miR_100_st;pma_miR_100a_st;ppa_miR_100_st;ppy_miR_100_st;ptr_miR_100_st;rno_miR_100_st;sko_miR_100_st;sla_miR…	miR_100	AACCCGUAGAUCCGAACUUGUG	-0.252535	0.00032005	0.00792481		SNOWBALL_023327_s_st	ASB6	0.235717	8.66985e-05	0.00470154		-0.217944	0.00152395	0.0105829	-25.7
MCHC	aae_miR_100_st;aga_miR_100_st;age_miR_100_st;ame_miR_100_st;bma_miR_100b_st;bmo_miR_100_st;bta_miR_100_st;cqu_miR_100_st;dre_miR_100_st;eca_miR_100_st;fru_miR_100_st;gga_miR_100_st;ggo_miR_100_st;hsa_miR_100_st;lgi_miR_100_st;lla_miR_100_st;mml_miR_100_st;mmu_miR_100_st;nvi_miR_100_st;oan_miR_100_st;pma_miR_100a_st;ppa_miR_100_st;ppy_miR_100_st;ptr_miR_100_st;rno_miR_100_st;sko_miR_100_st;sla_miR…	miR_100	AACCCGUAGAUCCGAACUUGUG	-0.252535	0.00032005	0.00792481		SNOWBALL_028413_st	LOC100449028	0.224077	0.00019451	0.0081124		-0.175497	0.0110325	0.0469461	-27.9
MCHC	aae_miR_10_st	miR_10	ACCCUGUAGAUCCGAAUUUGUU	-0.299456	1.73323e-05	0.0009816		SNOWBALL_017858_st	C8orf41	0.226908	0.00016041	0.00716381		-0.270288	7.55811e-05	0.00103379	-26.7
MCHC	bta_miR_2288_st	miR_2288	AGGUAGUAGGUGUGUGGUUU	-0.307775	9.77135e-06	0.0006371		SNOWBALL_042963_st	C2orf43	0.227416	0.00015492	0.00698532		-0.39442	3.43829e-09	3.25504e-07	-25.4
MCHC	bta_miR_2288_st	miR_2288	AGGUAGUAGGUGUGUGGUUU	-0.307775	9.77135e-06	0.0006371		SNOWBALL_034591_st	LOC100151784	0.243313	5.0038e-05	0.00326781		-0.409113	7.7337e-10	9.51081e-08	-26
MCHC	bta_miR_2288_st	miR_2288	AGGUAGUAGGUGUGUGGUUU	-0.307775	9.77135e-06	0.0006371		SNOWBALL_002275_s_st	LOC100525196	0.22094	0.00024016	0.00937993		-0.305106	7.05623e-06	0.00015852	-26.3
MCHC	bta_miR_2288_st	miR_2288	AGGUAGUAGGUGUGUGGUUU	-0.307775	9.77135e-06	0.0006371		SNOWBALL_007125_st	TMBIM4	0.296504	6.35883e-07	0.00014595		-0.395411	3.11603e-09	3.0015e-07	-25.2
MCHC	cfa_miR_30e_st;hsa_miR_30e_star_st;mmu_miR_30e_star_st;oan_miR_30e_star_st;rno_miR_30e_star_st;ssc_miR_30e_3p_st;tgu_miR_30a_3p_st	miR_30e	CUUUCAGUCGGAUGUUUACAGC	-0.282634	5.239e-05	0.00224193		SNOWBALL_025453_st	GART	0.235561	8.76633e-05	0.00473582		-0.306609	6.32438e-06	0.00014529	-27.9
MCHC	cfa_miR_30e_st;hsa_miR_30e_star_st;mmu_miR_30e_star_st;oan_miR_30e_star_st;rno_miR_30e_star_st;ssc_miR_30e_3p_st;tgu_miR_30a_3p_st	miR_30e	CUUUCAGUCGGAUGUUUACAGC	-0.282634	5.239e-05	0.00224193		SNOWBALL_047691_st	LIN7C	0.239517	6.60021e-05	0.00393548		-0.242087	0.00041322	0.00388258	-25
MCHC	api_miR_100_st;nve_miR_100_st	miR_100	GACCCGUAGAUCCGAACUUGUG	-0.224331	0.00144584	0.0220929		SNOWBALL_023327_s_st	ASB6	0.235717	8.66985e-05	0.00470154		-0.208637	0.00243284	0.0151033	-26.1
MCHC	api_miR_100_st;nve_miR_100_st	miR_100	GACCCGUAGAUCCGAACUUGUG	-0.224331	0.00144584	0.0220929		SNOWBALL_028413_st	LOC100449028	0.224077	0.00019451	0.0081124		-0.200501	0.00360462	0.0203348	-28.1
MCHC	bta_miR_29b_st;cfa_miR_29b_st;eca_miR_29b_st;gga_miR_29b_st;hsa_miR_29b_st;mml_miR_29b_st;mmu_miR_29b_st;rno_miR_29b_st;xtr_miR_29b_st	miR_29b	UAGCACCAUUUGAAAUCAGUGUU	0.249924	0.00037077	0.00879285		SNOWBALL_031006_st	PLEKHM1	0.222525	0.00021597	0.00872732		-0.244151	0.00036728	0.00354465	-28.2
MCHC	bta_miR_128_st;cfa_miR_128_st;eca_miR_128_st;gga_miR_128_st;hsa_miR_128_st;mdo_miR_128_st;mml_miR_128b_st;mmu_miR_128_st;oan_miR_128_st;ppy_miR_128_st;ptr_miR_128_st;rno_miR_128_st;ssc_miR_128_st;tgu_miR_128_st	miR_128	UCACAGUGAACCGGUCUCUUU	-0.345238	5.91709e-07	7.44363e-05		SNOWBALL_030654_st	CHN2	0.256029	1.91522e-05	0.00167734		-0.297615	1.2069e-05	0.0002427	-28.8
MCHC	bta_miR_128_st;cfa_miR_128_st;eca_miR_128_st;gga_miR_128_st;hsa_miR_128_st;mdo_miR_128_st;mml_miR_128b_st;mmu_miR_128_st;oan_miR_128_st;ppy_miR_128_st;ptr_miR_128_st;rno_miR_128_st;ssc_miR_128_st;tgu_miR_128_st	miR_128	UCACAGUGAACCGGUCUCUUU	-0.345238	5.91709e-07	7.44363e-05		SNOWBALL_029067_st	DHX9	0.236859	7.99089e-05	0.00446228		-0.331873	9.15885e-07	3.095e-05	-26.4
MCHC	bta_miR_128_st;cfa_miR_128_st;eca_miR_128_st;gga_miR_128_st;hsa_miR_128_st;mdo_miR_128_st;mml_miR_128b_st;mmu_miR_128_st;oan_miR_128_st;ppy_miR_128_st;ptr_miR_128_st;rno_miR_128_st;ssc_miR_128_st;tgu_miR_128_st	miR_128	UCACAGUGAACCGGUCUCUUU	-0.345238	5.91709e-07	7.44363e-05		SNOWBALL_017752_st	WDR17	0.238555	7.075e-05	0.00411537		-0.34138	4.22665e-07	1.65959e-05	-25.1
MCHC	bta_miR_128_st;cfa_miR_128_st;eca_miR_128_st;gga_miR_128_st;hsa_miR_128_st;mdo_miR_128_st;mml_miR_128b_st;mmu_miR_128_st;oan_miR_128_st;ppy_miR_128_st;ptr_miR_128_st;rno_miR_128_st;ssc_miR_128_st;tgu_miR_128_st	miR_128	UCACAGUGAACCGGUCUCUUU	-0.345238	5.91709e-07	7.44363e-05		SNOWBALL_002275_s_st	LOC100525196	0.22094	0.00024016	0.00937993		-0.249275	0.00027292	0.00281534	-33.5
MCHC	bta_miR_128_st;cfa_miR_128_st;eca_miR_128_st;gga_miR_128_st;hsa_miR_128_st;mdo_miR_128_st;mml_miR_128b_st;mmu_miR_128_st;oan_miR_128_st;ppy_miR_128_st;ptr_miR_128_st;rno_miR_128_st;ssc_miR_128_st;tgu_miR_128_st	miR_128	UCACAGUGAACCGGUCUCUUU	-0.345238	5.91709e-07	7.44363e-05		SNOWBALL_022074_s_st	MKKS	0.234044	9.7623e-05	0.00509611		-0.200527	0.0036001	0.0203155	-25.5
MCHC	pma_miR_128_st	miR_128	UCACAGUGAACCGGUCUCUUUC	-0.292666	2.73154e-05	0.00138222		SNOWBALL_017752_st	WDR17	0.238555	7.075e-05	0.00411537		-0.280335	3.93634e-05	0.00061871	-25.1
MCHC	age_miR_128_st;dre_miR_128_st;fru_miR_128_st;mml_miR_128a_st;ppa_miR_128_st;sla_miR_128_st;tni_miR_128_st;xtr_miR_128_st	miR_128	UCACAGUGAACCGGUCUCUUUU	-0.327427	2.35145e-06	0.00021173		SNOWBALL_029067_st	DHX9	0.236859	7.99089e-05	0.00446228		-0.338976	5.15211e-07	1.94781e-05	-27.1
MCHC	age_miR_128_st;dre_miR_128_st;fru_miR_128_st;mml_miR_128a_st;ppa_miR_128_st;sla_miR_128_st;tni_miR_128_st;xtr_miR_128_st	miR_128	UCACAGUGAACCGGUCUCUUUU	-0.327427	2.35145e-06	0.00021173		SNOWBALL_017752_st	WDR17	0.238555	7.075e-05	0.00411537		-0.34377	3.46547e-07	1.41357e-05	-25.1
MCHC	age_miR_128_st;dre_miR_128_st;fru_miR_128_st;mml_miR_128a_st;ppa_miR_128_st;sla_miR_128_st;tni_miR_128_st;xtr_miR_128_st	miR_128	UCACAGUGAACCGGUCUCUUUU	-0.327427	2.35145e-06	0.00021173		SNOWBALL_022074_s_st	MKKS	0.234044	9.7623e-05	0.00509611		-0.200435	0.00361586	0.0203819	-25.5
MCHC	hsa_miR_1280_st;ppy_miR_1280_st;ptr_miR_1280_st	miR_1280	UCCCACCGCUGCCACCC	0.302043	1.453e-05	0.00085611		SNOWBALL_029030_st	IGFBP3	-0.219681	0.00026113	0.00989908		-0.245621	0.0003375	0.00332006	-29.4
MCHC	bta_miR_339_st;ssc_miR_339_5p_st	miR_339	UCCCUGUCCUCCAGGAGCUCAC	0.25316	0.00030891	0.00774843		SNOWBALL_011308_s_st	LOC100526176	-0.233624	0.00010056	0.00519678		-0.292285	1.75229e-05	0.00032642	-30.3
MCHC	bta_miR_1281_st;hsa_miR_1281_st;ppy_miR_1281_st;ptr_miR_1281_st	miR_1281	UCGCCUCCUCCUCUCCC	0.215009	0.00229062	0.0294467		SNOWBALL_031115_st	AMOTL1	0.227701	0.00015191	0.00689358		-0.179633	0.00925321	0.0411996	-29.1
MCHC	bta_miR_1281_st;hsa_miR_1281_st;ppy_miR_1281_st;ptr_miR_1281_st	miR_1281	UCGCCUCCUCCUCUCCC	0.215009	0.00229062	0.0294467		SNOWBALL_036823_st	LENG8	0.300301	4.49172e-07	0.00011566		-0.253282	0.00021542	0.00234273	-29.8
MCHC	bta_miR_1281_st;hsa_miR_1281_st;ppy_miR_1281_st;ptr_miR_1281_st	miR_1281	UCGCCUCCUCCUCUCCC	0.215009	0.00229062	0.0294467		SNOWBALL_047250_st	NF1	0.236535	8.17822e-05	0.00453279		-0.211772	0.00208266	0.0134223	-25
MCHC	bta_miR_139_st	miR_139	UCUACAGUGCACGUGUCUCCAGU	-0.246913	0.00043846	0.00982846		SNOWBALL_034591_st	LOC100151784	0.243313	5.0038e-05	0.00326781		-0.472546	5.0493e-13	2.0796e-10	-31.3
MCHC	bta_miR_139_st	miR_139	UCUACAGUGCACGUGUCUCCAGU	-0.246913	0.00043846	0.00982846		SNOWBALL_034738_st	C1orf9	0.262051	1.19383e-05	0.0012076		-0.387906	6.51027e-09	5.50702e-07	-27.4
MCHC	bta_miR_139_st	miR_139	UCUACAGUGCACGUGUCUCCAGU	-0.246913	0.00043846	0.00982846		SNOWBALL_004921_st	TMEM131	0.232497	0.00010886	0.00547801		-0.279381	4.19232e-05	0.00065017	-25.9
MCHC	cfa_miR_150_st;eca_miR_150_st;hsa_miR_150_st;mml_miR_150_st;mmu_miR_150_st;ppy_miR_150_st;ptr_miR_150_st;rno_miR_150_st	miR_150	UCUCCCAACCCUUGUACCAGUG	-0.368887	8.26243e-08	1.78184e-05		SNOWBALL_012508_st	APOA5	0.252375	2.537e-05	0.00203359		-0.256495	0.0001777	0.00201664	-30.4
MCHC	cfa_miR_150_st;eca_miR_150_st;hsa_miR_150_st;mml_miR_150_st;mmu_miR_150_st;ppy_miR_150_st;ptr_miR_150_st;rno_miR_150_st	miR_150	UCUCCCAACCCUUGUACCAGUG	-0.368887	8.26243e-08	1.78184e-05		SNOWBALL_022922_s_st	APOA5	0.294675	7.50481e-07	0.00016531		-0.285037	2.87528e-05	0.00048297	-30.4
MCHC	cfa_miR_150_st;eca_miR_150_st;hsa_miR_150_st;mml_miR_150_st;mmu_miR_150_st;ppy_miR_150_st;ptr_miR_150_st;rno_miR_150_st	miR_150	UCUCCCAACCCUUGUACCAGUG	-0.368887	8.26243e-08	1.78184e-05		SNOWBALL_020915_s_st	LOC396677	0.267907	7.45511e-06	0.00087641		-0.297528	1.21427e-05	0.00024386	-29.1
MCHC	cfa_miR_150_st;eca_miR_150_st;hsa_miR_150_st;mml_miR_150_st;mmu_miR_150_st;ppy_miR_150_st;ptr_miR_150_st;rno_miR_150_st	miR_150	UCUCCCAACCCUUGUACCAGUG	-0.368887	8.26243e-08	1.78184e-05		SNOWBALL_009062_st	MYCL1	0.326545	3.53654e-08	1.832e-05		-0.345018	3.12234e-07	1.29922e-05	-31.9
MCHC	cfa_miR_150_st;eca_miR_150_st;hsa_miR_150_st;mml_miR_150_st;mmu_miR_150_st;ppy_miR_150_st;ptr_miR_150_st;rno_miR_150_st	miR_150	UCUCCCAACCCUUGUACCAGUG	-0.368887	8.26243e-08	1.78184e-05		SNOWBALL_041471_st	MYCL1	0.297421	5.84965e-07	0.00013771		-0.330914	9.88772e-07	3.29024e-05	-31.9
MCHC	bta_miR_150_st	miR_150	UCUCCCAACCCUUGUACCAGUGU	-0.292997	2.67232e-05	0.00135718		SNOWBALL_009062_st	MYCL1	0.326545	3.53654e-08	1.832e-05		-0.341318	4.24832e-07	1.66642e-05	-32.5
MCHC	bta_miR_150_st	miR_150	UCUCCCAACCCUUGUACCAGUGU	-0.292997	2.67232e-05	0.00135718		SNOWBALL_041471_st	MYCL1	0.297421	5.84965e-07	0.00013771		-0.339368	4.98884e-07	1.8977e-05	-32.5
MCHC	bta_miR_150_st	miR_150	UCUCCCAACCCUUGUACCAGUGU	-0.292997	2.67232e-05	0.00135718		SNOWBALL_000281_st	NFKBIZ	0.235922	8.544e-05	0.0046621		-0.365483	5.28453e-08	3.06843e-06	-28.5
MCHC	bta_miR_150_st	miR_150	UCUCCCAACCCUUGUACCAGUGU	-0.292997	2.67232e-05	0.00135718		SNOWBALL_027256_st	SORBS1	0.313869	1.24459e-07	4.62134e-05		-0.298933	1.09928e-05	0.00022535	-29.7
MCHC	cin_let_7b_st;csa_let_7b_st	let_7b	UGAGGUAGUAGGUUAUGUUGUU	-0.300292	1.63754e-05	0.00093956		SNOWBALL_025453_st	GART	0.235561	8.76633e-05	0.00473582		-0.400975	1.78296e-09	1.89544e-07	-27.4
MCHC	cin_let_7b_st;csa_let_7b_st	let_7b	UGAGGUAGUAGGUUAUGUUGUU	-0.300292	1.63754e-05	0.00093956		SNOWBALL_032570_st	LOC100525739	0.220492	0.00024743	0.00955581		-0.392866	4.00908e-09	3.69502e-07	-28.5
MCHC	ame_let_7_st;bmo_let_7_st;cte_let_7_st;dan_let_7_st;der_let_7_st;dgr_let_7_st;dme_let_7_5p_st;dmo_let_7_st;dpe_let_7_st;dps_let_7_st;dse_let_7_st;dsi_let_7_st;dvi_let_7_st;dwi_let_7_st;dya_let_7_st;isc_let_7_st;ngi_let_7_st;nvi_let_7_st	let_7	UGAGGUAGUAGGUUGUAUAGU	-0.239104	0.00067089	0.0131883		SNOWBALL_025453_st	GART	0.235561	8.76633e-05	0.00473582		-0.319997	2.32186e-06	6.52859e-05	-25.5
MCHC	mmu_miR_193_star_st;rno_miR_193_star_st	miR_193_star	UGGGUCUUUGCGGGCAAGAUGA	-0.209509	0.0029789	0.0347388		SNOWBALL_030654_st	CHN2	0.256029	1.91522e-05	0.00167734		-0.329557	1.10144e-06	3.58764e-05	-28.4
MCHC	mmu_miR_193_star_st;rno_miR_193_star_st	miR_193_star	UGGGUCUUUGCGGGCAAGAUGA	-0.209509	0.0029789	0.0347388		SNOWBALL_000281_st	NFKBIZ	0.235922	8.544e-05	0.0046621		-0.372672	2.7473e-08	1.79664e-06	-28.5
MCHC	mmu_miR_193_star_st;rno_miR_193_star_st	miR_193_star	UGGGUCUUUGCGGGCAAGAUGA	-0.209509	0.0029789	0.0347388		SNOWBALL_017858_st	C8orf41	0.226908	0.00016041	0.00716381		-0.288147	2.32867e-05	0.00040889	-27.2
MCHC	bta_miR_193a_5p_st;cfa_miR_193a_st;eca_miR_193a_5p_st;hsa_miR_193a_5p_st;mml_miR_193a_5p_st;ppy_miR_193a_5p_st;ssc_miR_193a_5p_st;tgu_miR_193b_star_st	miR_193a_5p	UGGGUCUUUGCGGGCGAGAUGA	-0.259978	0.00020865	0.00594638		SNOWBALL_007062_st	ACVR1B	0.245764	4.17456e-05	0.00288978		-0.370301	3.41474e-08	2.14699e-06	-31.5
MCHC	bta_miR_193a_5p_st;cfa_miR_193a_st;eca_miR_193a_5p_st;hsa_miR_193a_5p_st;mml_miR_193a_5p_st;ppy_miR_193a_5p_st;ssc_miR_193a_5p_st;tgu_miR_193b_star_st	miR_193a_5p	UGGGUCUUUGCGGGCGAGAUGA	-0.259978	0.00020865	0.00594638		SNOWBALL_033995_st	ACVR1B	0.240807	6.01045e-05	0.00369133		-0.213769	0.00188424	0.012439	-31.5
MCHC	bta_miR_193a_5p_st;cfa_miR_193a_st;eca_miR_193a_5p_st;hsa_miR_193a_5p_st;mml_miR_193a_5p_st;ppy_miR_193a_5p_st;ssc_miR_193a_5p_st;tgu_miR_193b_star_st	miR_193a_5p	UGGGUCUUUGCGGGCGAGAUGA	-0.259978	0.00020865	0.00594638		SNOWBALL_030654_st	CHN2	0.256029	1.91522e-05	0.00167734		-0.326572	1.39411e-06	4.3359e-05	-25.1
MCHC	bta_miR_193a_5p_st;cfa_miR_193a_st;eca_miR_193a_5p_st;hsa_miR_193a_5p_st;mml_miR_193a_5p_st;ppy_miR_193a_5p_st;ssc_miR_193a_5p_st;tgu_miR_193b_star_st	miR_193a_5p	UGGGUCUUUGCGGGCGAGAUGA	-0.259978	0.00020865	0.00594638		SNOWBALL_025453_st	GART	0.235561	8.76633e-05	0.00473582		-0.306891	6.19535e-06	0.0001429	-26.5
MCHC	bta_miR_193a_5p_st;cfa_miR_193a_st;eca_miR_193a_5p_st;hsa_miR_193a_5p_st;mml_miR_193a_5p_st;ppy_miR_193a_5p_st;ssc_miR_193a_5p_st;tgu_miR_193b_star_st	miR_193a_5p	UGGGUCUUUGCGGGCGAGAUGA	-0.259978	0.00020865	0.00594638		SNOWBALL_023684_st	SAMHD1	0.260141	1.38867e-05	0.0013472		-0.364125	5.96855e-08	3.38842e-06	-28.7
MCHC	bta_miR_193a_5p_st;cfa_miR_193a_st;eca_miR_193a_5p_st;hsa_miR_193a_5p_st;mml_miR_193a_5p_st;ppy_miR_193a_5p_st;ssc_miR_193a_5p_st;tgu_miR_193b_star_st	miR_193a_5p	UGGGUCUUUGCGGGCGAGAUGA	-0.259978	0.00020865	0.00594638		SNOWBALL_022838_st	MASP2	0.246524	3.945e-05	0.00277464		-0.355036	1.32932e-07	6.50682e-06	-28
MCHC	bta_miR_193a_5p_st;cfa_miR_193a_st;eca_miR_193a_5p_st;hsa_miR_193a_5p_st;mml_miR_193a_5p_st;ppy_miR_193a_5p_st;ssc_miR_193a_5p_st;tgu_miR_193b_star_st	miR_193a_5p	UGGGUCUUUGCGGGCGAGAUGA	-0.259978	0.00020865	0.00594638		SNOWBALL_028293_st	SPTY2D1	0.231835	0.00011404	0.00564435		-0.286682	2.57267e-05	0.00044231	-29
MCHC	bta_miR_193a_5p_st;cfa_miR_193a_st;eca_miR_193a_5p_st;hsa_miR_193a_5p_st;mml_miR_193a_5p_st;ppy_miR_193a_5p_st;ssc_miR_193a_5p_st;tgu_miR_193b_star_st	miR_193a_5p	UGGGUCUUUGCGGGCGAGAUGA	-0.259978	0.00020865	0.00594638		SNOWBALL_027954_st	C1orf9	0.233436	0.0001019	0.00524247		-0.205959	0.00277342	0.0166776	-25.4
MCHC	bta_miR_193a_5p_st;cfa_miR_193a_st;eca_miR_193a_5p_st;hsa_miR_193a_5p_st;mml_miR_193a_5p_st;ppy_miR_193a_5p_st;ssc_miR_193a_5p_st;tgu_miR_193b_star_st	miR_193a_5p	UGGGUCUUUGCGGGCGAGAUGA	-0.259978	0.00020865	0.00594638		SNOWBALL_034738_st	C1orf9	0.262051	1.19383e-05	0.0012076		-0.291989	1.78859e-05	0.00033178	-25.4
MCHC	eca_miR_499_5p_st;rno_miR_499_st	miR_499	UUAAGACUUGCAGUGAUGUUU	-0.255028	0.00027772	0.00723013		SNOWBALL_036823_st	LENG8	0.300301	4.49172e-07	0.00011566		-0.246424	0.0003222	0.00320277	-25.7
MCHC	bta_miR_26a_st;cfa_miR_26a_st;dre_miR_26a_st;eca_miR_26a_st;fru_miR_26_st;ggo_miR_26a_st;hsa_miR_26a_st;lla_miR_26a_st;mml_miR_26a_st;mmu_miR_26a_st;mne_miR_26a_st;oan_miR_26_st;pma_miR_26a_st;ppa_miR_26a_st;ppy_miR_26a_st;ptr_miR_26a_st;rno_miR_26a_st;ssc_miR_26a_st;tgu_miR_26_st;tni_miR_26_st	miR_26a	UUCAAGUAAUCCAGGAUAGGCU	-0.331824	1.68607e-06	0.00016258		SNOWBALL_029067_st	DHX9	0.236859	7.99089e-05	0.00446228		-0.293796	1.57772e-05	0.00030035	-25.9
MCHC	bta_miR_204_st;cfa_miR_204_st;dre_miR_204_st;eca_miR_204b_st;fru_miR_204_st;gga_miR_204_st;gga_miR_211_st;ggo_miR_204_st;hsa_miR_204_st;mdo_miR_204_st;mml_miR_204_st;mmu_miR_204_st;mne_miR_204_st;oan_miR_204_st;pma_miR_204_st;ppa_miR_204_st;ppy_miR_204_st;ptr_miR_204_st;rno_miR_204_st;sla_miR_204_st;ssc_miR_204_st;tgu_miR_204_st;tni_miR_204a_st;xtr_miR_204_st	miR_204	UUCCCUUUGUCAUCCUAUGCCU	-0.3312	1.76816e-06	0.00016901		SNOWBALL_023684_st	SAMHD1	0.260141	1.38867e-05	0.0013472		-0.240862	0.00044294	0.00409709	-26.6
MCHC	bta_miR_204_st;cfa_miR_204_st;dre_miR_204_st;eca_miR_204b_st;fru_miR_204_st;gga_miR_204_st;gga_miR_211_st;ggo_miR_204_st;hsa_miR_204_st;mdo_miR_204_st;mml_miR_204_st;mmu_miR_204_st;mne_miR_204_st;oan_miR_204_st;pma_miR_204_st;ppa_miR_204_st;ppy_miR_204_st;ptr_miR_204_st;rno_miR_204_st;sla_miR_204_st;ssc_miR_204_st;tgu_miR_204_st;tni_miR_204a_st;xtr_miR_204_st	miR_204	UUCCCUUUGUCAUCCUAUGCCU	-0.3312	1.76816e-06	0.00016901		SNOWBALL_017415_st	LOC100336891	0.24018	6.29067e-05	0.00381484		-0.227122	0.00094266	0.00732785	-26.5
MCHC	bta_miR_204_st;cfa_miR_204_st;dre_miR_204_st;eca_miR_204b_st;fru_miR_204_st;gga_miR_204_st;gga_miR_211_st;ggo_miR_204_st;hsa_miR_204_st;mdo_miR_204_st;mml_miR_204_st;mmu_miR_204_st;mne_miR_204_st;oan_miR_204_st;pma_miR_204_st;ppa_miR_204_st;ppy_miR_204_st;ptr_miR_204_st;rno_miR_204_st;sla_miR_204_st;ssc_miR_204_st;tgu_miR_204_st;tni_miR_204a_st;xtr_miR_204_st	miR_204	UUCCCUUUGUCAUCCUAUGCCU	-0.3312	1.76816e-06	0.00016901		SNOWBALL_006096_st	RAB13	0.220886	0.00024101	0.00940346		-0.21853	0.00147877	0.0103429	-30.7
MCHC	dre_miR_182_st;mdo_miR_182_st;mml_miR_182_st;oan_miR_182_st;ppy_miR_182_st;xtr_miR_182_st	miR_182	UUUGGCAAUGGUAGAACUCACA	-0.30314	1.34757e-05	0.00081147		SNOWBALL_008623_st	MFSD2A	0.300821	4.28129e-07	0.00011186		-0.242986	0.00039259	0.00373198	-25.8
MCHC	mmu_miR_182_st;rno_miR_182_st	miR_182	UUUGGCAAUGGUAGAACUCACACCG	-0.308865	9.05319e-06	0.00060141		SNOWBALL_034591_st	LOC100151784	0.243313	5.0038e-05	0.00326781		-0.262027	0.00012683	0.00155035	-25.8
MCHC	bta_miR_182_st;cfa_miR_182_st;hsa_miR_182_st;pma_miR_182_st;ptr_miR_182_st	miR_182	UUUGGCAAUGGUAGAACUCACACU	-0.304311	1.24313e-05	0.00076651		SNOWBALL_030654_st	CHN2	0.256029	1.91522e-05	0.00167734		-0.30113	9.39916e-06	0.00019903	-25.7
MCHC	bta_miR_182_st;cfa_miR_182_st;hsa_miR_182_st;pma_miR_182_st;ptr_miR_182_st	miR_182	UUUGGCAAUGGUAGAACUCACACU	-0.304311	1.24313e-05	0.00076651		SNOWBALL_034591_st	LOC100151784	0.243313	5.0038e-05	0.00326781		-0.213407	0.00191888	0.0126127	-25.2
MCHC	eca_miR_182_st	miR_182	UUUGGCAAUGGUAGAACUCACACUG	-0.329221	2.05426e-06	0.00018893		SNOWBALL_030654_st	CHN2	0.256029	1.91522e-05	0.00167734		-0.313209	3.88272e-06	9.84726e-05	-26.4
MCV	tgu_miR_2981_st	miR_2981	CCGGGCCGGGCGGGCGGG	-0.24658	0.00036513	0.00869411		SNOWBALL_000507_s_st	CH242-266P8.1	0.295278	5.3499e-07	0.00013022		-0.446608	1.2183e-11	2.99428e-09	-33.1
MCV	gga_miR_2127_st	miR_2127	CGGGAGGGGAGGGAGGGCGGG	-0.237353	0.00061097	0.0124347		SNOWBALL_000350_st	SCD	0.228458	0.00012157	0.00589749		-0.310101	4.89287e-06	0.00011844	-35.8
MCV	hsa_miR_2861_st	miR_2861	GGGGCCUGGCGGUGGGCGG	-0.232909	0.00077745	0.0145823		SNOWBALL_000157_st	PRR13	0.314055	8.8593e-08	3.651e-05		-0.417648	3.1429e-10	4.50935e-08	-36.7
MCV	bta_miR_1777b_st	miR_1777b	GGGGGCGGUGGGGGGCGGGG	-0.264365	0.00012796	0.00423963		SNOWBALL_000350_st	SCD	0.228458	0.00012157	0.00589749		-0.415451	3.9721e-10	5.47367e-08	-39
MCV	bta_miR_2888_st	miR_2888	GGUGGGGUGGGGGGGUUGG	-0.201809	0.00371125	0.0401957		SNOWBALL_000350_st	SCD	0.228458	0.00012157	0.00589749		-0.368527	4.01377e-08	2.45077e-06	-30.8
MCV	gga_miR_1636_st	miR_1636	UGCAGGUGAUGGCGGGGCUG	-0.246313	0.00037069	0.00879285		SNOWBALL_000157_st	PRR13	0.314055	8.8593e-08	3.651e-05		-0.419025	2.7113e-10	3.98761e-08	-31.7
RBC	xtr_miR_320_st	miR_320	AAAAGCUGGGUUGAGAGGUGA	-0.223711	0.00126222	0.0200791		SNOWBALL_020434_st	ARMCX6	0.219201	0.0002303	0.00910979		-0.262427	0.00012374	0.00152077	-25.7
RBC	xtr_miR_320_st	miR_320	AAAAGCUGGGUUGAGAGGUGA	-0.223711	0.00126222	0.0200791		SNOWBALL_002286_s_st	ENPP1	0.227378	0.00013115	0.00623058		-0.3954	3.11947e-09	3.00414e-07	-26.1
RBC	xtr_miR_320_st	miR_320	AAAAGCUGGGUUGAGAGGUGA	-0.223711	0.00126222	0.0200791		SNOWBALL_006978_st	LMBR1L	0.25436	1.76488e-05	0.00158182		-0.421094	2.169e-10	3.31106e-08	-27.2
RBC	xtr_miR_320_st	miR_320	AAAAGCUGGGUUGAGAGGUGA	-0.223711	0.00126222	0.0200791		SNOWBALL_017055_s_st	RNLS	0.31823	5.83774e-08	2.69282e-05		-0.281087	3.74486e-05	0.00059482	-25.6
RBC	xtr_miR_320_st	miR_320	AAAAGCUGGGUUGAGAGGUGA	-0.223711	0.00126222	0.0200791		SNOWBALL_024617_st	LOC100155046	0.286786	1.15821e-06	0.00022554		-0.285448	2.7966e-05	0.00047246	-25.6
RBC	age_miR_28_st;bta_miR_28_st;eca_miR_28_5p_st;ggo_miR_28_st;hsa_miR_28_5p_st;lla_miR_28_st;mml_miR_28_st;mmu_miR_28_st;mne_miR_28_st;ppa_miR_28_st;ppy_miR_28_st;ptr_miR_28_st;rno_miR_28_st;sla_miR_28_st	miR_28	AAGGAGCUCACAGUCUAUUGAG	-0.301693	1.10242e-05	0.00069541		SNOWBALL_006217_st	EXTL2	0.262712	9.04764e-06	0.00099865		-0.297317	1.23252e-05	0.00024677	-25.9
RBC	tca_miR_3885_5p_st	miR_3885_5p	AAGGCGGCGGCGGCGGCCG	0.334814	9.25456e-07	0.00010634		SNOWBALL_019246_s_st	ACSS2	-0.246238	3.30718e-05	0.00245662		-0.301596	9.09053e-06	0.00019383	-30
RBC	tca_miR_3885_5p_st	miR_3885_5p	AAGGCGGCGGCGGCGGCCG	0.334814	9.25456e-07	0.00010634		SNOWBALL_023116_st	LOC100155048	-0.230636	0.0001042	0.00532524		-0.286101	2.67586e-05	0.00045623	-30
RBC	tca_miR_3885_5p_st	miR_3885_5p	AAGGCGGCGGCGGCGGCCG	0.334814	9.25456e-07	0.00010634		SNOWBALL_021669_st	ACTG1	-0.281037	1.92623e-06	0.00032789		-0.425927	1.2804e-10	2.13619e-08	-34.9
RBC	tca_miR_3885_5p_st	miR_3885_5p	AAGGCGGCGGCGGCGGCCG	0.334814	9.25456e-07	0.00010634		SNOWBALL_038213_st	AKAP13	-0.283732	1.51975e-06	0.00027716		-0.305593	6.81073e-06	0.00015412	-29
RBC	tca_miR_3885_5p_st	miR_3885_5p	AAGGCGGCGGCGGCGGCCG	0.334814	9.25456e-07	0.00010634		SNOWBALL_001503_s_st	ARRDC4	-0.22228	0.00018675	0.00790299		-0.3387	5.26987e-07	1.98362e-05	-25.8
RBC	tca_miR_3885_5p_st	miR_3885_5p	AAGGCGGCGGCGGCGGCCG	0.334814	9.25456e-07	0.00010634		SNOWBALL_040236_st	ATG7	-0.223989	0.00016603	0.00732551		-0.289531	2.11849e-05	0.00037936	-30.4
RBC	tca_miR_3885_5p_st	miR_3885_5p	AAGGCGGCGGCGGCGGCCG	0.334814	9.25456e-07	0.00010634		SNOWBALL_028363_st	SH2B3	-0.243128	4.183e-05	0.00289293		-0.448792	9.4138e-12	2.41322e-09	-35.4
RBC	tca_miR_3885_5p_st	miR_3885_5p	AAGGCGGCGGCGGCGGCCG	0.334814	9.25456e-07	0.00010634		SNOWBALL_009082_st	CDC42	-0.246669	3.20053e-05	0.00240127		-0.33413	7.64025e-07	2.67563e-05	-25.5
RBC	tca_miR_3885_5p_st	miR_3885_5p	AAGGCGGCGGCGGCGGCCG	0.334814	9.25456e-07	0.00010634		SNOWBALL_023330_s_st	CDC42	-0.30495	2.15243e-07	6.83718e-05		-0.398556	2.27569e-09	2.31797e-07	-25.5
RBC	tca_miR_3885_5p_st	miR_3885_5p	AAGGCGGCGGCGGCGGCCG	0.334814	9.25456e-07	0.00010634		SNOWBALL_012382_st	CRYAB	-0.294384	5.81038e-07	0.0001374		-0.423009	1.7621e-10	2.78646e-08	-33.5
RBC	tca_miR_3885_5p_st	miR_3885_5p	AAGGCGGCGGCGGCGGCCG	0.334814	9.25456e-07	0.00010634		SNOWBALL_009160_s_st	DAB1	-0.22469	0.00015818	0.00708407		-0.253271	0.00021556	0.00234387	-35.8
RBC	tca_miR_3885_5p_st	miR_3885_5p	AAGGCGGCGGCGGCGGCCG	0.334814	9.25456e-07	0.00010634		SNOWBALL_035492_st	DAG1	-0.221117	0.00020221	0.00834243		-0.329318	1.12256e-06	3.64278e-05	-30.4
RBC	tca_miR_3885_5p_st	miR_3885_5p	AAGGCGGCGGCGGCGGCCG	0.334814	9.25456e-07	0.00010634		SNOWBALL_013814_s_st	DNAJC15	-0.246985	3.12441e-05	0.00236015		-0.347998	2.42931e-07	1.06e-05	-32.9
RBC	tca_miR_3885_5p_st	miR_3885_5p	AAGGCGGCGGCGGCGGCCG	0.334814	9.25456e-07	0.00010634		SNOWBALL_025835_st	EBP	-0.233004	8.798e-05	0.00474697		-0.34122	4.28295e-07	1.67744e-05	-34.4
RBC	tca_miR_3885_5p_st	miR_3885_5p	AAGGCGGCGGCGGCGGCCG	0.334814	9.25456e-07	0.00010634		SNOWBALL_037125_st	EEF2	-0.295134	5.42197e-07	0.00013112		-0.339281	5.02473e-07	1.90872e-05	-32.5
RBC	tca_miR_3885_5p_st	miR_3885_5p	AAGGCGGCGGCGGCGGCCG	0.334814	9.25456e-07	0.00010634		SNOWBALL_037116_st	EHD1	-0.280275	2.05885e-06	0.00034457		-0.375649	2.08555e-08	1.43336e-06	-37.9
RBC	tca_miR_3885_5p_st	miR_3885_5p	AAGGCGGCGGCGGCGGCCG	0.334814	9.25456e-07	0.00010634		SNOWBALL_015592_st	FLNB	-0.228214	0.00012368	0.00597136		-0.344417	3.28325e-07	1.353e-05	-30.3
RBC	tca_miR_3885_5p_st	miR_3885_5p	AAGGCGGCGGCGGCGGCCG	0.334814	9.25456e-07	0.00010634		SNOWBALL_017111_s_st	GPAM	-0.261362	1.00956e-05	0.00107536		-0.317756	2.75523e-06	7.485e-05	-31.5
RBC	tca_miR_3885_5p_st	miR_3885_5p	AAGGCGGCGGCGGCGGCCG	0.334814	9.25456e-07	0.00010634		SNOWBALL_024812_s_st	GPAT	-0.223771	0.00016855	0.00740563		-0.280362	3.92932e-05	0.00061783	-31.5
RBC	tca_miR_3885_5p_st	miR_3885_5p	AAGGCGGCGGCGGCGGCCG	0.334814	9.25456e-07	0.00010634		SNOWBALL_037711_st	GPAM	-0.285228	1.33094e-06	0.00025024		-0.304251	7.50753e-06	0.00016653	-31.5
RBC	tca_miR_3885_5p_st	miR_3885_5p	AAGGCGGCGGCGGCGGCCG	0.334814	9.25456e-07	0.00010634		SNOWBALL_017677_st	GPR39	-0.265773	7.0425e-06	0.00084045		-0.442387	1.9947e-11	4.52376e-09	-35.8
RBC	tca_miR_3885_5p_st	miR_3885_5p	AAGGCGGCGGCGGCGGCCG	0.334814	9.25456e-07	0.00010634		SNOWBALL_004932_s_st	HN1L	-0.222554	0.00018327	0.00782009		-0.399219	2.12903e-09	2.1937e-07	-33
RBC	tca_miR_3885_5p_st	miR_3885_5p	AAGGCGGCGGCGGCGGCCG	0.334814	9.25456e-07	0.00010634		SNOWBALL_010376_st	HSPA2	-0.219352	0.00022796	0.00904662		-0.304862	7.18241e-06	0.00016075	-33.1
RBC	tca_miR_3885_5p_st	miR_3885_5p	AAGGCGGCGGCGGCGGCCG	0.334814	9.25456e-07	0.00010634		SNOWBALL_014966_st	KIF1C	-0.247234	3.06571e-05	0.00232817		-0.345173	3.08199e-07	1.28562e-05	-33.7
RBC	tca_miR_3885_5p_st	miR_3885_5p	AAGGCGGCGGCGGCGGCCG	0.334814	9.25456e-07	0.00010634		SNOWBALL_024171_st	LOC100510930	-0.235659	7.262e-05	0.00418562		-0.308863	5.36081e-06	0.00012737	-35.4
RBC	tca_miR_3885_5p_st	miR_3885_5p	AAGGCGGCGGCGGCGGCCG	0.334814	9.25456e-07	0.00010634		SNOWBALL_006905_st	KRT79	-0.236175	6.99422e-05	0.00408326		-0.371651	3.01768e-08	1.94e-06	-31
RBC	tca_miR_3885_5p_st	miR_3885_5p	AAGGCGGCGGCGGCGGCCG	0.334814	9.25456e-07	0.00010634		SNOWBALL_046659_st	KRBA1	-0.265018	7.49321e-06	0.00087973		-0.316605	3.00664e-06	8.02875e-05	-37.6
RBC	tca_miR_3885_5p_st	miR_3885_5p	AAGGCGGCGGCGGCGGCCG	0.334814	9.25456e-07	0.00010634		SNOWBALL_020094_s_st	PRRG1	-0.350573	1.84712e-09	2.23609e-06		-0.401594	1.67454e-09	1.7995e-07	-34.9
RBC	tca_miR_3885_5p_st	miR_3885_5p	AAGGCGGCGGCGGCGGCCG	0.334814	9.25456e-07	0.00010634		SNOWBALL_004305_st	HSPB1	-0.224526	0.00015998	0.00715104		-0.33857	5.32611e-07	2.0004e-05	-38.7
RBC	tca_miR_3885_5p_st	miR_3885_5p	AAGGCGGCGGCGGCGGCCG	0.334814	9.25456e-07	0.00010634		SNOWBALL_034573_st	BCL9L	-0.329342	1.86393e-08	1.14875e-05		-0.379781	1.41619e-08	1.04282e-06	-34.2
RBC	tca_miR_3885_5p_st	miR_3885_5p	AAGGCGGCGGCGGCGGCCG	0.334814	9.25456e-07	0.00010634		SNOWBALL_005276_st	ST3GAL5	-0.357804	8.0733e-10	1.27903e-06		-0.413134	5.0761e-10	6.70973e-08	-27.1
RBC	tca_miR_3885_5p_st	miR_3885_5p	AAGGCGGCGGCGGCGGCCG	0.334814	9.25456e-07	0.00010634		SNOWBALL_030461_st	C19H17orf90	-0.238559	5.87425e-05	0.00363439		-0.345242	3.06426e-07	1.27959e-05	-34.1
RBC	tca_miR_3885_5p_st	miR_3885_5p	AAGGCGGCGGCGGCGGCCG	0.334814	9.25456e-07	0.00010634		SNOWBALL_027759_st	DHCR7	-0.275694	3.05957e-06	0.00046258		-0.345197	3.07568e-07	1.28348e-05	-39.1
RBC	tca_miR_3885_5p_st	miR_3885_5p	AAGGCGGCGGCGGCGGCCG	0.334814	9.25456e-07	0.00010634		SNOWBALL_006872_s_st	LOC396904	-0.326514	2.50329e-08	1.40861e-05		-0.419377	2.6108e-10	3.86318e-08	-33.8
RBC	tca_miR_3885_5p_st	miR_3885_5p	AAGGCGGCGGCGGCGGCCG	0.334814	9.25456e-07	0.00010634		SNOWBALL_009190_st	MAN1C1	-0.258187	1.30314e-05	0.0012879		-0.319631	2.38785e-06	6.67626e-05	-33.6
RBC	tca_miR_3885_5p_st	miR_3885_5p	AAGGCGGCGGCGGCGGCCG	0.334814	9.25456e-07	0.00010634		SNOWBALL_001706_st	MAOA	-0.255881	1.56532e-05	0.00145533		-0.283183	3.25664e-05	0.00053279	-29.5
RBC	tca_miR_3885_5p_st	miR_3885_5p	AAGGCGGCGGCGGCGGCCG	0.334814	9.25456e-07	0.00010634		SNOWBALL_001708_s_st	MAOA	-0.244443	3.789e-05	0.00269656		-0.327299	1.3166e-06	4.14133e-05	-29.5
RBC	tca_miR_3885_5p_st	miR_3885_5p	AAGGCGGCGGCGGCGGCCG	0.334814	9.25456e-07	0.00010634		SNOWBALL_025724_s_st	MDH2	-0.260878	1.0498e-05	0.00110192		-0.341585	4.15527e-07	1.637e-05	-39.5
RBC	tca_miR_3885_5p_st	miR_3885_5p	AAGGCGGCGGCGGCGGCCG	0.334814	9.25456e-07	0.00010634		SNOWBALL_006899_st	MMP19	-0.222025	0.00019004	0.0079997		-0.329093	1.14277e-06	3.695e-05	-33.3
RBC	tca_miR_3885_5p_st	miR_3885_5p	AAGGCGGCGGCGGCGGCCG	0.334814	9.25456e-07	0.00010634		SNOWBALL_034101_st	MYO1C	-0.255975	1.55373e-05	0.00144916		-0.327577	1.28809e-06	4.06883e-05	-33.4
RBC	tca_miR_3885_5p_st	miR_3885_5p	AAGGCGGCGGCGGCGGCCG	0.334814	9.25456e-07	0.00010634		SNOWBALL_003903_st	NEK6	-0.259371	1.18523e-05	0.00120215		-0.450926	7.3046e-12	1.95343e-09	-39.8
RBC	tca_miR_3885_5p_st	miR_3885_5p	AAGGCGGCGGCGGCGGCCG	0.334814	9.25456e-07	0.00010634		SNOWBALL_006201_st	OLFML3	-0.231076	0.00010099	0.00521264		-0.495818	2.2871e-14	1.5705e-11	-35.8
RBC	tca_miR_3885_5p_st	miR_3885_5p	AAGGCGGCGGCGGCGGCCG	0.334814	9.25456e-07	0.00010634		SNOWBALL_009162_st	DDOST	-0.21889	0.00023518	0.00923994		-0.379071	1.51405e-08	1.10173e-06	-32.8
RBC	tca_miR_3885_5p_st	miR_3885_5p	AAGGCGGCGGCGGCGGCCG	0.334814	9.25456e-07	0.00010634		SNOWBALL_016201_st	PCYT1A	-0.287766	1.06084e-06	0.00021083		-0.320931	2.16106e-06	6.16355e-05	-33.6
RBC	tca_miR_3885_5p_st	miR_3885_5p	AAGGCGGCGGCGGCGGCCG	0.334814	9.25456e-07	0.00010634		SNOWBALL_004329_st	LOC100519301	-0.313017	9.81794e-08	3.91288e-05		-0.386646	7.3544e-09	6.08561e-07	-40.6
RBC	tca_miR_3885_5p_st	miR_3885_5p	AAGGCGGCGGCGGCGGCCG	0.334814	9.25456e-07	0.00010634		SNOWBALL_021819_st	POR	-0.290016	8.65915e-07	0.00018227		-0.335809	6.67022e-07	2.39878e-05	-38.9
RBC	tca_miR_3885_5p_st	miR_3885_5p	AAGGCGGCGGCGGCGGCCG	0.334814	9.25456e-07	0.00010634		SNOWBALL_037327_st	PPME1	-0.241698	4.65515e-05	0.00310941		-0.26769	8.91031e-05	0.00117594	-35.4
RBC	tca_miR_3885_5p_st	miR_3885_5p	AAGGCGGCGGCGGCGGCCG	0.334814	9.25456e-07	0.00010634		SNOWBALL_006665_st	PIP5K1A	-0.251018	2.29111e-05	0.00189136		-0.245093	0.00034792	0.00339926	-36.5
RBC	tca_miR_3885_5p_st	miR_3885_5p	AAGGCGGCGGCGGCGGCCG	0.334814	9.25456e-07	0.00010634		SNOWBALL_004180_st	C18orf22	-0.217967	0.00025026	0.00962237		-0.393321	3.83294e-09	3.56e-07	-35.9
RBC	tca_miR_3885_5p_st	miR_3885_5p	AAGGCGGCGGCGGCGGCCG	0.334814	9.25456e-07	0.00010634		SNOWBALL_021173_s_st	LOC100154945	-0.275932	2.99776e-06	0.00045625		-0.447252	1.1293e-11	2.8109e-09	-35.6
RBC	tca_miR_3885_5p_st	miR_3885_5p	AAGGCGGCGGCGGCGGCCG	0.334814	9.25456e-07	0.00010634		SNOWBALL_000350_st	SCD	-0.257202	1.40956e-05	0.00136		-0.318008	2.70288e-06	7.37145e-05	-29.4
RBC	tca_miR_3885_5p_st	miR_3885_5p	AAGGCGGCGGCGGCGGCCG	0.334814	9.25456e-07	0.00010634		SNOWBALL_016699_st	SEC14L2	-0.245919	3.38834e-05	0.00249458		-0.413174	5.0544e-10	6.68598e-08	-29.5
RBC	tca_miR_3885_5p_st	miR_3885_5p	AAGGCGGCGGCGGCGGCCG	0.334814	9.25456e-07	0.00010634		SNOWBALL_024258_s_st	SEC14L2	-0.218139	0.00024739	0.00955581		-0.35856	9.77389e-08	5.06656e-06	-29.5
RBC	tca_miR_3885_5p_st	miR_3885_5p	AAGGCGGCGGCGGCGGCCG	0.334814	9.25456e-07	0.00010634		SNOWBALL_003662_st	SH3GLB2	-0.295177	5.40014e-07	0.00013091		-0.303003	8.21583e-06	0.0001789	-34
RBC	tca_miR_3885_5p_st	miR_3885_5p	AAGGCGGCGGCGGCGGCCG	0.334814	9.25456e-07	0.00010634		SNOWBALL_011567_st	SHROOM3	-0.25957	1.16642e-05	0.00118872		-0.48597	8.7264e-14	4.7844e-11	-31.3
RBC	tca_miR_3885_5p_st	miR_3885_5p	AAGGCGGCGGCGGCGGCCG	0.334814	9.25456e-07	0.00010634		SNOWBALL_025177_s_st	TRERF1	-0.22744	0.00013059	0.00621455		-0.343274	3.61165e-07	1.46151e-05	-32.9
RBC	tca_miR_3885_5p_st	miR_3885_5p	AAGGCGGCGGCGGCGGCCG	0.334814	9.25456e-07	0.00010634		SNOWBALL_009477_st	TUBB2B	-0.347094	2.73023e-09	2.82383e-06		-0.35777	1.04753e-07	5.36019e-06	-37.3
RBC	tca_miR_3885_5p_st	miR_3885_5p	AAGGCGGCGGCGGCGGCCG	0.334814	9.25456e-07	0.00010634		SNOWBALL_020033_st	UGDH	-0.379958	5.5993e-11	1.8392e-07		-0.374263	2.37199e-08	1.59277e-06	-35.5
RBC	tca_miR_3885_5p_st	miR_3885_5p	AAGGCGGCGGCGGCGGCCG	0.334814	9.25456e-07	0.00010634		SNOWBALL_011269_st	LOC100514663	-0.250491	2.38675e-05	0.00195136		-0.287386	2.45258e-05	0.000426	-38.4
RBC	tca_miR_3885_5p_st	miR_3885_5p	AAGGCGGCGGCGGCGGCCG	0.334814	9.25456e-07	0.00010634		SNOWBALL_034572_st	YWHAG	-0.224805	0.00015692	0.00704819		-0.318208	2.66201e-06	7.282e-05	-38.5
RBC	tca_miR_3885_5p_st	miR_3885_5p	AAGGCGGCGGCGGCGGCCG	0.334814	9.25456e-07	0.00010634		SNOWBALL_024225_st	YWHAH	-0.218019	0.00024939	0.00960381		-0.307686	5.84527e-06	0.00013643	-33.4
RBC	tca_miR_3885_5p_st	miR_3885_5p	AAGGCGGCGGCGGCGGCCG	0.334814	9.25456e-07	0.00010634		SNOWBALL_002654_st	ZBTB7C	-0.258729	1.24788e-05	0.00124959		-0.366777	4.70287e-08	2.79033e-06	-38.9
RBC	osa_miR2919_st	miR2919	AAGGGGGGGGGGGGAAAGA	0.371272	4.24245e-08	1.21389e-05		SNOWBALL_014684_st	ACACA	-0.219637	0.00022359	0.00892787		-0.297858	1.18631e-05	0.0002394	-32.1
RBC	osa_miR2919_st	miR2919	AAGGGGGGGGGGGGAAAGA	0.371272	4.24245e-08	1.21389e-05		SNOWBALL_019246_s_st	ACSS2	-0.246238	3.30718e-05	0.00245662		-0.364498	5.77265e-08	3.29713e-06	-32.6
RBC	osa_miR2919_st	miR2919	AAGGGGGGGGGGGGAAAGA	0.371272	4.24245e-08	1.21389e-05		SNOWBALL_023116_st	LOC100155048	-0.230636	0.0001042	0.00532524		-0.351757	1.76366e-07	8.18381e-06	-32.6
RBC	osa_miR2919_st	miR2919	AAGGGGGGGGGGGGAAAGA	0.371272	4.24245e-08	1.21389e-05		SNOWBALL_021669_st	ACTG1	-0.281037	1.92623e-06	0.00032789		-0.373006	2.66402e-08	1.75202e-06	-33.8
RBC	osa_miR2919_st	miR2919	AAGGGGGGGGGGGGAAAGA	0.371272	4.24245e-08	1.21389e-05		SNOWBALL_018265_st	AGAP1	-0.249411	2.59418e-05	0.00206792		-0.351418	1.81561e-07	8.37743e-06	-32.8
RBC	osa_miR2919_st	miR2919	AAGGGGGGGGGGGGAAAGA	0.371272	4.24245e-08	1.21389e-05		SNOWBALL_038213_st	AKAP13	-0.283732	1.51975e-06	0.00027716		-0.289041	2.19073e-05	0.0003896	-30
RBC	osa_miR2919_st	miR2919	AAGGGGGGGGGGGGAAAGA	0.371272	4.24245e-08	1.21389e-05		SNOWBALL_022093_st	AKAP2	-0.238085	6.08236e-05	0.00371717		-0.38732	6.89077e-09	5.76971e-07	-27.4
RBC	osa_miR2919_st	miR2919	AAGGGGGGGGGGGGAAAGA	0.371272	4.24245e-08	1.21389e-05		SNOWBALL_025932_st	ALDH1L1	-0.252381	2.06069e-05	0.00175837		-0.397294	2.58269e-09	2.57278e-07	-28.3
RBC	osa_miR2919_st	miR2919	AAGGGGGGGGGGGGAAAGA	0.371272	4.24245e-08	1.21389e-05		SNOWBALL_025373_s_st	ALKBH3	-0.227665	0.00012854	0.00613682		-0.327884	1.25732e-06	3.99052e-05	-30.3
RBC	osa_miR2919_st	miR2919	AAGGGGGGGGGGGGAAAGA	0.371272	4.24245e-08	1.21389e-05		SNOWBALL_010162_st	C15orf38-AP3S2	-0.227313	0.00013175	0.0062452		-0.311904	4.28e-06	0.00010642	-26.3
RBC	osa_miR2919_st	miR2919	AAGGGGGGGGGGGGAAAGA	0.371272	4.24245e-08	1.21389e-05		SNOWBALL_023434_st	LOC100515461	-0.279071	2.28631e-06	0.00037347		-0.399021	2.17186e-09	2.23024e-07	-29.6
RBC	osa_miR2919_st	miR2919	AAGGGGGGGGGGGGAAAGA	0.371272	4.24245e-08	1.21389e-05		SNOWBALL_045761_st		-0.229839	0.00011027	0.0055236		-0.34435	3.3018e-07	1.35925e-05	-29.6
RBC	osa_miR2919_st	miR2919	AAGGGGGGGGGGGGAAAGA	0.371272	4.24245e-08	1.21389e-05		SNOWBALL_001503_s_st	ARRDC4	-0.22228	0.00018675	0.00790299		-0.359865	8.7141e-08	4.61522e-06	-36.8
RBC	osa_miR2919_st	miR2919	AAGGGGGGGGGGGGAAAGA	0.371272	4.24245e-08	1.21389e-05		SNOWBALL_028363_st	SH2B3	-0.243128	4.183e-05	0.00289293		-0.4132	5.041e-10	6.67155e-08	-31.2
RBC	osa_miR2919_st	miR2919	AAGGGGGGGGGGGGAAAGA	0.371272	4.24245e-08	1.21389e-05		SNOWBALL_036942_s_st	BHMT	-0.35841	7.5247e-10	1.21578e-06		-0.365344	5.35108e-08	3.09984e-06	-30.4
RBC	osa_miR2919_st	miR2919	AAGGGGGGGGGGGGAAAGA	0.371272	4.24245e-08	1.21389e-05		SNOWBALL_020054_st	BMX	-0.22118	0.00020133	0.00831904		-0.301679	9.03673e-06	0.00019294	-27.6
RBC	osa_miR2919_st	miR2919	AAGGGGGGGGGGGGAAAGA	0.371272	4.24245e-08	1.21389e-05		SNOWBALL_047837_s_st	LOC100519184	-0.31285	9.98133e-08	3.957e-05		-0.3002	1.00447e-05	0.00020983	-36.1
RBC	osa_miR2919_st	miR2919	AAGGGGGGGGGGGGAAAGA	0.371272	4.24245e-08	1.21389e-05		SNOWBALL_009082_st	CDC42	-0.246669	3.20053e-05	0.00240127		-0.336192	6.46634e-07	2.33961e-05	-32.9
RBC	osa_miR2919_st	miR2919	AAGGGGGGGGGGGGAAAGA	0.371272	4.24245e-08	1.21389e-05		SNOWBALL_023330_s_st	CDC42	-0.30495	2.15243e-07	6.83718e-05		-0.344357	3.2998e-07	1.3586e-05	-32.9
RBC	osa_miR2919_st	miR2919	AAGGGGGGGGGGGGAAAGA	0.371272	4.24245e-08	1.21389e-05		SNOWBALL_000603_st	CFL1	-0.234371	7.97225e-05	0.00445581		-0.326556	1.39584e-06	4.34e-05	-40.7
RBC	osa_miR2919_st	miR2919	AAGGGGGGGGGGGGAAAGA	0.371272	4.24245e-08	1.21389e-05		SNOWBALL_006753_s_st	CYP2D6	-0.22864	0.00012002	0.00584572		-0.296265	1.32735e-05	0.00026175	-31.8
RBC	osa_miR2919_st	miR2919	AAGGGGGGGGGGGGAAAGA	0.371272	4.24245e-08	1.21389e-05		SNOWBALL_009015_s_st	CYP4A24	-0.263154	8.72765e-06	0.00097743		-0.331654	9.32079e-07	3.13872e-05	-27.6
RBC	osa_miR2919_st	miR2919	AAGGGGGGGGGGGGAAAGA	0.371272	4.24245e-08	1.21389e-05		SNOWBALL_009153_s_st	LOC100526057	-0.286868	1.14974e-06	0.00022464		-0.364833	5.60185e-08	3.21725e-06	-27.6
RBC	osa_miR2919_st	miR2919	AAGGGGGGGGGGGGAAAGA	0.371272	4.24245e-08	1.21389e-05		SNOWBALL_009160_s_st	DAB1	-0.22469	0.00015818	0.00708407		-0.270068	7.66465e-05	0.00104514	-36.6
RBC	osa_miR2919_st	miR2919	AAGGGGGGGGGGGGAAAGA	0.371272	4.24245e-08	1.21389e-05		SNOWBALL_035492_st	DAG1	-0.221117	0.00020221	0.00834243		-0.340975	4.37045e-07	1.70516e-05	-30.4
RBC	osa_miR2919_st	miR2919	AAGGGGGGGGGGGGAAAGA	0.371272	4.24245e-08	1.21389e-05		SNOWBALL_005965_st	DCAF8	-0.221768	0.00019341	0.00808432		-0.377113	1.81943e-08	1.28118e-06	-37.2
RBC	osa_miR2919_st	miR2919	AAGGGGGGGGGGGGAAAGA	0.371272	4.24245e-08	1.21389e-05		SNOWBALL_001550_st	DGAT2	-0.221077	0.00020276	0.00835382		-0.302257	8.66901e-06	0.00018668	-32.7
RBC	osa_miR2919_st	miR2919	AAGGGGGGGGGGGGAAAGA	0.371272	4.24245e-08	1.21389e-05		SNOWBALL_024164_st	DGCR2	-0.343861	3.90928e-09	3.68617e-06		-0.331168	9.68984e-07	3.23741e-05	-31.8
RBC	osa_miR2919_st	miR2919	AAGGGGGGGGGGGGAAAGA	0.371272	4.24245e-08	1.21389e-05		SNOWBALL_037116_st	EHD1	-0.280275	2.05885e-06	0.00034457		-0.399271	2.11791e-09	2.18395e-07	-32.5
RBC	osa_miR2919_st	miR2919	AAGGGGGGGGGGGGAAAGA	0.371272	4.24245e-08	1.21389e-05		SNOWBALL_010788_st	ERH	-0.219694	0.00022274	0.00890569		-0.441063	2.3251e-11	5.14156e-09	-37.8
RBC	osa_miR2919_st	miR2919	AAGGGGGGGGGGGGAAAGA	0.371272	4.24245e-08	1.21389e-05		SNOWBALL_015592_st	FLNB	-0.228214	0.00012368	0.00597136		-0.339234	5.0441e-07	1.91468e-05	-27.1
RBC	osa_miR2919_st	miR2919	AAGGGGGGGGGGGGAAAGA	0.371272	4.24245e-08	1.21389e-05		SNOWBALL_002238_s_st	GABRR1	-0.235409	7.39521e-05	0.00424278		-0.300425	9.88534e-06	0.00020718	-25.6
RBC	osa_miR2919_st	miR2919	AAGGGGGGGGGGGGAAAGA	0.371272	4.24245e-08	1.21389e-05		SNOWBALL_013014_st	GLUL	-0.347693	2.55347e-09	2.69468e-06		-0.515126	1.3323e-15	1.4413e-12	-40.4
RBC	osa_miR2919_st	miR2919	AAGGGGGGGGGGGGAAAGA	0.371272	4.24245e-08	1.21389e-05		SNOWBALL_013358_st	HABP4	-0.327466	2.26747e-08	1.31658e-05		-0.435425	4.4331e-11	8.81373e-09	-29.8
RBC	osa_miR2919_st	miR2919	AAGGGGGGGGGGGGAAAGA	0.371272	4.24245e-08	1.21389e-05		SNOWBALL_004932_s_st	HN1L	-0.222554	0.00018327	0.00782009		-0.402629	1.50736e-09	1.65025e-07	-30.5
RBC	osa_miR2919_st	miR2919	AAGGGGGGGGGGGGAAAGA	0.371272	4.24245e-08	1.21389e-05		SNOWBALL_026462_st	HNRNPC	-0.346469	2.92749e-09	2.98652e-06		-0.334052	7.68853e-07	2.689e-05	-38
RBC	osa_miR2919_st	miR2919	AAGGGGGGGGGGGGAAAGA	0.371272	4.24245e-08	1.21389e-05		SNOWBALL_000378_st	IGFBP5	-0.312346	1.04903e-07	4.09885e-05		-0.324898	1.58917e-06	4.817e-05	-35.2
RBC	osa_miR2919_st	miR2919	AAGGGGGGGGGGGGAAAGA	0.371272	4.24245e-08	1.21389e-05		SNOWBALL_016120_st	IGSF11	-0.229586	0.00011226	0.00559074		-0.475636	3.3928e-13	1.4907e-10	-29.4
RBC	osa_miR2919_st	miR2919	AAGGGGGGGGGGGGAAAGA	0.371272	4.24245e-08	1.21389e-05		SNOWBALL_046381_st	IGSF11	-0.280411	2.03465e-06	0.00034204		-0.445743	1.3486e-11	3.26e-09	-29.4
RBC	osa_miR2919_st	miR2919	AAGGGGGGGGGGGGAAAGA	0.371272	4.24245e-08	1.21389e-05		SNOWBALL_014966_st	KIF1C	-0.247234	3.06571e-05	0.00232817		-0.388325	6.25097e-09	5.32562e-07	-34.2
RBC	osa_miR2919_st	miR2919	AAGGGGGGGGGGGGAAAGA	0.371272	4.24245e-08	1.21389e-05		SNOWBALL_040076_st	KPNA6	-0.270921	4.58821e-06	0.00061528		-0.317667	2.77386e-06	7.52527e-05	-30.8
RBC	osa_miR2919_st	miR2919	AAGGGGGGGGGGGGAAAGA	0.371272	4.24245e-08	1.21389e-05		SNOWBALL_007786_st	LIN7A	-0.261968	9.61191e-06	0.00103796		-0.29642	1.313e-05	0.0002595	-33.2
RBC	osa_miR2919_st	miR2919	AAGGGGGGGGGGGGAAAGA	0.371272	4.24245e-08	1.21389e-05		SNOWBALL_037591_st		-0.232686	9.00112e-05	0.0048261		-0.314533	3.5155e-06	9.09883e-05	-29.2
RBC	osa_miR2919_st	miR2919	AAGGGGGGGGGGGGAAAGA	0.371272	4.24245e-08	1.21389e-05		SNOWBALL_013629_s_st	LOC100516289	-0.241993	4.55378e-05	0.0030642		-0.371238	3.13433e-08	2.00086e-06	-32.2
RBC	osa_miR2919_st	miR2919	AAGGGGGGGGGGGGAAAGA	0.371272	4.24245e-08	1.21389e-05		SNOWBALL_011809_st	FAM13A	-0.25639	1.50344e-05	0.00141674		-0.327902	1.25559e-06	3.98615e-05	-27.4
RBC	osa_miR2919_st	miR2919	AAGGGGGGGGGGGGAAAGA	0.371272	4.24245e-08	1.21389e-05		SNOWBALL_034573_st	BCL9L	-0.329342	1.86393e-08	1.14875e-05		-0.410024	7.0339e-10	8.79396e-08	-29.9
RBC	osa_miR2919_st	miR2919	AAGGGGGGGGGGGGAAAGA	0.371272	4.24245e-08	1.21389e-05		SNOWBALL_027759_st	DHCR7	-0.275694	3.05957e-06	0.00046258		-0.43136	7.0079e-11	1.29103e-08	-31.6
RBC	osa_miR2919_st	miR2919	AAGGGGGGGGGGGGAAAGA	0.371272	4.24245e-08	1.21389e-05		SNOWBALL_003136_st	LOC100153727	-0.355195	1.0909e-09	1.55276e-06		-0.45085	7.3712e-12	1.9684e-09	-31.4
RBC	osa_miR2919_st	miR2919	AAGGGGGGGGGGGGAAAGA	0.371272	4.24245e-08	1.21389e-05		SNOWBALL_019866_st	PPIA	-0.233983	8.19927e-05	0.00454109		-0.426987	1.1393e-10	1.93817e-08	-31.4
RBC	osa_miR2919_st	miR2919	AAGGGGGGGGGGGGAAAGA	0.371272	4.24245e-08	1.21389e-05		SNOWBALL_006872_s_st	LOC396904	-0.326514	2.50329e-08	1.40861e-05		-0.395781	3.00341e-09	2.91284e-07	-36.5
RBC	osa_miR2919_st	miR2919	AAGGGGGGGGGGGGAAAGA	0.371272	4.24245e-08	1.21389e-05		SNOWBALL_015171_st	UBE2E2UBE2E3	-0.251575	2.19418e-05	0.00184023		-0.355112	1.32048e-07	6.47199e-06	-25.2
RBC	osa_miR2919_st	miR2919	AAGGGGGGGGGGGGAAAGA	0.371272	4.24245e-08	1.21389e-05		SNOWBALL_047488_st	LPCAT3	-0.220784	0.00020684	0.00846947		-0.310202	4.85621e-06	0.00011773	-32.8
RBC	osa_miR2919_st	miR2919	AAGGGGGGGGGGGGAAAGA	0.371272	4.24245e-08	1.21389e-05		SNOWBALL_001706_st	MAOA	-0.255881	1.56532e-05	0.00145533		-0.278802	4.35545e-05	0.00067005	-28.1
RBC	osa_miR2919_st	miR2919	AAGGGGGGGGGGGGAAAGA	0.371272	4.24245e-08	1.21389e-05		SNOWBALL_001708_s_st	MAOA	-0.244443	3.789e-05	0.00269656		-0.32622	1.43307e-06	4.43278e-05	-28.1
RBC	osa_miR2919_st	miR2919	AAGGGGGGGGGGGGAAAGA	0.371272	4.24245e-08	1.21389e-05		SNOWBALL_001452_st	MAPK14	-0.327016	2.37626e-08	1.34778e-05		-0.450712	7.4938e-12	1.99531e-09	-33.3
RBC	osa_miR2919_st	miR2919	AAGGGGGGGGGGGGAAAGA	0.371272	4.24245e-08	1.21389e-05		SNOWBALL_040097_st	MAPK14	-0.315504	7.6711e-08	3.32312e-05		-0.307597	5.88353e-06	0.00013714	-33.3
RBC	osa_miR2919_st	miR2919	AAGGGGGGGGGGGGAAAGA	0.371272	4.24245e-08	1.21389e-05		SNOWBALL_001613_s_st	MID1	-0.299587	3.58067e-07	9.78329e-05		-0.309637	5.06325e-06	0.00012171	-25.7
RBC	osa_miR2919_st	miR2919	AAGGGGGGGGGGGGAAAGA	0.371272	4.24245e-08	1.21389e-05		SNOWBALL_042326_st	MORF4L2	-0.243829	3.96841e-05	0.00278644		-0.253339	0.00021469	0.00233657	-29
RBC	osa_miR2919_st	miR2919	AAGGGGGGGGGGGGAAAGA	0.371272	4.24245e-08	1.21389e-05		SNOWBALL_034101_st	MYO1C	-0.255975	1.55373e-05	0.00144916		-0.311144	4.52859e-06	0.00011134	-36.6
RBC	osa_miR2919_st	miR2919	AAGGGGGGGGGGGGAAAGA	0.371272	4.24245e-08	1.21389e-05		SNOWBALL_018591_s_st	LOC100515177	-0.220085	0.00021691	0.00875413		-0.381058	1.25508e-08	9.43964e-07	-31.6
RBC	osa_miR2919_st	miR2919	AAGGGGGGGGGGGGAAAGA	0.371272	4.24245e-08	1.21389e-05		SNOWBALL_035427_st	NDE1	-0.242855	4.26967e-05	0.00293658		-0.392309	4.23518e-09	3.86565e-07	-30
RBC	osa_miR2919_st	miR2919	AAGGGGGGGGGGGGAAAGA	0.371272	4.24245e-08	1.21389e-05		SNOWBALL_006201_st	OLFML3	-0.231076	0.00010099	0.00521264		-0.49156	4.1078e-14	2.5556e-11	-29.6
RBC	osa_miR2919_st	miR2919	AAGGGGGGGGGGGGAAAGA	0.371272	4.24245e-08	1.21389e-05		SNOWBALL_009162_st	DDOST	-0.21889	0.00023518	0.00923994		-0.382963	1.04716e-08	8.13834e-07	-37.5
RBC	osa_miR2919_st	miR2919	AAGGGGGGGGGGGGAAAGA	0.371272	4.24245e-08	1.21389e-05		SNOWBALL_016201_st	PCYT1A	-0.287766	1.06084e-06	0.00021083		-0.343242	3.62132e-07	1.46471e-05	-36.7
RBC	osa_miR2919_st	miR2919	AAGGGGGGGGGGGGAAAGA	0.371272	4.24245e-08	1.21389e-05		SNOWBALL_004329_st	LOC100519301	-0.313017	9.81794e-08	3.91288e-05		-0.397977	2.41177e-09	2.43136e-07	-34.3
RBC	osa_miR2919_st	miR2919	AAGGGGGGGGGGGGAAAGA	0.371272	4.24245e-08	1.21389e-05		SNOWBALL_012569_st	PDIA4	-0.248778	2.72365e-05	0.00213512		-0.457792	3.191e-12	9.7598e-10	-29.5
RBC	osa_miR2919_st	miR2919	AAGGGGGGGGGGGGAAAGA	0.371272	4.24245e-08	1.21389e-05		SNOWBALL_005258_st	PDIA6	-0.23927	5.574e-05	0.00351798		-0.373682	2.50284e-08	1.66446e-06	-30.6
RBC	osa_miR2919_st	miR2919	AAGGGGGGGGGGGGAAAGA	0.371272	4.24245e-08	1.21389e-05		SNOWBALL_001659_s_st	PHKA2	-0.373242	1.2847e-10	3.3575e-07		-0.431485	6.9107e-11	1.27628e-08	-30.9
RBC	osa_miR2919_st	miR2919	AAGGGGGGGGGGGGAAAGA	0.371272	4.24245e-08	1.21389e-05		SNOWBALL_024928_st	PIK3AP1	-0.273143	3.80302e-06	0.00053696		-0.368432	4.04857e-08	2.46843e-06	-29.5
RBC	osa_miR2919_st	miR2919	AAGGGGGGGGGGGGAAAGA	0.371272	4.24245e-08	1.21389e-05		SNOWBALL_001103_st	SBAB-1051H9.6_2	-0.285137	1.34177e-06	0.00025161		-0.339912	4.77046e-07	1.83012e-05	-35
RBC	osa_miR2919_st	miR2919	AAGGGGGGGGGGGGAAAGA	0.371272	4.24245e-08	1.21389e-05		SNOWBALL_015804_st	PRDM15	-0.223772	0.00016854	0.00740563		-0.393241	3.86344e-09	3.58328e-07	-32.5
RBC	osa_miR2919_st	miR2919	AAGGGGGGGGGGGGAAAGA	0.371272	4.24245e-08	1.21389e-05		SNOWBALL_021925_s_st	RAB3D	-0.224204	0.00016359	0.00725818		-0.463981	1.4886e-12	5.1482e-10	-28.6
RBC	osa_miR2919_st	miR2919	AAGGGGGGGGGGGGAAAGA	0.371272	4.24245e-08	1.21389e-05		SNOWBALL_008195_st	RBM42	-0.218623	0.00023946	0.00936257		-0.327742	1.27152e-06	4.02673e-05	-33.9
RBC	osa_miR2919_st	miR2919	AAGGGGGGGGGGGGAAAGA	0.371272	4.24245e-08	1.21389e-05		SNOWBALL_012761_st	SC5DL	-0.231835	9.56654e-05	0.00502823		-0.280556	3.87916e-05	0.00061162	-30.5
RBC	osa_miR2919_st	miR2919	AAGGGGGGGGGGGGAAAGA	0.371272	4.24245e-08	1.21389e-05		SNOWBALL_000350_st	SCD	-0.257202	1.40956e-05	0.00136		-0.387376	6.85325e-09	5.74413e-07	-28.5
RBC	osa_miR2919_st	miR2919	AAGGGGGGGGGGGGAAAGA	0.371272	4.24245e-08	1.21389e-05		SNOWBALL_015635_st	SETD5	-0.250792	2.33165e-05	0.00191892		-0.252826	0.00022134	0.00239241	-32.7
RBC	osa_miR2919_st	miR2919	AAGGGGGGGGGGGGAAAGA	0.371272	4.24245e-08	1.21389e-05		SNOWBALL_003662_st	SH3GLB2	-0.295177	5.40014e-07	0.00013091		-0.359994	8.61494e-08	4.57218e-06	-32.2
RBC	osa_miR2919_st	miR2919	AAGGGGGGGGGGGGAAAGA	0.371272	4.24245e-08	1.21389e-05		SNOWBALL_037247_st	GET4	-0.243494	4.06964e-05	0.00283885		-0.312343	4.14222e-06	0.00010369	-32.2
RBC	osa_miR2919_st	miR2919	AAGGGGGGGGGGGGAAAGA	0.371272	4.24245e-08	1.21389e-05		SNOWBALL_011567_st	SHROOM3	-0.25957	1.16642e-05	0.00118872		-0.55	0	0	-28.7
RBC	osa_miR2919_st	miR2919	AAGGGGGGGGGGGGAAAGA	0.371272	4.24245e-08	1.21389e-05		SNOWBALL_020913_s_st	SREBF1	-0.21948	0.00022599	0.00899346		-0.439697	2.7217e-11	5.86376e-09	-32.7
RBC	osa_miR2919_st	miR2919	AAGGGGGGGGGGGGAAAGA	0.371272	4.24245e-08	1.21389e-05		SNOWBALL_022566_s_st	SREBF1	-0.288604	9.83791e-07	0.00019977		-0.452587	5.9885e-12	1.65454e-09	-32.7
RBC	osa_miR2919_st	miR2919	AAGGGGGGGGGGGGAAAGA	0.371272	4.24245e-08	1.21389e-05		SNOWBALL_022672_s_st	SREBF1	-0.27742	2.63749e-06	0.00041602		-0.463313	1.6174e-12	5.5177e-10	-32.7
RBC	osa_miR2919_st	miR2919	AAGGGGGGGGGGGGAAAGA	0.371272	4.24245e-08	1.21389e-05		SNOWBALL_035534_st	SREBF1	-0.287077	1.1284e-06	0.00022132		-0.457907	3.1464e-12	9.6455e-10	-32.7
RBC	osa_miR2919_st	miR2919	AAGGGGGGGGGGGGAAAGA	0.371272	4.24245e-08	1.21389e-05		SNOWBALL_021546_s_st	SSR3	-0.294954	5.51256e-07	0.00013267		-0.376045	2.01018e-08	1.3905e-06	-34.8
RBC	osa_miR2919_st	miR2919	AAGGGGGGGGGGGGAAAGA	0.371272	4.24245e-08	1.21389e-05		SNOWBALL_009344_st	LOC100523067	-0.304227	2.30682e-07	7.19755e-05		-0.422891	1.7848e-10	2.8165e-08	-38.9
RBC	osa_miR2919_st	miR2919	AAGGGGGGGGGGGGAAAGA	0.371272	4.24245e-08	1.21389e-05		SNOWBALL_015547_st	C1orf144	-0.278754	2.35015e-06	0.00038151		-0.39763	2.49718e-09	2.50243e-07	-38.9
RBC	osa_miR2919_st	miR2919	AAGGGGGGGGGGGGAAAGA	0.371272	4.24245e-08	1.21389e-05		SNOWBALL_026096_s_st	TKT	-0.309841	1.34109e-07	4.9065e-05		-0.481857	1.5055e-13	7.5452e-11	-30.1
RBC	osa_miR2919_st	miR2919	AAGGGGGGGGGGGGAAAGA	0.371272	4.24245e-08	1.21389e-05		SNOWBALL_007197_st	TPI1	-0.270311	4.82908e-06	0.00063841		-0.42351	1.6683e-10	2.66245e-08	-32.7
RBC	osa_miR2919_st	miR2919	AAGGGGGGGGGGGGAAAGA	0.371272	4.24245e-08	1.21389e-05		SNOWBALL_025177_s_st	TRERF1	-0.22744	0.00013059	0.00621455		-0.302459	8.54398e-06	0.00018454	-32.5
RBC	osa_miR2919_st	miR2919	AAGGGGGGGGGGGGAAAGA	0.371272	4.24245e-08	1.21389e-05		SNOWBALL_012262_st	TSKU	-0.265737	7.06284e-06	0.0008421		-0.528292	2.2204e-16	3.2026e-13	-33.6
RBC	osa_miR2919_st	miR2919	AAGGGGGGGGGGGGAAAGA	0.371272	4.24245e-08	1.21389e-05		SNOWBALL_037259_st	LOC100522628	-0.280736	1.97774e-06	0.00033456		-0.522898	4.4409e-16	5.6011e-13	-33.6
RBC	osa_miR2919_st	miR2919	AAGGGGGGGGGGGGAAAGA	0.371272	4.24245e-08	1.21389e-05		SNOWBALL_009828_st	TUBB	-0.229002	0.00011699	0.00573761		-0.519437	8.8818e-16	1.0203e-12	-33.2
RBC	osa_miR2919_st	miR2919	AAGGGGGGGGGGGGAAAGA	0.371272	4.24245e-08	1.21389e-05		SNOWBALL_023091_st	UBE2D3	-0.381324	4.7183e-11	1.69921e-07		-0.363932	6.07297e-08	3.43666e-06	-28.1
RBC	osa_miR2919_st	miR2919	AAGGGGGGGGGGGGAAAGA	0.371272	4.24245e-08	1.21389e-05		SNOWBALL_020033_st	UGDH	-0.379958	5.5993e-11	1.8392e-07		-0.430624	7.6089e-11	1.3823e-08	-37.6
RBC	osa_miR2919_st	miR2919	AAGGGGGGGGGGGGAAAGA	0.371272	4.24245e-08	1.21389e-05		SNOWBALL_003355_s_st	VCP	-0.236971	6.59982e-05	0.00393548		-0.321695	2.03752e-06	5.8803e-05	-30.4
RBC	osa_miR2919_st	miR2919	AAGGGGGGGGGGGGAAAGA	0.371272	4.24245e-08	1.21389e-05		SNOWBALL_004002_st	VCP	-0.243934	3.937e-05	0.00277225		-0.270906	7.266e-05	0.00100226	-30.4
RBC	osa_miR2919_st	miR2919	AAGGGGGGGGGGGGAAAGA	0.371272	4.24245e-08	1.21389e-05		SNOWBALL_007418_st	VDAC1	-0.346386	2.95453e-09	3.0005e-06		-0.314532	3.51584e-06	9.09959e-05	-29.3
RBC	osa_miR2919_st	miR2919	AAGGGGGGGGGGGGAAAGA	0.371272	4.24245e-08	1.21389e-05		SNOWBALL_019775_st	WASL	-0.23208	9.40045e-05	0.00496707		-0.328673	1.18139e-06	3.7952e-05	-26
RBC	bta_miR_214_st;cfa_miR_214_st;eca_miR_214_st;hsa_miR_214_st;mmu_miR_214_st;oan_miR_214_st;tgu_miR_214_st	miR_214	ACAGCAGGCACAGACAGGCAGU	-0.194718	0.00514646	0.0494021		SNOWBALL_035326_st	ADAMTS6	0.277611	2.59441e-06	0.00041052		-0.224288	0.00109565	0.0082234	-26
RBC	bta_miR_214_st;cfa_miR_214_st;eca_miR_214_st;hsa_miR_214_st;mmu_miR_214_st;oan_miR_214_st;tgu_miR_214_st	miR_214	ACAGCAGGCACAGACAGGCAGU	-0.194718	0.00514646	0.0494021		SNOWBALL_030773_st	RIMS1	0.420727	2.367e-13	4.16185e-09		-0.308019	5.70396e-06	0.00013381	-25.6
RBC	bta_miR_214_st;cfa_miR_214_st;eca_miR_214_st;hsa_miR_214_st;mmu_miR_214_st;oan_miR_214_st;tgu_miR_214_st	miR_214	ACAGCAGGCACAGACAGGCAGU	-0.194718	0.00514646	0.0494021		SNOWBALL_017055_s_st	RNLS	0.31823	5.83774e-08	2.69282e-05		-0.18282	0.0080609	0.0371812	-30
RBC	bta_miR_214_st;cfa_miR_214_st;eca_miR_214_st;hsa_miR_214_st;mmu_miR_214_st;oan_miR_214_st;tgu_miR_214_st	miR_214	ACAGCAGGCACAGACAGGCAGU	-0.194718	0.00514646	0.0494021		SNOWBALL_024617_st	LOC100155046	0.286786	1.15821e-06	0.00022554		-0.20928	0.0023569	0.014745	-30
RBC	bta_miR_214_st;cfa_miR_214_st;eca_miR_214_st;hsa_miR_214_st;mmu_miR_214_st;oan_miR_214_st;tgu_miR_214_st	miR_214	ACAGCAGGCACAGACAGGCAGU	-0.194718	0.00514646	0.0494021		SNOWBALL_042244_st	ZNF445	0.222133	0.00018865	0.0079576		-0.325887	1.47098e-06	4.52622e-05	-27.7
RBC	hsa_miR_4433_st	miR_4433	ACAGGAGUGGGGGUGGGACAU	0.273612	7.19989e-05	0.00280674		SNOWBALL_000350_st	SCD	-0.257202	1.40956e-05	0.00136		-0.359269	9.18357e-08	4.8164e-06	-30.7
RBC	bta_miR_2442_st	miR_2442	AGAGCAGGGGCUGUGGGCUGCA	0.277019	5.79455e-05	0.00240906		SNOWBALL_001452_st	MAPK14	-0.327016	2.37626e-08	1.34778e-05		-0.518036	8.8818e-16	1.0203e-12	-30.7
RBC	mmu_miR_1249_star_st	miR_1249_star	AGGAGGGAGGGGAUGGGCCAAGUUC	0.286396	3.14046e-05	0.00152652		SNOWBALL_022144_st	ANKRD40	-0.306278	1.89464e-07	6.237e-05		-0.216483	0.00164216	0.0112038	-35.8
RBC	mmu_miR_1249_star_st	miR_1249_star	AGGAGGGAGGGGAUGGGCCAAGUUC	0.286396	3.14046e-05	0.00152652		SNOWBALL_001503_s_st	ARRDC4	-0.22228	0.00018675	0.00790299		-0.351422	1.81501e-07	8.37518e-06	-26.2
RBC	mmu_miR_1249_star_st	miR_1249_star	AGGAGGGAGGGGAUGGGCCAAGUUC	0.286396	3.14046e-05	0.00152652		SNOWBALL_012527_s_st	LOC100518922	-0.229807	0.00011052	0.00553441		-0.295056	1.4448e-05	0.00028006	-37.1
RBC	mmu_miR_1249_star_st	miR_1249_star	AGGAGGGAGGGGAUGGGCCAAGUUC	0.286396	3.14046e-05	0.00152652		SNOWBALL_014484_st	CCL16	-0.235285	7.46185e-05	0.00426846		-0.353114	1.56956e-07	7.44346e-06	-38.5
RBC	mmu_miR_1249_star_st	miR_1249_star	AGGAGGGAGGGGAUGGGCCAAGUUC	0.286396	3.14046e-05	0.00152652		SNOWBALL_006753_s_st	CYP2D6	-0.22864	0.00012002	0.00584572		-0.304115	7.58174e-06	0.00016784	-39.7
RBC	mmu_miR_1249_star_st	miR_1249_star	AGGAGGGAGGGGAUGGGCCAAGUUC	0.286396	3.14046e-05	0.00152652		SNOWBALL_009015_s_st	CYP4A24	-0.263154	8.72765e-06	0.00097743		-0.326005	1.45747e-06	4.49269e-05	-40.1
RBC	mmu_miR_1249_star_st	miR_1249_star	AGGAGGGAGGGGAUGGGCCAAGUUC	0.286396	3.14046e-05	0.00152652		SNOWBALL_009153_s_st	LOC100526057	-0.286868	1.14974e-06	0.00022464		-0.334354	7.50348e-07	2.63734e-05	-40.1
RBC	mmu_miR_1249_star_st	miR_1249_star	AGGAGGGAGGGGAUGGGCCAAGUUC	0.286396	3.14046e-05	0.00152652		SNOWBALL_024164_st	DGCR2	-0.343861	3.90928e-09	3.68617e-06		-0.322063	1.98052e-06	5.74834e-05	-35.8
RBC	mmu_miR_1249_star_st	miR_1249_star	AGGAGGGAGGGGAUGGGCCAAGUUC	0.286396	3.14046e-05	0.00152652		SNOWBALL_015592_st	FLNB	-0.228214	0.00012368	0.00597136		-0.348338	2.3604e-07	1.03562e-05	-33
RBC	mmu_miR_1249_star_st	miR_1249_star	AGGAGGGAGGGGAUGGGCCAAGUUC	0.286396	3.14046e-05	0.00152652		SNOWBALL_017111_s_st	GPAM	-0.261362	1.00956e-05	0.00107536		-0.246324	0.00032407	0.00321729	-31.2
RBC	mmu_miR_1249_star_st	miR_1249_star	AGGAGGGAGGGGAUGGGCCAAGUUC	0.286396	3.14046e-05	0.00152652		SNOWBALL_023468_s_st	NHP2L1	-0.245924	3.38715e-05	0.00249432		-0.30261	8.45166e-06	0.00018295	-39
RBC	mmu_miR_1249_star_st	miR_1249_star	AGGAGGGAGGGGAUGGGCCAAGUUC	0.286396	3.14046e-05	0.00152652		SNOWBALL_015527_st	RAB7A	-0.239565	5.454e-05	0.00346197		-0.263764	0.00011391	0.00142546	-35.8
RBC	mmu_miR_1249_star_st	miR_1249_star	AGGAGGGAGGGGAUGGGCCAAGUUC	0.286396	3.14046e-05	0.00152652		SNOWBALL_020094_s_st	PRRG1	-0.350573	1.84712e-09	2.23609e-06		-0.341148	4.30845e-07	1.68554e-05	-35.1
RBC	mmu_miR_1249_star_st	miR_1249_star	AGGAGGGAGGGGAUGGGCCAAGUUC	0.286396	3.14046e-05	0.00152652		SNOWBALL_001613_s_st	MID1	-0.299587	3.58067e-07	9.78329e-05		-0.297059	1.25518e-05	0.00025037	-31.1
RBC	mmu_miR_1249_star_st	miR_1249_star	AGGAGGGAGGGGAUGGGCCAAGUUC	0.286396	3.14046e-05	0.00152652		SNOWBALL_006899_st	MMP19	-0.222025	0.00019004	0.0079997		-0.335775	6.68909e-07	2.4042e-05	-32.1
RBC	mmu_miR_1249_star_st	miR_1249_star	AGGAGGGAGGGGAUGGGCCAAGUUC	0.286396	3.14046e-05	0.00152652		SNOWBALL_034101_st	MYO1C	-0.255975	1.55373e-05	0.00144916		-0.298333	1.14711e-05	0.00023311	-37
RBC	mmu_miR_1249_star_st	miR_1249_star	AGGAGGGAGGGGAUGGGCCAAGUUC	0.286396	3.14046e-05	0.00152652		SNOWBALL_016321_st	LOC100526157	-0.256686	1.46852e-05	0.00139535		-0.250818	0.00024927	0.0026242	-32.9
RBC	mmu_miR_1249_star_st	miR_1249_star	AGGAGGGAGGGGAUGGGCCAAGUUC	0.286396	3.14046e-05	0.00152652		SNOWBALL_008323_st	NUCB1	-0.227729	0.00012796	0.0061209		-0.311602	4.37722e-06	0.00010836	-32.3
RBC	mmu_miR_1249_star_st	miR_1249_star	AGGAGGGAGGGGAUGGGCCAAGUUC	0.286396	3.14046e-05	0.00152652		SNOWBALL_006201_st	OLFML3	-0.231076	0.00010099	0.00521264		-0.379933	1.39595e-08	1.03056e-06	-40.3
RBC	mmu_miR_1249_star_st	miR_1249_star	AGGAGGGAGGGGAUGGGCCAAGUUC	0.286396	3.14046e-05	0.00152652		SNOWBALL_003972_st	PALM2	-0.364245	3.7943e-10	7.76814e-07		-0.361169	7.76568e-08	4.2e-06	-28.2
RBC	mmu_miR_1249_star_st	miR_1249_star	AGGAGGGAGGGGAUGGGCCAAGUUC	0.286396	3.14046e-05	0.00152652		SNOWBALL_016201_st	PCYT1A	-0.287766	1.06084e-06	0.00021083		-0.263765	0.0001139	0.0014254	-36.2
RBC	mmu_miR_1249_star_st	miR_1249_star	AGGAGGGAGGGGAUGGGCCAAGUUC	0.286396	3.14046e-05	0.00152652		SNOWBALL_024928_st	PIK3AP1	-0.273143	3.80302e-06	0.00053696		-0.366885	4.65759e-08	2.7681e-06	-30.7
RBC	mmu_miR_1249_star_st	miR_1249_star	AGGAGGGAGGGGAUGGGCCAAGUUC	0.286396	3.14046e-05	0.00152652		SNOWBALL_037327_st	PPME1	-0.241698	4.65515e-05	0.00310941		-0.283138	3.26643e-05	0.00053403	-33.7
RBC	mmu_miR_1249_star_st	miR_1249_star	AGGAGGGAGGGGAUGGGCCAAGUUC	0.286396	3.14046e-05	0.00152652		SNOWBALL_003679_st	PSAT1	-0.273486	3.69372e-06	0.00052739		-0.323601	1.75813e-06	5.22359e-05	-32.7
RBC	mmu_miR_1249_star_st	miR_1249_star	AGGAGGGAGGGGAUGGGCCAAGUUC	0.286396	3.14046e-05	0.00152652		SNOWBALL_003603_s_st	PTGES2	-0.221992	0.00019047	0.00801298		-0.369508	3.67127e-08	2.27783e-06	-34.7
RBC	mmu_miR_1249_star_st	miR_1249_star	AGGAGGGAGGGGAUGGGCCAAGUUC	0.286396	3.14046e-05	0.00152652		SNOWBALL_021925_s_st	RAB3D	-0.224204	0.00016359	0.00725818		-0.374078	2.41288e-08	1.61515e-06	-43.1
RBC	mmu_miR_1249_star_st	miR_1249_star	AGGAGGGAGGGGAUGGGCCAAGUUC	0.286396	3.14046e-05	0.00152652		SNOWBALL_008195_st	RBM42	-0.218623	0.00023946	0.00936257		-0.282527	3.40247e-05	0.00055156	-37.5
RBC	mmu_miR_1249_star_st	miR_1249_star	AGGAGGGAGGGGAUGGGCCAAGUUC	0.286396	3.14046e-05	0.00152652		SNOWBALL_022974_st	CRABP1	-0.271197	4.48262e-06	0.00060519		-0.318252	2.65319e-06	7.263e-05	-40.7
RBC	mmu_miR_1249_star_st	miR_1249_star	AGGAGGGAGGGGAUGGGCCAAGUUC	0.286396	3.14046e-05	0.00152652		SNOWBALL_021173_s_st	LOC100154945	-0.275932	2.99776e-06	0.00045625		-0.343288	3.6077e-07	1.46019e-05	-36
RBC	mmu_miR_1249_star_st	miR_1249_star	AGGAGGGAGGGGAUGGGCCAAGUUC	0.286396	3.14046e-05	0.00152652		SNOWBALL_016699_st	SEC14L2	-0.245919	3.38834e-05	0.00249458		-0.314194	3.60615e-06	9.28553e-05	-39
RBC	mmu_miR_1249_star_st	miR_1249_star	AGGAGGGAGGGGAUGGGCCAAGUUC	0.286396	3.14046e-05	0.00152652		SNOWBALL_003662_st	SH3GLB2	-0.295177	5.40014e-07	0.00013091		-0.267186	9.19763e-05	0.0012054	-37.1
RBC	mmu_miR_1249_star_st	miR_1249_star	AGGAGGGAGGGGAUGGGCCAAGUUC	0.286396	3.14046e-05	0.00152652		SNOWBALL_037247_st	GET4	-0.243494	4.06964e-05	0.00283885		-0.244536	0.00035924	0.00348451	-37.1
RBC	mmu_miR_1249_star_st	miR_1249_star	AGGAGGGAGGGGAUGGGCCAAGUUC	0.286396	3.14046e-05	0.00152652		SNOWBALL_011567_st	SHROOM3	-0.25957	1.16642e-05	0.00118872		-0.4743	4.0323e-13	1.7223e-10	-34.6
RBC	mmu_miR_1249_star_st	miR_1249_star	AGGAGGGAGGGGAUGGGCCAAGUUC	0.286396	3.14046e-05	0.00152652		SNOWBALL_016002_st	C6orf161	-0.252772	1.99879e-05	0.00172425		-0.261691	0.00012948	0.00157555	-34.8
RBC	mmu_miR_1249_star_st	miR_1249_star	AGGAGGGAGGGGAUGGGCCAAGUUC	0.286396	3.14046e-05	0.00152652		SNOWBALL_009344_st	LOC100523067	-0.304227	2.30682e-07	7.19755e-05		-0.393901	3.61953e-09	3.39527e-07	-36.8
RBC	mmu_miR_1249_star_st	miR_1249_star	AGGAGGGAGGGGAUGGGCCAAGUUC	0.286396	3.14046e-05	0.00152652		SNOWBALL_007197_st	TPI1	-0.270311	4.82908e-06	0.00063841		-0.400043	1.9593e-09	2.04858e-07	-37.7
RBC	mmu_miR_1249_star_st	miR_1249_star	AGGAGGGAGGGGAUGGGCCAAGUUC	0.286396	3.14046e-05	0.00152652		SNOWBALL_009828_st	TUBB	-0.229002	0.00011699	0.00573761		-0.364377	5.83563e-08	3.32664e-06	-41.7
RBC	mmu_miR_1249_star_st	miR_1249_star	AGGAGGGAGGGGAUGGGCCAAGUUC	0.286396	3.14046e-05	0.00152652		SNOWBALL_016591_s_st	UBE2L3	-0.307475	1.68774e-07	5.74866e-05		-0.29891	1.10112e-05	0.00022565	-34.1
RBC	mmu_miR_1249_star_st	miR_1249_star	AGGAGGGAGGGGAUGGGCCAAGUUC	0.286396	3.14046e-05	0.00152652		SNOWBALL_000808_st	ZNF706	-0.347725	2.54425e-09	2.69468e-06		-0.283857	3.11269e-05	0.00051417	-35.7
RBC	bta_miR_2899_st	miR_2899	AGGCGGGCCGGGGUUGGA	0.367552	5.9158e-08	1.47149e-05		SNOWBALL_027653_st	ACO1	-0.255475	1.61635e-05	0.00148887		-0.362428	6.94473e-08	3.83398e-06	-30.1
RBC	bta_miR_2899_st	miR_2899	AGGCGGGCCGGGGUUGGA	0.367552	5.9158e-08	1.47149e-05		SNOWBALL_018265_st	AGAP1	-0.249411	2.59418e-05	0.00206792		-0.326952	1.35307e-06	4.233e-05	-39
RBC	bta_miR_2899_st	miR_2899	AGGCGGGCCGGGGUUGGA	0.367552	5.9158e-08	1.47149e-05		SNOWBALL_038213_st	AKAP13	-0.283732	1.51975e-06	0.00027716		-0.277427	4.76676e-05	0.00071949	-29.2
RBC	bta_miR_2899_st	miR_2899	AGGCGGGCCGGGGUUGGA	0.367552	5.9158e-08	1.47149e-05		SNOWBALL_022093_st	AKAP2	-0.238085	6.08236e-05	0.00371717		-0.36307	6.55851e-08	3.65813e-06	-32.3
RBC	bta_miR_2899_st	miR_2899	AGGCGGGCCGGGGUUGGA	0.367552	5.9158e-08	1.47149e-05		SNOWBALL_023434_st	LOC100515461	-0.279071	2.28631e-06	0.00037347		-0.398081	2.38692e-09	2.41058e-07	-28.3
RBC	bta_miR_2899_st	miR_2899	AGGCGGGCCGGGGUUGGA	0.367552	5.9158e-08	1.47149e-05		SNOWBALL_045761_st		-0.229839	0.00011027	0.0055236		-0.375107	2.19331e-08	1.49366e-06	-28.3
RBC	bta_miR_2899_st	miR_2899	AGGCGGGCCGGGGUUGGA	0.367552	5.9158e-08	1.47149e-05		SNOWBALL_028363_st	SH2B3	-0.243128	4.183e-05	0.00289293		-0.453241	5.5362e-12	1.54858e-09	-31.8
RBC	bta_miR_2899_st	miR_2899	AGGCGGGCCGGGGUUGGA	0.367552	5.9158e-08	1.47149e-05		SNOWBALL_014109_s_st	BAIAP2	-0.220981	0.00020409	0.00839345		-0.364098	5.98339e-08	3.39516e-06	-33.8
RBC	bta_miR_2899_st	miR_2899	AGGCGGGCCGGGGUUGGA	0.367552	5.9158e-08	1.47149e-05		SNOWBALL_022251_s_st	BANP	-0.260749	1.06083e-05	0.00110987		-0.317181	2.87832e-06	7.75213e-05	-33.1
RBC	bta_miR_2899_st	miR_2899	AGGCGGGCCGGGGUUGGA	0.367552	5.9158e-08	1.47149e-05		SNOWBALL_018545_s_st	LOC100523804	-0.359538	6.5987e-10	1.09578e-06		-0.404098	1.29744e-09	1.45907e-07	-28.9
RBC	bta_miR_2899_st	miR_2899	AGGCGGGCCGGGGUUGGA	0.367552	5.9158e-08	1.47149e-05		SNOWBALL_009082_st	CDC42	-0.246669	3.20053e-05	0.00240127		-0.334158	7.62332e-07	2.67079e-05	-27
RBC	bta_miR_2899_st	miR_2899	AGGCGGGCCGGGGUUGGA	0.367552	5.9158e-08	1.47149e-05		SNOWBALL_023330_s_st	CDC42	-0.30495	2.15243e-07	6.83718e-05		-0.390876	4.87456e-09	4.34053e-07	-27
RBC	bta_miR_2899_st	miR_2899	AGGCGGGCCGGGGUUGGA	0.367552	5.9158e-08	1.47149e-05		SNOWBALL_010830_s_st	CIB1	-0.250056	2.4683e-05	0.00199674		-0.402392	1.5442e-09	1.68322e-07	-36.8
RBC	bta_miR_2899_st	miR_2899	AGGCGGGCCGGGGUUGGA	0.367552	5.9158e-08	1.47149e-05		SNOWBALL_020245_st	CITED1	-0.274084	3.51061e-06	0.00050841		-0.327125	1.33479e-06	4.18724e-05	-34.5
RBC	bta_miR_2899_st	miR_2899	AGGCGGGCCGGGGUUGGA	0.367552	5.9158e-08	1.47149e-05		SNOWBALL_039899_st	LOC100156022	-0.218915	0.00023479	0.00922815		-0.294771	1.474e-05	0.00028455	-32.9
RBC	bta_miR_2899_st	miR_2899	AGGCGGGCCGGGGUUGGA	0.367552	5.9158e-08	1.47149e-05		SNOWBALL_024136_st	ARVCF	-0.220106	0.00021659	0.00874647		-0.341361	4.23314e-07	1.66159e-05	-32.8
RBC	bta_miR_2899_st	miR_2899	AGGCGGGCCGGGGUUGGA	0.367552	5.9158e-08	1.47149e-05		SNOWBALL_002477_st	DAPK2	-0.261096	1.03149e-05	0.00108832		-0.404305	1.27023e-09	1.4337e-07	-30
RBC	bta_miR_2899_st	miR_2899	AGGCGGGCCGGGGUUGGA	0.367552	5.9158e-08	1.47149e-05		SNOWBALL_035921_st	DAPK2	-0.338379	7.11809e-09	5.68892e-06		-0.33103	9.79683e-07	3.26583e-05	-30
RBC	bta_miR_2899_st	miR_2899	AGGCGGGCCGGGGUUGGA	0.367552	5.9158e-08	1.47149e-05		SNOWBALL_005965_st	DCAF8	-0.221768	0.00019341	0.00808432		-0.388797	5.97095e-09	5.12864e-07	-28.8
RBC	bta_miR_2899_st	miR_2899	AGGCGGGCCGGGGUUGGA	0.367552	5.9158e-08	1.47149e-05		SNOWBALL_019212_st	DYNLRB1	-0.218169	0.00024689	0.00954562		-0.194455	0.00478255	0.0251564	-32
RBC	bta_miR_2899_st	miR_2899	AGGCGGGCCGGGGUUGGA	0.367552	5.9158e-08	1.47149e-05		SNOWBALL_037116_st	EHD1	-0.280275	2.05885e-06	0.00034457		-0.402155	1.58181e-09	1.71708e-07	-37.6
RBC	bta_miR_2899_st	miR_2899	AGGCGGGCCGGGGUUGGA	0.367552	5.9158e-08	1.47149e-05		SNOWBALL_002180_s_st	ESR1	-0.242725	4.31143e-05	0.0029551		-0.368089	4.17645e-08	2.53164e-06	-32.9
RBC	bta_miR_2899_st	miR_2899	AGGCGGGCCGGGGUUGGA	0.367552	5.9158e-08	1.47149e-05		SNOWBALL_013014_st	GLUL	-0.347693	2.55347e-09	2.69468e-06		-0.541292	0	0	-31.5
RBC	bta_miR_2899_st	miR_2899	AGGCGGGCCGGGGUUGGA	0.367552	5.9158e-08	1.47149e-05		SNOWBALL_004932_s_st	HN1L	-0.222554	0.00018327	0.00782009		-0.44199	2.0887e-11	4.70163e-09	-32.9
RBC	bta_miR_2899_st	miR_2899	AGGCGGGCCGGGGUUGGA	0.367552	5.9158e-08	1.47149e-05		SNOWBALL_010376_st	HSPA2	-0.219352	0.00022796	0.00904662		-0.301888	8.90218e-06	0.00019065	-37.6
RBC	bta_miR_2899_st	miR_2899	AGGCGGGCCGGGGUUGGA	0.367552	5.9158e-08	1.47149e-05		SNOWBALL_014966_st	KIF1C	-0.247234	3.06571e-05	0.00232817		-0.380499	1.32325e-08	9.85849e-07	-31.2
RBC	bta_miR_2899_st	miR_2899	AGGCGGGCCGGGGUUGGA	0.367552	5.9158e-08	1.47149e-05		SNOWBALL_007786_st	LIN7A	-0.261968	9.61191e-06	0.00103796		-0.235268	0.00060562	0.00521569	-29.1
RBC	bta_miR_2899_st	miR_2899	AGGCGGGCCGGGGUUGGA	0.367552	5.9158e-08	1.47149e-05		SNOWBALL_024171_st	LOC100510930	-0.235659	7.262e-05	0.00418562		-0.313309	3.85374e-06	9.78835e-05	-37.3
RBC	bta_miR_2899_st	miR_2899	AGGCGGGCCGGGGUUGGA	0.367552	5.9158e-08	1.47149e-05		SNOWBALL_015527_st	RAB7A	-0.239565	5.454e-05	0.00346197		-0.305847	6.68603e-06	0.00015186	-29.9
RBC	bta_miR_2899_st	miR_2899	AGGCGGGCCGGGGUUGGA	0.367552	5.9158e-08	1.47149e-05		SNOWBALL_046659_st	KRBA1	-0.265018	7.49321e-06	0.00087973		-0.321645	2.04539e-06	5.89827e-05	-37.9
RBC	bta_miR_2899_st	miR_2899	AGGCGGGCCGGGGUUGGA	0.367552	5.9158e-08	1.47149e-05		SNOWBALL_020094_s_st	PRRG1	-0.350573	1.84712e-09	2.23609e-06		-0.445827	1.3354e-11	3.23372e-09	-25.1
RBC	bta_miR_2899_st	miR_2899	AGGCGGGCCGGGGUUGGA	0.367552	5.9158e-08	1.47149e-05		SNOWBALL_004305_st	HSPB1	-0.224526	0.00015998	0.00715104		-0.357744	1.04991e-07	5.3701e-06	-36.2
RBC	bta_miR_2899_st	miR_2899	AGGCGGGCCGGGGUUGGA	0.367552	5.9158e-08	1.47149e-05		SNOWBALL_034573_st	BCL9L	-0.329342	1.86393e-08	1.14875e-05		-0.394348	3.46279e-09	3.27386e-07	-32.8
RBC	bta_miR_2899_st	miR_2899	AGGCGGGCCGGGGUUGGA	0.367552	5.9158e-08	1.47149e-05		SNOWBALL_027759_st	DHCR7	-0.275694	3.05957e-06	0.00046258		-0.399277	2.11649e-09	2.18278e-07	-32.7
RBC	bta_miR_2899_st	miR_2899	AGGCGGGCCGGGGUUGGA	0.367552	5.9158e-08	1.47149e-05		SNOWBALL_008853_st	TNFRSF8	-0.247643	2.9713e-05	0.0022773		-0.238167	0.00051546	0.00460646	-34.3
RBC	bta_miR_2899_st	miR_2899	AGGCGGGCCGGGGUUGGA	0.367552	5.9158e-08	1.47149e-05		SNOWBALL_006790_st	H1F0	-0.243775	3.98443e-05	0.00279179		-0.358136	1.01447e-07	5.22271e-06	-36.4
RBC	bta_miR_2899_st	miR_2899	AGGCGGGCCGGGGUUGGA	0.367552	5.9158e-08	1.47149e-05		SNOWBALL_047600_st	GGA1	-0.272817	3.90967e-06	0.00054686		-0.392014	4.3597e-09	3.95907e-07	-36.4
RBC	bta_miR_2899_st	miR_2899	AGGCGGGCCGGGGUUGGA	0.367552	5.9158e-08	1.47149e-05		SNOWBALL_006872_s_st	LOC396904	-0.326514	2.50329e-08	1.40861e-05		-0.433403	5.5718e-11	1.06602e-08	-32.5
RBC	bta_miR_2899_st	miR_2899	AGGCGGGCCGGGGUUGGA	0.367552	5.9158e-08	1.47149e-05		SNOWBALL_009190_st	MAN1C1	-0.258187	1.30314e-05	0.0012879		-0.3023	8.64279e-06	0.00018623	-33.3
RBC	bta_miR_2899_st	miR_2899	AGGCGGGCCGGGGUUGGA	0.367552	5.9158e-08	1.47149e-05		SNOWBALL_042326_st	MORF4L2	-0.243829	3.96841e-05	0.00278644		-0.318718	2.56049e-06	7.06e-05	-26.3
RBC	bta_miR_2899_st	miR_2899	AGGCGGGCCGGGGUUGGA	0.367552	5.9158e-08	1.47149e-05		SNOWBALL_026999_s_st	MRPS15	-0.292758	6.74598e-07	0.00015184		-0.382329	1.11242e-08	8.55216e-07	-32.1
RBC	bta_miR_2899_st	miR_2899	AGGCGGGCCGGGGUUGGA	0.367552	5.9158e-08	1.47149e-05		SNOWBALL_034101_st	MYO1C	-0.255975	1.55373e-05	0.00144916		-0.321874	2.00957e-06	5.81578e-05	-29.3
RBC	bta_miR_2899_st	miR_2899	AGGCGGGCCGGGGUUGGA	0.367552	5.9158e-08	1.47149e-05		SNOWBALL_018591_s_st	LOC100515177	-0.220085	0.00021691	0.00875413		-0.453319	5.4847e-12	1.53653e-09	-32.5
RBC	bta_miR_2899_st	miR_2899	AGGCGGGCCGGGGUUGGA	0.367552	5.9158e-08	1.47149e-05		SNOWBALL_026393_s_st	NDUFB4	-0.22975	0.00011097	0.00555029		-0.347361	2.56383e-07	1.10731e-05	-28.9
RBC	bta_miR_2899_st	miR_2899	AGGCGGGCCGGGGUUGGA	0.367552	5.9158e-08	1.47149e-05		SNOWBALL_003903_st	NEK6	-0.259371	1.18523e-05	0.00120215		-0.484511	1.0592e-13	5.6288e-11	-34.5
RBC	bta_miR_2899_st	miR_2899	AGGCGGGCCGGGGUUGGA	0.367552	5.9158e-08	1.47149e-05		SNOWBALL_006201_st	OLFML3	-0.231076	0.00010099	0.00521264		-0.493668	3.0642e-14	2.0041e-11	-36.8
RBC	bta_miR_2899_st	miR_2899	AGGCGGGCCGGGGUUGGA	0.367552	5.9158e-08	1.47149e-05		SNOWBALL_003972_st	PALM2	-0.364245	3.7943e-10	7.76814e-07		-0.5748	0	0	-25.5
RBC	bta_miR_2899_st	miR_2899	AGGCGGGCCGGGGUUGGA	0.367552	5.9158e-08	1.47149e-05		SNOWBALL_042805_st	LOC100457996	-0.229956	0.00010936	0.00549657		-0.309755	5.01948e-06	0.00012087	-33.8
RBC	bta_miR_2899_st	miR_2899	AGGCGGGCCGGGGUUGGA	0.367552	5.9158e-08	1.47149e-05		SNOWBALL_016201_st	PCYT1A	-0.287766	1.06084e-06	0.00021083		-0.394656	3.35869e-09	3.19304e-07	-29.3
RBC	bta_miR_2899_st	miR_2899	AGGCGGGCCGGGGUUGGA	0.367552	5.9158e-08	1.47149e-05		SNOWBALL_017315_s_st	LOC100154776	-0.346692	2.85557e-09	2.93317e-06		-0.388074	6.40551e-09	5.4335e-07	-31.1
RBC	bta_miR_2899_st	miR_2899	AGGCGGGCCGGGGUUGGA	0.367552	5.9158e-08	1.47149e-05		SNOWBALL_021819_st	POR	-0.290016	8.65915e-07	0.00018227		-0.364987	5.52508e-08	3.18159e-06	-32.1
RBC	bta_miR_2899_st	miR_2899	AGGCGGGCCGGGGUUGGA	0.367552	5.9158e-08	1.47149e-05		SNOWBALL_037327_st	PPME1	-0.241698	4.65515e-05	0.00310941		-0.269315	8.04041e-05	0.00108504	-33.1
RBC	bta_miR_2899_st	miR_2899	AGGCGGGCCGGGGUUGGA	0.367552	5.9158e-08	1.47149e-05		SNOWBALL_001103_st	SBAB-1051H9.6_2	-0.285137	1.34177e-06	0.00025161		-0.311724	4.33748e-06	0.00010757	-32.6
RBC	bta_miR_2899_st	miR_2899	AGGCGGGCCGGGGUUGGA	0.367552	5.9158e-08	1.47149e-05		SNOWBALL_009150_st	PRDX1	-0.399753	4.3261e-12	2.8111e-08		-0.508508	3.7748e-15	3.4929e-12	-38.8
RBC	bta_miR_2899_st	miR_2899	AGGCGGGCCGGGGUUGGA	0.367552	5.9158e-08	1.47149e-05		SNOWBALL_013627_st	C13H10orf47	-0.222932	0.00017858	0.0076782		-0.26131	0.00013255	0.00160455	-34.8
RBC	bta_miR_2899_st	miR_2899	AGGCGGGCCGGGGUUGGA	0.367552	5.9158e-08	1.47149e-05		SNOWBALL_021925_s_st	RAB3D	-0.224204	0.00016359	0.00725818		-0.470297	6.728e-13	2.649e-10	-31.4
RBC	bta_miR_2899_st	miR_2899	AGGCGGGCCGGGGUUGGA	0.367552	5.9158e-08	1.47149e-05		SNOWBALL_016216_st	RPL19	-0.32725	2.31918e-08	1.328e-05		-0.380134	1.36973e-08	1.01446e-06	-38
RBC	bta_miR_2899_st	miR_2899	AGGCGGGCCGGGGUUGGA	0.367552	5.9158e-08	1.47149e-05		SNOWBALL_021173_s_st	LOC100154945	-0.275932	2.99776e-06	0.00045625		-0.516903	1.1102e-15	1.2538e-12	-35.7
RBC	bta_miR_2899_st	miR_2899	AGGCGGGCCGGGGUUGGA	0.367552	5.9158e-08	1.47149e-05		SNOWBALL_016699_st	SEC14L2	-0.245919	3.38834e-05	0.00249458		-0.505939	5.5511e-15	4.8165e-12	-30.4
RBC	bta_miR_2899_st	miR_2899	AGGCGGGCCGGGGUUGGA	0.367552	5.9158e-08	1.47149e-05		SNOWBALL_024258_s_st	SEC14L2	-0.218139	0.00024739	0.00955581		-0.444843	1.4984e-11	3.56262e-09	-30.4
RBC	bta_miR_2899_st	miR_2899	AGGCGGGCCGGGGUUGGA	0.367552	5.9158e-08	1.47149e-05		SNOWBALL_003722_st	SEC61B	-0.281373	1.87039e-06	0.00032157		-0.380674	1.30152e-08	9.72545e-07	-30.1
RBC	bta_miR_2899_st	miR_2899	AGGCGGGCCGGGGUUGGA	0.367552	5.9158e-08	1.47149e-05		SNOWBALL_003662_st	SH3GLB2	-0.295177	5.40014e-07	0.00013091		-0.32515	1.55825e-06	4.74079e-05	-34.3
RBC	bta_miR_2899_st	miR_2899	AGGCGGGCCGGGGUUGGA	0.367552	5.9158e-08	1.47149e-05		SNOWBALL_037247_st	GET4	-0.243494	4.06964e-05	0.00283885		-0.268335	8.55488e-05	0.00113907	-34.3
RBC	bta_miR_2899_st	miR_2899	AGGCGGGCCGGGGUUGGA	0.367552	5.9158e-08	1.47149e-05		SNOWBALL_011567_st	SHROOM3	-0.25957	1.16642e-05	0.00118872		-0.544647	0	0	-31
RBC	bta_miR_2899_st	miR_2899	AGGCGGGCCGGGGUUGGA	0.367552	5.9158e-08	1.47149e-05		SNOWBALL_020637_st	SIAE	-0.288676	9.7737e-07	0.00019887		-0.350812	1.91221e-07	8.73522e-06	-31.3
RBC	bta_miR_2899_st	miR_2899	AGGCGGGCCGGGGUUGGA	0.367552	5.9158e-08	1.47149e-05		SNOWBALL_016762_s_st	SMARCB1	-0.269115	5.33752e-06	0.00068946		-0.35833	9.97308e-08	5.15035e-06	-34.2
RBC	bta_miR_2899_st	miR_2899	AGGCGGGCCGGGGUUGGA	0.367552	5.9158e-08	1.47149e-05		SNOWBALL_020913_s_st	SREBF1	-0.21948	0.00022599	0.00899346		-0.425819	1.2957e-10	2.15745e-08	-38.2
RBC	bta_miR_2899_st	miR_2899	AGGCGGGCCGGGGUUGGA	0.367552	5.9158e-08	1.47149e-05		SNOWBALL_022566_s_st	SREBF1	-0.288604	9.83791e-07	0.00019977		-0.43729	3.5858e-11	7.38417e-09	-38.2
RBC	bta_miR_2899_st	miR_2899	AGGCGGGCCGGGGUUGGA	0.367552	5.9158e-08	1.47149e-05		SNOWBALL_022672_s_st	SREBF1	-0.27742	2.63749e-06	0.00041602		-0.441643	2.1743e-11	4.86112e-09	-38.2
RBC	bta_miR_2899_st	miR_2899	AGGCGGGCCGGGGUUGGA	0.367552	5.9158e-08	1.47149e-05		SNOWBALL_035534_st	SREBF1	-0.287077	1.1284e-06	0.00022132		-0.440863	2.3795e-11	5.24258e-09	-38.2
RBC	bta_miR_2899_st	miR_2899	AGGCGGGCCGGGGUUGGA	0.367552	5.9158e-08	1.47149e-05		SNOWBALL_011436_st	STBD1	-0.226955	0.0001351	0.00634726		-0.366602	4.77781e-08	2.82712e-06	-34
RBC	bta_miR_2899_st	miR_2899	AGGCGGGCCGGGGUUGGA	0.367552	5.9158e-08	1.47149e-05		SNOWBALL_028904_st	LOC100522745	-0.232823	8.913e-05	0.00479164		-0.404599	1.23263e-09	1.39864e-07	-34
RBC	bta_miR_2899_st	miR_2899	AGGCGGGCCGGGGUUGGA	0.367552	5.9158e-08	1.47149e-05		SNOWBALL_009344_st	LOC100523067	-0.304227	2.30682e-07	7.19755e-05		-0.409471	7.4506e-10	9.22116e-08	-30.4
RBC	bta_miR_2899_st	miR_2899	AGGCGGGCCGGGGUUGGA	0.367552	5.9158e-08	1.47149e-05		SNOWBALL_015547_st	C1orf144	-0.278754	2.35015e-06	0.00038151		-0.415833	3.8144e-10	5.29378e-08	-30.4
RBC	bta_miR_2899_st	miR_2899	AGGCGGGCCGGGGUUGGA	0.367552	5.9158e-08	1.47149e-05		SNOWBALL_026096_s_st	TKT	-0.309841	1.34109e-07	4.9065e-05		-0.477717	2.5913e-13	1.19e-10	-33.7
RBC	bta_miR_2899_st	miR_2899	AGGCGGGCCGGGGUUGGA	0.367552	5.9158e-08	1.47149e-05		SNOWBALL_039981_st	TMEM184A	-0.267276	6.21955e-06	0.00076694		-0.376513	1.92422e-08	1.34176e-06	-32.4
RBC	bta_miR_2899_st	miR_2899	AGGCGGGCCGGGGUUGGA	0.367552	5.9158e-08	1.47149e-05		SNOWBALL_037576_st	TNNT2	-0.2664	6.68737e-06	0.00080666		-0.306552	6.35095e-06	0.00014577	-34
RBC	bta_miR_2899_st	miR_2899	AGGCGGGCCGGGGUUGGA	0.367552	5.9158e-08	1.47149e-05		SNOWBALL_008140_st	TOX3	-0.259445	1.17824e-05	0.00119832		-0.309441	5.13741e-06	0.00012313	-30.8
RBC	bta_miR_2899_st	miR_2899	AGGCGGGCCGGGGUUGGA	0.367552	5.9158e-08	1.47149e-05		SNOWBALL_012262_st	TSKU	-0.265737	7.06284e-06	0.0008421		-0.560897	0	0	-34.5
RBC	bta_miR_2899_st	miR_2899	AGGCGGGCCGGGGUUGGA	0.367552	5.9158e-08	1.47149e-05		SNOWBALL_037259_st	LOC100522628	-0.280736	1.97774e-06	0.00033456		-0.567369	0	0	-34.5
RBC	bta_miR_2899_st	miR_2899	AGGCGGGCCGGGGUUGGA	0.367552	5.9158e-08	1.47149e-05		SNOWBALL_009828_st	TUBB	-0.229002	0.00011699	0.00573761		-0.578854	0	0	-35.4
RBC	bta_miR_2899_st	miR_2899	AGGCGGGCCGGGGUUGGA	0.367552	5.9158e-08	1.47149e-05		SNOWBALL_003355_s_st	VCP	-0.236971	6.59982e-05	0.00393548		-0.386587	7.39624e-09	6.11384e-07	-29.9
RBC	bta_miR_2899_st	miR_2899	AGGCGGGCCGGGGUUGGA	0.367552	5.9158e-08	1.47149e-05		SNOWBALL_004002_st	VCP	-0.243934	3.937e-05	0.00277225		-0.336077	6.52715e-07	2.35743e-05	-29.9
RBC	bta_miR_2899_st	miR_2899	AGGCGGGCCGGGGUUGGA	0.367552	5.9158e-08	1.47149e-05		SNOWBALL_007418_st	VDAC1	-0.346386	2.95453e-09	3.0005e-06		-0.369564	3.65228e-08	2.26819e-06	-35.1
RBC	bta_miR_2899_st	miR_2899	AGGCGGGCCGGGGUUGGA	0.367552	5.9158e-08	1.47149e-05		SNOWBALL_019775_st	WASL	-0.23208	9.40045e-05	0.00496707		-0.397695	2.4809e-09	2.48888e-07	-36.4
RBC	bta_miR_2899_st	miR_2899	AGGCGGGCCGGGGUUGGA	0.367552	5.9158e-08	1.47149e-05		SNOWBALL_007409_s_st	XRCC6BP1	-0.303646	2.43823e-07	7.51348e-05		-0.581394	0	0	-35.4
RBC	bta_miR_2899_st	miR_2899	AGGCGGGCCGGGGUUGGA	0.367552	5.9158e-08	1.47149e-05		SNOWBALL_024225_st	YWHAH	-0.218019	0.00024939	0.00960381		-0.278236	4.52049e-05	0.00068995	-32.8
RBC	bta_miR_2899_st	miR_2899	AGGCGGGCCGGGGUUGGA	0.367552	5.9158e-08	1.47149e-05		SNOWBALL_002654_st	ZBTB7C	-0.258729	1.24788e-05	0.00124959		-0.359786	8.77455e-08	4.64146e-06	-30.1
RBC	osa_miR1846a_5p_st;osa_miR1846b_5p_st;osa_miR1846c_5p_st	miR1846a_5p	AGUGAGGAGGCCGGGGCCGCU	0.34313	4.73912e-07	6.42488e-05		SNOWBALL_000922_st	PTGES3	-0.232222	9.3056e-05	0.00493089		-0.349434	2.15063e-07	9.60666e-06	-36.3
RBC	bta_miR_421_st;hsa_miR_421_st;mml_miR_421_st;mmu_miR_421_st;ppy_miR_421_st;ptr_miR_421_st	miR_421	AUCAACAGACAUUAAUUGGGCGC	-0.209354	0.00258997	0.031698		SNOWBALL_024515_s_st	HNRNPF	0.227352	0.00013139	0.00623692		-0.365725	5.17094e-08	3.01445e-06	-26.1
RBC	bta_miR_421_st;hsa_miR_421_st;mml_miR_421_st;mmu_miR_421_st;ppy_miR_421_st;ptr_miR_421_st	miR_421	AUCAACAGACAUUAAUUGGGCGC	-0.209354	0.00258997	0.031698		SNOWBALL_011874_st	NDST3	0.304331	2.28386e-07	7.14083e-05		-0.256365	0.0001791	0.00202891	-27.1
RBC	bta_miR_421_st;hsa_miR_421_st;mml_miR_421_st;mmu_miR_421_st;ppy_miR_421_st;ptr_miR_421_st	miR_421	AUCAACAGACAUUAAUUGGGCGC	-0.209354	0.00258997	0.031698		SNOWBALL_011808_st	THAP9	0.234082	8.14041e-05	0.00451952		-0.326301	1.42406e-06	4.411e-05	-28
RBC	bta_miR_2392_st	miR_2392	AUGGAUGGGGGUGAGGGGUGCA	0.301847	1.09056e-05	0.00069095		SNOWBALL_001706_st	MAOA	-0.255881	1.56532e-05	0.00145533		-0.264776	0.00010696	0.00135698	-29.9
RBC	eca_miR_1892_st	miR_1892	AUUUGGGGUGGGGGAUGGGGA	0.331141	1.23614e-06	0.00012988		SNOWBALL_019246_s_st	ACSS2	-0.246238	3.30718e-05	0.00245662		-0.327531	1.29275e-06	4.08061e-05	-30.5
RBC	eca_miR_1892_st	miR_1892	AUUUGGGGUGGGGGAUGGGGA	0.331141	1.23614e-06	0.00012988		SNOWBALL_023116_st	LOC100155048	-0.230636	0.0001042	0.00532524		-0.326438	1.40884e-06	4.37262e-05	-30.5
RBC	eca_miR_1892_st	miR_1892	AUUUGGGGUGGGGGAUGGGGA	0.331141	1.23614e-06	0.00012988		SNOWBALL_021669_st	ACTG1	-0.281037	1.92623e-06	0.00032789		-0.340845	4.41759e-07	1.72e-05	-35.8
RBC	eca_miR_1892_st	miR_1892	AUUUGGGGUGGGGGAUGGGGA	0.331141	1.23614e-06	0.00012988		SNOWBALL_022093_st	AKAP2	-0.238085	6.08236e-05	0.00371717		-0.393274	3.85065e-09	3.57361e-07	-28.9
RBC	eca_miR_1892_st	miR_1892	AUUUGGGGUGGGGGAUGGGGA	0.331141	1.23614e-06	0.00012988		SNOWBALL_023434_st	LOC100515461	-0.279071	2.28631e-06	0.00037347		-0.398998	2.17691e-09	2.23459e-07	-37.7
RBC	eca_miR_1892_st	miR_1892	AUUUGGGGUGGGGGAUGGGGA	0.331141	1.23614e-06	0.00012988		SNOWBALL_045761_st		-0.229839	0.00011027	0.0055236		-0.371928	2.94185e-08	1.9e-06	-37.7
RBC	eca_miR_1892_st	miR_1892	AUUUGGGGUGGGGGAUGGGGA	0.331141	1.23614e-06	0.00012988		SNOWBALL_001803_st	ATG4A	-0.233041	8.77418e-05	0.00473835		-0.277708	4.68e-05	0.00070911	-36.6
RBC	eca_miR_1892_st	miR_1892	AUUUGGGGUGGGGGAUGGGGA	0.331141	1.23614e-06	0.00012988		SNOWBALL_028363_st	SH2B3	-0.243128	4.183e-05	0.00289293		-0.406722	9.9078e-10	1.16798e-07	-33.7
RBC	eca_miR_1892_st	miR_1892	AUUUGGGGUGGGGGAUGGGGA	0.331141	1.23614e-06	0.00012988		SNOWBALL_020054_st	BMX	-0.22118	0.00020133	0.00831904		-0.320017	2.31826e-06	6.52052e-05	-28.8
RBC	eca_miR_1892_st	miR_1892	AUUUGGGGUGGGGGAUGGGGA	0.331141	1.23614e-06	0.00012988		SNOWBALL_047821_st	LOC100519184	-0.295619	5.18412e-07	0.00012729		-0.348203	2.38762e-07	1.04525e-05	-31
RBC	eca_miR_1892_st	miR_1892	AUUUGGGGUGGGGGAUGGGGA	0.331141	1.23614e-06	0.00012988		SNOWBALL_035492_st	DAG1	-0.221117	0.00020221	0.00834243		-0.318395	2.62443e-06	7.19981e-05	-37.3
RBC	eca_miR_1892_st	miR_1892	AUUUGGGGUGGGGGAUGGGGA	0.331141	1.23614e-06	0.00012988		SNOWBALL_002297_st	DHFR	-0.316653	6.83954e-08	3.022e-05		-0.336014	6.56034e-07	2.367e-05	-35.7
RBC	eca_miR_1892_st	miR_1892	AUUUGGGGUGGGGGAUGGGGA	0.331141	1.23614e-06	0.00012988		SNOWBALL_017111_s_st	GPAM	-0.261362	1.00956e-05	0.00107536		-0.405974	1.07022e-09	1.24441e-07	-30
RBC	eca_miR_1892_st	miR_1892	AUUUGGGGUGGGGGAUGGGGA	0.331141	1.23614e-06	0.00012988		SNOWBALL_024812_s_st	GPAT	-0.223771	0.00016855	0.00740563		-0.367368	4.45836e-08	2.67084e-06	-30
RBC	eca_miR_1892_st	miR_1892	AUUUGGGGUGGGGGAUGGGGA	0.331141	1.23614e-06	0.00012988		SNOWBALL_037711_st	GPAM	-0.285228	1.33094e-06	0.00025024		-0.33813	5.52148e-07	2.05917e-05	-30
RBC	eca_miR_1892_st	miR_1892	AUUUGGGGUGGGGGAUGGGGA	0.331141	1.23614e-06	0.00012988		SNOWBALL_007288_st	HEBP1	-0.290765	8.09065e-07	0.00017411		-0.270985	7.22955e-05	0.00099828	-27.9
RBC	eca_miR_1892_st	miR_1892	AUUUGGGGUGGGGGAUGGGGA	0.331141	1.23614e-06	0.00012988		SNOWBALL_011809_st	FAM13A	-0.25639	1.50344e-05	0.00141674		-0.418457	2.882e-10	4.19594e-08	-33.2
RBC	eca_miR_1892_st	miR_1892	AUUUGGGGUGGGGGAUGGGGA	0.331141	1.23614e-06	0.00012988		SNOWBALL_039485_st	LOC100519341	-0.224805	0.00015692	0.00704819		-0.351473	1.80714e-07	8.3463e-06	-30.4
RBC	eca_miR_1892_st	miR_1892	AUUUGGGGUGGGGGAUGGGGA	0.331141	1.23614e-06	0.00012988		SNOWBALL_020094_s_st	PRRG1	-0.350573	1.84712e-09	2.23609e-06		-0.403274	1.41146e-09	1.56332e-07	-38
RBC	eca_miR_1892_st	miR_1892	AUUUGGGGUGGGGGAUGGGGA	0.331141	1.23614e-06	0.00012988		SNOWBALL_004305_st	HSPB1	-0.224526	0.00015998	0.00715104		-0.325363	1.53255e-06	4.67732e-05	-37.2
RBC	eca_miR_1892_st	miR_1892	AUUUGGGGUGGGGGAUGGGGA	0.331141	1.23614e-06	0.00012988		SNOWBALL_018443_st	B3GNT7	-0.285702	1.27589e-06	0.00024259		-0.284221	3.0376e-05	0.00050437	-36.9
RBC	eca_miR_1892_st	miR_1892	AUUUGGGGUGGGGGAUGGGGA	0.331141	1.23614e-06	0.00012988		SNOWBALL_006790_st	H1F0	-0.243775	3.98443e-05	0.00279179		-0.3816	1.19219e-08	9.05222e-07	-34.3
RBC	eca_miR_1892_st	miR_1892	AUUUGGGGUGGGGGAUGGGGA	0.331141	1.23614e-06	0.00012988		SNOWBALL_015877_st	MYLK	-0.236016	7.07568e-05	0.00411537		-0.318155	2.6728e-06	7.30571e-05	-32.2
RBC	eca_miR_1892_st	miR_1892	AUUUGGGGUGGGGGAUGGGGA	0.331141	1.23614e-06	0.00012988		SNOWBALL_001613_s_st	MID1	-0.299587	3.58067e-07	9.78329e-05		-0.326896	1.35903e-06	4.24761e-05	-37.6
RBC	eca_miR_1892_st	miR_1892	AUUUGGGGUGGGGGAUGGGGA	0.331141	1.23614e-06	0.00012988		SNOWBALL_006899_st	MMP19	-0.222025	0.00019004	0.0079997		-0.404583	1.23456e-09	1.4004e-07	-37.1
RBC	eca_miR_1892_st	miR_1892	AUUUGGGGUGGGGGAUGGGGA	0.331141	1.23614e-06	0.00012988		SNOWBALL_026999_s_st	MRPS15	-0.292758	6.74598e-07	0.00015184		-0.375319	2.15062e-08	1.4698e-06	-31.2
RBC	eca_miR_1892_st	miR_1892	AUUUGGGGUGGGGGAUGGGGA	0.331141	1.23614e-06	0.00012988		SNOWBALL_034101_st	MYO1C	-0.255975	1.55373e-05	0.00144916		-0.305179	7.01889e-06	0.00015785	-34.8
RBC	eca_miR_1892_st	miR_1892	AUUUGGGGUGGGGGAUGGGGA	0.331141	1.23614e-06	0.00012988		SNOWBALL_003903_st	NEK6	-0.259371	1.18523e-05	0.00120215		-0.46718	9.9742e-13	3.6818e-10	-33.4
RBC	eca_miR_1892_st	miR_1892	AUUUGGGGUGGGGGAUGGGGA	0.331141	1.23614e-06	0.00012988		SNOWBALL_008323_st	NUCB1	-0.227729	0.00012796	0.0061209		-0.314724	3.46556e-06	8.996e-05	-38.2
RBC	eca_miR_1892_st	miR_1892	AUUUGGGGUGGGGGAUGGGGA	0.331141	1.23614e-06	0.00012988		SNOWBALL_006201_st	OLFML3	-0.231076	0.00010099	0.00521264		-0.469485	7.4563e-13	2.8844e-10	-30.7
RBC	eca_miR_1892_st	miR_1892	AUUUGGGGUGGGGGAUGGGGA	0.331141	1.23614e-06	0.00012988		SNOWBALL_003972_st	PALM2	-0.364245	3.7943e-10	7.76814e-07		-0.490273	4.885e-14	2.9509e-11	-43.2
RBC	eca_miR_1892_st	miR_1892	AUUUGGGGUGGGGGAUGGGGA	0.331141	1.23614e-06	0.00012988		SNOWBALL_047221_st	PARVA	-0.301427	3.01045e-07	8.63578e-05		-0.37095	3.21793e-08	2.04457e-06	-37.6
RBC	eca_miR_1892_st	miR_1892	AUUUGGGGUGGGGGAUGGGGA	0.331141	1.23614e-06	0.00012988		SNOWBALL_007798_st	PHIP	-0.221437	0.00019783	0.00820722		-0.274361	5.81929e-05	0.00084169	-26.8
RBC	eca_miR_1892_st	miR_1892	AUUUGGGGUGGGGGAUGGGGA	0.331141	1.23614e-06	0.00012988		SNOWBALL_001659_s_st	PHKA2	-0.373242	1.2847e-10	3.3575e-07		-0.426007	1.2691e-10	2.12033e-08	-33.8
RBC	eca_miR_1892_st	miR_1892	AUUUGGGGUGGGGGAUGGGGA	0.331141	1.23614e-06	0.00012988		SNOWBALL_021819_st	POR	-0.290016	8.65915e-07	0.00018227		-0.387829	6.55892e-09	5.54061e-07	-33.6
RBC	eca_miR_1892_st	miR_1892	AUUUGGGGUGGGGGAUGGGGA	0.331141	1.23614e-06	0.00012988		SNOWBALL_016402_s_st	TGME49_028700	-0.300829	3.18561e-07	9e-05		-0.282613	3.383e-05	0.00054903	-34.5
RBC	eca_miR_1892_st	miR_1892	AUUUGGGGUGGGGGAUGGGGA	0.331141	1.23614e-06	0.00012988		SNOWBALL_016699_st	SEC14L2	-0.245919	3.38834e-05	0.00249458		-0.380595	1.31131e-08	9.785e-07	-31.8
RBC	eca_miR_1892_st	miR_1892	AUUUGGGGUGGGGGAUGGGGA	0.331141	1.23614e-06	0.00012988		SNOWBALL_015635_st	SETD5	-0.250792	2.33165e-05	0.00191892		-0.263997	0.00011227	0.00140947	-33.2
RBC	eca_miR_1892_st	miR_1892	AUUUGGGGUGGGGGAUGGGGA	0.331141	1.23614e-06	0.00012988		SNOWBALL_011567_st	SHROOM3	-0.25957	1.16642e-05	0.00118872		-0.508497	3.9968e-15	3.6443e-12	-36.5
RBC	eca_miR_1892_st	miR_1892	AUUUGGGGUGGGGGAUGGGGA	0.331141	1.23614e-06	0.00012988		SNOWBALL_009344_st	LOC100523067	-0.304227	2.30682e-07	7.19755e-05		-0.399726	2.02285e-09	2.10277e-07	-33
RBC	eca_miR_1892_st	miR_1892	AUUUGGGGUGGGGGAUGGGGA	0.331141	1.23614e-06	0.00012988		SNOWBALL_008140_st	TOX3	-0.259445	1.17824e-05	0.00119832		-0.311221	4.5028e-06	0.00011083	-34.7
RBC	eca_miR_1892_st	miR_1892	AUUUGGGGUGGGGGAUGGGGA	0.331141	1.23614e-06	0.00012988		SNOWBALL_012262_st	TSKU	-0.265737	7.06284e-06	0.0008421		-0.482901	1.3123e-13	6.7261e-11	-38.5
RBC	eca_miR_1892_st	miR_1892	AUUUGGGGUGGGGGAUGGGGA	0.331141	1.23614e-06	0.00012988		SNOWBALL_037259_st	LOC100522628	-0.280736	1.97774e-06	0.00033456		-0.497682	1.7764e-14	1.2708e-11	-38.5
RBC	eca_miR_1892_st	miR_1892	AUUUGGGGUGGGGGAUGGGGA	0.331141	1.23614e-06	0.00012988		SNOWBALL_009828_st	TUBB	-0.229002	0.00011699	0.00573761		-0.495755	2.3093e-14	1.5831e-11	-30.7
RBC	eca_miR_1892_st	miR_1892	AUUUGGGGUGGGGGAUGGGGA	0.331141	1.23614e-06	0.00012988		SNOWBALL_016591_s_st	UBE2L3	-0.307475	1.68774e-07	5.74866e-05		-0.399917	1.98435e-09	2.06994e-07	-31.8
RBC	eca_miR_1892_st	miR_1892	AUUUGGGGUGGGGGAUGGGGA	0.331141	1.23614e-06	0.00012988		SNOWBALL_023020_s_st	UBE2L3	-0.307565	1.67315e-07	5.72873e-05		-0.388015	6.44208e-09	5.45936e-07	-31.8
RBC	eca_miR_1892_st	miR_1892	AUUUGGGGUGGGGGAUGGGGA	0.331141	1.23614e-06	0.00012988		SNOWBALL_007418_st	VDAC1	-0.346386	2.95453e-09	3.0005e-06		-0.310492	4.75299e-06	0.00011574	-28.8
RBC	mmu_miR_106a_st	miR_106a	CAAAGUGCUAACAGUGCAGGUAG	-0.202413	0.00360763	0.039495		SNOWBALL_042439_st	APBB2	0.324403	3.11375e-08	1.659e-05		-0.392112	4.31791e-09	3.92819e-07	-26.1
RBC	mmu_miR_106a_st	miR_106a	CAAAGUGCUAACAGUGCAGGUAG	-0.202413	0.00360763	0.039495		SNOWBALL_037785_st	DIXDC1	0.218247	0.0002456	0.00951677		-0.365515	5.26908e-08	3.061e-06	-26.7
RBC	mmu_miR_106a_st	miR_106a	CAAAGUGCUAACAGUGCAGGUAG	-0.202413	0.00360763	0.039495		SNOWBALL_040037_st	IKZF5	0.299808	3.50724e-07	9.64436e-05		-0.350334	1.99194e-07	9.02763e-06	-30.2
RBC	mmu_miR_106a_st	miR_106a	CAAAGUGCUAACAGUGCAGGUAG	-0.202413	0.00360763	0.039495		SNOWBALL_005234_st	ITSN2	0.371589	1.5715e-10	3.88201e-07		-0.467922	9.0861e-13	3.4021e-10	-28.3
RBC	mmu_miR_106a_st	miR_106a	CAAAGUGCUAACAGUGCAGGUAG	-0.202413	0.00360763	0.039495		SNOWBALL_013099_st	KLHL20	0.237363	6.41327e-05	0.00386254		-0.462824	1.7186e-12	5.8061e-10	-26.3
RBC	mmu_miR_106a_st	miR_106a	CAAAGUGCUAACAGUGCAGGUAG	-0.202413	0.00360763	0.039495		SNOWBALL_006005_st	DUSP12	0.264805	7.62553e-06	0.00088932		-0.355581	1.26789e-07	6.26112e-06	-25.8
RBC	mmu_miR_106a_st	miR_106a	CAAAGUGCUAACAGUGCAGGUAG	-0.202413	0.00360763	0.039495		SNOWBALL_029643_st	LSM11	0.268381	5.67454e-06	0.00071963		-0.40599	1.0685e-09	1.24281e-07	-26.4
RBC	mmu_miR_106a_st	miR_106a	CAAAGUGCUAACAGUGCAGGUAG	-0.202413	0.00360763	0.039495		SNOWBALL_017017_s_st	PDZD8	0.226248	0.00014194	0.00656749		-0.441639	2.1754e-11	4.86291e-09	-25.4
RBC	mmu_miR_106a_st	miR_106a	CAAAGUGCUAACAGUGCAGGUAG	-0.202413	0.00360763	0.039495		SNOWBALL_025016_st	PLEKHA1	0.242093	4.52e-05	0.00304918		-0.420354	2.3498e-10	3.54042e-08	-25.4
RBC	mmu_miR_106a_st	miR_106a	CAAAGUGCUAACAGUGCAGGUAG	-0.202413	0.00360763	0.039495		SNOWBALL_030559_st	PTPN4	0.251232	2.25351e-05	0.00187109		-0.404125	1.29387e-09	1.45573e-07	-29
RBC	mmu_miR_106a_st	miR_106a	CAAAGUGCUAACAGUGCAGGUAG	-0.202413	0.00360763	0.039495		SNOWBALL_017055_s_st	RNLS	0.31823	5.83774e-08	2.69282e-05		-0.330493	1.02256e-06	3.38036e-05	-25.3
RBC	mmu_miR_106a_st	miR_106a	CAAAGUGCUAACAGUGCAGGUAG	-0.202413	0.00360763	0.039495		SNOWBALL_010832_st	SEC23A	0.268166	5.77701e-06	0.00073015		-0.461821	1.9456e-12	6.4409e-10	-25.2
RBC	mmu_miR_106a_st	miR_106a	CAAAGUGCUAACAGUGCAGGUAG	-0.202413	0.00360763	0.039495		SNOWBALL_047647_st	SEC23A	0.232267	9.27558e-05	0.0049176		-0.319665	2.3816e-06	6.66242e-05	-25.2
RBC	mmu_miR_106a_st	miR_106a	CAAAGUGCUAACAGUGCAGGUAG	-0.202413	0.00360763	0.039495		SNOWBALL_040019_st	SLC46A3	0.225232	0.00015234	0.00690606		-0.34899	2.23336e-07	9.90303e-06	-29.1
RBC	mmu_miR_106a_st	miR_106a	CAAAGUGCUAACAGUGCAGGUAG	-0.202413	0.00360763	0.039495		SNOWBALL_011808_st	THAP9	0.234082	8.14041e-05	0.00451952		-0.392452	4.17587e-09	3.821e-07	-28
RBC	osa_miR1846e_st	miR1846e	CAACGAGGAGGCCGGGACCA	0.259594	0.00017077	0.00517289		SNOWBALL_003031_st	RPL10L	-0.253307	1.91688e-05	0.00167823		-0.326056	1.45163e-06	4.47829e-05	-29.2
RBC	cfa_miR_28_st;eca_miR_28_3p_st;hsa_miR_28_3p_st;rno_miR_28_star_st;ssc_miR_28_3p_st	miR_28	CACUAGAUUGUGAGCUCCUGGA	-0.275664	6.3192e-05	0.00255205		SNOWBALL_042439_st	APBB2	0.324403	3.11375e-08	1.659e-05		-0.32281	1.86934e-06	5.488e-05	-25
RBC	cfa_miR_28_st;eca_miR_28_3p_st;hsa_miR_28_3p_st;rno_miR_28_star_st;ssc_miR_28_3p_st	miR_28	CACUAGAUUGUGAGCUCCUGGA	-0.275664	6.3192e-05	0.00255205		SNOWBALL_030137_st	C5orf41	0.218713	0.00023801	0.00932272		-0.367139	4.55159e-08	2.71634e-06	-27.2
RBC	cfa_miR_28_st;eca_miR_28_3p_st;hsa_miR_28_3p_st;rno_miR_28_star_st;ssc_miR_28_3p_st	miR_28	CACUAGAUUGUGAGCUCCUGGA	-0.275664	6.3192e-05	0.00255205		SNOWBALL_037785_st	DIXDC1	0.218247	0.0002456	0.00951677		-0.303607	7.86559e-06	0.00017283	-26.9
RBC	cfa_miR_28_st;eca_miR_28_3p_st;hsa_miR_28_3p_st;rno_miR_28_star_st;ssc_miR_28_3p_st	miR_28	CACUAGAUUGUGAGCUCCUGGA	-0.275664	6.3192e-05	0.00255205		SNOWBALL_020169_s_st	DMD	0.31285	9.98153e-08	3.957e-05		-0.268234	8.60989e-05	0.0011448	-25.9
RBC	cfa_miR_28_st;eca_miR_28_3p_st;hsa_miR_28_3p_st;rno_miR_28_star_st;ssc_miR_28_3p_st	miR_28	CACUAGAUUGUGAGCUCCUGGA	-0.275664	6.3192e-05	0.00255205		SNOWBALL_013402_st	FBP1	0.275253	3.17736e-06	0.00047416		-0.228754	0.00086377	0.00685265	-26.9
RBC	cfa_miR_28_st;eca_miR_28_3p_st;hsa_miR_28_3p_st;rno_miR_28_star_st;ssc_miR_28_3p_st	miR_28	CACUAGAUUGUGAGCUCCUGGA	-0.275664	6.3192e-05	0.00255205		SNOWBALL_024515_s_st	HNRNPF	0.227352	0.00013139	0.00623692		-0.388369	6.22475e-09	5.30701e-07	-25.1
RBC	cfa_miR_28_st;eca_miR_28_3p_st;hsa_miR_28_3p_st;rno_miR_28_star_st;ssc_miR_28_3p_st	miR_28	CACUAGAUUGUGAGCUCCUGGA	-0.275664	6.3192e-05	0.00255205		SNOWBALL_011874_st	NDST3	0.304331	2.28386e-07	7.14083e-05		-0.308085	5.67666e-06	0.0001333	-29.4
RBC	cfa_miR_28_st;eca_miR_28_3p_st;hsa_miR_28_3p_st;rno_miR_28_star_st;ssc_miR_28_3p_st	miR_28	CACUAGAUUGUGAGCUCCUGGA	-0.275664	6.3192e-05	0.00255205		SNOWBALL_037474_st	RBBP6	0.224603	0.00015913	0.0071195		-0.338891	5.18815e-07	1.95881e-05	-25.9
RBC	cfa_miR_28_st;eca_miR_28_3p_st;hsa_miR_28_3p_st;rno_miR_28_star_st;ssc_miR_28_3p_st	miR_28	CACUAGAUUGUGAGCUCCUGGA	-0.275664	6.3192e-05	0.00255205		SNOWBALL_030773_st	RIMS1	0.420727	2.367e-13	4.16185e-09		-0.418172	2.9714e-10	4.30449e-08	-30.9
RBC	cfa_miR_28_st;eca_miR_28_3p_st;hsa_miR_28_3p_st;rno_miR_28_star_st;ssc_miR_28_3p_st	miR_28	CACUAGAUUGUGAGCUCCUGGA	-0.275664	6.3192e-05	0.00255205		SNOWBALL_044890_st	RTN3	0.269782	5.04817e-06	0.00066095		-0.41427	4.5022e-10	6.07359e-08	-26.5
RBC	cfa_miR_28_st;eca_miR_28_3p_st;hsa_miR_28_3p_st;rno_miR_28_star_st;ssc_miR_28_3p_st	miR_28	CACUAGAUUGUGAGCUCCUGGA	-0.275664	6.3192e-05	0.00255205		SNOWBALL_014050_st	LOC100523015	0.225124	0.00015349	0.00694364		-0.275707	5.333e-05	0.00078586	-26.5
RBC	hsa_miR_1915_st;ppy_miR_1915_st	miR_1915	CCCCAGGGCGACGCGGCGGG	0.346879	3.48246e-07	5.03441e-05		SNOWBALL_027653_st	ACO1	-0.255475	1.61635e-05	0.00148887		-0.362621	6.82645e-08	3.78053e-06	-34
RBC	hsa_miR_1915_st;ppy_miR_1915_st	miR_1915	CCCCAGGGCGACGCGGCGGG	0.346879	3.48246e-07	5.03441e-05		SNOWBALL_019246_s_st	ACSS2	-0.246238	3.30718e-05	0.00245662		-0.328345	1.21237e-06	3.87518e-05	-29.1
RBC	hsa_miR_1915_st;ppy_miR_1915_st	miR_1915	CCCCAGGGCGACGCGGCGGG	0.346879	3.48246e-07	5.03441e-05		SNOWBALL_023116_st	LOC100155048	-0.230636	0.0001042	0.00532524		-0.324493	1.64015e-06	4.94068e-05	-29.1
RBC	hsa_miR_1915_st;ppy_miR_1915_st	miR_1915	CCCCAGGGCGACGCGGCGGG	0.346879	3.48246e-07	5.03441e-05		SNOWBALL_021669_st	ACTG1	-0.281037	1.92623e-06	0.00032789		-0.399715	2.02518e-09	2.10485e-07	-35.8
RBC	hsa_miR_1915_st;ppy_miR_1915_st	miR_1915	CCCCAGGGCGACGCGGCGGG	0.346879	3.48246e-07	5.03441e-05		SNOWBALL_018265_st	AGAP1	-0.249411	2.59418e-05	0.00206792		-0.332908	8.43028e-07	2.89558e-05	-32.7
RBC	hsa_miR_1915_st;ppy_miR_1915_st	miR_1915	CCCCAGGGCGACGCGGCGGG	0.346879	3.48246e-07	5.03441e-05		SNOWBALL_038213_st	AKAP13	-0.283732	1.51975e-06	0.00027716		-0.286974	2.52219e-05	0.00043547	-31.7
RBC	hsa_miR_1915_st;ppy_miR_1915_st	miR_1915	CCCCAGGGCGACGCGGCGGG	0.346879	3.48246e-07	5.03441e-05		SNOWBALL_003773_s_st	LOC100521708	-0.270548	4.73398e-06	0.00062806		-0.405024	1.18002e-09	1.34917e-07	-27
RBC	hsa_miR_1915_st;ppy_miR_1915_st	miR_1915	CCCCAGGGCGACGCGGCGGG	0.346879	3.48246e-07	5.03441e-05		SNOWBALL_003944_s_st	LOC100521708	-0.342275	4.65457e-09	4.19062e-06		-0.395649	3.04326e-09	2.94454e-07	-27
RBC	hsa_miR_1915_st;ppy_miR_1915_st	miR_1915	CCCCAGGGCGACGCGGCGGG	0.346879	3.48246e-07	5.03441e-05		SNOWBALL_022144_st	ANKRD40	-0.306278	1.89464e-07	6.237e-05		-0.253162	0.00021696	0.00235562	-36.5
RBC	hsa_miR_1915_st;ppy_miR_1915_st	miR_1915	CCCCAGGGCGACGCGGCGGG	0.346879	3.48246e-07	5.03441e-05		SNOWBALL_045761_st		-0.229839	0.00011027	0.0055236		-0.354675	1.37154e-07	6.67407e-06	-32.2
RBC	hsa_miR_1915_st;ppy_miR_1915_st	miR_1915	CCCCAGGGCGACGCGGCGGG	0.346879	3.48246e-07	5.03441e-05		SNOWBALL_001503_s_st	ARRDC4	-0.22228	0.00018675	0.00790299		-0.306944	6.17161e-06	0.00014245	-34.7
RBC	hsa_miR_1915_st;ppy_miR_1915_st	miR_1915	CCCCAGGGCGACGCGGCGGG	0.346879	3.48246e-07	5.03441e-05		SNOWBALL_011794_st	ATP5I	-0.262937	8.88375e-06	0.00098751		-0.389278	5.69804e-09	4.9351e-07	-33.5
RBC	hsa_miR_1915_st;ppy_miR_1915_st	miR_1915	CCCCAGGGCGACGCGGCGGG	0.346879	3.48246e-07	5.03441e-05		SNOWBALL_028363_st	SH2B3	-0.243128	4.183e-05	0.00289293		-0.441804	2.1343e-11	4.78722e-09	-31.6
RBC	hsa_miR_1915_st;ppy_miR_1915_st	miR_1915	CCCCAGGGCGACGCGGCGGG	0.346879	3.48246e-07	5.03441e-05		SNOWBALL_036942_s_st	BHMT	-0.35841	7.5247e-10	1.21578e-06		-0.378045	1.66739e-08	1.1927e-06	-30.3
RBC	hsa_miR_1915_st;ppy_miR_1915_st	miR_1915	CCCCAGGGCGACGCGGCGGG	0.346879	3.48246e-07	5.03441e-05		SNOWBALL_027714_st	CAMKK2	-0.230593	0.00010452	0.00533517		-0.290454	1.98829e-05	0.00036077	-29.6
RBC	hsa_miR_1915_st;ppy_miR_1915_st	miR_1915	CCCCAGGGCGACGCGGCGGG	0.346879	3.48246e-07	5.03441e-05		SNOWBALL_047820_st	LOC100519184	-0.275796	3.03282e-06	0.00045984		-0.32833	1.21383e-06	3.879e-05	-28.7
RBC	hsa_miR_1915_st;ppy_miR_1915_st	miR_1915	CCCCAGGGCGACGCGGCGGG	0.346879	3.48246e-07	5.03441e-05		SNOWBALL_047821_st	LOC100519184	-0.295619	5.18412e-07	0.00012729		-0.353323	1.54149e-07	7.33478e-06	-28.7
RBC	hsa_miR_1915_st;ppy_miR_1915_st	miR_1915	CCCCAGGGCGACGCGGCGGG	0.346879	3.48246e-07	5.03441e-05		SNOWBALL_047837_s_st	LOC100519184	-0.31285	9.98133e-08	3.957e-05		-0.348019	2.42495e-07	1.0584e-05	-28.7
RBC	hsa_miR_1915_st;ppy_miR_1915_st	miR_1915	CCCCAGGGCGACGCGGCGGG	0.346879	3.48246e-07	5.03441e-05		SNOWBALL_024897_st	LOC100155588	-0.288067	1.03248e-06	0.00020671		-0.272481	6.56921e-05	0.00092589	-27.3
RBC	hsa_miR_1915_st;ppy_miR_1915_st	miR_1915	CCCCAGGGCGACGCGGCGGG	0.346879	3.48246e-07	5.03441e-05		SNOWBALL_006753_s_st	CYP2D6	-0.22864	0.00012002	0.00584572		-0.284483	2.9845e-05	0.00049738	-38.4
RBC	hsa_miR_1915_st;ppy_miR_1915_st	miR_1915	CCCCAGGGCGACGCGGCGGG	0.346879	3.48246e-07	5.03441e-05		SNOWBALL_009015_s_st	CYP4A24	-0.263154	8.72765e-06	0.00097743		-0.344379	3.29376e-07	1.35657e-05	-33.6
RBC	hsa_miR_1915_st;ppy_miR_1915_st	miR_1915	CCCCAGGGCGACGCGGCGGG	0.346879	3.48246e-07	5.03441e-05		SNOWBALL_009153_s_st	LOC100526057	-0.286868	1.14974e-06	0.00022464		-0.403569	1.36954e-09	1.52538e-07	-33.6
RBC	hsa_miR_1915_st;ppy_miR_1915_st	miR_1915	CCCCAGGGCGACGCGGCGGG	0.346879	3.48246e-07	5.03441e-05		SNOWBALL_035492_st	DAG1	-0.221117	0.00020221	0.00834243		-0.313286	3.86024e-06	9.8014e-05	-30.5
RBC	hsa_miR_1915_st;ppy_miR_1915_st	miR_1915	CCCCAGGGCGACGCGGCGGG	0.346879	3.48246e-07	5.03441e-05		SNOWBALL_025835_st	EBP	-0.233004	8.798e-05	0.00474697		-0.38841	6.19994e-09	5.28976e-07	-33.4
RBC	hsa_miR_1915_st;ppy_miR_1915_st	miR_1915	CCCCAGGGCGACGCGGCGGG	0.346879	3.48246e-07	5.03441e-05		SNOWBALL_020511_st	EEF1A1	-0.224303	0.00016247	0.00722676		-0.301723	9.00805e-06	0.00019245	-28.2
RBC	hsa_miR_1915_st;ppy_miR_1915_st	miR_1915	CCCCAGGGCGACGCGGCGGG	0.346879	3.48246e-07	5.03441e-05		SNOWBALL_037116_st	EHD1	-0.280275	2.05885e-06	0.00034457		-0.400682	1.83682e-09	1.94242e-07	-32.7
RBC	hsa_miR_1915_st;ppy_miR_1915_st	miR_1915	CCCCAGGGCGACGCGGCGGG	0.346879	3.48246e-07	5.03441e-05		SNOWBALL_013014_st	GLUL	-0.347693	2.55347e-09	2.69468e-06		-0.501557	1.0214e-14	8.0073e-12	-30.4
RBC	hsa_miR_1915_st;ppy_miR_1915_st	miR_1915	CCCCAGGGCGACGCGGCGGG	0.346879	3.48246e-07	5.03441e-05		SNOWBALL_017111_s_st	GPAM	-0.261362	1.00956e-05	0.00107536		-0.416383	3.5972e-10	5.04408e-08	-29.8
RBC	hsa_miR_1915_st;ppy_miR_1915_st	miR_1915	CCCCAGGGCGACGCGGCGGG	0.346879	3.48246e-07	5.03441e-05		SNOWBALL_024812_s_st	GPAT	-0.223771	0.00016855	0.00740563		-0.379592	1.44156e-08	1.05809e-06	-29.8
RBC	hsa_miR_1915_st;ppy_miR_1915_st	miR_1915	CCCCAGGGCGACGCGGCGGG	0.346879	3.48246e-07	5.03441e-05		SNOWBALL_037711_st	GPAM	-0.285228	1.33094e-06	0.00025024		-0.381386	1.21667e-08	9.20323e-07	-29.8
RBC	hsa_miR_1915_st;ppy_miR_1915_st	miR_1915	CCCCAGGGCGACGCGGCGGG	0.346879	3.48246e-07	5.03441e-05		SNOWBALL_024828_s_st	LOC100151800	-0.279603	2.183e-06	0.00036171		-0.385577	8.15244e-09	6.62367e-07	-30.1
RBC	hsa_miR_1915_st;ppy_miR_1915_st	miR_1915	CCCCAGGGCGACGCGGCGGG	0.346879	3.48246e-07	5.03441e-05		SNOWBALL_013358_st	HABP4	-0.327466	2.26747e-08	1.31658e-05		-0.450865	7.3586e-12	1.96543e-09	-39.6
RBC	hsa_miR_1915_st;ppy_miR_1915_st	miR_1915	CCCCAGGGCGACGCGGCGGG	0.346879	3.48246e-07	5.03441e-05		SNOWBALL_004932_s_st	HN1L	-0.222554	0.00018327	0.00782009		-0.381882	1.16071e-08	8.85768e-07	-34.6
RBC	hsa_miR_1915_st;ppy_miR_1915_st	miR_1915	CCCCAGGGCGACGCGGCGGG	0.346879	3.48246e-07	5.03441e-05		SNOWBALL_023243_s_st	HP	-0.234918	7.66322e-05	0.00434896		-0.263335	0.00011698	0.00145548	-36.3
RBC	hsa_miR_1915_st;ppy_miR_1915_st	miR_1915	CCCCAGGGCGACGCGGCGGG	0.346879	3.48246e-07	5.03441e-05		SNOWBALL_010376_st	HSPA2	-0.219352	0.00022796	0.00904662		-0.254997	0.00019444	0.0021631	-33
RBC	hsa_miR_1915_st;ppy_miR_1915_st	miR_1915	CCCCAGGGCGACGCGGCGGG	0.346879	3.48246e-07	5.03441e-05		SNOWBALL_014966_st	KIF1C	-0.247234	3.06571e-05	0.00232817		-0.364978	5.52956e-08	3.18359e-06	-34
RBC	hsa_miR_1915_st;ppy_miR_1915_st	miR_1915	CCCCAGGGCGACGCGGCGGG	0.346879	3.48246e-07	5.03441e-05		SNOWBALL_040076_st	KPNA6	-0.270921	4.58821e-06	0.00061528		-0.375638	2.0877e-08	1.43455e-06	-31.8
RBC	hsa_miR_1915_st;ppy_miR_1915_st	miR_1915	CCCCAGGGCGACGCGGCGGG	0.346879	3.48246e-07	5.03441e-05		SNOWBALL_023468_s_st	NHP2L1	-0.245924	3.38715e-05	0.00249432		-0.286748	2.56124e-05	0.00044075	-33.2
RBC	hsa_miR_1915_st;ppy_miR_1915_st	miR_1915	CCCCAGGGCGACGCGGCGGG	0.346879	3.48246e-07	5.03441e-05		SNOWBALL_024171_st	LOC100510930	-0.235659	7.262e-05	0.00418562		-0.351118	1.86284e-07	8.55199e-06	-30.1
RBC	hsa_miR_1915_st;ppy_miR_1915_st	miR_1915	CCCCAGGGCGACGCGGCGGG	0.346879	3.48246e-07	5.03441e-05		SNOWBALL_005226_st	FAM176A	-0.234701	7.78452e-05	0.00438615		-0.405311	1.14575e-09	1.3166e-07	-31.5
RBC	hsa_miR_1915_st;ppy_miR_1915_st	miR_1915	CCCCAGGGCGACGCGGCGGG	0.346879	3.48246e-07	5.03441e-05		SNOWBALL_011055_s_st	GSTA1	-0.310622	1.2425e-07	4.61932e-05		-0.349227	2.18888e-07	9.74348e-06	-26.2
RBC	hsa_miR_1915_st;ppy_miR_1915_st	miR_1915	CCCCAGGGCGACGCGGCGGG	0.346879	3.48246e-07	5.03441e-05		SNOWBALL_011809_st	FAM13A	-0.25639	1.50344e-05	0.00141674		-0.38151	1.20237e-08	9.11606e-07	-30.6
RBC	hsa_miR_1915_st;ppy_miR_1915_st	miR_1915	CCCCAGGGCGACGCGGCGGG	0.346879	3.48246e-07	5.03441e-05		SNOWBALL_007935_st	NUTF2	-0.242223	4.47623e-05	0.00302642		-0.324275	1.66825e-06	5.00856e-05	-30.6
RBC	hsa_miR_1915_st;ppy_miR_1915_st	miR_1915	CCCCAGGGCGACGCGGCGGG	0.346879	3.48246e-07	5.03441e-05		SNOWBALL_002816_st	SEC11C	-0.224825	0.0001567	0.00704026		-0.34883	2.26387e-07	1.00113e-05	-34.6
RBC	hsa_miR_1915_st;ppy_miR_1915_st	miR_1915	CCCCAGGGCGACGCGGCGGG	0.346879	3.48246e-07	5.03441e-05		SNOWBALL_006905_st	KRT79	-0.236175	6.99422e-05	0.00408326		-0.31894	2.51747e-06	6.96473e-05	-30.9
RBC	hsa_miR_1915_st;ppy_miR_1915_st	miR_1915	CCCCAGGGCGACGCGGCGGG	0.346879	3.48246e-07	5.03441e-05		SNOWBALL_020094_s_st	PRRG1	-0.350573	1.84712e-09	2.23609e-06		-0.470521	6.537e-13	2.5858e-10	-30.4
RBC	hsa_miR_1915_st;ppy_miR_1915_st	miR_1915	CCCCAGGGCGACGCGGCGGG	0.346879	3.48246e-07	5.03441e-05		SNOWBALL_006988_s_st	MYL6	-0.325501	2.78018e-08	1.51369e-05		-0.371306	3.11487e-08	1.99064e-06	-32.4
RBC	hsa_miR_1915_st;ppy_miR_1915_st	miR_1915	CCCCAGGGCGACGCGGCGGG	0.346879	3.48246e-07	5.03441e-05		SNOWBALL_030461_st	C19H17orf90	-0.238559	5.87425e-05	0.00363439		-0.330162	1.04982e-06	3.45211e-05	-35.6
RBC	hsa_miR_1915_st;ppy_miR_1915_st	miR_1915	CCCCAGGGCGACGCGGCGGG	0.346879	3.48246e-07	5.03441e-05		SNOWBALL_006872_s_st	LOC396904	-0.326514	2.50329e-08	1.40861e-05		-0.425435	1.3515e-10	2.23396e-08	-34.5
RBC	hsa_miR_1915_st;ppy_miR_1915_st	miR_1915	CCCCAGGGCGACGCGGCGGG	0.346879	3.48246e-07	5.03441e-05		SNOWBALL_009368_st	MYL12A	-0.264262	7.97265e-06	0.00091728		-0.270608	7.40537e-05	0.00101735	-28.5
RBC	hsa_miR_1915_st;ppy_miR_1915_st	miR_1915	CCCCAGGGCGACGCGGCGGG	0.346879	3.48246e-07	5.03441e-05		SNOWBALL_006899_st	MMP19	-0.222025	0.00019004	0.0079997		-0.38705	7.07287e-09	5.89355e-07	-28.3
RBC	hsa_miR_1915_st;ppy_miR_1915_st	miR_1915	CCCCAGGGCGACGCGGCGGG	0.346879	3.48246e-07	5.03441e-05		SNOWBALL_034101_st	MYO1C	-0.255975	1.55373e-05	0.00144916		-0.304712	7.26078e-06	0.00016215	-32.9
RBC	hsa_miR_1915_st;ppy_miR_1915_st	miR_1915	CCCCAGGGCGACGCGGCGGG	0.346879	3.48246e-07	5.03441e-05		SNOWBALL_003903_st	NEK6	-0.259371	1.18523e-05	0.00120215		-0.479847	1.9629e-13	9.4177e-11	-35.9
RBC	hsa_miR_1915_st;ppy_miR_1915_st	miR_1915	CCCCAGGGCGACGCGGCGGG	0.346879	3.48246e-07	5.03441e-05		SNOWBALL_016321_st	LOC100526157	-0.256686	1.46852e-05	0.00139535		-0.285233	2.83755e-05	0.00047794	-31.7
RBC	hsa_miR_1915_st;ppy_miR_1915_st	miR_1915	CCCCAGGGCGACGCGGCGGG	0.346879	3.48246e-07	5.03441e-05		SNOWBALL_006201_st	OLFML3	-0.231076	0.00010099	0.00521264		-0.483656	1.1857e-13	6.177e-11	-35.7
RBC	hsa_miR_1915_st;ppy_miR_1915_st	miR_1915	CCCCAGGGCGACGCGGCGGG	0.346879	3.48246e-07	5.03441e-05		SNOWBALL_001659_s_st	PHKA2	-0.373242	1.2847e-10	3.3575e-07		-0.450412	7.7662e-12	2.05664e-09	-32.7
RBC	hsa_miR_1915_st;ppy_miR_1915_st	miR_1915	CCCCAGGGCGACGCGGCGGG	0.346879	3.48246e-07	5.03441e-05		SNOWBALL_024450_s_st	PPP3CB	-0.283849	1.50405e-06	0.00027497		-0.30724	6.03938e-06	0.00014001	-27.9
RBC	hsa_miR_1915_st;ppy_miR_1915_st	miR_1915	CCCCAGGGCGACGCGGCGGG	0.346879	3.48246e-07	5.03441e-05		SNOWBALL_015804_st	PRDM15	-0.223772	0.00016854	0.00740563		-0.371207	3.14315e-08	2.00555e-06	-33.1
RBC	hsa_miR_1915_st;ppy_miR_1915_st	miR_1915	CCCCAGGGCGACGCGGCGGG	0.346879	3.48246e-07	5.03441e-05		SNOWBALL_003867_st	PSMB7	-0.270732	4.66129e-06	0.0006209		-0.426605	1.1884e-10	2.00719e-08	-32
RBC	hsa_miR_1915_st;ppy_miR_1915_st	miR_1915	CCCCAGGGCGACGCGGCGGG	0.346879	3.48246e-07	5.03441e-05		SNOWBALL_003603_s_st	PTGES2	-0.221992	0.00019047	0.00801298		-0.363593	6.25969e-08	3.52201e-06	-35.5
RBC	hsa_miR_1915_st;ppy_miR_1915_st	miR_1915	CCCCAGGGCGACGCGGCGGG	0.346879	3.48246e-07	5.03441e-05		SNOWBALL_004193_st	PTGR1	-0.390371	1.4874e-11	7.10379e-08		-0.501173	1.088e-14	8.4516e-12	-34.6
RBC	hsa_miR_1915_st;ppy_miR_1915_st	miR_1915	CCCCAGGGCGACGCGGCGGG	0.346879	3.48246e-07	5.03441e-05		SNOWBALL_021925_s_st	RAB3D	-0.224204	0.00016359	0.00725818		-0.443797	1.6931e-11	3.94669e-09	-28.2
RBC	hsa_miR_1915_st;ppy_miR_1915_st	miR_1915	CCCCAGGGCGACGCGGCGGG	0.346879	3.48246e-07	5.03441e-05		SNOWBALL_001938_s_st	RBMX	-0.312526	1.0305e-07	4.05317e-05		-0.386195	7.68172e-09	6.30519e-07	-34.9
RBC	hsa_miR_1915_st;ppy_miR_1915_st	miR_1915	CCCCAGGGCGACGCGGCGGG	0.346879	3.48246e-07	5.03441e-05		SNOWBALL_000350_st	SCD	-0.257202	1.40956e-05	0.00136		-0.388379	6.2183e-09	5.30224e-07	-28.1
RBC	hsa_miR_1915_st;ppy_miR_1915_st	miR_1915	CCCCAGGGCGACGCGGCGGG	0.346879	3.48246e-07	5.03441e-05		SNOWBALL_020913_s_st	SREBF1	-0.21948	0.00022599	0.00899346		-0.415999	3.7476e-10	5.21735e-08	-36.3
RBC	hsa_miR_1915_st;ppy_miR_1915_st	miR_1915	CCCCAGGGCGACGCGGCGGG	0.346879	3.48246e-07	5.03441e-05		SNOWBALL_022566_s_st	SREBF1	-0.288604	9.83791e-07	0.00019977		-0.43876	3.0309e-11	6.41829e-09	-36.3
RBC	hsa_miR_1915_st;ppy_miR_1915_st	miR_1915	CCCCAGGGCGACGCGGCGGG	0.346879	3.48246e-07	5.03441e-05		SNOWBALL_022672_s_st	SREBF1	-0.27742	2.63749e-06	0.00041602		-0.4519	6.5028e-12	1.7729e-09	-36.3
RBC	hsa_miR_1915_st;ppy_miR_1915_st	miR_1915	CCCCAGGGCGACGCGGCGGG	0.346879	3.48246e-07	5.03441e-05		SNOWBALL_035534_st	SREBF1	-0.287077	1.1284e-06	0.00022132		-0.449738	8.4142e-12	2.19933e-09	-36.3
RBC	hsa_miR_1915_st;ppy_miR_1915_st	miR_1915	CCCCAGGGCGACGCGGCGGG	0.346879	3.48246e-07	5.03441e-05		SNOWBALL_021546_s_st	SSR3	-0.294954	5.51256e-07	0.00013267		-0.337101	6.0054e-07	2.204e-05	-30.6
RBC	hsa_miR_1915_st;ppy_miR_1915_st	miR_1915	CCCCAGGGCGACGCGGCGGG	0.346879	3.48246e-07	5.03441e-05		SNOWBALL_011436_st	STBD1	-0.226955	0.0001351	0.00634726		-0.377387	1.77344e-08	1.25461e-06	-41.6
RBC	hsa_miR_1915_st;ppy_miR_1915_st	miR_1915	CCCCAGGGCGACGCGGCGGG	0.346879	3.48246e-07	5.03441e-05		SNOWBALL_028904_st	LOC100522745	-0.232823	8.913e-05	0.00479164		-0.416328	3.6185e-10	5.06824e-08	-41.6
RBC	hsa_miR_1915_st;ppy_miR_1915_st	miR_1915	CCCCAGGGCGACGCGGCGGG	0.346879	3.48246e-07	5.03441e-05		SNOWBALL_009344_st	LOC100523067	-0.304227	2.30682e-07	7.19755e-05		-0.398523	2.28335e-09	2.32418e-07	-31.2
RBC	hsa_miR_1915_st;ppy_miR_1915_st	miR_1915	CCCCAGGGCGACGCGGCGGG	0.346879	3.48246e-07	5.03441e-05		SNOWBALL_026096_s_st	TKT	-0.309841	1.34109e-07	4.9065e-05		-0.456834	3.5856e-12	1.07609e-09	-25.7
RBC	hsa_miR_1915_st;ppy_miR_1915_st	miR_1915	CCCCAGGGCGACGCGGCGGG	0.346879	3.48246e-07	5.03441e-05		SNOWBALL_039981_st	TMEM184A	-0.267276	6.21955e-06	0.00076694		-0.338521	5.34781e-07	2.0069e-05	-33.3
RBC	hsa_miR_1915_st;ppy_miR_1915_st	miR_1915	CCCCAGGGCGACGCGGCGGG	0.346879	3.48246e-07	5.03441e-05		SNOWBALL_008140_st	TOX3	-0.259445	1.17824e-05	0.00119832		-0.338066	5.5507e-07	2.068e-05	-33.5
RBC	hsa_miR_1915_st;ppy_miR_1915_st	miR_1915	CCCCAGGGCGACGCGGCGGG	0.346879	3.48246e-07	5.03441e-05		SNOWBALL_007197_st	TPI1	-0.270311	4.82908e-06	0.00063841		-0.412513	5.4193e-10	7.08193e-08	-32.2
RBC	hsa_miR_1915_st;ppy_miR_1915_st	miR_1915	CCCCAGGGCGACGCGGCGGG	0.346879	3.48246e-07	5.03441e-05		SNOWBALL_012262_st	TSKU	-0.265737	7.06284e-06	0.0008421		-0.549276	0	0	-33.4
RBC	hsa_miR_1915_st;ppy_miR_1915_st	miR_1915	CCCCAGGGCGACGCGGCGGG	0.346879	3.48246e-07	5.03441e-05		SNOWBALL_037259_st	LOC100522628	-0.280736	1.97774e-06	0.00033456		-0.54775	0	0	-33.4
RBC	hsa_miR_1915_st;ppy_miR_1915_st	miR_1915	CCCCAGGGCGACGCGGCGGG	0.346879	3.48246e-07	5.03441e-05		SNOWBALL_040175_st	TTC7B	-0.326745	2.44405e-08	1.37839e-05		-0.357167	1.10425e-07	5.59598e-06	-38.4
RBC	hsa_miR_1915_st;ppy_miR_1915_st	miR_1915	CCCCAGGGCGACGCGGCGGG	0.346879	3.48246e-07	5.03441e-05		SNOWBALL_024225_st	YWHAH	-0.218019	0.00024939	0.00960381		-0.26558	0.00010173	0.00130453	-33.4
RBC	hsa_miR_4532_st	miR_4532	CCCCGGGGAGCCCGGCG	0.292396	2.09783e-05	0.00113522		SNOWBALL_000950_st	A2M	-0.310469	1.26125e-07	4.67561e-05		-0.452682	5.9206e-12	1.63867e-09	-28.9
RBC	hsa_miR_4532_st	miR_4532	CCCCGGGGAGCCCGGCG	0.292396	2.09783e-05	0.00113522		SNOWBALL_002065_st	ACAT2	-0.21711	0.00026507	0.00999006		-0.387983	6.46225e-09	5.47364e-07	-29.9
RBC	hsa_miR_4532_st	miR_4532	CCCCGGGGAGCCCGGCG	0.292396	2.09783e-05	0.00113522		SNOWBALL_027653_st	ACO1	-0.255475	1.61635e-05	0.00148887		-0.404577	1.23541e-09	1.4012e-07	-29.2
RBC	hsa_miR_4532_st	miR_4532	CCCCGGGGAGCCCGGCG	0.292396	2.09783e-05	0.00113522		SNOWBALL_021669_st	ACTG1	-0.281037	1.92623e-06	0.00032789		-0.486658	7.9492e-14	4.425e-11	-33
RBC	hsa_miR_4532_st	miR_4532	CCCCGGGGAGCCCGGCG	0.292396	2.09783e-05	0.00113522		SNOWBALL_022093_st	AKAP2	-0.238085	6.08236e-05	0.00371717		-0.301284	9.29594e-06	0.00019729	-30.1
RBC	hsa_miR_4532_st	miR_4532	CCCCGGGGAGCCCGGCG	0.292396	2.09783e-05	0.00113522		SNOWBALL_023434_st	LOC100515461	-0.279071	2.28631e-06	0.00037347		-0.395338	3.13867e-09	3.01947e-07	-33.5
RBC	hsa_miR_4532_st	miR_4532	CCCCGGGGAGCCCGGCG	0.292396	2.09783e-05	0.00113522		SNOWBALL_045761_st		-0.229839	0.00011027	0.0055236		-0.371911	2.94658e-08	1.9024e-06	-33.5
RBC	hsa_miR_4532_st	miR_4532	CCCCGGGGAGCCCGGCG	0.292396	2.09783e-05	0.00113522		SNOWBALL_015037_s_st	LOC100520453	-0.255109	1.66371e-05	0.001518		-0.408886	7.919e-10	9.6969e-08	-31.8
RBC	hsa_miR_4532_st	miR_4532	CCCCGGGGAGCCCGGCG	0.292396	2.09783e-05	0.00113522		SNOWBALL_011794_st	ATP5I	-0.262937	8.88375e-06	0.00098751		-0.440642	2.4411e-11	5.35512e-09	-28.7
RBC	hsa_miR_4532_st	miR_4532	CCCCGGGGAGCCCGGCG	0.292396	2.09783e-05	0.00113522		SNOWBALL_028363_st	SH2B3	-0.243128	4.183e-05	0.00289293		-0.395186	3.1866e-09	3.05773e-07	-29.9
RBC	hsa_miR_4532_st	miR_4532	CCCCGGGGAGCCCGGCG	0.292396	2.09783e-05	0.00113522		SNOWBALL_011796_st	CASP6	-0.256325	1.51127e-05	0.00142116		-0.366936	4.6359e-08	2.7576e-06	-32.7
RBC	hsa_miR_4532_st	miR_4532	CCCCGGGGAGCCCGGCG	0.292396	2.09783e-05	0.00113522		SNOWBALL_012527_s_st	LOC100518922	-0.229807	0.00011052	0.00553441		-0.38388	9.59363e-09	7.57619e-07	-35.3
RBC	hsa_miR_4532_st	miR_4532	CCCCGGGGAGCCCGGCG	0.292396	2.09783e-05	0.00113522		SNOWBALL_012382_st	CRYAB	-0.294384	5.81038e-07	0.0001374		-0.352155	1.70441e-07	7.9596e-06	-27.4
RBC	hsa_miR_4532_st	miR_4532	CCCCGGGGAGCCCGGCG	0.292396	2.09783e-05	0.00113522		SNOWBALL_037116_st	EHD1	-0.280275	2.05885e-06	0.00034457		-0.385787	7.98976e-09	6.51369e-07	-32.8
RBC	hsa_miR_4532_st	miR_4532	CCCCGGGGAGCCCGGCG	0.292396	2.09783e-05	0.00113522		SNOWBALL_007552_st	FKBP4	-0.246798	3.16935e-05	0.00238326		-0.326553	1.3962e-06	4.341e-05	-32.1
RBC	hsa_miR_4532_st	miR_4532	CCCCGGGGAGCCCGGCG	0.292396	2.09783e-05	0.00113522		SNOWBALL_017111_s_st	GPAM	-0.261362	1.00956e-05	0.00107536		-0.33396	7.74624e-07	2.70552e-05	-35.5
RBC	hsa_miR_4532_st	miR_4532	CCCCGGGGAGCCCGGCG	0.292396	2.09783e-05	0.00113522		SNOWBALL_024812_s_st	GPAT	-0.223771	0.00016855	0.00740563		-0.288806	2.22624e-05	0.00039461	-35.5
RBC	hsa_miR_4532_st	miR_4532	CCCCGGGGAGCCCGGCG	0.292396	2.09783e-05	0.00113522		SNOWBALL_037711_st	GPAM	-0.285228	1.33094e-06	0.00025024		-0.33145	9.47396e-07	3.1796e-05	-35.5
RBC	hsa_miR_4532_st	miR_4532	CCCCGGGGAGCCCGGCG	0.292396	2.09783e-05	0.00113522		SNOWBALL_013358_st	HABP4	-0.327466	2.26747e-08	1.31658e-05		-0.465498	1.2319e-12	4.3928e-10	-36.5
RBC	hsa_miR_4532_st	miR_4532	CCCCGGGGAGCCCGGCG	0.292396	2.09783e-05	0.00113522		SNOWBALL_004932_s_st	HN1L	-0.222554	0.00018327	0.00782009		-0.421672	2.0374e-10	3.14324e-08	-30.2
RBC	hsa_miR_4532_st	miR_4532	CCCCGGGGAGCCCGGCG	0.292396	2.09783e-05	0.00113522		SNOWBALL_001439_s_st	HSD17B8	-0.244637	3.73378e-05	0.00266617		-0.377558	1.7452e-08	1.23844e-06	-30.7
RBC	hsa_miR_4532_st	miR_4532	CCCCGGGGAGCCCGGCG	0.292396	2.09783e-05	0.00113522		SNOWBALL_016120_st	IGSF11	-0.229586	0.00011226	0.00559074		-0.37167	3.01259e-08	1.93719e-06	-32.5
RBC	hsa_miR_4532_st	miR_4532	CCCCGGGGAGCCCGGCG	0.292396	2.09783e-05	0.00113522		SNOWBALL_046381_st	IGSF11	-0.280411	2.03465e-06	0.00034204		-0.393263	3.85499e-09	3.57685e-07	-32.5
RBC	hsa_miR_4532_st	miR_4532	CCCCGGGGAGCCCGGCG	0.292396	2.09783e-05	0.00113522		SNOWBALL_014966_st	KIF1C	-0.247234	3.06571e-05	0.00232817		-0.359773	8.78513e-08	4.64599e-06	-34.3
RBC	hsa_miR_4532_st	miR_4532	CCCCGGGGAGCCCGGCG	0.292396	2.09783e-05	0.00113522		SNOWBALL_008849_st	KLHL14	-0.245516	3.4936e-05	0.00254637		-0.345748	2.9369e-07	1.23666e-05	-29.7
RBC	hsa_miR_4532_st	miR_4532	CCCCGGGGAGCCCGGCG	0.292396	2.09783e-05	0.00113522		SNOWBALL_011055_s_st	GSTA1	-0.310622	1.2425e-07	4.61932e-05		-0.43685	3.7702e-11	7.69834e-09	-29.9
RBC	hsa_miR_4532_st	miR_4532	CCCCGGGGAGCCCGGCG	0.292396	2.09783e-05	0.00113522		SNOWBALL_034573_st	BCL9L	-0.329342	1.86393e-08	1.14875e-05		-0.421593	2.0551e-10	3.16614e-08	-39.7
RBC	hsa_miR_4532_st	miR_4532	CCCCGGGGAGCCCGGCG	0.292396	2.09783e-05	0.00113522		SNOWBALL_027759_st	DHCR7	-0.275694	3.05957e-06	0.00046258		-0.391033	4.80018e-09	4.28517e-07	-33.7
RBC	hsa_miR_4532_st	miR_4532	CCCCGGGGAGCCCGGCG	0.292396	2.09783e-05	0.00113522		SNOWBALL_022305_s_st	ASPH	-0.26957	5.1386e-06	0.00066898		-0.415439	3.9772e-10	5.4795e-08	-32.4
RBC	hsa_miR_4532_st	miR_4532	CCCCGGGGAGCCCGGCG	0.292396	2.09783e-05	0.00113522		SNOWBALL_012239_s_st	LOC100512730	-0.217068	0.00026582	0.00999706		-0.314016	3.65493e-06	9.38516e-05	-31.3
RBC	hsa_miR_4532_st	miR_4532	CCCCGGGGAGCCCGGCG	0.292396	2.09783e-05	0.00113522		SNOWBALL_034993_st	LOC100511213	-0.243808	3.97471e-05	0.00278759		-0.320162	2.29257e-06	6.46232e-05	-31.3
RBC	hsa_miR_4532_st	miR_4532	CCCCGGGGAGCCCGGCG	0.292396	2.09783e-05	0.00113522		SNOWBALL_006872_s_st	LOC396904	-0.326514	2.50329e-08	1.40861e-05		-0.439218	2.8757e-11	6.14069e-09	-32.1
RBC	hsa_miR_4532_st	miR_4532	CCCCGGGGAGCCCGGCG	0.292396	2.09783e-05	0.00113522		SNOWBALL_023057_s_st	LOC733634	-0.292156	7.12781e-07	0.00015876		-0.369718	3.60143e-08	2.24239e-06	-29.1
RBC	hsa_miR_4532_st	miR_4532	CCCCGGGGAGCCCGGCG	0.292396	2.09783e-05	0.00113522		SNOWBALL_001706_st	MAOA	-0.255881	1.56532e-05	0.00145533		-0.216281	0.00165917	0.0112926	-28.4
RBC	hsa_miR_4532_st	miR_4532	CCCCGGGGAGCCCGGCG	0.292396	2.09783e-05	0.00113522		SNOWBALL_034101_st	MYO1C	-0.255975	1.55373e-05	0.00144916		-0.393911	3.61591e-09	3.3925e-07	-30.9
RBC	hsa_miR_4532_st	miR_4532	CCCCGGGGAGCCCGGCG	0.292396	2.09783e-05	0.00113522		SNOWBALL_003903_st	NEK6	-0.259371	1.18523e-05	0.00120215		-0.449398	8.7614e-12	2.27398e-09	-31.1
RBC	hsa_miR_4532_st	miR_4532	CCCCGGGGAGCCCGGCG	0.292396	2.09783e-05	0.00113522		SNOWBALL_042805_st	LOC100457996	-0.229956	0.00010936	0.00549657		-0.384692	8.87592e-09	7.10508e-07	-33.4
RBC	hsa_miR_4532_st	miR_4532	CCCCGGGGAGCCCGGCG	0.292396	2.09783e-05	0.00113522		SNOWBALL_001659_s_st	PHKA2	-0.373242	1.2847e-10	3.3575e-07		-0.49985	1.3101e-14	9.8748e-12	-31.3
RBC	hsa_miR_4532_st	miR_4532	CCCCGGGGAGCCCGGCG	0.292396	2.09783e-05	0.00113522		SNOWBALL_004074_st	PRRX2	-0.271462	4.38378e-06	0.00059399		-0.401147	1.75217e-09	1.86815e-07	-36.7
RBC	hsa_miR_4532_st	miR_4532	CCCCGGGGAGCCCGGCG	0.292396	2.09783e-05	0.00113522		SNOWBALL_000922_st	PTGES3	-0.232222	9.3056e-05	0.00493089		-0.327784	1.26732e-06	4.016e-05	-35.9
RBC	hsa_miR_4532_st	miR_4532	CCCCGGGGAGCCCGGCG	0.292396	2.09783e-05	0.00113522		SNOWBALL_008195_st	RBM42	-0.218623	0.00023946	0.00936257		-0.324417	1.65e-06	4.96458e-05	-32.8
RBC	hsa_miR_4532_st	miR_4532	CCCCGGGGAGCCCGGCG	0.292396	2.09783e-05	0.00113522		SNOWBALL_005334_x_st	CCDC84	-0.334301	1.10332e-08	7.97349e-06		-0.458138	3.0589e-12	9.4202e-10	-32.8
RBC	hsa_miR_4532_st	miR_4532	CCCCGGGGAGCCCGGCG	0.292396	2.09783e-05	0.00113522		SNOWBALL_002384_st	RPS27L	-0.301568	2.97072e-07	8.5629e-05		-0.427033	1.1336e-10	1.93016e-08	-37
RBC	hsa_miR_4532_st	miR_4532	CCCCGGGGAGCCCGGCG	0.292396	2.09783e-05	0.00113522		SNOWBALL_021173_s_st	LOC100154945	-0.275932	2.99776e-06	0.00045625		-0.517935	8.8818e-16	1.0203e-12	-31.1
RBC	hsa_miR_4532_st	miR_4532	CCCCGGGGAGCCCGGCG	0.292396	2.09783e-05	0.00113522		SNOWBALL_003662_st	SH3GLB2	-0.295177	5.40014e-07	0.00013091		-0.302261	8.66672e-06	0.00018664	-34.8
RBC	hsa_miR_4532_st	miR_4532	CCCCGGGGAGCCCGGCG	0.292396	2.09783e-05	0.00113522		SNOWBALL_037247_st	GET4	-0.243494	4.06964e-05	0.00283885		-0.250194	0.00025858	0.00269997	-34.8
RBC	hsa_miR_4532_st	miR_4532	CCCCGGGGAGCCCGGCG	0.292396	2.09783e-05	0.00113522		SNOWBALL_002439_st	SNX3	-0.261324	1.01265e-05	0.0010768		-0.37519	2.17656e-08	1.48444e-06	-26.2
RBC	hsa_miR_4532_st	miR_4532	CCCCGGGGAGCCCGGCG	0.292396	2.09783e-05	0.00113522		SNOWBALL_010973_x_st	U1	-0.286294	1.21028e-06	0.00023325		-0.467141	1.0023e-12	3.698e-10	-27.9
RBC	hsa_miR_4532_st	miR_4532	CCCCGGGGAGCCCGGCG	0.292396	2.09783e-05	0.00113522		SNOWBALL_015736_s_st	TF	-0.359002	7.0243e-10	1.16e-06		-0.446235	1.2728e-11	3.10708e-09	-29.5
RBC	hsa_miR_4532_st	miR_4532	CCCCGGGGAGCCCGGCG	0.292396	2.09783e-05	0.00113522		SNOWBALL_026096_s_st	TKT	-0.309841	1.34109e-07	4.9065e-05		-0.439583	2.7577e-11	5.92949e-09	-27.3
RBC	hsa_miR_4532_st	miR_4532	CCCCGGGGAGCCCGGCG	0.292396	2.09783e-05	0.00113522		SNOWBALL_012262_st	TSKU	-0.265737	7.06284e-06	0.0008421		-0.426196	1.243e-10	2.08351e-08	-34.4
RBC	hsa_miR_4532_st	miR_4532	CCCCGGGGAGCCCGGCG	0.292396	2.09783e-05	0.00113522		SNOWBALL_037259_st	LOC100522628	-0.280736	1.97774e-06	0.00033456		-0.440002	2.6278e-11	5.69579e-09	-34.4
RBC	hsa_miR_4532_st	miR_4532	CCCCGGGGAGCCCGGCG	0.292396	2.09783e-05	0.00113522		SNOWBALL_009828_st	TUBB	-0.229002	0.00011699	0.00573761		-0.454382	4.8255e-12	1.38012e-09	-29.3
RBC	hsa_miR_4532_st	miR_4532	CCCCGGGGAGCCCGGCG	0.292396	2.09783e-05	0.00113522		SNOWBALL_020033_st	UGDH	-0.379958	5.5993e-11	1.8392e-07		-0.432735	6.0066e-11	1.13557e-08	-33.5
RBC	hsa_miR_4532_st	miR_4532	CCCCGGGGAGCCCGGCG	0.292396	2.09783e-05	0.00113522		SNOWBALL_031158_st	UGDH	-0.360229	6.0879e-10	1.04582e-06		-0.353795	1.47997e-07	7.09676e-06	-33.5
RBC	hsa_miR_4532_st	miR_4532	CCCCGGGGAGCCCGGCG	0.292396	2.09783e-05	0.00113522		SNOWBALL_003355_s_st	VCP	-0.236971	6.59982e-05	0.00393548		-0.32941	1.11442e-06	3.62172e-05	-28
RBC	hsa_miR_4532_st	miR_4532	CCCCGGGGAGCCCGGCG	0.292396	2.09783e-05	0.00113522		SNOWBALL_004002_st	VCP	-0.243934	3.937e-05	0.00277225		-0.316834	2.95503e-06	7.91762e-05	-28
RBC	tgu_miR_2981_st	miR_2981	CCGGGCCGGGCGGGCGGG	0.390941	6.81188e-09	3.97614e-06		SNOWBALL_000950_st	A2M	-0.310469	1.26125e-07	4.67561e-05		-0.391293	4.67937e-09	4.19604e-07	-37
RBC	tgu_miR_2981_st	miR_2981	CCGGGCCGGGCGGGCGGG	0.390941	6.81188e-09	3.97614e-06		SNOWBALL_027653_st	ACO1	-0.255475	1.61635e-05	0.00148887		-0.407251	9.3818e-10	1.11627e-07	-37.9
RBC	tgu_miR_2981_st	miR_2981	CCGGGCCGGGCGGGCGGG	0.390941	6.81188e-09	3.97614e-06		SNOWBALL_019246_s_st	ACSS2	-0.246238	3.30718e-05	0.00245662		-0.347731	2.48489e-07	1.07955e-05	-34.6
RBC	tgu_miR_2981_st	miR_2981	CCGGGCCGGGCGGGCGGG	0.390941	6.81188e-09	3.97614e-06		SNOWBALL_023116_st	LOC100155048	-0.230636	0.0001042	0.00532524		-0.327098	1.33759e-06	4.194e-05	-34.6
RBC	tgu_miR_2981_st	miR_2981	CCGGGCCGGGCGGGCGGG	0.390941	6.81188e-09	3.97614e-06		SNOWBALL_021669_st	ACTG1	-0.281037	1.92623e-06	0.00032789		-0.459591	2.5606e-12	8.1066e-10	-37
RBC	tgu_miR_2981_st	miR_2981	CCGGGCCGGGCGGGCGGG	0.390941	6.81188e-09	3.97614e-06		SNOWBALL_018265_st	AGAP1	-0.249411	2.59418e-05	0.00206792		-0.375393	2.13576e-08	1.46135e-06	-42.2
RBC	tgu_miR_2981_st	miR_2981	CCGGGCCGGGCGGGCGGG	0.390941	6.81188e-09	3.97614e-06		SNOWBALL_038213_st	AKAP13	-0.283732	1.51975e-06	0.00027716		-0.332083	9.00604e-07	3.05343e-05	-35.1
RBC	tgu_miR_2981_st	miR_2981	CCGGGCCGGGCGGGCGGG	0.390941	6.81188e-09	3.97614e-06		SNOWBALL_022093_st	AKAP2	-0.238085	6.08236e-05	0.00371717		-0.365925	5.07857e-08	2.97091e-06	-33.9
RBC	tgu_miR_2981_st	miR_2981	CCGGGCCGGGCGGGCGGG	0.390941	6.81188e-09	3.97614e-06		SNOWBALL_022144_st	ANKRD40	-0.306278	1.89464e-07	6.237e-05		-0.29115	1.89531e-05	0.00034736	-28.3
RBC	tgu_miR_2981_st	miR_2981	CCGGGCCGGGCGGGCGGG	0.390941	6.81188e-09	3.97614e-06		SNOWBALL_023434_st	LOC100515461	-0.279071	2.28631e-06	0.00037347		-0.394804	3.30964e-09	3.15438e-07	-29.3
RBC	tgu_miR_2981_st	miR_2981	CCGGGCCGGGCGGGCGGG	0.390941	6.81188e-09	3.97614e-06		SNOWBALL_040236_st	ATG7	-0.223989	0.00016603	0.00732551		-0.288862	2.21772e-05	0.00039342	-35.1
RBC	tgu_miR_2981_st	miR_2981	CCGGGCCGGGCGGGCGGG	0.390941	6.81188e-09	3.97614e-06		SNOWBALL_028363_st	SH2B3	-0.243128	4.183e-05	0.00289293		-0.448481	9.7677e-12	2.48826e-09	-42.3
RBC	tgu_miR_2981_st	miR_2981	CCGGGCCGGGCGGGCGGG	0.390941	6.81188e-09	3.97614e-06		SNOWBALL_014109_s_st	BAIAP2	-0.220981	0.00020409	0.00839345		-0.395258	3.16394e-09	3.03945e-07	-38.4
RBC	tgu_miR_2981_st	miR_2981	CCGGGCCGGGCGGGCGGG	0.390941	6.81188e-09	3.97614e-06		SNOWBALL_036942_s_st	BHMT	-0.35841	7.5247e-10	1.21578e-06		-0.418341	2.9178e-10	4.23903e-08	-31.8
RBC	tgu_miR_2981_st	miR_2981	CCGGGCCGGGCGGGCGGG	0.390941	6.81188e-09	3.97614e-06		SNOWBALL_012527_s_st	LOC100518922	-0.229807	0.00011052	0.00553441		-0.344151	3.35721e-07	1.37779e-05	-37.9
RBC	tgu_miR_2981_st	miR_2981	CCGGGCCGGGCGGGCGGG	0.390941	6.81188e-09	3.97614e-06		SNOWBALL_002784_st	CDH20	-0.268042	5.83661e-06	0.00073581		-0.332913	8.42673e-07	2.89466e-05	-31
RBC	tgu_miR_2981_st	miR_2981	CCGGGCCGGGCGGGCGGG	0.390941	6.81188e-09	3.97614e-06		SNOWBALL_014534_st	CHAD	-0.244843	3.67619e-05	0.00263828		-0.301204	9.35e-06	0.0001982	-38.9
RBC	tgu_miR_2981_st	miR_2981	CCGGGCCGGGCGGGCGGG	0.390941	6.81188e-09	3.97614e-06		SNOWBALL_024136_st	ARVCF	-0.220106	0.00021659	0.00874647		-0.344802	3.17929e-07	1.3184e-05	-37.8
RBC	tgu_miR_2981_st	miR_2981	CCGGGCCGGGCGGGCGGG	0.390941	6.81188e-09	3.97614e-06		SNOWBALL_010425_s_st	CYP1A1	-0.269439	5.19521e-06	0.00067517		-0.507738	4.4409e-15	3.9846e-12	-38.7
RBC	tgu_miR_2981_st	miR_2981	CCGGGCCGGGCGGGCGGG	0.390941	6.81188e-09	3.97614e-06		SNOWBALL_010517_s_st	CYP1A1	-0.262087	9.51964e-06	0.0010313		-0.497466	1.8208e-14	1.297e-11	-38.7
RBC	tgu_miR_2981_st	miR_2981	CCGGGCCGGGCGGGCGGG	0.390941	6.81188e-09	3.97614e-06		SNOWBALL_035492_st	DAG1	-0.221117	0.00020221	0.00834243		-0.361863	7.3017e-08	3.99432e-06	-32.6
RBC	tgu_miR_2981_st	miR_2981	CCGGGCCGGGCGGGCGGG	0.390941	6.81188e-09	3.97614e-06		SNOWBALL_024164_st	DGCR2	-0.343861	3.90928e-09	3.68617e-06		-0.362839	6.6947e-08	3.72012e-06	-34
RBC	tgu_miR_2981_st	miR_2981	CCGGGCCGGGCGGGCGGG	0.390941	6.81188e-09	3.97614e-06		SNOWBALL_037116_st	EHD1	-0.280275	2.05885e-06	0.00034457		-0.438533	3.1106e-11	6.55694e-09	-42.4
RBC	tgu_miR_2981_st	miR_2981	CCGGGCCGGGCGGGCGGG	0.390941	6.81188e-09	3.97614e-06		SNOWBALL_002180_s_st	ESR1	-0.242725	4.31143e-05	0.0029551		-0.369808	3.57216e-08	2.22778e-06	-36.9
RBC	tgu_miR_2981_st	miR_2981	CCGGGCCGGGCGGGCGGG	0.390941	6.81188e-09	3.97614e-06		SNOWBALL_004932_s_st	HN1L	-0.222554	0.00018327	0.00782009		-0.462506	1.7875e-12	6.0005e-10	-35.1
RBC	tgu_miR_2981_st	miR_2981	CCGGGCCGGGCGGGCGGG	0.390941	6.81188e-09	3.97614e-06		SNOWBALL_010376_st	HSPA2	-0.219352	0.00022796	0.00904662		-0.336674	6.21796e-07	2.26674e-05	-37.6
RBC	tgu_miR_2981_st	miR_2981	CCGGGCCGGGCGGGCGGG	0.390941	6.81188e-09	3.97614e-06		SNOWBALL_014966_st	KIF1C	-0.247234	3.06571e-05	0.00232817		-0.415146	4.103e-10	5.6229e-08	-42.5
RBC	tgu_miR_2981_st	miR_2981	CCGGGCCGGGCGGGCGGG	0.390941	6.81188e-09	3.97614e-06		SNOWBALL_002816_st	SEC11C	-0.224825	0.0001567	0.00704026		-0.377065	1.82755e-08	1.28603e-06	-36.3
RBC	tgu_miR_2981_st	miR_2981	CCGGGCCGGGCGGGCGGG	0.390941	6.81188e-09	3.97614e-06		SNOWBALL_046659_st	KRBA1	-0.265018	7.49321e-06	0.00087973		-0.350684	1.93322e-07	8.81272e-06	-34.2
RBC	tgu_miR_2981_st	miR_2981	CCGGGCCGGGCGGGCGGG	0.390941	6.81188e-09	3.97614e-06		SNOWBALL_034573_st	BCL9L	-0.329342	1.86393e-08	1.14875e-05		-0.412191	5.6055e-10	7.28352e-08	-35.1
RBC	tgu_miR_2981_st	miR_2981	CCGGGCCGGGCGGGCGGG	0.390941	6.81188e-09	3.97614e-06		SNOWBALL_018443_st	B3GNT7	-0.285702	1.27589e-06	0.00024259		-0.338343	5.42598e-07	2.03032e-05	-40.5
RBC	tgu_miR_2981_st	miR_2981	CCGGGCCGGGCGGGCGGG	0.390941	6.81188e-09	3.97614e-06		SNOWBALL_020126_st	MID1IP1	-0.284918	1.3681e-06	0.00025574		-0.446548	1.2268e-11	3.0116e-09	-43.1
RBC	tgu_miR_2981_st	miR_2981	CCGGGCCGGGCGGGCGGG	0.390941	6.81188e-09	3.97614e-06		SNOWBALL_006790_st	H1F0	-0.243775	3.98443e-05	0.00279179		-0.411799	5.8413e-10	7.53771e-08	-39.6
RBC	tgu_miR_2981_st	miR_2981	CCGGGCCGGGCGGGCGGG	0.390941	6.81188e-09	3.97614e-06		SNOWBALL_006872_s_st	LOC396904	-0.326514	2.50329e-08	1.40861e-05		-0.492868	3.4195e-14	2.1949e-11	-37.2
RBC	tgu_miR_2981_st	miR_2981	CCGGGCCGGGCGGGCGGG	0.390941	6.81188e-09	3.97614e-06		SNOWBALL_001452_st	MAPK14	-0.327016	2.37626e-08	1.34778e-05		-0.490107	4.996e-14	3.007e-11	-33.1
RBC	tgu_miR_2981_st	miR_2981	CCGGGCCGGGCGGGCGGG	0.390941	6.81188e-09	3.97614e-06		SNOWBALL_040097_st	MAPK14	-0.315504	7.6711e-08	3.32312e-05		-0.367758	4.30384e-08	2.59482e-06	-33.1
RBC	tgu_miR_2981_st	miR_2981	CCGGGCCGGGCGGGCGGG	0.390941	6.81188e-09	3.97614e-06		SNOWBALL_015041_s_st	MINK1	-0.272544	4.00085e-06	0.00055648		-0.387956	6.47882e-09	5.48501e-07	-37.7
RBC	tgu_miR_2981_st	miR_2981	CCGGGCCGGGCGGGCGGG	0.390941	6.81188e-09	3.97614e-06		SNOWBALL_042326_st	MORF4L2	-0.243829	3.96841e-05	0.00278644		-0.310949	4.59482e-06	0.00011264	-30
RBC	tgu_miR_2981_st	miR_2981	CCGGGCCGGGCGGGCGGG	0.390941	6.81188e-09	3.97614e-06		SNOWBALL_034101_st	MYO1C	-0.255975	1.55373e-05	0.00144916		-0.383787	9.67965e-09	7.63216e-07	-34.1
RBC	tgu_miR_2981_st	miR_2981	CCGGGCCGGGCGGGCGGG	0.390941	6.81188e-09	3.97614e-06		SNOWBALL_035427_st	NDE1	-0.242855	4.26967e-05	0.00293658		-0.443982	1.657e-11	3.87649e-09	-33.3
RBC	tgu_miR_2981_st	miR_2981	CCGGGCCGGGCGGGCGGG	0.390941	6.81188e-09	3.97614e-06		SNOWBALL_003903_st	NEK6	-0.259371	1.18523e-05	0.00120215		-0.505467	5.7732e-15	4.9631e-12	-38.8
RBC	tgu_miR_2981_st	miR_2981	CCGGGCCGGGCGGGCGGG	0.390941	6.81188e-09	3.97614e-06		SNOWBALL_008323_st	NUCB1	-0.227729	0.00012796	0.0061209		-0.305822	6.69834e-06	0.00015208	-32.9
RBC	tgu_miR_2981_st	miR_2981	CCGGGCCGGGCGGGCGGG	0.390941	6.81188e-09	3.97614e-06		SNOWBALL_006201_st	OLFML3	-0.231076	0.00010099	0.00521264		-0.52823	2.2204e-16	3.2026e-13	-36.3
RBC	tgu_miR_2981_st	miR_2981	CCGGGCCGGGCGGGCGGG	0.390941	6.81188e-09	3.97614e-06		SNOWBALL_009162_st	DDOST	-0.21889	0.00023518	0.00923994		-0.407127	9.5021e-10	1.12809e-07	-36.2
RBC	tgu_miR_2981_st	miR_2981	CCGGGCCGGGCGGGCGGG	0.390941	6.81188e-09	3.97614e-06		SNOWBALL_042805_st	LOC100457996	-0.229956	0.00010936	0.00549657		-0.325491	1.51726e-06	4.63973e-05	-35.3
RBC	tgu_miR_2981_st	miR_2981	CCGGGCCGGGCGGGCGGG	0.390941	6.81188e-09	3.97614e-06		SNOWBALL_016201_st	PCYT1A	-0.287766	1.06084e-06	0.00021083		-0.379054	1.51658e-08	1.10323e-06	-30
RBC	tgu_miR_2981_st	miR_2981	CCGGGCCGGGCGGGCGGG	0.390941	6.81188e-09	3.97614e-06		SNOWBALL_024928_st	PIK3AP1	-0.273143	3.80302e-06	0.00053696		-0.425445	1.3499e-10	2.23177e-08	-31
RBC	tgu_miR_2981_st	miR_2981	CCGGGCCGGGCGGGCGGG	0.390941	6.81188e-09	3.97614e-06		SNOWBALL_021819_st	POR	-0.290016	8.65915e-07	0.00018227		-0.400602	1.85172e-09	1.95544e-07	-38.6
RBC	tgu_miR_2981_st	miR_2981	CCGGGCCGGGCGGGCGGG	0.390941	6.81188e-09	3.97614e-06		SNOWBALL_001103_st	SBAB-1051H9.6_2	-0.285137	1.34177e-06	0.00025161		-0.360336	8.35943e-08	4.46123e-06	-42.1
RBC	tgu_miR_2981_st	miR_2981	CCGGGCCGGGCGGGCGGG	0.390941	6.81188e-09	3.97614e-06		SNOWBALL_024450_s_st	PPP3CB	-0.283849	1.50405e-06	0.00027497		-0.336157	6.48485e-07	2.345e-05	-42.3
RBC	tgu_miR_2981_st	miR_2981	CCGGGCCGGGCGGGCGGG	0.390941	6.81188e-09	3.97614e-06		SNOWBALL_015804_st	PRDM15	-0.223772	0.00016854	0.00740563		-0.437948	3.3261e-11	6.93177e-09	-40.5
RBC	tgu_miR_2981_st	miR_2981	CCGGGCCGGGCGGGCGGG	0.390941	6.81188e-09	3.97614e-06		SNOWBALL_009150_st	PRDX1	-0.399753	4.3261e-12	2.8111e-08		-0.501017	1.1102e-14	8.5791e-12	-43.6
RBC	tgu_miR_2981_st	miR_2981	CCGGGCCGGGCGGGCGGG	0.390941	6.81188e-09	3.97614e-06		SNOWBALL_013627_st	C13H10orf47	-0.222932	0.00017858	0.0076782		-0.297528	1.2143e-05	0.00024386	-38.4
RBC	tgu_miR_2981_st	miR_2981	CCGGGCCGGGCGGGCGGG	0.390941	6.81188e-09	3.97614e-06		SNOWBALL_021173_s_st	LOC100154945	-0.275932	2.99776e-06	0.00045625		-0.532775	0	0	-30.5
RBC	tgu_miR_2981_st	miR_2981	CCGGGCCGGGCGGGCGGG	0.390941	6.81188e-09	3.97614e-06		SNOWBALL_016699_st	SEC14L2	-0.245919	3.38834e-05	0.00249458		-0.495824	2.2871e-14	1.5705e-11	-30.6
RBC	tgu_miR_2981_st	miR_2981	CCGGGCCGGGCGGGCGGG	0.390941	6.81188e-09	3.97614e-06		SNOWBALL_024258_s_st	SEC14L2	-0.218139	0.00024739	0.00955581		-0.435894	4.2034e-11	8.4306e-09	-30.6
RBC	tgu_miR_2981_st	miR_2981	CCGGGCCGGGCGGGCGGG	0.390941	6.81188e-09	3.97614e-06		SNOWBALL_016442_s_st	SH2B3	-0.273999	3.53613e-06	0.00051086		-0.411498	6.0286e-10	7.73619e-08	-35.4
RBC	tgu_miR_2981_st	miR_2981	CCGGGCCGGGCGGGCGGG	0.390941	6.81188e-09	3.97614e-06		SNOWBALL_003662_st	SH3GLB2	-0.295177	5.40014e-07	0.00013091		-0.324002	1.70407e-06	5.09455e-05	-37.1
RBC	tgu_miR_2981_st	miR_2981	CCGGGCCGGGCGGGCGGG	0.390941	6.81188e-09	3.97614e-06		SNOWBALL_011567_st	SHROOM3	-0.25957	1.16642e-05	0.00118872		-0.512972	1.9984e-15	2.0509e-12	-34.1
RBC	tgu_miR_2981_st	miR_2981	CCGGGCCGGGCGGGCGGG	0.390941	6.81188e-09	3.97614e-06		SNOWBALL_020637_st	SIAE	-0.288676	9.7737e-07	0.00019887		-0.391695	4.4984e-09	4.06242e-07	-27.8
RBC	tgu_miR_2981_st	miR_2981	CCGGGCCGGGCGGGCGGG	0.390941	6.81188e-09	3.97614e-06		SNOWBALL_020913_s_st	SREBF1	-0.21948	0.00022599	0.00899346		-0.441933	2.1026e-11	4.72739e-09	-38.8
RBC	tgu_miR_2981_st	miR_2981	CCGGGCCGGGCGGGCGGG	0.390941	6.81188e-09	3.97614e-06		SNOWBALL_022566_s_st	SREBF1	-0.288604	9.83791e-07	0.00019977		-0.466083	1.1449e-12	4.1338e-10	-38.8
RBC	tgu_miR_2981_st	miR_2981	CCGGGCCGGGCGGGCGGG	0.390941	6.81188e-09	3.97614e-06		SNOWBALL_022672_s_st	SREBF1	-0.27742	2.63749e-06	0.00041602		-0.451359	6.9371e-12	1.87202e-09	-38.8
RBC	tgu_miR_2981_st	miR_2981	CCGGGCCGGGCGGGCGGG	0.390941	6.81188e-09	3.97614e-06		SNOWBALL_035534_st	SREBF1	-0.287077	1.1284e-06	0.00022132		-0.448602	9.6287e-12	2.45876e-09	-38.8
RBC	tgu_miR_2981_st	miR_2981	CCGGGCCGGGCGGGCGGG	0.390941	6.81188e-09	3.97614e-06		SNOWBALL_021546_s_st	SSR3	-0.294954	5.51256e-07	0.00013267		-0.399128	2.14864e-09	2.21017e-07	-38.3
RBC	tgu_miR_2981_st	miR_2981	CCGGGCCGGGCGGGCGGG	0.390941	6.81188e-09	3.97614e-06		SNOWBALL_011436_st	STBD1	-0.226955	0.0001351	0.00634726		-0.357333	1.08835e-07	5.53077e-06	-32.6
RBC	tgu_miR_2981_st	miR_2981	CCGGGCCGGGCGGGCGGG	0.390941	6.81188e-09	3.97614e-06		SNOWBALL_028904_st	LOC100522745	-0.232823	8.913e-05	0.00479164		-0.400338	1.90175e-09	1.99913e-07	-32.6
RBC	tgu_miR_2981_st	miR_2981	CCGGGCCGGGCGGGCGGG	0.390941	6.81188e-09	3.97614e-06		SNOWBALL_015367_st	TAF10	-0.225393	0.00015064	0.00685407		-0.332908	8.4298e-07	2.89544e-05	-39.8
RBC	tgu_miR_2981_st	miR_2981	CCGGGCCGGGCGGGCGGG	0.390941	6.81188e-09	3.97614e-06		SNOWBALL_010973_x_st	U1	-0.286294	1.21028e-06	0.00023325		-0.366445	4.84606e-08	2.85986e-06	-44.9
RBC	tgu_miR_2981_st	miR_2981	CCGGGCCGGGCGGGCGGG	0.390941	6.81188e-09	3.97614e-06		SNOWBALL_039981_st	TMEM184A	-0.267276	6.21955e-06	0.00076694		-0.408265	8.4458e-10	1.02284e-07	-36.5
RBC	tgu_miR_2981_st	miR_2981	CCGGGCCGGGCGGGCGGG	0.390941	6.81188e-09	3.97614e-06		SNOWBALL_025177_s_st	TRERF1	-0.22744	0.00013059	0.00621455		-0.378986	1.52623e-08	1.10908e-06	-35.4
RBC	tgu_miR_2981_st	miR_2981	CCGGGCCGGGCGGGCGGG	0.390941	6.81188e-09	3.97614e-06		SNOWBALL_040175_st	TTC7B	-0.326745	2.44405e-08	1.37839e-05		-0.380664	1.30273e-08	9.73287e-07	-33.6
RBC	tgu_miR_2981_st	miR_2981	CCGGGCCGGGCGGGCGGG	0.390941	6.81188e-09	3.97614e-06		SNOWBALL_009828_st	TUBB	-0.229002	0.00011699	0.00573761		-0.597961	0	0	-39
RBC	tgu_miR_2981_st	miR_2981	CCGGGCCGGGCGGGCGGG	0.390941	6.81188e-09	3.97614e-06		SNOWBALL_023091_st	UBE2D3	-0.381324	4.7183e-11	1.69921e-07		-0.428634	9.496e-11	1.66463e-08	-28.9
RBC	tgu_miR_2981_st	miR_2981	CCGGGCCGGGCGGGCGGG	0.390941	6.81188e-09	3.97614e-06		SNOWBALL_020033_st	UGDH	-0.379958	5.5993e-11	1.8392e-07		-0.474836	3.7614e-13	1.6244e-10	-28.9
RBC	tgu_miR_2981_st	miR_2981	CCGGGCCGGGCGGGCGGG	0.390941	6.81188e-09	3.97614e-06		SNOWBALL_031158_st	UGDH	-0.360229	6.0879e-10	1.04582e-06		-0.402391	1.54431e-09	1.6833e-07	-28.9
RBC	tgu_miR_2981_st	miR_2981	CCGGGCCGGGCGGGCGGG	0.390941	6.81188e-09	3.97614e-06		SNOWBALL_011269_st	LOC100514663	-0.250491	2.38675e-05	0.00195136		-0.341057	4.34096e-07	1.69576e-05	-39.6
RBC	tgu_miR_2981_st	miR_2981	CCGGGCCGGGCGGGCGGG	0.390941	6.81188e-09	3.97614e-06		SNOWBALL_007409_s_st	XRCC6BP1	-0.303646	2.43823e-07	7.51348e-05		-0.552645	0	0	-35.6
RBC	tgu_miR_2981_st	miR_2981	CCGGGCCGGGCGGGCGGG	0.390941	6.81188e-09	3.97614e-06		SNOWBALL_034572_st	YWHAG	-0.224805	0.00015692	0.00704819		-0.341819	4.0757e-07	1.61142e-05	-41.8
RBC	tgu_miR_2981_st	miR_2981	CCGGGCCGGGCGGGCGGG	0.390941	6.81188e-09	3.97614e-06		SNOWBALL_002654_st	ZBTB7C	-0.258729	1.24788e-05	0.00124959		-0.398664	2.25129e-09	2.29753e-07	-41.5
RBC	tgu_miR_2981_st	miR_2981	CCGGGCCGGGCGGGCGGG	0.390941	6.81188e-09	3.97614e-06		SNOWBALL_000808_st	ZNF706	-0.347725	2.54425e-09	2.69468e-06		-0.504418	6.8834e-15	5.7639e-12	-36.2
RBC	gga_miR_1584_st	miR_1584	CCGGGUGGGGCUGGGCUGGG	0.331877	1.16686e-06	0.00012644		SNOWBALL_019246_s_st	ACSS2	-0.246238	3.30718e-05	0.00245662		-0.298878	1.10357e-05	0.00022605	-36.9
RBC	gga_miR_1584_st	miR_1584	CCGGGUGGGGCUGGGCUGGG	0.331877	1.16686e-06	0.00012644		SNOWBALL_023116_st	LOC100155048	-0.230636	0.0001042	0.00532524		-0.295611	1.38967e-05	0.0002715	-36.9
RBC	gga_miR_1584_st	miR_1584	CCGGGUGGGGCUGGGCUGGG	0.331877	1.16686e-06	0.00012644		SNOWBALL_021669_st	ACTG1	-0.281037	1.92623e-06	0.00032789		-0.438124	3.2598e-11	6.81672e-09	-39.1
RBC	gga_miR_1584_st	miR_1584	CCGGGUGGGGCUGGGCUGGG	0.331877	1.16686e-06	0.00012644		SNOWBALL_018265_st	AGAP1	-0.249411	2.59418e-05	0.00206792		-0.373432	2.56143e-08	1.69649e-06	-39.6
RBC	gga_miR_1584_st	miR_1584	CCGGGUGGGGCUGGGCUGGG	0.331877	1.16686e-06	0.00012644		SNOWBALL_038213_st	AKAP13	-0.283732	1.51975e-06	0.00027716		-0.349377	2.16109e-07	9.64392e-06	-40.1
RBC	gga_miR_1584_st	miR_1584	CCGGGUGGGGCUGGGCUGGG	0.331877	1.16686e-06	0.00012644		SNOWBALL_022093_st	AKAP2	-0.238085	6.08236e-05	0.00371717		-0.325917	1.46754e-06	4.51784e-05	-35.3
RBC	gga_miR_1584_st	miR_1584	CCGGGUGGGGCUGGGCUGGG	0.331877	1.16686e-06	0.00012644		SNOWBALL_034482_st	APLP2	-0.297009	4.55655e-07	0.00011655		-0.393824	3.64716e-09	3.41672e-07	-38.6
RBC	gga_miR_1584_st	miR_1584	CCGGGUGGGGCUGGGCUGGG	0.331877	1.16686e-06	0.00012644		SNOWBALL_028363_st	SH2B3	-0.243128	4.183e-05	0.00289293		-0.436205	4.0572e-11	8.18773e-09	-33.7
RBC	gga_miR_1584_st	miR_1584	CCGGGUGGGGCUGGGCUGGG	0.331877	1.16686e-06	0.00012644		SNOWBALL_047822_st		-0.258863	1.2345e-05	0.00123743		-0.30732	6.00385e-06	0.00013936	-38.8
RBC	gga_miR_1584_st	miR_1584	CCGGGUGGGGCUGGGCUGGG	0.331877	1.16686e-06	0.00012644		SNOWBALL_015810_st	CBR3	-0.311247	1.16872e-07	4.45587e-05		-0.353433	1.52695e-07	7.2782e-06	-36.3
RBC	gga_miR_1584_st	miR_1584	CCGGGUGGGGCUGGGCUGGG	0.331877	1.16686e-06	0.00012644		SNOWBALL_012527_s_st	LOC100518922	-0.229807	0.00011052	0.00553441		-0.331173	9.68569e-07	3.2363e-05	-40.9
RBC	gga_miR_1584_st	miR_1584	CCGGGUGGGGCUGGGCUGGG	0.331877	1.16686e-06	0.00012644		SNOWBALL_020245_st	CITED1	-0.274084	3.51061e-06	0.00050841		-0.361537	7.51632e-08	4.08933e-06	-38.3
RBC	gga_miR_1584_st	miR_1584	CCGGGUGGGGCUGGGCUGGG	0.331877	1.16686e-06	0.00012644		SNOWBALL_016337_st	CLU	-0.286055	1.23634e-06	0.00023686		-0.364172	5.94358e-08	3.37679e-06	-38.9
RBC	gga_miR_1584_st	miR_1584	CCGGGUGGGGCUGGGCUGGG	0.331877	1.16686e-06	0.00012644		SNOWBALL_024136_st	ARVCF	-0.220106	0.00021659	0.00874647		-0.37814	1.65253e-08	1.18394e-06	-38
RBC	gga_miR_1584_st	miR_1584	CCGGGUGGGGCUGGGCUGGG	0.331877	1.16686e-06	0.00012644		SNOWBALL_045746_st	CRISPLD2	-0.271702	4.2959e-06	0.0005858		-0.372681	2.74499e-08	1.79537e-06	-39.8
RBC	gga_miR_1584_st	miR_1584	CCGGGUGGGGCUGGGCUGGG	0.331877	1.16686e-06	0.00012644		SNOWBALL_008945_st	CYP4A21	-0.293797	6.13266e-07	0.00014243		-0.409539	7.3984e-10	9.16672e-08	-32.7
RBC	gga_miR_1584_st	miR_1584	CCGGGUGGGGCUGGGCUGGG	0.331877	1.16686e-06	0.00012644		SNOWBALL_035492_st	DAG1	-0.221117	0.00020221	0.00834243		-0.375687	2.07816e-08	1.42919e-06	-36.4
RBC	gga_miR_1584_st	miR_1584	CCGGGUGGGGCUGGGCUGGG	0.331877	1.16686e-06	0.00012644		SNOWBALL_001550_st	DGAT2	-0.221077	0.00020276	0.00835382		-0.303056	8.18456e-06	0.00017836	-37.7
RBC	gga_miR_1584_st	miR_1584	CCGGGUGGGGCUGGGCUGGG	0.331877	1.16686e-06	0.00012644		SNOWBALL_019212_st	DYNLRB1	-0.218169	0.00024689	0.00954562		-0.272421	6.59443e-05	0.00092868	-31.5
RBC	gga_miR_1584_st	miR_1584	CCGGGUGGGGCUGGGCUGGG	0.331877	1.16686e-06	0.00012644		SNOWBALL_037125_st	EEF2	-0.295134	5.42197e-07	0.00013112		-0.359165	9.26833e-08	4.85279e-06	-32.4
RBC	gga_miR_1584_st	miR_1584	CCGGGUGGGGCUGGGCUGGG	0.331877	1.16686e-06	0.00012644		SNOWBALL_037116_st	EHD1	-0.280275	2.05885e-06	0.00034457		-0.42373	1.6288e-10	2.61073e-08	-41.9
RBC	gga_miR_1584_st	miR_1584	CCGGGUGGGGCUGGGCUGGG	0.331877	1.16686e-06	0.00012644		SNOWBALL_002180_s_st	ESR1	-0.242725	4.31143e-05	0.0029551		-0.41156	5.9895e-10	7.69475e-08	-37.9
RBC	gga_miR_1584_st	miR_1584	CCGGGUGGGGCUGGGCUGGG	0.331877	1.16686e-06	0.00012644		SNOWBALL_014164_st	EVPL	-0.235969	7.09986e-05	0.00412159		-0.342124	3.97377e-07	1.57881e-05	-36.4
RBC	gga_miR_1584_st	miR_1584	CCGGGUGGGGCUGGGCUGGG	0.331877	1.16686e-06	0.00012644		SNOWBALL_003941_s_st	PVX_117150	-0.277673	2.5807e-06	0.00040944		-0.397152	2.61947e-09	2.60303e-07	-37.4
RBC	gga_miR_1584_st	miR_1584	CCGGGUGGGGCUGGGCUGGG	0.331877	1.16686e-06	0.00012644		SNOWBALL_047431_st	GPX1	-0.269293	5.25875e-06	0.00068204		-0.3838	9.6678e-09	7.62456e-07	-33.7
RBC	gga_miR_1584_st	miR_1584	CCGGGUGGGGCUGGGCUGGG	0.331877	1.16686e-06	0.00012644		SNOWBALL_010376_st	HSPA2	-0.219352	0.00022796	0.00904662		-0.302821	8.32444e-06	0.00018076	-25.9
RBC	gga_miR_1584_st	miR_1584	CCGGGUGGGGCUGGGCUGGG	0.331877	1.16686e-06	0.00012644		SNOWBALL_014966_st	KIF1C	-0.247234	3.06571e-05	0.00232817		-0.397158	2.61794e-09	2.60167e-07	-30.8
RBC	gga_miR_1584_st	miR_1584	CCGGGUGGGGCUGGGCUGGG	0.331877	1.16686e-06	0.00012644		SNOWBALL_024171_st	LOC100510930	-0.235659	7.262e-05	0.00418562		-0.361511	7.534e-08	4.09693e-06	-38.1
RBC	gga_miR_1584_st	miR_1584	CCGGGUGGGGCUGGGCUGGG	0.331877	1.16686e-06	0.00012644		SNOWBALL_011458_st	LOC460228	-0.273394	3.72272e-06	0.00052963		-0.420068	2.4234e-10	3.63337e-08	-41.4
RBC	gga_miR_1584_st	miR_1584	CCGGGUGGGGCUGGGCUGGG	0.331877	1.16686e-06	0.00012644		SNOWBALL_020094_s_st	PRRG1	-0.350573	1.84712e-09	2.23609e-06		-0.433425	5.558e-11	1.06383e-08	-27.5
RBC	gga_miR_1584_st	miR_1584	CCGGGUGGGGCUGGGCUGGG	0.331877	1.16686e-06	0.00012644		SNOWBALL_027759_st	DHCR7	-0.275694	3.05957e-06	0.00046258		-0.399286	2.11473e-09	2.18125e-07	-38.7
RBC	gga_miR_1584_st	miR_1584	CCGGGUGGGGCUGGGCUGGG	0.331877	1.16686e-06	0.00012644		SNOWBALL_020126_st	MID1IP1	-0.284918	1.3681e-06	0.00025574		-0.424717	1.4622e-10	2.38692e-08	-41.3
RBC	gga_miR_1584_st	miR_1584	CCGGGUGGGGCUGGGCUGGG	0.331877	1.16686e-06	0.00012644		SNOWBALL_006790_st	H1F0	-0.243775	3.98443e-05	0.00279179		-0.369428	3.69789e-08	2.29149e-06	-37.4
RBC	gga_miR_1584_st	miR_1584	CCGGGUGGGGCUGGGCUGGG	0.331877	1.16686e-06	0.00012644		SNOWBALL_047600_st	GGA1	-0.272817	3.90967e-06	0.00054686		-0.462225	1.8507e-12	6.1773e-10	-41.5
RBC	gga_miR_1584_st	miR_1584	CCGGGUGGGGCUGGGCUGGG	0.331877	1.16686e-06	0.00012644		SNOWBALL_006872_s_st	LOC396904	-0.326514	2.50329e-08	1.40861e-05		-0.472687	4.9605e-13	2.0491e-10	-34.2
RBC	gga_miR_1584_st	miR_1584	CCGGGUGGGGCUGGGCUGGG	0.331877	1.16686e-06	0.00012644		SNOWBALL_009190_st	MAN1C1	-0.258187	1.30314e-05	0.0012879		-0.331099	9.74272e-07	3.2514e-05	-38.2
RBC	gga_miR_1584_st	miR_1584	CCGGGUGGGGCUGGGCUGGG	0.331877	1.16686e-06	0.00012644		SNOWBALL_001706_st	MAOA	-0.255881	1.56532e-05	0.00145533		-0.341998	4.0156e-07	1.592e-05	-31.5
RBC	gga_miR_1584_st	miR_1584	CCGGGUGGGGCUGGGCUGGG	0.331877	1.16686e-06	0.00012644		SNOWBALL_001708_s_st	MAOA	-0.244443	3.789e-05	0.00269656		-0.303676	7.82641e-06	0.00017214	-31.5
RBC	gga_miR_1584_st	miR_1584	CCGGGUGGGGCUGGGCUGGG	0.331877	1.16686e-06	0.00012644		SNOWBALL_015041_s_st	MINK1	-0.272544	4.00085e-06	0.00055648		-0.399635	2.04151e-09	2.1187e-07	-44.3
RBC	gga_miR_1584_st	miR_1584	CCGGGUGGGGCUGGGCUGGG	0.331877	1.16686e-06	0.00012644		SNOWBALL_034101_st	MYO1C	-0.255975	1.55373e-05	0.00144916		-0.356076	1.21442e-07	6.04678e-06	-39
RBC	gga_miR_1584_st	miR_1584	CCGGGUGGGGCUGGGCUGGG	0.331877	1.16686e-06	0.00012644		SNOWBALL_018591_s_st	LOC100515177	-0.220085	0.00021691	0.00875413		-0.344655	3.21849e-07	1.33159e-05	-37.1
RBC	gga_miR_1584_st	miR_1584	CCGGGUGGGGCUGGGCUGGG	0.331877	1.16686e-06	0.00012644		SNOWBALL_035427_st	NDE1	-0.242855	4.26967e-05	0.00293658		-0.404143	1.29149e-09	1.45354e-07	-41.8
RBC	gga_miR_1584_st	miR_1584	CCGGGUGGGGCUGGGCUGGG	0.331877	1.16686e-06	0.00012644		SNOWBALL_008323_st	NUCB1	-0.227729	0.00012796	0.0061209		-0.408246	8.4626e-10	1.02456e-07	-39
RBC	gga_miR_1584_st	miR_1584	CCGGGUGGGGCUGGGCUGGG	0.331877	1.16686e-06	0.00012644		SNOWBALL_006201_st	OLFML3	-0.231076	0.00010099	0.00521264		-0.553142	0	0	-42
RBC	gga_miR_1584_st	miR_1584	CCGGGUGGGGCUGGGCUGGG	0.331877	1.16686e-06	0.00012644		SNOWBALL_003972_st	PALM2	-0.364245	3.7943e-10	7.76814e-07		-0.494316	2.82e-14	1.8692e-11	-36.3
RBC	gga_miR_1584_st	miR_1584	CCGGGUGGGGCUGGGCUGGG	0.331877	1.16686e-06	0.00012644		SNOWBALL_042805_st	LOC100457996	-0.229956	0.00010936	0.00549657		-0.29947	1.05812e-05	0.00021866	-38.3
RBC	gga_miR_1584_st	miR_1584	CCGGGUGGGGCUGGGCUGGG	0.331877	1.16686e-06	0.00012644		SNOWBALL_016201_st	PCYT1A	-0.287766	1.06084e-06	0.00021083		-0.340665	4.48373e-07	1.741e-05	-42.2
RBC	gga_miR_1584_st	miR_1584	CCGGGUGGGGCUGGGCUGGG	0.331877	1.16686e-06	0.00012644		SNOWBALL_024928_st	PIK3AP1	-0.273143	3.80302e-06	0.00053696		-0.430165	8.0088e-11	1.44305e-08	-34.7
RBC	gga_miR_1584_st	miR_1584	CCGGGUGGGGCUGGGCUGGG	0.331877	1.16686e-06	0.00012644		SNOWBALL_021819_st	POR	-0.290016	8.65915e-07	0.00018227		-0.383748	9.71611e-09	7.65578e-07	-38.2
RBC	gga_miR_1584_st	miR_1584	CCGGGUGGGGCUGGGCUGGG	0.331877	1.16686e-06	0.00012644		SNOWBALL_001103_st	SBAB-1051H9.6_2	-0.285137	1.34177e-06	0.00025161		-0.372216	2.86513e-08	1.85914e-06	-41.6
RBC	gga_miR_1584_st	miR_1584	CCGGGUGGGGCUGGGCUGGG	0.331877	1.16686e-06	0.00012644		SNOWBALL_015804_st	PRDM15	-0.223772	0.00016854	0.00740563		-0.464001	1.4846e-12	5.137e-10	-33.6
RBC	gga_miR_1584_st	miR_1584	CCGGGUGGGGCUGGGCUGGG	0.331877	1.16686e-06	0.00012644		SNOWBALL_003603_s_st	PTGES2	-0.221992	0.00019047	0.00801298		-0.42891	9.2094e-11	1.62285e-08	-38
RBC	gga_miR_1584_st	miR_1584	CCGGGUGGGGCUGGGCUGGG	0.331877	1.16686e-06	0.00012644		SNOWBALL_021925_s_st	RAB3D	-0.224204	0.00016359	0.00725818		-0.458206	3.0338e-12	9.3548e-10	-35.5
RBC	gga_miR_1584_st	miR_1584	CCGGGUGGGGCUGGGCUGGG	0.331877	1.16686e-06	0.00012644		SNOWBALL_013718_st	RPL21	-0.254643	1.726e-05	0.00155636		-0.425936	1.2792e-10	2.13441e-08	-38.6
RBC	gga_miR_1584_st	miR_1584	CCGGGUGGGGCUGGGCUGGG	0.331877	1.16686e-06	0.00012644		SNOWBALL_016442_s_st	SH2B3	-0.273999	3.53613e-06	0.00051086		-0.439523	2.7767e-11	5.96344e-09	-35.7
RBC	gga_miR_1584_st	miR_1584	CCGGGUGGGGCUGGGCUGGG	0.331877	1.16686e-06	0.00012644		SNOWBALL_003662_st	SH3GLB2	-0.295177	5.40014e-07	0.00013091		-0.303505	7.92353e-06	0.00017385	-34.4
RBC	gga_miR_1584_st	miR_1584	CCGGGUGGGGCUGGGCUGGG	0.331877	1.16686e-06	0.00012644		SNOWBALL_011567_st	SHROOM3	-0.25957	1.16642e-05	0.00118872		-0.522457	4.4409e-16	5.6011e-13	-37.7
RBC	gga_miR_1584_st	miR_1584	CCGGGUGGGGCUGGGCUGGG	0.331877	1.16686e-06	0.00012644		SNOWBALL_002596_st	SIGLEC15	-0.260505	1.082e-05	0.00112523		-0.345089	3.10373e-07	1.293e-05	-41.6
RBC	gga_miR_1584_st	miR_1584	CCGGGUGGGGCUGGGCUGGG	0.331877	1.16686e-06	0.00012644		SNOWBALL_047493_st		-0.221654	0.00019492	0.00812486		-0.376215	1.97841e-08	1.3726e-06	-40.5
RBC	gga_miR_1584_st	miR_1584	CCGGGUGGGGCUGGGCUGGG	0.331877	1.16686e-06	0.00012644		SNOWBALL_016762_s_st	SMARCB1	-0.269115	5.33752e-06	0.00068946		-0.392642	4.0983e-09	3.76304e-07	-42.2
RBC	gga_miR_1584_st	miR_1584	CCGGGUGGGGCUGGGCUGGG	0.331877	1.16686e-06	0.00012644		SNOWBALL_020913_s_st	SREBF1	-0.21948	0.00022599	0.00899346		-0.453095	5.6342e-12	1.57169e-09	-40.6
RBC	gga_miR_1584_st	miR_1584	CCGGGUGGGGCUGGGCUGGG	0.331877	1.16686e-06	0.00012644		SNOWBALL_022566_s_st	SREBF1	-0.288604	9.83791e-07	0.00019977		-0.471261	5.9508e-13	2.3877e-10	-40.6
RBC	gga_miR_1584_st	miR_1584	CCGGGUGGGGCUGGGCUGGG	0.331877	1.16686e-06	0.00012644		SNOWBALL_022672_s_st	SREBF1	-0.27742	2.63749e-06	0.00041602		-0.451831	6.5563e-12	1.78482e-09	-40.6
RBC	gga_miR_1584_st	miR_1584	CCGGGUGGGGCUGGGCUGGG	0.331877	1.16686e-06	0.00012644		SNOWBALL_035534_st	SREBF1	-0.287077	1.1284e-06	0.00022132		-0.445185	1.4397e-11	3.44498e-09	-40.6
RBC	gga_miR_1584_st	miR_1584	CCGGGUGGGGCUGGGCUGGG	0.331877	1.16686e-06	0.00012644		SNOWBALL_028904_st	LOC100522745	-0.232823	8.913e-05	0.00479164		-0.367873	4.2591e-08	2.57277e-06	-42.3
RBC	gga_miR_1584_st	miR_1584	CCGGGUGGGGCUGGGCUGGG	0.331877	1.16686e-06	0.00012644		SNOWBALL_000910_st	TAB1	-0.224744	0.00015759	0.0070644		-0.39747	2.5375e-09	2.53531e-07	-43.8
RBC	gga_miR_1584_st	miR_1584	CCGGGUGGGGCUGGGCUGGG	0.331877	1.16686e-06	0.00012644		SNOWBALL_015367_st	TAF10	-0.225393	0.00015064	0.00685407		-0.357084	1.11228e-07	5.62907e-06	-40
RBC	gga_miR_1584_st	miR_1584	CCGGGUGGGGCUGGGCUGGG	0.331877	1.16686e-06	0.00012644		SNOWBALL_026096_s_st	TKT	-0.309841	1.34109e-07	4.9065e-05		-0.493356	3.1974e-14	2.0765e-11	-29.1
RBC	gga_miR_1584_st	miR_1584	CCGGGUGGGGCUGGGCUGGG	0.331877	1.16686e-06	0.00012644		SNOWBALL_007197_st	TPI1	-0.270311	4.82908e-06	0.00063841		-0.466002	1.1564e-12	4.1671e-10	-35.5
RBC	gga_miR_1584_st	miR_1584	CCGGGUGGGGCUGGGCUGGG	0.331877	1.16686e-06	0.00012644		SNOWBALL_025177_s_st	TRERF1	-0.22744	0.00013059	0.00621455		-0.396247	2.86723e-09	2.80355e-07	-32.8
RBC	gga_miR_1584_st	miR_1584	CCGGGUGGGGCUGGGCUGGG	0.331877	1.16686e-06	0.00012644		SNOWBALL_012262_st	TSKU	-0.265737	7.06284e-06	0.0008421		-0.492955	3.3973e-14	2.1839e-11	-41.6
RBC	gga_miR_1584_st	miR_1584	CCGGGUGGGGCUGGGCUGGG	0.331877	1.16686e-06	0.00012644		SNOWBALL_037259_st	LOC100522628	-0.280736	1.97774e-06	0.00033456		-0.492065	3.8192e-14	2.4042e-11	-41.6
RBC	gga_miR_1584_st	miR_1584	CCGGGUGGGGCUGGGCUGGG	0.331877	1.16686e-06	0.00012644		SNOWBALL_040175_st	TTC7B	-0.326745	2.44405e-08	1.37839e-05		-0.399448	2.08036e-09	2.15164e-07	-36.4
RBC	gga_miR_1584_st	miR_1584	CCGGGUGGGGCUGGGCUGGG	0.331877	1.16686e-06	0.00012644		SNOWBALL_009477_st	TUBB2B	-0.347094	2.73023e-09	2.82383e-06		-0.394569	3.38792e-09	3.21589e-07	-36.2
RBC	gga_miR_1584_st	miR_1584	CCGGGUGGGGCUGGGCUGGG	0.331877	1.16686e-06	0.00012644		SNOWBALL_011269_st	LOC100514663	-0.250491	2.38675e-05	0.00195136		-0.370419	3.37834e-08	2.12811e-06	-39
RBC	bta_miR_2436_5p_st	miR_2436_5p	CGGCGCAGCUGUCGGGAGGGCG	0.311411	5.49401e-06	0.00041326		SNOWBALL_021669_st	ACTG1	-0.281037	1.92623e-06	0.00032789		-0.381852	1.16395e-08	8.87778e-07	-34.3
RBC	bta_miR_2436_5p_st	miR_2436_5p	CGGCGCAGCUGUCGGGAGGGCG	0.311411	5.49401e-06	0.00041326		SNOWBALL_045761_st		-0.229839	0.00011027	0.0055236		-0.354723	1.36585e-07	6.65147e-06	-30.9
RBC	bta_miR_2436_5p_st	miR_2436_5p	CGGCGCAGCUGUCGGGAGGGCG	0.311411	5.49401e-06	0.00041326		SNOWBALL_028363_st	SH2B3	-0.243128	4.183e-05	0.00289293		-0.311721	4.33859e-06	0.00010759	-33.1
RBC	bta_miR_2436_5p_st	miR_2436_5p	CGGCGCAGCUGUCGGGAGGGCG	0.311411	5.49401e-06	0.00041326		SNOWBALL_020054_st	BMX	-0.22118	0.00020133	0.00831904		-0.330539	1.01873e-06	3.37018e-05	-35.6
RBC	bta_miR_2436_5p_st	miR_2436_5p	CGGCGCAGCUGUCGGGAGGGCG	0.311411	5.49401e-06	0.00041326		SNOWBALL_021014_s_st	FDFT1	-0.227958	0.00012593	0.00604556		-0.362113	7.14171e-08	3.9222e-06	-35
RBC	bta_miR_2436_5p_st	miR_2436_5p	CGGCGCAGCUGUCGGGAGGGCG	0.311411	5.49401e-06	0.00041326		SNOWBALL_024828_s_st	LOC100151800	-0.279603	2.183e-06	0.00036171		-0.379675	1.43039e-08	1.05127e-06	-33.3
RBC	bta_miR_2436_5p_st	miR_2436_5p	CGGCGCAGCUGUCGGGAGGGCG	0.311411	5.49401e-06	0.00041326		SNOWBALL_040097_st	MAPK14	-0.315504	7.6711e-08	3.32312e-05		-0.324779	1.60404e-06	4.85315e-05	-32
RBC	bta_miR_2436_5p_st	miR_2436_5p	CGGCGCAGCUGUCGGGAGGGCG	0.311411	5.49401e-06	0.00041326		SNOWBALL_021173_s_st	LOC100154945	-0.275932	2.99776e-06	0.00045625		-0.399616	2.04545e-09	2.12192e-07	-34.9
RBC	bta_miR_2436_5p_st	miR_2436_5p	CGGCGCAGCUGUCGGGAGGGCG	0.311411	5.49401e-06	0.00041326		SNOWBALL_034572_st	YWHAG	-0.224805	0.00015692	0.00704819		-0.323218	1.81108e-06	5.35027e-05	-39.4
RBC	bta_miR_2436_5p_st	miR_2436_5p	CGGCGCAGCUGUCGGGAGGGCG	0.311411	5.49401e-06	0.00041326		SNOWBALL_024225_st	YWHAH	-0.218019	0.00024939	0.00960381		-0.263653	0.00011469	0.00143314	-35.4
RBC	bta_miR_2885_st	miR_2885	CGGCGGCAGCGCCGGGGCG	0.365326	7.2038e-08	1.63742e-05		SNOWBALL_000950_st	A2M	-0.310469	1.26125e-07	4.67561e-05		-0.397089	2.63611e-09	2.61681e-07	-31.6
RBC	bta_miR_2885_st	miR_2885	CGGCGGCAGCGCCGGGGCG	0.365326	7.2038e-08	1.63742e-05		SNOWBALL_002065_st	ACAT2	-0.21711	0.00026507	0.00999006		-0.387124	7.0225e-09	5.85998e-07	-36
RBC	bta_miR_2885_st	miR_2885	CGGCGGCAGCGCCGGGGCG	0.365326	7.2038e-08	1.63742e-05		SNOWBALL_027653_st	ACO1	-0.255475	1.61635e-05	0.00148887		-0.41882	2.7719e-10	4.06213e-08	-37.6
RBC	bta_miR_2885_st	miR_2885	CGGCGGCAGCGCCGGGGCG	0.365326	7.2038e-08	1.63742e-05		SNOWBALL_009270_st	ACOT7	-0.230362	0.00010625	0.00539127		-0.38974	5.44696e-09	4.75575e-07	-39.1
RBC	bta_miR_2885_st	miR_2885	CGGCGGCAGCGCCGGGGCG	0.365326	7.2038e-08	1.63742e-05		SNOWBALL_019246_s_st	ACSS2	-0.246238	3.30718e-05	0.00245662		-0.342182	3.95491e-07	1.57274e-05	-33.5
RBC	bta_miR_2885_st	miR_2885	CGGCGGCAGCGCCGGGGCG	0.365326	7.2038e-08	1.63742e-05		SNOWBALL_023116_st	LOC100155048	-0.230636	0.0001042	0.00532524		-0.320852	2.17418e-06	6.19316e-05	-33.5
RBC	bta_miR_2885_st	miR_2885	CGGCGGCAGCGCCGGGGCG	0.365326	7.2038e-08	1.63742e-05		SNOWBALL_021669_st	ACTG1	-0.281037	1.92623e-06	0.00032789		-0.482295	1.4211e-13	7.1922e-11	-35.8
RBC	bta_miR_2885_st	miR_2885	CGGCGGCAGCGCCGGGGCG	0.365326	7.2038e-08	1.63742e-05		SNOWBALL_009326_st	AK3L1AK3	-0.293023	6.58386e-07	0.00014954		-0.40133	1.72006e-09	1.83973e-07	-30.9
RBC	bta_miR_2885_st	miR_2885	CGGCGGCAGCGCCGGGGCG	0.365326	7.2038e-08	1.63742e-05		SNOWBALL_038213_st	AKAP13	-0.283732	1.51975e-06	0.00027716		-0.304316	7.47264e-06	0.0001659	-36.4
RBC	bta_miR_2885_st	miR_2885	CGGCGGCAGCGCCGGGGCG	0.365326	7.2038e-08	1.63742e-05		SNOWBALL_003773_s_st	LOC100521708	-0.270548	4.73398e-06	0.00062806		-0.377528	1.75013e-08	1.24122e-06	-39.5
RBC	bta_miR_2885_st	miR_2885	CGGCGGCAGCGCCGGGGCG	0.365326	7.2038e-08	1.63742e-05		SNOWBALL_003944_s_st	LOC100521708	-0.342275	4.65457e-09	4.19062e-06		-0.390614	5.00114e-09	4.43333e-07	-39.5
RBC	bta_miR_2885_st	miR_2885	CGGCGGCAGCGCCGGGGCG	0.365326	7.2038e-08	1.63742e-05		SNOWBALL_022144_st	ANKRD40	-0.306278	1.89464e-07	6.237e-05		-0.300376	9.91949e-06	0.00020774	-32.8
RBC	bta_miR_2885_st	miR_2885	CGGCGGCAGCGCCGGGGCG	0.365326	7.2038e-08	1.63742e-05		SNOWBALL_022302_s_st	AP1S1	-0.22018	0.00021551	0.00871679		-0.344575	3.24008e-07	1.33882e-05	-34.2
RBC	bta_miR_2885_st	miR_2885	CGGCGGCAGCGCCGGGGCG	0.365326	7.2038e-08	1.63742e-05		SNOWBALL_023434_st	LOC100515461	-0.279071	2.28631e-06	0.00037347		-0.376037	2.01161e-08	1.39129e-06	-39.8
RBC	bta_miR_2885_st	miR_2885	CGGCGGCAGCGCCGGGGCG	0.365326	7.2038e-08	1.63742e-05		SNOWBALL_045761_st		-0.229839	0.00011027	0.0055236		-0.361352	7.64072e-08	4.14476e-06	-39.8
RBC	bta_miR_2885_st	miR_2885	CGGCGGCAGCGCCGGGGCG	0.365326	7.2038e-08	1.63742e-05		SNOWBALL_040236_st	ATG7	-0.223989	0.00016603	0.00732551		-0.249265	0.00027308	0.00281662	-30.8
RBC	bta_miR_2885_st	miR_2885	CGGCGGCAGCGCCGGGGCG	0.365326	7.2038e-08	1.63742e-05		SNOWBALL_028363_st	SH2B3	-0.243128	4.183e-05	0.00289293		-0.46601	1.1553e-12	4.1639e-10	-34.3
RBC	bta_miR_2885_st	miR_2885	CGGCGGCAGCGCCGGGGCG	0.365326	7.2038e-08	1.63742e-05		SNOWBALL_027714_st	CAMKK2	-0.230593	0.00010452	0.00533517		-0.280024	4.01811e-05	0.00062879	-28.3
RBC	bta_miR_2885_st	miR_2885	CGGCGGCAGCGCCGGGGCG	0.365326	7.2038e-08	1.63742e-05		SNOWBALL_012527_s_st	LOC100518922	-0.229807	0.00011052	0.00553441		-0.325292	1.54112e-06	4.6983e-05	-43.3
RBC	bta_miR_2885_st	miR_2885	CGGCGGCAGCGCCGGGGCG	0.365326	7.2038e-08	1.63742e-05		SNOWBALL_020245_st	CITED1	-0.274084	3.51061e-06	0.00050841		-0.318821	2.54032e-06	7.01532e-05	-34.5
RBC	bta_miR_2885_st	miR_2885	CGGCGGCAGCGCCGGGGCG	0.365326	7.2038e-08	1.63742e-05		SNOWBALL_012382_st	CRYAB	-0.294384	5.81038e-07	0.0001374		-0.431084	7.2279e-11	1.32451e-08	-30.8
RBC	bta_miR_2885_st	miR_2885	CGGCGGCAGCGCCGGGGCG	0.365326	7.2038e-08	1.63742e-05		SNOWBALL_010425_s_st	CYP1A1	-0.269439	5.19521e-06	0.00067517		-0.497444	1.8208e-14	1.297e-11	-40.8
RBC	bta_miR_2885_st	miR_2885	CGGCGGCAGCGCCGGGGCG	0.365326	7.2038e-08	1.63742e-05		SNOWBALL_010517_s_st	CYP1A1	-0.262087	9.51964e-06	0.0010313		-0.483135	1.2723e-13	6.5566e-11	-40.8
RBC	bta_miR_2885_st	miR_2885	CGGCGGCAGCGCCGGGGCG	0.365326	7.2038e-08	1.63742e-05		SNOWBALL_009015_s_st	CYP4A24	-0.263154	8.72765e-06	0.00097743		-0.343087	3.66839e-07	1.48012e-05	-36.1
RBC	bta_miR_2885_st	miR_2885	CGGCGGCAGCGCCGGGGCG	0.365326	7.2038e-08	1.63742e-05		SNOWBALL_009153_s_st	LOC100526057	-0.286868	1.14974e-06	0.00022464		-0.421982	1.97e-10	3.05675e-08	-36.1
RBC	bta_miR_2885_st	miR_2885	CGGCGGCAGCGCCGGGGCG	0.365326	7.2038e-08	1.63742e-05		SNOWBALL_024164_st	DGCR2	-0.343861	3.90928e-09	3.68617e-06		-0.344061	3.38251e-07	1.38616e-05	-35
RBC	bta_miR_2885_st	miR_2885	CGGCGGCAGCGCCGGGGCG	0.365326	7.2038e-08	1.63742e-05		SNOWBALL_013814_s_st	DNAJC15	-0.246985	3.12441e-05	0.00236015		-0.425032	1.4126e-10	2.31855e-08	-34.4
RBC	bta_miR_2885_st	miR_2885	CGGCGGCAGCGCCGGGGCG	0.365326	7.2038e-08	1.63742e-05		SNOWBALL_037116_st	EHD1	-0.280275	2.05885e-06	0.00034457		-0.410349	6.7987e-10	8.54983e-08	-38.1
RBC	bta_miR_2885_st	miR_2885	CGGCGGCAGCGCCGGGGCG	0.365326	7.2038e-08	1.63742e-05		SNOWBALL_002180_s_st	ESR1	-0.242725	4.31143e-05	0.0029551		-0.302137	8.74448e-06	0.00018797	-37.3
RBC	bta_miR_2885_st	miR_2885	CGGCGGCAGCGCCGGGGCG	0.365326	7.2038e-08	1.63742e-05		SNOWBALL_007552_st	FKBP4	-0.246798	3.16935e-05	0.00238326		-0.328645	1.18397e-06	3.80182e-05	-37.1
RBC	bta_miR_2885_st	miR_2885	CGGCGGCAGCGCCGGGGCG	0.365326	7.2038e-08	1.63742e-05		SNOWBALL_013014_st	GLUL	-0.347693	2.55347e-09	2.69468e-06		-0.50985	3.1086e-15	2.954e-12	-34.4
RBC	bta_miR_2885_st	miR_2885	CGGCGGCAGCGCCGGGGCG	0.365326	7.2038e-08	1.63742e-05		SNOWBALL_017111_s_st	GPAM	-0.261362	1.00956e-05	0.00107536		-0.405122	1.16825e-09	1.33794e-07	-34.8
RBC	bta_miR_2885_st	miR_2885	CGGCGGCAGCGCCGGGGCG	0.365326	7.2038e-08	1.63742e-05		SNOWBALL_024812_s_st	GPAT	-0.223771	0.00016855	0.00740563		-0.361862	7.3028e-08	3.99483e-06	-34.8
RBC	bta_miR_2885_st	miR_2885	CGGCGGCAGCGCCGGGGCG	0.365326	7.2038e-08	1.63742e-05		SNOWBALL_037711_st	GPAM	-0.285228	1.33094e-06	0.00025024		-0.390192	5.21191e-09	4.58646e-07	-34.8
RBC	bta_miR_2885_st	miR_2885	CGGCGGCAGCGCCGGGGCG	0.365326	7.2038e-08	1.63742e-05		SNOWBALL_017677_st	GPR39	-0.265773	7.0425e-06	0.00084045		-0.461911	1.9242e-12	6.3827e-10	-39.4
RBC	bta_miR_2885_st	miR_2885	CGGCGGCAGCGCCGGGGCG	0.365326	7.2038e-08	1.63742e-05		SNOWBALL_013358_st	HABP4	-0.327466	2.26747e-08	1.31658e-05		-0.511472	2.4425e-15	2.4273e-12	-38.9
RBC	bta_miR_2885_st	miR_2885	CGGCGGCAGCGCCGGGGCG	0.365326	7.2038e-08	1.63742e-05		SNOWBALL_004932_s_st	HN1L	-0.222554	0.00018327	0.00782009		-0.459369	2.6312e-12	8.2983e-10	-35.7
RBC	bta_miR_2885_st	miR_2885	CGGCGGCAGCGCCGGGGCG	0.365326	7.2038e-08	1.63742e-05		SNOWBALL_022975_st	HNRNPAB	-0.227847	0.00012691	0.00608296		-0.414615	4.3408e-10	5.89091e-08	-37.3
RBC	bta_miR_2885_st	miR_2885	CGGCGGCAGCGCCGGGGCG	0.365326	7.2038e-08	1.63742e-05		SNOWBALL_001439_s_st	HSD17B8	-0.244637	3.73378e-05	0.00266617		-0.321496	2.06905e-06	5.95261e-05	-35
RBC	bta_miR_2885_st	miR_2885	CGGCGGCAGCGCCGGGGCG	0.365326	7.2038e-08	1.63742e-05		SNOWBALL_010376_st	HSPA2	-0.219352	0.00022796	0.00904662		-0.32797	1.24878e-06	3.96869e-05	-35.7
RBC	bta_miR_2885_st	miR_2885	CGGCGGCAGCGCCGGGGCG	0.365326	7.2038e-08	1.63742e-05		SNOWBALL_000923_st	NACA	-0.327452	2.27077e-08	1.31658e-05		-0.354385	1.40638e-07	6.81056e-06	-30.9
RBC	bta_miR_2885_st	miR_2885	CGGCGGCAGCGCCGGGGCG	0.365326	7.2038e-08	1.63742e-05		SNOWBALL_024893_s_st	LOC100157053	-0.26778	5.96503e-06	0.00074696		-0.391192	4.72572e-09	4.23043e-07	-39.9
RBC	bta_miR_2885_st	miR_2885	CGGCGGCAGCGCCGGGGCG	0.365326	7.2038e-08	1.63742e-05		SNOWBALL_015104_st	SCO1	-0.251422	2.22051e-05	0.00185192		-0.327724	1.27331e-06	4.03126e-05	-31.5
RBC	bta_miR_2885_st	miR_2885	CGGCGGCAGCGCCGGGGCG	0.365326	7.2038e-08	1.63742e-05		SNOWBALL_007935_st	NUTF2	-0.242223	4.47623e-05	0.00302642		-0.370157	3.45998e-08	2.17029e-06	-40.9
RBC	bta_miR_2885_st	miR_2885	CGGCGGCAGCGCCGGGGCG	0.365326	7.2038e-08	1.63742e-05		SNOWBALL_006905_st	KRT79	-0.236175	6.99422e-05	0.00408326		-0.338666	5.28457e-07	1.988e-05	-31.7
RBC	bta_miR_2885_st	miR_2885	CGGCGGCAGCGCCGGGGCG	0.365326	7.2038e-08	1.63742e-05		SNOWBALL_027759_st	DHCR7	-0.275694	3.05957e-06	0.00046258		-0.38492	8.68344e-09	6.97875e-07	-39.7
RBC	bta_miR_2885_st	miR_2885	CGGCGGCAGCGCCGGGGCG	0.365326	7.2038e-08	1.63742e-05		SNOWBALL_006872_s_st	LOC396904	-0.326514	2.50329e-08	1.40861e-05		-0.492111	3.8192e-14	2.4042e-11	-36
RBC	bta_miR_2885_st	miR_2885	CGGCGGCAGCGCCGGGGCG	0.365326	7.2038e-08	1.63742e-05		SNOWBALL_001452_st	MAPK14	-0.327016	2.37626e-08	1.34778e-05		-0.505935	5.5511e-15	4.8165e-12	-37.6
RBC	bta_miR_2885_st	miR_2885	CGGCGGCAGCGCCGGGGCG	0.365326	7.2038e-08	1.63742e-05		SNOWBALL_040097_st	MAPK14	-0.315504	7.6711e-08	3.32312e-05		-0.383378	1.00649e-08	7.87883e-07	-37.6
RBC	bta_miR_2885_st	miR_2885	CGGCGGCAGCGCCGGGGCG	0.365326	7.2038e-08	1.63742e-05		SNOWBALL_006899_st	MMP19	-0.222025	0.00019004	0.0079997		-0.337943	5.60662e-07	2.085e-05	-32
RBC	bta_miR_2885_st	miR_2885	CGGCGGCAGCGCCGGGGCG	0.365326	7.2038e-08	1.63742e-05		SNOWBALL_026999_s_st	MRPS15	-0.292758	6.74598e-07	0.00015184		-0.397589	2.50756e-09	2.51098e-07	-34.2
RBC	bta_miR_2885_st	miR_2885	CGGCGGCAGCGCCGGGGCG	0.365326	7.2038e-08	1.63742e-05		SNOWBALL_034101_st	MYO1C	-0.255975	1.55373e-05	0.00144916		-0.33949	4.93908e-07	1.88236e-05	-35.5
RBC	bta_miR_2885_st	miR_2885	CGGCGGCAGCGCCGGGGCG	0.365326	7.2038e-08	1.63742e-05		SNOWBALL_005708_st	NDUFB8	-0.265147	7.41418e-06	0.00087327		-0.385959	7.85801e-09	6.42321e-07	-39.9
RBC	bta_miR_2885_st	miR_2885	CGGCGGCAGCGCCGGGGCG	0.365326	7.2038e-08	1.63742e-05		SNOWBALL_003903_st	NEK6	-0.259371	1.18523e-05	0.00120215		-0.513356	1.7764e-15	1.8395e-12	-30.4
RBC	bta_miR_2885_st	miR_2885	CGGCGGCAGCGCCGGGGCG	0.365326	7.2038e-08	1.63742e-05		SNOWBALL_003972_st	PALM2	-0.364245	3.7943e-10	7.76814e-07		-0.566838	0	0	-33.5
RBC	bta_miR_2885_st	miR_2885	CGGCGGCAGCGCCGGGGCG	0.365326	7.2038e-08	1.63742e-05		SNOWBALL_016201_st	PCYT1A	-0.287766	1.06084e-06	0.00021083		-0.376178	1.98529e-08	1.37643e-06	-33.4
RBC	bta_miR_2885_st	miR_2885	CGGCGGCAGCGCCGGGGCG	0.365326	7.2038e-08	1.63742e-05		SNOWBALL_012569_st	PDIA4	-0.248778	2.72365e-05	0.00213512		-0.511791	2.2204e-15	2.2238e-12	-31.4
RBC	bta_miR_2885_st	miR_2885	CGGCGGCAGCGCCGGGGCG	0.365326	7.2038e-08	1.63742e-05		SNOWBALL_001741_s_st	PGK1	-0.225088	0.00015387	0.00695499		-0.361458	7.56934e-08	4.11269e-06	-32.4
RBC	bta_miR_2885_st	miR_2885	CGGCGGCAGCGCCGGGGCG	0.365326	7.2038e-08	1.63742e-05		SNOWBALL_001659_s_st	PHKA2	-0.373242	1.2847e-10	3.3575e-07		-0.490566	4.7073e-14	2.861e-11	-33.6
RBC	bta_miR_2885_st	miR_2885	CGGCGGCAGCGCCGGGGCG	0.365326	7.2038e-08	1.63742e-05		SNOWBALL_021819_st	POR	-0.290016	8.65915e-07	0.00018227		-0.35507	1.32537e-07	6.49135e-06	-38.8
RBC	bta_miR_2885_st	miR_2885	CGGCGGCAGCGCCGGGGCG	0.365326	7.2038e-08	1.63742e-05		SNOWBALL_001103_st	SBAB-1051H9.6_2	-0.285137	1.34177e-06	0.00025161		-0.349222	2.18975e-07	9.74652e-06	-39.2
RBC	bta_miR_2885_st	miR_2885	CGGCGGCAGCGCCGGGGCG	0.365326	7.2038e-08	1.63742e-05		SNOWBALL_024450_s_st	PPP3CB	-0.283849	1.50405e-06	0.00027497		-0.36122	7.73046e-08	4.18414e-06	-38.7
RBC	bta_miR_2885_st	miR_2885	CGGCGGCAGCGCCGGGGCG	0.365326	7.2038e-08	1.63742e-05		SNOWBALL_015804_st	PRDM15	-0.223772	0.00016854	0.00740563		-0.416901	3.4038e-10	4.81845e-08	-36.3
RBC	bta_miR_2885_st	miR_2885	CGGCGGCAGCGCCGGGGCG	0.365326	7.2038e-08	1.63742e-05		SNOWBALL_004074_st	PRRX2	-0.271462	4.38378e-06	0.00059399		-0.335633	6.76621e-07	2.42633e-05	-41.5
RBC	bta_miR_2885_st	miR_2885	CGGCGGCAGCGCCGGGGCG	0.365326	7.2038e-08	1.63742e-05		SNOWBALL_003867_st	PSMB7	-0.270732	4.66129e-06	0.0006209		-0.44202	2.0815e-11	4.68841e-09	-30.6
RBC	bta_miR_2885_st	miR_2885	CGGCGGCAGCGCCGGGGCG	0.365326	7.2038e-08	1.63742e-05		SNOWBALL_003603_s_st	PTGES2	-0.221992	0.00019047	0.00801298		-0.359787	8.77409e-08	4.6413e-06	-30.5
RBC	bta_miR_2885_st	miR_2885	CGGCGGCAGCGCCGGGGCG	0.365326	7.2038e-08	1.63742e-05		SNOWBALL_000922_st	PTGES3	-0.232222	9.3056e-05	0.00493089		-0.351555	1.79444e-07	8.29946e-06	-36.8
RBC	bta_miR_2885_st	miR_2885	CGGCGGCAGCGCCGGGGCG	0.365326	7.2038e-08	1.63742e-05		SNOWBALL_004193_st	PTGR1	-0.390371	1.4874e-11	7.10379e-08		-0.526405	2.2204e-16	3.2026e-13	-29.9
RBC	bta_miR_2885_st	miR_2885	CGGCGGCAGCGCCGGGGCG	0.365326	7.2038e-08	1.63742e-05		SNOWBALL_021925_s_st	RAB3D	-0.224204	0.00016359	0.00725818		-0.475467	3.4683e-13	1.518e-10	-29
RBC	bta_miR_2885_st	miR_2885	CGGCGGCAGCGCCGGGGCG	0.365326	7.2038e-08	1.63742e-05		SNOWBALL_001938_s_st	RBMX	-0.312526	1.0305e-07	4.05317e-05		-0.439876	2.6661e-11	5.76346e-09	-35.2
RBC	bta_miR_2885_st	miR_2885	CGGCGGCAGCGCCGGGGCG	0.365326	7.2038e-08	1.63742e-05		SNOWBALL_016216_st	RPL19	-0.32725	2.31918e-08	1.328e-05		-0.42978	8.3597e-11	1.49586e-08	-30.2
RBC	bta_miR_2885_st	miR_2885	CGGCGGCAGCGCCGGGGCG	0.365326	7.2038e-08	1.63742e-05		SNOWBALL_000507_s_st	CH242-266P8.1	-0.37624	8.8888e-11	2.48423e-07		-0.429284	8.8338e-11	1.5671e-08	-32.6
RBC	bta_miR_2885_st	miR_2885	CGGCGGCAGCGCCGGGGCG	0.365326	7.2038e-08	1.63742e-05		SNOWBALL_003722_st	SEC61B	-0.281373	1.87039e-06	0.00032157		-0.384438	9.09474e-09	7.25111e-07	-29
RBC	bta_miR_2885_st	miR_2885	CGGCGGCAGCGCCGGGGCG	0.365326	7.2038e-08	1.63742e-05		SNOWBALL_011567_st	SHROOM3	-0.25957	1.16642e-05	0.00118872		-0.518465	8.8818e-16	1.0203e-12	-34.4
RBC	bta_miR_2885_st	miR_2885	CGGCGGCAGCGCCGGGGCG	0.365326	7.2038e-08	1.63742e-05		SNOWBALL_022612_s_st	SOD1	-0.35014	1.93961e-09	2.25589e-06		-0.428856	9.2645e-11	1.63114e-08	-33.6
RBC	bta_miR_2885_st	miR_2885	CGGCGGCAGCGCCGGGGCG	0.365326	7.2038e-08	1.63742e-05		SNOWBALL_020913_s_st	SREBF1	-0.21948	0.00022599	0.00899346		-0.408978	7.8432e-10	9.62112e-08	-39.2
RBC	bta_miR_2885_st	miR_2885	CGGCGGCAGCGCCGGGGCG	0.365326	7.2038e-08	1.63742e-05		SNOWBALL_022566_s_st	SREBF1	-0.288604	9.83791e-07	0.00019977		-0.449226	8.9415e-12	2.31313e-09	-39.2
RBC	bta_miR_2885_st	miR_2885	CGGCGGCAGCGCCGGGGCG	0.365326	7.2038e-08	1.63742e-05		SNOWBALL_022672_s_st	SREBF1	-0.27742	2.63749e-06	0.00041602		-0.445011	1.4694e-11	3.50445e-09	-39.2
RBC	bta_miR_2885_st	miR_2885	CGGCGGCAGCGCCGGGGCG	0.365326	7.2038e-08	1.63742e-05		SNOWBALL_035534_st	SREBF1	-0.287077	1.1284e-06	0.00022132		-0.417554	3.1745e-10	4.54742e-08	-39.2
RBC	bta_miR_2885_st	miR_2885	CGGCGGCAGCGCCGGGGCG	0.365326	7.2038e-08	1.63742e-05		SNOWBALL_011436_st	STBD1	-0.226955	0.0001351	0.00634726		-0.396112	2.906e-09	2.83451e-07	-38.5
RBC	bta_miR_2885_st	miR_2885	CGGCGGCAGCGCCGGGGCG	0.365326	7.2038e-08	1.63742e-05		SNOWBALL_028904_st	LOC100522745	-0.232823	8.913e-05	0.00479164		-0.400792	1.8164e-09	1.92476e-07	-38.5
RBC	bta_miR_2885_st	miR_2885	CGGCGGCAGCGCCGGGGCG	0.365326	7.2038e-08	1.63742e-05		SNOWBALL_009344_st	LOC100523067	-0.304227	2.30682e-07	7.19755e-05		-0.412338	5.5195e-10	7.18992e-08	-33.2
RBC	bta_miR_2885_st	miR_2885	CGGCGGCAGCGCCGGGGCG	0.365326	7.2038e-08	1.63742e-05		SNOWBALL_006447_st	LOC100155533	-0.26273	9.03437e-06	0.00099758		-0.382323	1.11305e-08	8.55597e-07	-29.6
RBC	bta_miR_2885_st	miR_2885	CGGCGGCAGCGCCGGGGCG	0.365326	7.2038e-08	1.63742e-05		SNOWBALL_010973_x_st	U1	-0.286294	1.21028e-06	0.00023325		-0.381799	1.16989e-08	8.91396e-07	-30.9
RBC	bta_miR_2885_st	miR_2885	CGGCGGCAGCGCCGGGGCG	0.365326	7.2038e-08	1.63742e-05		SNOWBALL_047426_st	LOC100158015	-0.258941	1.22684e-05	0.00123223		-0.406074	1.0593e-09	1.23408e-07	-32.9
RBC	bta_miR_2885_st	miR_2885	CGGCGGCAGCGCCGGGGCG	0.365326	7.2038e-08	1.63742e-05		SNOWBALL_039981_st	TMEM184A	-0.267276	6.21955e-06	0.00076694		-0.392513	4.15069e-09	3.80219e-07	-44.2
RBC	bta_miR_2885_st	miR_2885	CGGCGGCAGCGCCGGGGCG	0.365326	7.2038e-08	1.63742e-05		SNOWBALL_025177_s_st	TRERF1	-0.22744	0.00013059	0.00621455		-0.370795	3.26392e-08	2.0684e-06	-39.7
RBC	bta_miR_2885_st	miR_2885	CGGCGGCAGCGCCGGGGCG	0.365326	7.2038e-08	1.63742e-05		SNOWBALL_040175_st	TTC7B	-0.326745	2.44405e-08	1.37839e-05		-0.339755	4.83259e-07	1.84931e-05	-35.5
RBC	bta_miR_2885_st	miR_2885	CGGCGGCAGCGCCGGGGCG	0.365326	7.2038e-08	1.63742e-05		SNOWBALL_009828_st	TUBB	-0.229002	0.00011699	0.00573761		-0.552028	0	0	-32.3
RBC	bta_miR_2885_st	miR_2885	CGGCGGCAGCGCCGGGGCG	0.365326	7.2038e-08	1.63742e-05		SNOWBALL_009477_st	TUBB2B	-0.347094	2.73023e-09	2.82383e-06		-0.380465	1.32757e-08	9.88514e-07	-34.9
RBC	bta_miR_2885_st	miR_2885	CGGCGGCAGCGCCGGGGCG	0.365326	7.2038e-08	1.63742e-05		SNOWBALL_019775_st	WASL	-0.23208	9.40045e-05	0.00496707		-0.395085	3.21883e-09	3.08289e-07	-33.5
RBC	bta_miR_2885_st	miR_2885	CGGCGGCAGCGCCGGGGCG	0.365326	7.2038e-08	1.63742e-05		SNOWBALL_034572_st	YWHAG	-0.224805	0.00015692	0.00704819		-0.382675	1.0763e-08	8.32422e-07	-30.4
RBC	bta_miR_2885_st	miR_2885	CGGCGGCAGCGCCGGGGCG	0.365326	7.2038e-08	1.63742e-05		SNOWBALL_002654_st	ZBTB7C	-0.258729	1.24788e-05	0.00124959		-0.403184	1.42454e-09	1.57513e-07	-34.3
RBC	bta_miR_2887_st	miR_2887	CGGGACCGGGGUCCGGUGCG	0.265178	0.00012175	0.00408598		SNOWBALL_000950_st	A2M	-0.310469	1.26125e-07	4.67561e-05		-0.34672	2.70611e-07	1.157e-05	-31.1
RBC	bta_miR_2887_st	miR_2887	CGGGACCGGGGUCCGGUGCG	0.265178	0.00012175	0.00408598		SNOWBALL_028363_st	SH2B3	-0.243128	4.183e-05	0.00289293		-0.383327	1.01144e-08	7.91064e-07	-32.4
RBC	bta_miR_2887_st	miR_2887	CGGGACCGGGGUCCGGUGCG	0.265178	0.00012175	0.00408598		SNOWBALL_027714_st	CAMKK2	-0.230593	0.00010452	0.00533517		-0.271696	6.908e-05	0.00096326	-35.8
RBC	bta_miR_2887_st	miR_2887	CGGGACCGGGGUCCGGUGCG	0.265178	0.00012175	0.00408598		SNOWBALL_015436_st	CCDC51	-0.249091	2.659e-05	0.00210042		-0.354872	1.34828e-07	6.58215e-06	-35.8
RBC	bta_miR_2887_st	miR_2887	CGGGACCGGGGUCCGGUGCG	0.265178	0.00012175	0.00408598		SNOWBALL_012527_s_st	LOC100518922	-0.229807	0.00011052	0.00553441		-0.339233	5.04435e-07	1.91476e-05	-42.1
RBC	bta_miR_2887_st	miR_2887	CGGGACCGGGGUCCGGUGCG	0.265178	0.00012175	0.00408598		SNOWBALL_000603_st	CFL1	-0.234371	7.97225e-05	0.00445581		-0.258693	0.00015555	0.00181797	-33.1
RBC	bta_miR_2887_st	miR_2887	CGGGACCGGGGUCCGGUGCG	0.265178	0.00012175	0.00408598		SNOWBALL_023106_s_st	ERLIN1	-0.34055	5.62195e-09	4.84279e-06		-0.271552	6.97215e-05	0.00097025	-25.6
RBC	bta_miR_2887_st	miR_2887	CGGGACCGGGGUCCGGUGCG	0.265178	0.00012175	0.00408598		SNOWBALL_005226_st	FAM176A	-0.234701	7.78452e-05	0.00438615		-0.313271	3.86453e-06	9.81041e-05	-32.8
RBC	bta_miR_2887_st	miR_2887	CGGGACCGGGGUCCGGUGCG	0.265178	0.00012175	0.00408598		SNOWBALL_015382_st	NDUFA4	-0.295895	5.05304e-07	0.00012493		-0.272529	6.54882e-05	0.00092363	-29
RBC	bta_miR_2887_st	miR_2887	CGGGACCGGGGUCCGGUGCG	0.265178	0.00012175	0.00408598		SNOWBALL_020094_s_st	PRRG1	-0.350573	1.84712e-09	2.23609e-06		-0.371868	2.95814e-08	1.90825e-06	-29.8
RBC	bta_miR_2887_st	miR_2887	CGGGACCGGGGUCCGGUGCG	0.265178	0.00012175	0.00408598		SNOWBALL_027759_st	DHCR7	-0.275694	3.05957e-06	0.00046258		-0.306827	6.22476e-06	0.00014344	-40.2
RBC	bta_miR_2887_st	miR_2887	CGGGACCGGGGUCCGGUGCG	0.265178	0.00012175	0.00408598		SNOWBALL_006872_s_st	LOC396904	-0.326514	2.50329e-08	1.40861e-05		-0.382654	1.07844e-08	8.3376e-07	-29.8
RBC	bta_miR_2887_st	miR_2887	CGGGACCGGGGUCCGGUGCG	0.265178	0.00012175	0.00408598		SNOWBALL_024928_st	PIK3AP1	-0.273143	3.80302e-06	0.00053696		-0.391377	4.64098e-09	4.16815e-07	-26.4
RBC	bta_miR_2887_st	miR_2887	CGGGACCGGGGUCCGGUGCG	0.265178	0.00012175	0.00408598		SNOWBALL_021925_s_st	RAB3D	-0.224204	0.00016359	0.00725818		-0.413567	4.8495e-10	6.46117e-08	-31.5
RBC	bta_miR_2887_st	miR_2887	CGGGACCGGGGUCCGGUGCG	0.265178	0.00012175	0.00408598		SNOWBALL_022974_st	CRABP1	-0.271197	4.48262e-06	0.00060519		-0.287965	2.35786e-05	0.00041292	-28.3
RBC	bta_miR_2887_st	miR_2887	CGGGACCGGGGUCCGGUGCG	0.265178	0.00012175	0.00408598		SNOWBALL_016699_st	SEC14L2	-0.245919	3.38834e-05	0.00249458		-0.396002	2.93806e-09	2.86089e-07	-30.9
RBC	bta_miR_2887_st	miR_2887	CGGGACCGGGGUCCGGUGCG	0.265178	0.00012175	0.00408598		SNOWBALL_024258_s_st	SEC14L2	-0.218139	0.00024739	0.00955581		-0.361643	7.44588e-08	4.05805e-06	-30.9
RBC	bta_miR_2887_st	miR_2887	CGGGACCGGGGUCCGGUGCG	0.265178	0.00012175	0.00408598		SNOWBALL_003662_st	SH3GLB2	-0.295177	5.40014e-07	0.00013091		-0.310377	4.7938e-06	0.00011652	-33
RBC	bta_miR_2887_st	miR_2887	CGGGACCGGGGUCCGGUGCG	0.265178	0.00012175	0.00408598		SNOWBALL_037247_st	GET4	-0.243494	4.06964e-05	0.00283885		-0.266066	9.86782e-05	0.00127367	-33
RBC	bta_miR_2887_st	miR_2887	CGGGACCGGGGUCCGGUGCG	0.265178	0.00012175	0.00408598		SNOWBALL_012262_st	TSKU	-0.265737	7.06284e-06	0.0008421		-0.440589	2.4559e-11	5.38217e-09	-35.9
RBC	bta_miR_2887_st	miR_2887	CGGGACCGGGGUCCGGUGCG	0.265178	0.00012175	0.00408598		SNOWBALL_037259_st	LOC100522628	-0.280736	1.97774e-06	0.00033456		-0.421626	2.0477e-10	3.1567e-08	-35.9
RBC	bta_miR_2887_st	miR_2887	CGGGACCGGGGUCCGGUGCG	0.265178	0.00012175	0.00408598		SNOWBALL_034572_st	YWHAG	-0.224805	0.00015692	0.00704819		-0.325096	1.56482e-06	4.757e-05	-37
RBC	gga_miR_2127_st	miR_2127	CGGGAGGGGAGGGAGGGCGGG	0.31291	4.92312e-06	0.00037613		SNOWBALL_014684_st	ACACA	-0.219637	0.00022359	0.00892787		-0.272194	6.69113e-05	0.0009394	-35.4
RBC	gga_miR_2127_st	miR_2127	CGGGAGGGGAGGGAGGGCGGG	0.31291	4.92312e-06	0.00037613		SNOWBALL_019246_s_st	ACSS2	-0.246238	3.30718e-05	0.00245662		-0.291331	1.87171e-05	0.00034394	-40.4
RBC	gga_miR_2127_st	miR_2127	CGGGAGGGGAGGGAGGGCGGG	0.31291	4.92312e-06	0.00037613		SNOWBALL_023116_st	LOC100155048	-0.230636	0.0001042	0.00532524		-0.304585	7.32825e-06	0.00016335	-40.4
RBC	gga_miR_2127_st	miR_2127	CGGGAGGGGAGGGAGGGCGGG	0.31291	4.92312e-06	0.00037613		SNOWBALL_021669_st	ACTG1	-0.281037	1.92623e-06	0.00032789		-0.333532	8.01754e-07	2.78135e-05	-40.6
RBC	gga_miR_2127_st	miR_2127	CGGGAGGGGAGGGAGGGCGGG	0.31291	4.92312e-06	0.00037613		SNOWBALL_038213_st	AKAP13	-0.283732	1.51975e-06	0.00027716		-0.26737	9.092e-05	0.00119465	-35.6
RBC	gga_miR_2127_st	miR_2127	CGGGAGGGGAGGGAGGGCGGG	0.31291	4.92312e-06	0.00037613		SNOWBALL_022093_st	AKAP2	-0.238085	6.08236e-05	0.00371717		-0.390157	5.2295e-09	4.59904e-07	-36
RBC	gga_miR_2127_st	miR_2127	CGGGAGGGGAGGGAGGGCGGG	0.31291	4.92312e-06	0.00037613		SNOWBALL_010162_st	C15orf38-AP3S2	-0.227313	0.00013175	0.0062452		-0.298246	1.15419e-05	0.00023425	-36.4
RBC	gga_miR_2127_st	miR_2127	CGGGAGGGGAGGGAGGGCGGG	0.31291	4.92312e-06	0.00037613		SNOWBALL_023434_st	LOC100515461	-0.279071	2.28631e-06	0.00037347		-0.355906	1.23248e-07	6.12e-06	-39.3
RBC	gga_miR_2127_st	miR_2127	CGGGAGGGGAGGGAGGGCGGG	0.31291	4.92312e-06	0.00037613		SNOWBALL_045761_st		-0.229839	0.00011027	0.0055236		-0.327213	1.32559e-06	4.164e-05	-39.3
RBC	gga_miR_2127_st	miR_2127	CGGGAGGGGAGGGAGGGCGGG	0.31291	4.92312e-06	0.00037613		SNOWBALL_023382_st	ARPC2	-0.267621	6.04429e-06	0.00075322		-0.318947	2.51615e-06	6.96176e-05	-39.2
RBC	gga_miR_2127_st	miR_2127	CGGGAGGGGAGGGAGGGCGGG	0.31291	4.92312e-06	0.00037613		SNOWBALL_040236_st	ATG7	-0.223989	0.00016603	0.00732551		-0.271313	7.07979e-05	0.00098203	-36.3
RBC	gga_miR_2127_st	miR_2127	CGGGAGGGGAGGGAGGGCGGG	0.31291	4.92312e-06	0.00037613		SNOWBALL_028363_st	SH2B3	-0.243128	4.183e-05	0.00289293		-0.390623	4.99658e-09	4.43013e-07	-45.6
RBC	gga_miR_2127_st	miR_2127	CGGGAGGGGAGGGAGGGCGGG	0.31291	4.92312e-06	0.00037613		SNOWBALL_020054_st	BMX	-0.22118	0.00020133	0.00831904		-0.298427	1.13946e-05	0.00023189	-29.3
RBC	gga_miR_2127_st	miR_2127	CGGGAGGGGAGGGAGGGCGGG	0.31291	4.92312e-06	0.00037613		SNOWBALL_018545_s_st	LOC100523804	-0.359538	6.5987e-10	1.09578e-06		-0.312763	4.01422e-06	0.00010112	-38.3
RBC	gga_miR_2127_st	miR_2127	CGGGAGGGGAGGGAGGGCGGG	0.31291	4.92312e-06	0.00037613		SNOWBALL_047837_s_st	LOC100519184	-0.31285	9.98133e-08	3.957e-05		-0.258275	0.00015955	0.00185423	-29.8
RBC	gga_miR_2127_st	miR_2127	CGGGAGGGGAGGGAGGGCGGG	0.31291	4.92312e-06	0.00037613		SNOWBALL_020245_st	CITED1	-0.274084	3.51061e-06	0.00050841		-0.310284	4.82674e-06	0.00011716	-36.8
RBC	gga_miR_2127_st	miR_2127	CGGGAGGGGAGGGAGGGCGGG	0.31291	4.92312e-06	0.00037613		SNOWBALL_035492_st	DAG1	-0.221117	0.00020221	0.00834243		-0.314006	3.65758e-06	9.39051e-05	-41.4
RBC	gga_miR_2127_st	miR_2127	CGGGAGGGGAGGGAGGGCGGG	0.31291	4.92312e-06	0.00037613		SNOWBALL_020511_st	EEF1A1	-0.224303	0.00016247	0.00722676		-0.278882	4.33246e-05	0.00066726	-35.7
RBC	gga_miR_2127_st	miR_2127	CGGGAGGGGAGGGAGGGCGGG	0.31291	4.92312e-06	0.00037613		SNOWBALL_017111_s_st	GPAM	-0.261362	1.00956e-05	0.00107536		-0.361573	7.49244e-08	4.07864e-06	-38.5
RBC	gga_miR_2127_st	miR_2127	CGGGAGGGGAGGGAGGGCGGG	0.31291	4.92312e-06	0.00037613		SNOWBALL_024812_s_st	GPAT	-0.223771	0.00016855	0.00740563		-0.32979	1.08125e-06	3.53448e-05	-38.5
RBC	gga_miR_2127_st	miR_2127	CGGGAGGGGAGGGAGGGCGGG	0.31291	4.92312e-06	0.00037613		SNOWBALL_037711_st	GPAM	-0.285228	1.33094e-06	0.00025024		-0.318224	2.65876e-06	7.275e-05	-38.5
RBC	gga_miR_2127_st	miR_2127	CGGGAGGGGAGGGAGGGCGGG	0.31291	4.92312e-06	0.00037613		SNOWBALL_016120_st	IGSF11	-0.229586	0.00011226	0.00559074		-0.37684	1.86644e-08	1.3084e-06	-35.9
RBC	gga_miR_2127_st	miR_2127	CGGGAGGGGAGGGAGGGCGGG	0.31291	4.92312e-06	0.00037613		SNOWBALL_046381_st	IGSF11	-0.280411	2.03465e-06	0.00034204		-0.388132	6.36895e-09	5.40811e-07	-35.9
RBC	gga_miR_2127_st	miR_2127	CGGGAGGGGAGGGAGGGCGGG	0.31291	4.92312e-06	0.00037613		SNOWBALL_040076_st	KPNA6	-0.270921	4.58821e-06	0.00061528		-0.304404	7.42471e-06	0.00016506	-35.6
RBC	gga_miR_2127_st	miR_2127	CGGGAGGGGAGGGAGGGCGGG	0.31291	4.92312e-06	0.00037613		SNOWBALL_007786_st	LIN7A	-0.261968	9.61191e-06	0.00103796		-0.333623	7.95918e-07	2.76521e-05	-39.8
RBC	gga_miR_2127_st	miR_2127	CGGGAGGGGAGGGAGGGCGGG	0.31291	4.92312e-06	0.00037613		SNOWBALL_023468_s_st	NHP2L1	-0.245924	3.38715e-05	0.00249432		-0.288807	2.226e-05	0.00039458	-39
RBC	gga_miR_2127_st	miR_2127	CGGGAGGGGAGGGAGGGCGGG	0.31291	4.92312e-06	0.00037613		SNOWBALL_005226_st	FAM176A	-0.234701	7.78452e-05	0.00438615		-0.355403	1.28757e-07	6.34038e-06	-33.2
RBC	gga_miR_2127_st	miR_2127	CGGGAGGGGAGGGAGGGCGGG	0.31291	4.92312e-06	0.00037613		SNOWBALL_011809_st	FAM13A	-0.25639	1.50344e-05	0.00141674		-0.36913	3.7996e-08	2.34301e-06	-37.8
RBC	gga_miR_2127_st	miR_2127	CGGGAGGGGAGGGAGGGCGGG	0.31291	4.92312e-06	0.00037613		SNOWBALL_039485_st	LOC100519341	-0.224805	0.00015692	0.00704819		-0.329792	1.08116e-06	3.53423e-05	-31.9
RBC	gga_miR_2127_st	miR_2127	CGGGAGGGGAGGGAGGGCGGG	0.31291	4.92312e-06	0.00037613		SNOWBALL_020126_st	MID1IP1	-0.284918	1.3681e-06	0.00025574		-0.410617	6.6113e-10	8.35438e-08	-40.2
RBC	gga_miR_2127_st	miR_2127	CGGGAGGGGAGGGAGGGCGGG	0.31291	4.92312e-06	0.00037613		SNOWBALL_015877_st	MYLK	-0.236016	7.07568e-05	0.00411537		-0.304419	7.41669e-06	0.00016491	-38.6
RBC	gga_miR_2127_st	miR_2127	CGGGAGGGGAGGGAGGGCGGG	0.31291	4.92312e-06	0.00037613		SNOWBALL_009368_st	MYL12A	-0.264262	7.97265e-06	0.00091728		-0.211128	0.00215064	0.0137538	-37.8
RBC	gga_miR_2127_st	miR_2127	CGGGAGGGGAGGGAGGGCGGG	0.31291	4.92312e-06	0.00037613		SNOWBALL_023297_s_st	MADCAM1	-0.21968	0.00022295	0.00891271		-0.273727	6.06269e-05	0.0008692	-42.8
RBC	gga_miR_2127_st	miR_2127	CGGGAGGGGAGGGAGGGCGGG	0.31291	4.92312e-06	0.00037613		SNOWBALL_001613_s_st	MID1	-0.299587	3.58067e-07	9.78329e-05		-0.334557	7.38167e-07	2.60262e-05	-38.4
RBC	gga_miR_2127_st	miR_2127	CGGGAGGGGAGGGAGGGCGGG	0.31291	4.92312e-06	0.00037613		SNOWBALL_006899_st	MMP19	-0.222025	0.00019004	0.0079997		-0.409297	7.5873e-10	9.3603e-08	-28.8
RBC	gga_miR_2127_st	miR_2127	CGGGAGGGGAGGGAGGGCGGG	0.31291	4.92312e-06	0.00037613		SNOWBALL_034101_st	MYO1C	-0.255975	1.55373e-05	0.00144916		-0.268694	8.36277e-05	0.00111894	-37.8
RBC	gga_miR_2127_st	miR_2127	CGGGAGGGGAGGGAGGGCGGG	0.31291	4.92312e-06	0.00037613		SNOWBALL_035427_st	NDE1	-0.242855	4.26967e-05	0.00293658		-0.347245	2.58908e-07	1.11626e-05	-32.5
RBC	gga_miR_2127_st	miR_2127	CGGGAGGGGAGGGAGGGCGGG	0.31291	4.92312e-06	0.00037613		SNOWBALL_008323_st	NUCB1	-0.227729	0.00012796	0.0061209		-0.385927	7.88227e-09	6.43995e-07	-37.6
RBC	gga_miR_2127_st	miR_2127	CGGGAGGGGAGGGAGGGCGGG	0.31291	4.92312e-06	0.00037613		SNOWBALL_006201_st	OLFML3	-0.231076	0.00010099	0.00521264		-0.45124	7.0361e-12	1.89382e-09	-37.9
RBC	gga_miR_2127_st	miR_2127	CGGGAGGGGAGGGAGGGCGGG	0.31291	4.92312e-06	0.00037613		SNOWBALL_047221_st	PARVA	-0.301427	3.01045e-07	8.63578e-05		-0.341885	4.05355e-07	1.6043e-05	-37.9
RBC	gga_miR_2127_st	miR_2127	CGGGAGGGGAGGGAGGGCGGG	0.31291	4.92312e-06	0.00037613		SNOWBALL_042805_st	LOC100457996	-0.229956	0.00010936	0.00549657		-0.240463	0.00045304	0.00416941	-36.8
RBC	gga_miR_2127_st	miR_2127	CGGGAGGGGAGGGAGGGCGGG	0.31291	4.92312e-06	0.00037613		SNOWBALL_016201_st	PCYT1A	-0.287766	1.06084e-06	0.00021083		-0.366208	4.95082e-08	2.91031e-06	-38.6
RBC	gga_miR_2127_st	miR_2127	CGGGAGGGGAGGGAGGGCGGG	0.31291	4.92312e-06	0.00037613		SNOWBALL_012569_st	PDIA4	-0.248778	2.72365e-05	0.00213512		-0.408581	8.1734e-10	9.95348e-08	-34.5
RBC	gga_miR_2127_st	miR_2127	CGGGAGGGGAGGGAGGGCGGG	0.31291	4.92312e-06	0.00037613		SNOWBALL_001659_s_st	PHKA2	-0.373242	1.2847e-10	3.3575e-07		-0.397999	2.40665e-09	2.42727e-07	-36.2
RBC	gga_miR_2127_st	miR_2127	CGGGAGGGGAGGGAGGGCGGG	0.31291	4.92312e-06	0.00037613		SNOWBALL_024928_st	PIK3AP1	-0.273143	3.80302e-06	0.00053696		-0.359194	9.24421e-08	4.84238e-06	-32.6
RBC	gga_miR_2127_st	miR_2127	CGGGAGGGGAGGGAGGGCGGG	0.31291	4.92312e-06	0.00037613		SNOWBALL_004074_st	PRRX2	-0.271462	4.38378e-06	0.00059399		-0.265833	0.00010013	0.00128846	-37.2
RBC	gga_miR_2127_st	miR_2127	CGGGAGGGGAGGGAGGGCGGG	0.31291	4.92312e-06	0.00037613		SNOWBALL_003679_st	PSAT1	-0.273486	3.69372e-06	0.00052739		-0.371362	3.09889e-08	1.98237e-06	-38.5
RBC	gga_miR_2127_st	miR_2127	CGGGAGGGGAGGGAGGGCGGG	0.31291	4.92312e-06	0.00037613		SNOWBALL_003867_st	PSMB7	-0.270732	4.66129e-06	0.0006209		-0.417473	3.2022e-10	4.58019e-08	-36.2
RBC	gga_miR_2127_st	miR_2127	CGGGAGGGGAGGGAGGGCGGG	0.31291	4.92312e-06	0.00037613		SNOWBALL_003603_s_st	PTGES2	-0.221992	0.00019047	0.00801298		-0.353164	1.56274e-07	7.41729e-06	-41.9
RBC	gga_miR_2127_st	miR_2127	CGGGAGGGGAGGGAGGGCGGG	0.31291	4.92312e-06	0.00037613		SNOWBALL_021925_s_st	RAB3D	-0.224204	0.00016359	0.00725818		-0.396595	2.76939e-09	2.72453e-07	-41.5
RBC	gga_miR_2127_st	miR_2127	CGGGAGGGGAGGGAGGGCGGG	0.31291	4.92312e-06	0.00037613		SNOWBALL_008195_st	RBM42	-0.218623	0.00023946	0.00936257		-0.292181	1.765e-05	0.00032828	-42.7
RBC	gga_miR_2127_st	miR_2127	CGGGAGGGGAGGGAGGGCGGG	0.31291	4.92312e-06	0.00037613		SNOWBALL_022974_st	CRABP1	-0.271197	4.48262e-06	0.00060519		-0.408913	7.8962e-10	9.67442e-08	-36
RBC	gga_miR_2127_st	miR_2127	CGGGAGGGGAGGGAGGGCGGG	0.31291	4.92312e-06	0.00037613		SNOWBALL_021173_s_st	LOC100154945	-0.275932	2.99776e-06	0.00045625		-0.363603	6.25381e-08	3.51926e-06	-45.6
RBC	gga_miR_2127_st	miR_2127	CGGGAGGGGAGGGAGGGCGGG	0.31291	4.92312e-06	0.00037613		SNOWBALL_012761_st	SC5DL	-0.231835	9.56654e-05	0.00502823		-0.198929	0.00388251	0.0215068	-29.5
RBC	gga_miR_2127_st	miR_2127	CGGGAGGGGAGGGAGGGCGGG	0.31291	4.92312e-06	0.00037613		SNOWBALL_016699_st	SEC14L2	-0.245919	3.38834e-05	0.00249458		-0.348828	2.26443e-07	1.00132e-05	-42.6
RBC	gga_miR_2127_st	miR_2127	CGGGAGGGGAGGGAGGGCGGG	0.31291	4.92312e-06	0.00037613		SNOWBALL_016442_s_st	SH2B3	-0.273999	3.53613e-06	0.00051086		-0.337848	5.65013e-07	2.098e-05	-34.5
RBC	gga_miR_2127_st	miR_2127	CGGGAGGGGAGGGAGGGCGGG	0.31291	4.92312e-06	0.00037613		SNOWBALL_011567_st	SHROOM3	-0.25957	1.16642e-05	0.00118872		-0.506704	4.885e-15	4.3159e-12	-35.6
RBC	gga_miR_2127_st	miR_2127	CGGGAGGGGAGGGAGGGCGGG	0.31291	4.92312e-06	0.00037613		SNOWBALL_020913_s_st	SREBF1	-0.21948	0.00022599	0.00899346		-0.40809	8.601e-10	1.03854e-07	-39.6
RBC	gga_miR_2127_st	miR_2127	CGGGAGGGGAGGGAGGGCGGG	0.31291	4.92312e-06	0.00037613		SNOWBALL_022566_s_st	SREBF1	-0.288604	9.83791e-07	0.00019977		-0.425737	1.3074e-10	2.17392e-08	-39.6
RBC	gga_miR_2127_st	miR_2127	CGGGAGGGGAGGGAGGGCGGG	0.31291	4.92312e-06	0.00037613		SNOWBALL_022672_s_st	SREBF1	-0.27742	2.63749e-06	0.00041602		-0.435815	4.2413e-11	8.49359e-09	-39.6
RBC	gga_miR_2127_st	miR_2127	CGGGAGGGGAGGGAGGGCGGG	0.31291	4.92312e-06	0.00037613		SNOWBALL_035534_st	SREBF1	-0.287077	1.1284e-06	0.00022132		-0.442375	1.9976e-11	4.52961e-09	-39.6
RBC	gga_miR_2127_st	miR_2127	CGGGAGGGGAGGGAGGGCGGG	0.31291	4.92312e-06	0.00037613		SNOWBALL_021546_s_st	SSR3	-0.294954	5.51256e-07	0.00013267		-0.288814	2.225e-05	0.00039445	-35.7
RBC	gga_miR_2127_st	miR_2127	CGGGAGGGGAGGGAGGGCGGG	0.31291	4.92312e-06	0.00037613		SNOWBALL_008140_st	TOX3	-0.259445	1.17824e-05	0.00119832		-0.317854	2.73475e-06	7.441e-05	-42.7
RBC	gga_miR_2127_st	miR_2127	CGGGAGGGGAGGGAGGGCGGG	0.31291	4.92312e-06	0.00037613		SNOWBALL_007197_st	TPI1	-0.270311	4.82908e-06	0.00063841		-0.416239	3.6531e-10	5.1081e-08	-43.8
RBC	gga_miR_2127_st	miR_2127	CGGGAGGGGAGGGAGGGCGGG	0.31291	4.92312e-06	0.00037613		SNOWBALL_025177_s_st	TRERF1	-0.22744	0.00013059	0.00621455		-0.310586	4.72017e-06	0.00011509	-40
RBC	gga_miR_2127_st	miR_2127	CGGGAGGGGAGGGAGGGCGGG	0.31291	4.92312e-06	0.00037613		SNOWBALL_009828_st	TUBB	-0.229002	0.00011699	0.00573761		-0.461288	2.0779e-12	6.8021e-10	-44
RBC	gga_miR_2127_st	miR_2127	CGGGAGGGGAGGGAGGGCGGG	0.31291	4.92312e-06	0.00037613		SNOWBALL_007418_st	VDAC1	-0.346386	2.95453e-09	3.0005e-06		-0.293866	1.57e-05	0.00029919	-33.3
RBC	gga_miR_2127_st	miR_2127	CGGGAGGGGAGGGAGGGCGGG	0.31291	4.92312e-06	0.00037613		SNOWBALL_019775_st	WASL	-0.23208	9.40045e-05	0.00496707		-0.309722	5.03163e-06	0.00012111	-29.9
RBC	gga_miR_2127_st	miR_2127	CGGGAGGGGAGGGAGGGCGGG	0.31291	4.92312e-06	0.00037613		SNOWBALL_024225_st	YWHAH	-0.218019	0.00024939	0.00960381		-0.230529	0.00078487	0.00636624	-49.9
RBC	gga_miR_2127_st	miR_2127	CGGGAGGGGAGGGAGGGCGGG	0.31291	4.92312e-06	0.00037613		SNOWBALL_000808_st	ZNF706	-0.347725	2.54425e-09	2.69468e-06		-0.394136	3.53623e-09	3.33075e-07	-40.8
RBC	ppy_miR_1268_st	miR_1268	CGGGCGUGGUGGUGGGCG	0.349183	2.87569e-07	4.48014e-05		SNOWBALL_023116_st	LOC100155048	-0.230636	0.0001042	0.00532524		-0.287581	2.42022e-05	0.00042159	-30.9
RBC	ppy_miR_1268_st	miR_1268	CGGGCGUGGUGGUGGGCG	0.349183	2.87569e-07	4.48014e-05		SNOWBALL_017421_st	ACTA1	-0.230565	0.00010473	0.00533937		-0.305369	6.92247e-06	0.00015612	-31
RBC	ppy_miR_1268_st	miR_1268	CGGGCGUGGUGGUGGGCG	0.349183	2.87569e-07	4.48014e-05		SNOWBALL_021669_st	ACTG1	-0.281037	1.92623e-06	0.00032789		-0.447103	1.1492e-11	2.85193e-09	-36.6
RBC	ppy_miR_1268_st	miR_1268	CGGGCGUGGUGGUGGGCG	0.349183	2.87569e-07	4.48014e-05		SNOWBALL_028363_st	SH2B3	-0.243128	4.183e-05	0.00289293		-0.331477	9.4536e-07	3.174e-05	-33.7
RBC	ppy_miR_1268_st	miR_1268	CGGGCGUGGUGGUGGGCG	0.349183	2.87569e-07	4.48014e-05		SNOWBALL_023330_s_st	CDC42	-0.30495	2.15243e-07	6.83718e-05		-0.389799	5.41543e-09	4.73346e-07	-28.6
RBC	ppy_miR_1268_st	miR_1268	CGGGCGUGGUGGUGGGCG	0.349183	2.87569e-07	4.48014e-05		SNOWBALL_012382_st	CRYAB	-0.294384	5.81038e-07	0.0001374		-0.437149	3.644e-11	7.48514e-09	-30.3
RBC	ppy_miR_1268_st	miR_1268	CGGGCGUGGUGGUGGGCG	0.349183	2.87569e-07	4.48014e-05		SNOWBALL_006753_s_st	CYP2D6	-0.22864	0.00012002	0.00584572		-0.285307	2.82345e-05	0.00047607	-33.1
RBC	ppy_miR_1268_st	miR_1268	CGGGCGUGGUGGUGGGCG	0.349183	2.87569e-07	4.48014e-05		SNOWBALL_037125_st	EEF2	-0.295134	5.42197e-07	0.00013112		-0.327606	1.28518e-06	4.06137e-05	-33.4
RBC	ppy_miR_1268_st	miR_1268	CGGGCGUGGUGGUGGGCG	0.349183	2.87569e-07	4.48014e-05		SNOWBALL_002180_s_st	ESR1	-0.242725	4.31143e-05	0.0029551		-0.371202	3.14447e-08	2.00622e-06	-40.2
RBC	ppy_miR_1268_st	miR_1268	CGGGCGUGGUGGUGGGCG	0.349183	2.87569e-07	4.48014e-05		SNOWBALL_017677_st	GPR39	-0.265773	7.0425e-06	0.00084045		-0.431571	6.8448e-11	1.26612e-08	-34.9
RBC	ppy_miR_1268_st	miR_1268	CGGGCGUGGUGGUGGGCG	0.349183	2.87569e-07	4.48014e-05		SNOWBALL_024171_st	LOC100510930	-0.235659	7.262e-05	0.00418562		-0.308991	5.31063e-06	0.00012643	-31.9
RBC	ppy_miR_1268_st	miR_1268	CGGGCGUGGUGGUGGGCG	0.349183	2.87569e-07	4.48014e-05		SNOWBALL_003031_st	RPL10L	-0.253307	1.91688e-05	0.00167823		-0.392909	3.99209e-09	3.68202e-07	-28.7
RBC	ppy_miR_1268_st	miR_1268	CGGGCGUGGUGGUGGGCG	0.349183	2.87569e-07	4.48014e-05		SNOWBALL_013629_s_st	LOC100516289	-0.241993	4.55378e-05	0.0030642		-0.314539	3.514e-06	9.09574e-05	-33.2
RBC	ppy_miR_1268_st	miR_1268	CGGGCGUGGUGGUGGGCG	0.349183	2.87569e-07	4.48014e-05		SNOWBALL_015527_st	RAB7A	-0.239565	5.454e-05	0.00346197		-0.374513	2.31753e-08	1.5626e-06	-33.6
RBC	ppy_miR_1268_st	miR_1268	CGGGCGUGGUGGUGGGCG	0.349183	2.87569e-07	4.48014e-05		SNOWBALL_020094_s_st	PRRG1	-0.350573	1.84712e-09	2.23609e-06		-0.418446	2.8852e-10	4.20007e-08	-29.8
RBC	ppy_miR_1268_st	miR_1268	CGGGCGUGGUGGUGGGCG	0.349183	2.87569e-07	4.48014e-05		SNOWBALL_027759_st	DHCR7	-0.275694	3.05957e-06	0.00046258		-0.393363	3.81719e-09	3.54823e-07	-33.2
RBC	ppy_miR_1268_st	miR_1268	CGGGCGUGGUGGUGGGCG	0.349183	2.87569e-07	4.48014e-05		SNOWBALL_018443_st	B3GNT7	-0.285702	1.27589e-06	0.00024259		-0.325358	1.53312e-06	4.67873e-05	-38.4
RBC	ppy_miR_1268_st	miR_1268	CGGGCGUGGUGGUGGGCG	0.349183	2.87569e-07	4.48014e-05		SNOWBALL_020126_st	MID1IP1	-0.284918	1.3681e-06	0.00025574		-0.442595	1.9472e-11	4.4329e-09	-36.7
RBC	ppy_miR_1268_st	miR_1268	CGGGCGUGGUGGUGGGCG	0.349183	2.87569e-07	4.48014e-05		SNOWBALL_047600_st	GGA1	-0.272817	3.90967e-06	0.00054686		-0.390515	5.04996e-09	4.46837e-07	-33.8
RBC	ppy_miR_1268_st	miR_1268	CGGGCGUGGUGGUGGGCG	0.349183	2.87569e-07	4.48014e-05		SNOWBALL_006872_s_st	LOC396904	-0.326514	2.50329e-08	1.40861e-05		-0.41354	4.8632e-10	6.47614e-08	-32.3
RBC	ppy_miR_1268_st	miR_1268	CGGGCGUGGUGGUGGGCG	0.349183	2.87569e-07	4.48014e-05		SNOWBALL_001706_st	MAOA	-0.255881	1.56532e-05	0.00145533		-0.345322	3.04371e-07	1.27274e-05	-32.7
RBC	ppy_miR_1268_st	miR_1268	CGGGCGUGGUGGUGGGCG	0.349183	2.87569e-07	4.48014e-05		SNOWBALL_001708_s_st	MAOA	-0.244443	3.789e-05	0.00269656		-0.370613	3.3188e-08	2.09716e-06	-32.7
RBC	ppy_miR_1268_st	miR_1268	CGGGCGUGGUGGUGGGCG	0.349183	2.87569e-07	4.48014e-05		SNOWBALL_001613_s_st	MID1	-0.299587	3.58067e-07	9.78329e-05		-0.364438	5.80394e-08	3.31173e-06	-31.5
RBC	ppy_miR_1268_st	miR_1268	CGGGCGUGGUGGUGGGCG	0.349183	2.87569e-07	4.48014e-05		SNOWBALL_008323_st	NUCB1	-0.227729	0.00012796	0.0061209		-0.38636	7.56016e-09	6.22438e-07	-33.8
RBC	ppy_miR_1268_st	miR_1268	CGGGCGUGGUGGUGGGCG	0.349183	2.87569e-07	4.48014e-05		SNOWBALL_021819_st	POR	-0.290016	8.65915e-07	0.00018227		-0.41291	5.1975e-10	6.84162e-08	-40.4
RBC	ppy_miR_1268_st	miR_1268	CGGGCGUGGUGGUGGGCG	0.349183	2.87569e-07	4.48014e-05		SNOWBALL_021173_s_st	LOC100154945	-0.275932	2.99776e-06	0.00045625		-0.403546	1.37283e-09	1.52845e-07	-32
RBC	ppy_miR_1268_st	miR_1268	CGGGCGUGGUGGUGGGCG	0.349183	2.87569e-07	4.48014e-05		SNOWBALL_028904_st	LOC100522745	-0.232823	8.913e-05	0.00479164		-0.305539	6.83754e-06	0.0001546	-32.6
RBC	ppy_miR_1268_st	miR_1268	CGGGCGUGGUGGUGGGCG	0.349183	2.87569e-07	4.48014e-05		SNOWBALL_021614_s_st	TIMM50	-0.236838	6.664e-05	0.00396329		-0.351348	1.82656e-07	8.4178e-06	-33.1
RBC	ppy_miR_1268_st	miR_1268	CGGGCGUGGUGGUGGGCG	0.349183	2.87569e-07	4.48014e-05		SNOWBALL_025177_s_st	TRERF1	-0.22744	0.00013059	0.00621455		-0.392765	4.04895e-09	3.72541e-07	-34.8
RBC	ppy_miR_1268_st	miR_1268	CGGGCGUGGUGGUGGGCG	0.349183	2.87569e-07	4.48014e-05		SNOWBALL_040175_st	TTC7B	-0.326745	2.44405e-08	1.37839e-05		-0.381125	1.24713e-08	9.39135e-07	-30.9
RBC	hsa_miR_1268_st	miR_1268	CGGGCGUGGUGGUGGGGG	0.358606	1.29383e-07	2.5746e-05		SNOWBALL_019246_s_st	ACSS2	-0.246238	3.30718e-05	0.00245662		-0.318182	2.6674e-06	7.29386e-05	-34.9
RBC	hsa_miR_1268_st	miR_1268	CGGGCGUGGUGGUGGGGG	0.358606	1.29383e-07	2.5746e-05		SNOWBALL_023116_st	LOC100155048	-0.230636	0.0001042	0.00532524		-0.318192	2.66517e-06	7.289e-05	-34.9
RBC	hsa_miR_1268_st	miR_1268	CGGGCGUGGUGGUGGGGG	0.358606	1.29383e-07	2.5746e-05		SNOWBALL_023382_st	ARPC2	-0.267621	6.04429e-06	0.00075322		-0.335201	7.00708e-07	2.49571e-05	-35.3
RBC	hsa_miR_1268_st	miR_1268	CGGGCGUGGUGGUGGGGG	0.358606	1.29383e-07	2.5746e-05		SNOWBALL_028363_st	SH2B3	-0.243128	4.183e-05	0.00289293		-0.39268	4.08305e-09	3.75163e-07	-34.2
RBC	hsa_miR_1268_st	miR_1268	CGGGCGUGGUGGUGGGGG	0.358606	1.29383e-07	2.5746e-05		SNOWBALL_023330_s_st	CDC42	-0.30495	2.15243e-07	6.83718e-05		-0.351241	1.84336e-07	8.48015e-06	-31.2
RBC	hsa_miR_1268_st	miR_1268	CGGGCGUGGUGGUGGGGG	0.358606	1.29383e-07	2.5746e-05		SNOWBALL_020245_st	CITED1	-0.274084	3.51061e-06	0.00050841		-0.371335	3.10661e-08	1.98628e-06	-36.3
RBC	hsa_miR_1268_st	miR_1268	CGGGCGUGGUGGUGGGGG	0.358606	1.29383e-07	2.5746e-05		SNOWBALL_016337_st	CLU	-0.286055	1.23634e-06	0.00023686		-0.303625	7.85511e-06	0.00017264	-34.5
RBC	hsa_miR_1268_st	miR_1268	CGGGCGUGGUGGUGGGGG	0.358606	1.29383e-07	2.5746e-05		SNOWBALL_013463_st	COMMD3	-0.305527	2.03659e-07	6.597e-05		-0.339846	4.79642e-07	1.838e-05	-28.4
RBC	hsa_miR_1268_st	miR_1268	CGGGCGUGGUGGUGGGGG	0.358606	1.29383e-07	2.5746e-05		SNOWBALL_024136_st	ARVCF	-0.220106	0.00021659	0.00874647		-0.390831	4.89606e-09	4.35603e-07	-33.3
RBC	hsa_miR_1268_st	miR_1268	CGGGCGUGGUGGUGGGGG	0.358606	1.29383e-07	2.5746e-05		SNOWBALL_006753_s_st	CYP2D6	-0.22864	0.00012002	0.00584572		-0.312997	3.94464e-06	9.97187e-05	-35.8
RBC	hsa_miR_1268_st	miR_1268	CGGGCGUGGUGGUGGGGG	0.358606	1.29383e-07	2.5746e-05		SNOWBALL_002180_s_st	ESR1	-0.242725	4.31143e-05	0.0029551		-0.377898	1.6905e-08	1.20608e-06	-38.8
RBC	hsa_miR_1268_st	miR_1268	CGGGCGUGGUGGUGGGGG	0.358606	1.29383e-07	2.5746e-05		SNOWBALL_017677_st	GPR39	-0.265773	7.0425e-06	0.00084045		-0.466188	1.1298e-12	4.0888e-10	-35.8
RBC	hsa_miR_1268_st	miR_1268	CGGGCGUGGUGGUGGGGG	0.358606	1.29383e-07	2.5746e-05		SNOWBALL_023243_s_st	HP	-0.234918	7.66322e-05	0.00434896		-0.271961	6.79187e-05	0.00095048	-33.4
RBC	hsa_miR_1268_st	miR_1268	CGGGCGUGGUGGUGGGGG	0.358606	1.29383e-07	2.5746e-05		SNOWBALL_024171_st	LOC100510930	-0.235659	7.262e-05	0.00418562		-0.30698	6.15547e-06	0.00014215	-37.9
RBC	hsa_miR_1268_st	miR_1268	CGGGCGUGGUGGUGGGGG	0.358606	1.29383e-07	2.5746e-05		SNOWBALL_015527_st	RAB7A	-0.239565	5.454e-05	0.00346197		-0.33895	5.16305e-07	1.9512e-05	-36.4
RBC	hsa_miR_1268_st	miR_1268	CGGGCGUGGUGGUGGGGG	0.358606	1.29383e-07	2.5746e-05		SNOWBALL_027759_st	DHCR7	-0.275694	3.05957e-06	0.00046258		-0.402346	1.55136e-09	1.68964e-07	-33.9
RBC	hsa_miR_1268_st	miR_1268	CGGGCGUGGUGGUGGGGG	0.358606	1.29383e-07	2.5746e-05		SNOWBALL_018443_st	B3GNT7	-0.285702	1.27589e-06	0.00024259		-0.290652	1.96145e-05	0.00035692	-37.5
RBC	hsa_miR_1268_st	miR_1268	CGGGCGUGGUGGUGGGGG	0.358606	1.29383e-07	2.5746e-05		SNOWBALL_020126_st	MID1IP1	-0.284918	1.3681e-06	0.00025574		-0.487934	6.7057e-14	3.8405e-11	-37.4
RBC	hsa_miR_1268_st	miR_1268	CGGGCGUGGUGGUGGGGG	0.358606	1.29383e-07	2.5746e-05		SNOWBALL_023456_st	LOC100526197	-0.260604	1.07326e-05	0.00111896		-0.395592	3.06064e-09	2.9583e-07	-37.4
RBC	hsa_miR_1268_st	miR_1268	CGGGCGUGGUGGUGGGGG	0.358606	1.29383e-07	2.5746e-05		SNOWBALL_006872_s_st	LOC396904	-0.326514	2.50329e-08	1.40861e-05		-0.401803	1.63942e-09	1.76835e-07	-31.9
RBC	hsa_miR_1268_st	miR_1268	CGGGCGUGGUGGUGGGGG	0.358606	1.29383e-07	2.5746e-05		SNOWBALL_001706_st	MAOA	-0.255881	1.56532e-05	0.00145533		-0.323275	1.80314e-06	5.33139e-05	-34.1
RBC	hsa_miR_1268_st	miR_1268	CGGGCGUGGUGGUGGGGG	0.358606	1.29383e-07	2.5746e-05		SNOWBALL_001708_s_st	MAOA	-0.244443	3.789e-05	0.00269656		-0.346542	2.74704e-07	1.17131e-05	-34.1
RBC	hsa_miR_1268_st	miR_1268	CGGGCGUGGUGGUGGGGG	0.358606	1.29383e-07	2.5746e-05		SNOWBALL_001613_s_st	MID1	-0.299587	3.58067e-07	9.78329e-05		-0.374132	2.40073e-08	1.60843e-06	-37.5
RBC	hsa_miR_1268_st	miR_1268	CGGGCGUGGUGGUGGGGG	0.358606	1.29383e-07	2.5746e-05		SNOWBALL_008323_st	NUCB1	-0.227729	0.00012796	0.0061209		-0.361941	7.25164e-08	3.97198e-06	-32.1
RBC	hsa_miR_1268_st	miR_1268	CGGGCGUGGUGGUGGGGG	0.358606	1.29383e-07	2.5746e-05		SNOWBALL_021819_st	POR	-0.290016	8.65915e-07	0.00018227		-0.395617	3.05304e-09	2.95235e-07	-39.3
RBC	hsa_miR_1268_st	miR_1268	CGGGCGUGGUGGUGGGGG	0.358606	1.29383e-07	2.5746e-05		SNOWBALL_037327_st	PPME1	-0.241698	4.65515e-05	0.00310941		-0.244344	0.00036322	0.00351443	-33.4
RBC	hsa_miR_1268_st	miR_1268	CGGGCGUGGUGGUGGGGG	0.358606	1.29383e-07	2.5746e-05		SNOWBALL_011567_st	SHROOM3	-0.25957	1.16642e-05	0.00118872		-0.548204	0	0	-31.2
RBC	hsa_miR_1268_st	miR_1268	CGGGCGUGGUGGUGGGGG	0.358606	1.29383e-07	2.5746e-05		SNOWBALL_040175_st	TTC7B	-0.326745	2.44405e-08	1.37839e-05		-0.392744	4.05758e-09	3.73215e-07	-32.7
RBC	hsa_miR_1268_st	miR_1268	CGGGCGUGGUGGUGGGGG	0.358606	1.29383e-07	2.5746e-05		SNOWBALL_009477_st	TUBB2B	-0.347094	2.73023e-09	2.82383e-06		-0.378263	1.63353e-08	1.17263e-06	-33.4
RBC	hsa_miR_1268_st	miR_1268	CGGGCGUGGUGGUGGGGG	0.358606	1.29383e-07	2.5746e-05		SNOWBALL_034572_st	YWHAG	-0.224805	0.00015692	0.00704819		-0.300152	1.008e-05	0.00021041	-27
RBC	oan_miR_1408_st	miR_1408	CGGGGAGGGAGGGUGGUG	0.212045	0.00227136	0.0293018		SNOWBALL_021458_st	VRTN	-0.23737	6.41e-05	0.00386252		-0.228688	0.00086684	0.0068713	-30.2
RBC	oan_miR_1408_st	miR_1408	CGGGGAGGGAGGGUGGUG	0.212045	0.00227136	0.0293018		SNOWBALL_019246_s_st	ACSS2	-0.246238	3.30718e-05	0.00245662		-0.192971	0.00511999	0.0264756	-33.5
RBC	oan_miR_1408_st	miR_1408	CGGGGAGGGAGGGUGGUG	0.212045	0.00227136	0.0293018		SNOWBALL_023116_st	LOC100155048	-0.230636	0.0001042	0.00532524		-0.20229	0.00331019	0.0190654	-33.5
RBC	oan_miR_1408_st	miR_1408	CGGGGAGGGAGGGUGGUG	0.212045	0.00227136	0.0293018		SNOWBALL_021669_st	ACTG1	-0.281037	1.92623e-06	0.00032789		-0.186582	0.00683052	0.032859	-32.2
RBC	oan_miR_1408_st	miR_1408	CGGGGAGGGAGGGUGGUG	0.212045	0.00227136	0.0293018		SNOWBALL_025932_st	ALDH1L1	-0.252381	2.06069e-05	0.00175837		-0.350836	1.9084e-07	8.72099e-06	-35.1
RBC	oan_miR_1408_st	miR_1408	CGGGGAGGGAGGGUGGUG	0.212045	0.00227136	0.0293018		SNOWBALL_009537_st	ALDH5A1	-0.293778	6.14313e-07	0.00014245		-0.241642	0.0004238	0.00395947	-33.1
RBC	oan_miR_1408_st	miR_1408	CGGGGAGGGAGGGUGGUG	0.212045	0.00227136	0.0293018		SNOWBALL_000101_s_st	AMBP	-0.296424	4.81121e-07	0.00012126		-0.267709	8.9e-05	0.0011749	-31
RBC	oan_miR_1408_st	miR_1408	CGGGGAGGGAGGGUGGUG	0.212045	0.00227136	0.0293018		SNOWBALL_026209_st	AP2M1	-0.229347	0.00011418	0.00564686		-0.343195	3.63559e-07	1.46933e-05	-33.5
RBC	oan_miR_1408_st	miR_1408	CGGGGAGGGAGGGUGGUG	0.212045	0.00227136	0.0293018		SNOWBALL_010162_st	C15orf38-AP3S2	-0.227313	0.00013175	0.0062452		-0.296135	1.33953e-05	0.00026365	-25
RBC	oan_miR_1408_st	miR_1408	CGGGGAGGGAGGGUGGUG	0.212045	0.00227136	0.0293018		SNOWBALL_034482_st	APLP2	-0.297009	4.55655e-07	0.00011655		-0.27846	4.45454e-05	0.00068201	-29.9
RBC	oan_miR_1408_st	miR_1408	CGGGGAGGGAGGGUGGUG	0.212045	0.00227136	0.0293018		SNOWBALL_023382_st	ARPC2	-0.267621	6.04429e-06	0.00075322		-0.291359	1.868e-05	0.00034342	-32.9
RBC	oan_miR_1408_st	miR_1408	CGGGGAGGGAGGGUGGUG	0.212045	0.00227136	0.0293018		SNOWBALL_001503_s_st	ARRDC4	-0.22228	0.00018675	0.00790299		-0.296396	1.31517e-05	0.00025986	-33.2
RBC	oan_miR_1408_st	miR_1408	CGGGGAGGGAGGGUGGUG	0.212045	0.00227136	0.0293018		SNOWBALL_028363_st	SH2B3	-0.243128	4.183e-05	0.00289293		-0.282889	3.32126e-05	0.00054112	-30.6
RBC	oan_miR_1408_st	miR_1408	CGGGGAGGGAGGGUGGUG	0.212045	0.00227136	0.0293018		SNOWBALL_047822_st		-0.258863	1.2345e-05	0.00123743		-0.249057	0.00027641	0.00284359	-33.1
RBC	oan_miR_1408_st	miR_1408	CGGGGAGGGAGGGUGGUG	0.212045	0.00227136	0.0293018		SNOWBALL_024136_st	ARVCF	-0.220106	0.00021659	0.00874647		-0.407602	9.0469e-10	1.08318e-07	-31.9
RBC	oan_miR_1408_st	miR_1408	CGGGGAGGGAGGGUGGUG	0.212045	0.00227136	0.0293018		SNOWBALL_016551_st	COX6A1	-0.258536	1.26722e-05	0.00126345		-0.315979	3.15258e-06	8.33942e-05	-28.7
RBC	oan_miR_1408_st	miR_1408	CGGGGAGGGAGGGUGGUG	0.212045	0.00227136	0.0293018		SNOWBALL_000343_st	CXCL12	-0.309868	1.33751e-07	4.89943e-05		-0.290196	2.024e-05	0.00036592	-35
RBC	oan_miR_1408_st	miR_1408	CGGGGAGGGAGGGUGGUG	0.212045	0.00227136	0.0293018		SNOWBALL_008945_st	CYP4A21	-0.293797	6.13266e-07	0.00014243		-0.378781	1.55592e-08	1.1269e-06	-29.1
RBC	oan_miR_1408_st	miR_1408	CGGGGAGGGAGGGUGGUG	0.212045	0.00227136	0.0293018		SNOWBALL_009015_s_st	CYP4A24	-0.263154	8.72765e-06	0.00097743		-0.423681	1.6375e-10	2.62214e-08	-29.1
RBC	oan_miR_1408_st	miR_1408	CGGGGAGGGAGGGUGGUG	0.212045	0.00227136	0.0293018		SNOWBALL_009153_s_st	LOC100526057	-0.286868	1.14974e-06	0.00022464		-0.363989	6.04166e-08	3.42215e-06	-29.1
RBC	oan_miR_1408_st	miR_1408	CGGGGAGGGAGGGUGGUG	0.212045	0.00227136	0.0293018		SNOWBALL_001550_st	DGAT2	-0.221077	0.00020276	0.00835382		-0.307426	5.95747e-06	0.00013851	-36.2
RBC	oan_miR_1408_st	miR_1408	CGGGGAGGGAGGGUGGUG	0.212045	0.00227136	0.0293018		SNOWBALL_022893_st	DGAT2	-0.286059	1.23594e-06	0.00023686		-0.282549	3.39751e-05	0.00055091	-36.2
RBC	oan_miR_1408_st	miR_1408	CGGGGAGGGAGGGUGGUG	0.212045	0.00227136	0.0293018		SNOWBALL_024164_st	DGCR2	-0.343861	3.90928e-09	3.68617e-06		-0.233726	0.00065928	0.00556898	-33.9
RBC	oan_miR_1408_st	miR_1408	CGGGGAGGGAGGGUGGUG	0.212045	0.00227136	0.0293018		SNOWBALL_002297_st	DHFR	-0.316653	6.83954e-08	3.022e-05		-0.246704	0.00031701	0.00316256	-34.8
RBC	oan_miR_1408_st	miR_1408	CGGGGAGGGAGGGUGGUG	0.212045	0.00227136	0.0293018		SNOWBALL_000330_st	DLG5	-0.236289	6.9364e-05	0.00406379		-0.217985	0.00152081	0.0105661	-33.1
RBC	oan_miR_1408_st	miR_1408	CGGGGAGGGAGGGUGGUG	0.212045	0.00227136	0.0293018		SNOWBALL_037125_st	EEF2	-0.295134	5.42197e-07	0.00013112		-0.179482	0.00931356	0.041399	-27
RBC	oan_miR_1408_st	miR_1408	CGGGGAGGGAGGGUGGUG	0.212045	0.00227136	0.0293018		SNOWBALL_004302_st	EIF2AK1	-0.241171	4.84188e-05	0.00319558		-0.32948	1.10819e-06	3.60529e-05	-30.1
RBC	oan_miR_1408_st	miR_1408	CGGGGAGGGAGGGUGGUG	0.212045	0.00227136	0.0293018		SNOWBALL_005494_st	GALM	-0.267263	6.22654e-06	0.00076717		-0.312404	4.12319e-06	0.00010331	-26
RBC	oan_miR_1408_st	miR_1408	CGGGGAGGGAGGGUGGUG	0.212045	0.00227136	0.0293018		SNOWBALL_017677_st	GPR39	-0.265773	7.0425e-06	0.00084045		-0.410233	6.8821e-10	8.63641e-08	-33.6
RBC	oan_miR_1408_st	miR_1408	CGGGGAGGGAGGGUGGUG	0.212045	0.00227136	0.0293018		SNOWBALL_011823_st	HADH	-0.242991	4.22611e-05	0.00291333		-0.330693	1.0064e-06	3.33743e-05	-30.5
RBC	oan_miR_1408_st	miR_1408	CGGGGAGGGAGGGUGGUG	0.212045	0.00227136	0.0293018		SNOWBALL_023183_s_st	IGF2R	-0.22048	0.00021117	0.00859008		-0.339227	5.04695e-07	1.91554e-05	-30.3
RBC	oan_miR_1408_st	miR_1408	CGGGGAGGGAGGGUGGUG	0.212045	0.00227136	0.0293018		SNOWBALL_014966_st	KIF1C	-0.247234	3.06571e-05	0.00232817		-0.273065	6.327e-05	0.00089893	-35.1
RBC	oan_miR_1408_st	miR_1408	CGGGGAGGGAGGGUGGUG	0.212045	0.00227136	0.0293018		SNOWBALL_040076_st	KPNA6	-0.270921	4.58821e-06	0.00061528		-0.222214	0.00122167	0.00893824	-33.8
RBC	oan_miR_1408_st	miR_1408	CGGGGAGGGAGGGUGGUG	0.212045	0.00227136	0.0293018		SNOWBALL_013629_s_st	LOC100516289	-0.241993	4.55378e-05	0.0030642		-0.236246	0.00057367	0.00500281	-34.8
RBC	oan_miR_1408_st	miR_1408	CGGGGAGGGAGGGUGGUG	0.212045	0.00227136	0.0293018		SNOWBALL_015527_st	RAB7A	-0.239565	5.454e-05	0.00346197		-0.261044	0.00013473	0.00162494	-39.4
RBC	oan_miR_1408_st	miR_1408	CGGGGAGGGAGGGUGGUG	0.212045	0.00227136	0.0293018		SNOWBALL_020094_s_st	PRRG1	-0.350573	1.84712e-09	2.23609e-06		-0.274312	5.83786e-05	0.0008438	-28.6
RBC	oan_miR_1408_st	miR_1408	CGGGGAGGGAGGGUGGUG	0.212045	0.00227136	0.0293018		SNOWBALL_006988_s_st	MYL6	-0.325501	2.78018e-08	1.51369e-05		-0.335236	6.98767e-07	2.49e-05	-27.8
RBC	oan_miR_1408_st	miR_1408	CGGGGAGGGAGGGUGGUG	0.212045	0.00227136	0.0293018		SNOWBALL_004568_st	MKL2	-0.350081	1.95262e-09	2.26222e-06		-0.239672	0.0004737	0.00431539	-28.4
RBC	oan_miR_1408_st	miR_1408	CGGGGAGGGAGGGUGGUG	0.212045	0.00227136	0.0293018		SNOWBALL_006790_st	H1F0	-0.243775	3.98443e-05	0.00279179		-0.213087	0.00194998	0.0127672	-31.2
RBC	oan_miR_1408_st	miR_1408	CGGGGAGGGAGGGUGGUG	0.212045	0.00227136	0.0293018		SNOWBALL_002719_st	LOC100517624	-0.31088	1.21149e-07	4.56076e-05		-0.210499	0.00221895	0.0140838	-29.2
RBC	oan_miR_1408_st	miR_1408	CGGGGAGGGAGGGUGGUG	0.212045	0.00227136	0.0293018		SNOWBALL_006056_st	HAX1	-0.229861	0.0001101	0.00552062		-0.287679	2.404e-05	0.00041936	-30.7
RBC	oan_miR_1408_st	miR_1408	CGGGGAGGGAGGGUGGUG	0.212045	0.00227136	0.0293018		SNOWBALL_047600_st	GGA1	-0.272817	3.90967e-06	0.00054686		-0.287843	2.37746e-05	0.00041565	-34.8
RBC	oan_miR_1408_st	miR_1408	CGGGGAGGGAGGGUGGUG	0.212045	0.00227136	0.0293018		SNOWBALL_019869_st	MANBAL	-0.290633	8.18823e-07	0.00017558		-0.276913	4.92959e-05	0.00073877	-30.4
RBC	oan_miR_1408_st	miR_1408	CGGGGAGGGAGGGUGGUG	0.212045	0.00227136	0.0293018		SNOWBALL_009190_st	MAN1C1	-0.258187	1.30314e-05	0.0012879		-0.30498	7.12089e-06	0.00015967	-37.7
RBC	oan_miR_1408_st	miR_1408	CGGGGAGGGAGGGUGGUG	0.212045	0.00227136	0.0293018		SNOWBALL_001452_st	MAPK14	-0.327016	2.37626e-08	1.34778e-05		-0.318063	2.69158e-06	7.34672e-05	-31.9
RBC	oan_miR_1408_st	miR_1408	CGGGGAGGGAGGGUGGUG	0.212045	0.00227136	0.0293018		SNOWBALL_017732_st	MARCO	-0.261211	1.02189e-05	0.00108203		-0.299758	1.03662e-05	0.00021515	-29.2
RBC	oan_miR_1408_st	miR_1408	CGGGGAGGGAGGGUGGUG	0.212045	0.00227136	0.0293018		SNOWBALL_021510_st	LOC100524829	-0.259659	1.15815e-05	0.00118393		-0.259702	0.00014627	0.00173273	-36.6
RBC	oan_miR_1408_st	miR_1408	CGGGGAGGGAGGGUGGUG	0.212045	0.00227136	0.0293018		SNOWBALL_001613_s_st	MID1	-0.299587	3.58067e-07	9.78329e-05		-0.287578	2.42079e-05	0.00042166	-32
RBC	oan_miR_1408_st	miR_1408	CGGGGAGGGAGGGUGGUG	0.212045	0.00227136	0.0293018		SNOWBALL_047221_st	PARVA	-0.301427	3.01045e-07	8.63578e-05		-0.288898	2.21224e-05	0.00039264	-34.9
RBC	oan_miR_1408_st	miR_1408	CGGGGAGGGAGGGUGGUG	0.212045	0.00227136	0.0293018		SNOWBALL_042805_st	LOC100457996	-0.229956	0.00010936	0.00549657		-0.199738	0.00373708	0.0208959	-32
RBC	oan_miR_1408_st	miR_1408	CGGGGAGGGAGGGUGGUG	0.212045	0.00227136	0.0293018		SNOWBALL_010958_st	SLC28A1	-0.239653	5.41859e-05	0.00344782		-0.19015	0.00582117	0.0291507	-32.7
RBC	oan_miR_1408_st	miR_1408	CGGGGAGGGAGGGUGGUG	0.212045	0.00227136	0.0293018		SNOWBALL_037327_st	PPME1	-0.241698	4.65515e-05	0.00310941		-0.245071	0.00034836	0.00340255	-30.9
RBC	oan_miR_1408_st	miR_1408	CGGGGAGGGAGGGUGGUG	0.212045	0.00227136	0.0293018		SNOWBALL_017375_s_st	PRDX3	-0.348503	2.33201e-09	2.54516e-06		-0.220037	0.00136814	0.00974706	-37.5
RBC	oan_miR_1408_st	miR_1408	CGGGGAGGGAGGGUGGUG	0.212045	0.00227136	0.0293018		SNOWBALL_024761_s_st	LOC100154143	-0.338419	7.08718e-09	5.68892e-06		-0.240447	0.00045345	0.00417234	-37.5
RBC	oan_miR_1408_st	miR_1408	CGGGGAGGGAGGGUGGUG	0.212045	0.00227136	0.0293018		SNOWBALL_010499_st	PSME1	-0.221561	0.00019617	0.00815399		-0.19734	0.00418307	0.0227479	-32
RBC	oan_miR_1408_st	miR_1408	CGGGGAGGGAGGGUGGUG	0.212045	0.00227136	0.0293018		SNOWBALL_003603_s_st	PTGES2	-0.221992	0.00019047	0.00801298		-0.322897	1.8568e-06	5.45843e-05	-37.2
RBC	oan_miR_1408_st	miR_1408	CGGGGAGGGAGGGUGGUG	0.212045	0.00227136	0.0293018		SNOWBALL_021925_s_st	RAB3D	-0.224204	0.00016359	0.00725818		-0.313404	3.82636e-06	9.73337e-05	-34
RBC	oan_miR_1408_st	miR_1408	CGGGGAGGGAGGGUGGUG	0.212045	0.00227136	0.0293018		SNOWBALL_030127_st	RAB5B	-0.291858	7.32418e-07	0.00016241		-0.239171	0.00048724	0.00441033	-36.2
RBC	oan_miR_1408_st	miR_1408	CGGGGAGGGAGGGUGGUG	0.212045	0.00227136	0.0293018		SNOWBALL_008195_st	RBM42	-0.218623	0.00023946	0.00936257		-0.289842	2.07374e-05	0.00037304	-32.6
RBC	oan_miR_1408_st	miR_1408	CGGGGAGGGAGGGUGGUG	0.212045	0.00227136	0.0293018		SNOWBALL_006458_st	RHOA	-0.249677	2.54168e-05	0.00203626		-0.38737	6.85758e-09	5.74701e-07	-32.9
RBC	oan_miR_1408_st	miR_1408	CGGGGAGGGAGGGUGGUG	0.212045	0.00227136	0.0293018		SNOWBALL_010309_st	LOC100521024	-0.256513	1.48888e-05	0.00140701		-0.231208	0.0007565	0.00618893	-33.6
RBC	oan_miR_1408_st	miR_1408	CGGGGAGGGAGGGUGGUG	0.212045	0.00227136	0.0293018		SNOWBALL_016442_s_st	SH2B3	-0.273999	3.53613e-06	0.00051086		-0.310834	4.63401e-06	0.0001134	-35.3
RBC	oan_miR_1408_st	miR_1408	CGGGGAGGGAGGGUGGUG	0.212045	0.00227136	0.0293018		SNOWBALL_011567_st	SHROOM3	-0.25957	1.16642e-05	0.00118872		-0.412197	5.6019e-10	7.27962e-08	-31.5
RBC	oan_miR_1408_st	miR_1408	CGGGGAGGGAGGGUGGUG	0.212045	0.00227136	0.0293018		SNOWBALL_035101_st	SLC25A44	-0.247973	2.8973e-05	0.00223376		-0.201575	0.00342503	0.0195638	-37.9
RBC	oan_miR_1408_st	miR_1408	CGGGGAGGGAGGGUGGUG	0.212045	0.00227136	0.0293018		SNOWBALL_028904_st	LOC100522745	-0.232823	8.913e-05	0.00479164		-0.220616	0.00132768	0.00952603	-30.3
RBC	oan_miR_1408_st	miR_1408	CGGGGAGGGAGGGUGGUG	0.212045	0.00227136	0.0293018		SNOWBALL_009344_st	LOC100523067	-0.304227	2.30682e-07	7.19755e-05		-0.337996	5.58241e-07	2.07762e-05	-33.6
RBC	oan_miR_1408_st	miR_1408	CGGGGAGGGAGGGUGGUG	0.212045	0.00227136	0.0293018		SNOWBALL_015547_st	C1orf144	-0.278754	2.35015e-06	0.00038151		-0.255024	0.00019413	0.00216037	-33.6
RBC	oan_miR_1408_st	miR_1408	CGGGGAGGGAGGGUGGUG	0.212045	0.00227136	0.0293018		SNOWBALL_000910_st	TAB1	-0.224744	0.00015759	0.0070644		-0.295239	1.42641e-05	0.0002772	-33.4
RBC	oan_miR_1408_st	miR_1408	CGGGGAGGGAGGGUGGUG	0.212045	0.00227136	0.0293018		SNOWBALL_008140_st	TOX3	-0.259445	1.17824e-05	0.00119832		-0.246984	0.00031191	0.00312327	-32
RBC	oan_miR_1408_st	miR_1408	CGGGGAGGGAGGGUGGUG	0.212045	0.00227136	0.0293018		SNOWBALL_007197_st	TPI1	-0.270311	4.82908e-06	0.00063841		-0.415136	4.1075e-10	5.62812e-08	-34
RBC	oan_miR_1408_st	miR_1408	CGGGGAGGGAGGGUGGUG	0.212045	0.00227136	0.0293018		SNOWBALL_025177_s_st	TRERF1	-0.22744	0.00013059	0.00621455		-0.22907	0.00084919	0.00676316	-31.7
RBC	oan_miR_1408_st	miR_1408	CGGGGAGGGAGGGUGGUG	0.212045	0.00227136	0.0293018		SNOWBALL_012262_st	TSKU	-0.265737	7.06284e-06	0.0008421		-0.347927	2.44405e-07	1.06524e-05	-33.7
RBC	oan_miR_1408_st	miR_1408	CGGGGAGGGAGGGUGGUG	0.212045	0.00227136	0.0293018		SNOWBALL_037259_st	LOC100522628	-0.280736	1.97774e-06	0.00033456		-0.361449	7.57506e-08	4.1153e-06	-33.7
RBC	oan_miR_1408_st	miR_1408	CGGGGAGGGAGGGUGGUG	0.212045	0.00227136	0.0293018		SNOWBALL_009828_st	TUBB	-0.229002	0.00011699	0.00573761		-0.346573	2.74002e-07	1.16889e-05	-29.1
RBC	oan_miR_1408_st	miR_1408	CGGGGAGGGAGGGUGGUG	0.212045	0.00227136	0.0293018		SNOWBALL_002654_st	ZBTB7C	-0.258729	1.24788e-05	0.00124959		-0.18541	0.00719447	0.0341577	-34.8
RBC	bta_miR_2305_st	miR_2305	CGGGGGUGGCGGGGAGGGGG	0.383205	1.41887e-08	6.21153e-06		SNOWBALL_000950_st	A2M	-0.310469	1.26125e-07	4.67561e-05		-0.382053	1.14196e-08	8.73983e-07	-37.1
RBC	bta_miR_2305_st	miR_2305	CGGGGGUGGCGGGGAGGGGG	0.383205	1.41887e-08	6.21153e-06		SNOWBALL_027653_st	ACO1	-0.255475	1.61635e-05	0.00148887		-0.378218	1.64044e-08	1.17676e-06	-43.6
RBC	bta_miR_2305_st	miR_2305	CGGGGGUGGCGGGGAGGGGG	0.383205	1.41887e-08	6.21153e-06		SNOWBALL_021669_st	ACTG1	-0.281037	1.92623e-06	0.00032789		-0.395651	3.04273e-09	2.94414e-07	-41.1
RBC	bta_miR_2305_st	miR_2305	CGGGGGUGGCGGGGAGGGGG	0.383205	1.41887e-08	6.21153e-06		SNOWBALL_018265_st	AGAP1	-0.249411	2.59418e-05	0.00206792		-0.362979	6.61193e-08	3.68254e-06	-40.5
RBC	bta_miR_2305_st	miR_2305	CGGGGGUGGCGGGGAGGGGG	0.383205	1.41887e-08	6.21153e-06		SNOWBALL_038213_st	AKAP13	-0.283732	1.51975e-06	0.00027716		-0.302068	8.78796e-06	0.00018872	-33.5
RBC	bta_miR_2305_st	miR_2305	CGGGGGUGGCGGGGAGGGGG	0.383205	1.41887e-08	6.21153e-06		SNOWBALL_022093_st	AKAP2	-0.238085	6.08236e-05	0.00371717		-0.403339	1.40214e-09	1.55484e-07	-33.4
RBC	bta_miR_2305_st	miR_2305	CGGGGGUGGCGGGGAGGGGG	0.383205	1.41887e-08	6.21153e-06		SNOWBALL_003773_s_st	LOC100521708	-0.270548	4.73398e-06	0.00062806		-0.422189	1.9264e-10	3e-08	-28.2
RBC	bta_miR_2305_st	miR_2305	CGGGGGUGGCGGGGAGGGGG	0.383205	1.41887e-08	6.21153e-06		SNOWBALL_003944_s_st	LOC100521708	-0.342275	4.65457e-09	4.19062e-06		-0.423187	1.7282e-10	2.74173e-08	-28.2
RBC	bta_miR_2305_st	miR_2305	CGGGGGUGGCGGGGAGGGGG	0.383205	1.41887e-08	6.21153e-06		SNOWBALL_025373_s_st	ALKBH3	-0.227665	0.00012854	0.00613682		-0.339153	5.07756e-07	1.92481e-05	-30.9
RBC	bta_miR_2305_st	miR_2305	CGGGGGUGGCGGGGAGGGGG	0.383205	1.41887e-08	6.21153e-06		SNOWBALL_010162_st	C15orf38-AP3S2	-0.227313	0.00013175	0.0062452		-0.312031	4.2395e-06	0.00010562	-30.3
RBC	bta_miR_2305_st	miR_2305	CGGGGGUGGCGGGGAGGGGG	0.383205	1.41887e-08	6.21153e-06		SNOWBALL_023434_st	LOC100515461	-0.279071	2.28631e-06	0.00037347		-0.431417	6.9636e-11	1.28425e-08	-34.7
RBC	bta_miR_2305_st	miR_2305	CGGGGGUGGCGGGGAGGGGG	0.383205	1.41887e-08	6.21153e-06		SNOWBALL_045761_st		-0.229839	0.00011027	0.0055236		-0.395817	2.9929e-09	2.9048e-07	-34.7
RBC	bta_miR_2305_st	miR_2305	CGGGGGUGGCGGGGAGGGGG	0.383205	1.41887e-08	6.21153e-06		SNOWBALL_028363_st	SH2B3	-0.243128	4.183e-05	0.00289293		-0.477216	2.7667e-13	1.2561e-10	-41.8
RBC	bta_miR_2305_st	miR_2305	CGGGGGUGGCGGGGAGGGGG	0.383205	1.41887e-08	6.21153e-06		SNOWBALL_020054_st	BMX	-0.22118	0.00020133	0.00831904		-0.3371	6.00584e-07	2.204e-05	-35.1
RBC	bta_miR_2305_st	miR_2305	CGGGGGUGGCGGGGAGGGGG	0.383205	1.41887e-08	6.21153e-06		SNOWBALL_027714_st	CAMKK2	-0.230593	0.00010452	0.00533517		-0.318043	2.69579e-06	7.35588e-05	-34.4
RBC	bta_miR_2305_st	miR_2305	CGGGGGUGGCGGGGAGGGGG	0.383205	1.41887e-08	6.21153e-06		SNOWBALL_011796_st	CASP6	-0.256325	1.51127e-05	0.00142116		-0.353674	1.49548e-07	7.15676e-06	-41.4
RBC	bta_miR_2305_st	miR_2305	CGGGGGUGGCGGGGAGGGGG	0.383205	1.41887e-08	6.21153e-06		SNOWBALL_009082_st	CDC42	-0.246669	3.20053e-05	0.00240127		-0.364696	5.67152e-08	3.25e-06	-30.4
RBC	bta_miR_2305_st	miR_2305	CGGGGGUGGCGGGGAGGGGG	0.383205	1.41887e-08	6.21153e-06		SNOWBALL_023330_s_st	CDC42	-0.30495	2.15243e-07	6.83718e-05		-0.378694	1.56872e-08	1.1345e-06	-30.4
RBC	bta_miR_2305_st	miR_2305	CGGGGGUGGCGGGGAGGGGG	0.383205	1.41887e-08	6.21153e-06		SNOWBALL_020245_st	CITED1	-0.274084	3.51061e-06	0.00050841		-0.356598	1.16042e-07	5.82721e-06	-39
RBC	bta_miR_2305_st	miR_2305	CGGGGGUGGCGGGGAGGGGG	0.383205	1.41887e-08	6.21153e-06		SNOWBALL_039899_st	LOC100156022	-0.218915	0.00023479	0.00922815		-0.259162	0.00015117	0.00177789	-38.1
RBC	bta_miR_2305_st	miR_2305	CGGGGGUGGCGGGGAGGGGG	0.383205	1.41887e-08	6.21153e-06		SNOWBALL_024136_st	ARVCF	-0.220106	0.00021659	0.00874647		-0.36145	7.5747e-08	4.11512e-06	-34.4
RBC	bta_miR_2305_st	miR_2305	CGGGGGUGGCGGGGAGGGGG	0.383205	1.41887e-08	6.21153e-06		SNOWBALL_010425_s_st	CYP1A1	-0.269439	5.19521e-06	0.00067517		-0.513478	1.7764e-15	1.8395e-12	-35.9
RBC	bta_miR_2305_st	miR_2305	CGGGGGUGGCGGGGAGGGGG	0.383205	1.41887e-08	6.21153e-06		SNOWBALL_010517_s_st	CYP1A1	-0.262087	9.51964e-06	0.0010313		-0.494734	2.6645e-14	1.7821e-11	-35.9
RBC	bta_miR_2305_st	miR_2305	CGGGGGUGGCGGGGAGGGGG	0.383205	1.41887e-08	6.21153e-06		SNOWBALL_009160_s_st	DAB1	-0.22469	0.00015818	0.00708407		-0.306515	6.36829e-06	0.00014608	-41
RBC	bta_miR_2305_st	miR_2305	CGGGGGUGGCGGGGAGGGGG	0.383205	1.41887e-08	6.21153e-06		SNOWBALL_002180_s_st	ESR1	-0.242725	4.31143e-05	0.0029551		-0.339716	4.84833e-07	1.85421e-05	-38.9
RBC	bta_miR_2305_st	miR_2305	CGGGGGUGGCGGGGAGGGGG	0.383205	1.41887e-08	6.21153e-06		SNOWBALL_004932_s_st	HN1L	-0.222554	0.00018327	0.00782009		-0.406614	1.00194e-09	1.17874e-07	-36.3
RBC	bta_miR_2305_st	miR_2305	CGGGGGUGGCGGGGAGGGGG	0.383205	1.41887e-08	6.21153e-06		SNOWBALL_023243_s_st	HP	-0.234918	7.66322e-05	0.00434896		-0.298803	1.10947e-05	0.00022701	-30.4
RBC	bta_miR_2305_st	miR_2305	CGGGGGUGGCGGGGAGGGGG	0.383205	1.41887e-08	6.21153e-06		SNOWBALL_014212_st	KCNJ16	-0.302025	2.84463e-07	8.365e-05		-0.418718	2.8023e-10	4.09946e-08	-40
RBC	bta_miR_2305_st	miR_2305	CGGGGGUGGCGGGGAGGGGG	0.383205	1.41887e-08	6.21153e-06		SNOWBALL_014966_st	KIF1C	-0.247234	3.06571e-05	0.00232817		-0.394732	3.33358e-09	3.17335e-07	-43.2
RBC	bta_miR_2305_st	miR_2305	CGGGGGUGGCGGGGAGGGGG	0.383205	1.41887e-08	6.21153e-06		SNOWBALL_007786_st	LIN7A	-0.261968	9.61191e-06	0.00103796		-0.319118	2.48351e-06	6.88949e-05	-45.1
RBC	bta_miR_2305_st	miR_2305	CGGGGGUGGCGGGGAGGGGG	0.383205	1.41887e-08	6.21153e-06		SNOWBALL_005226_st	FAM176A	-0.234701	7.78452e-05	0.00438615		-0.41482	4.2472e-10	5.78615e-08	-35.7
RBC	bta_miR_2305_st	miR_2305	CGGGGGUGGCGGGGAGGGGG	0.383205	1.41887e-08	6.21153e-06		SNOWBALL_013629_s_st	LOC100516289	-0.241993	4.55378e-05	0.0030642		-0.411234	6.1979e-10	7.91621e-08	-41.3
RBC	bta_miR_2305_st	miR_2305	CGGGGGUGGCGGGGAGGGGG	0.383205	1.41887e-08	6.21153e-06		SNOWBALL_011809_st	FAM13A	-0.25639	1.50344e-05	0.00141674		-0.372993	2.66735e-08	1.75375e-06	-38.7
RBC	bta_miR_2305_st	miR_2305	CGGGGGUGGCGGGGAGGGGG	0.383205	1.41887e-08	6.21153e-06		SNOWBALL_007935_st	NUTF2	-0.242223	4.47623e-05	0.00302642		-0.328646	1.18388e-06	3.80157e-05	-29.4
RBC	bta_miR_2305_st	miR_2305	CGGGGGUGGCGGGGAGGGGG	0.383205	1.41887e-08	6.21153e-06		SNOWBALL_020094_s_st	PRRG1	-0.350573	1.84712e-09	2.23609e-06		-0.455771	4.0798e-12	1.19945e-09	-30
RBC	bta_miR_2305_st	miR_2305	CGGGGGUGGCGGGGAGGGGG	0.383205	1.41887e-08	6.21153e-06		SNOWBALL_027759_st	DHCR7	-0.275694	3.05957e-06	0.00046258		-0.432521	6.1525e-11	1.15845e-08	-40.3
RBC	bta_miR_2305_st	miR_2305	CGGGGGUGGCGGGGAGGGGG	0.383205	1.41887e-08	6.21153e-06		SNOWBALL_020126_st	MID1IP1	-0.284918	1.3681e-06	0.00025574		-0.460087	2.4092e-12	7.7034e-10	-44.4
RBC	bta_miR_2305_st	miR_2305	CGGGGGUGGCGGGGAGGGGG	0.383205	1.41887e-08	6.21153e-06		SNOWBALL_006790_st	H1F0	-0.243775	3.98443e-05	0.00279179		-0.353007	1.58404e-07	7.49896e-06	-40.8
RBC	bta_miR_2305_st	miR_2305	CGGGGGUGGCGGGGAGGGGG	0.383205	1.41887e-08	6.21153e-06		SNOWBALL_047600_st	GGA1	-0.272817	3.90967e-06	0.00054686		-0.413658	4.8028e-10	6.40879e-08	-41.8
RBC	bta_miR_2305_st	miR_2305	CGGGGGUGGCGGGGAGGGGG	0.383205	1.41887e-08	6.21153e-06		SNOWBALL_006872_s_st	LOC396904	-0.326514	2.50329e-08	1.40861e-05		-0.457532	3.2936e-12	1.00214e-09	-33.3
RBC	bta_miR_2305_st	miR_2305	CGGGGGUGGCGGGGAGGGGG	0.383205	1.41887e-08	6.21153e-06		SNOWBALL_001452_st	MAPK14	-0.327016	2.37626e-08	1.34778e-05		-0.52557	4.4409e-16	5.6011e-13	-37
RBC	bta_miR_2305_st	miR_2305	CGGGGGUGGCGGGGAGGGGG	0.383205	1.41887e-08	6.21153e-06		SNOWBALL_040097_st	MAPK14	-0.315504	7.6711e-08	3.32312e-05		-0.341199	4.29009e-07	1.67968e-05	-37
RBC	bta_miR_2305_st	miR_2305	CGGGGGUGGCGGGGAGGGGG	0.383205	1.41887e-08	6.21153e-06		SNOWBALL_001613_s_st	MID1	-0.299587	3.58067e-07	9.78329e-05		-0.344212	3.33989e-07	1.372e-05	-36.1
RBC	bta_miR_2305_st	miR_2305	CGGGGGUGGCGGGGAGGGGG	0.383205	1.41887e-08	6.21153e-06		SNOWBALL_006899_st	MMP19	-0.222025	0.00019004	0.0079997		-0.421031	2.1839e-10	3.33034e-08	-45.5
RBC	bta_miR_2305_st	miR_2305	CGGGGGUGGCGGGGAGGGGG	0.383205	1.41887e-08	6.21153e-06		SNOWBALL_042326_st	MORF4L2	-0.243829	3.96841e-05	0.00278644		-0.30009	1.01243e-05	0.00021114	-32.4
RBC	bta_miR_2305_st	miR_2305	CGGGGGUGGCGGGGAGGGGG	0.383205	1.41887e-08	6.21153e-06		SNOWBALL_034101_st	MYO1C	-0.255975	1.55373e-05	0.00144916		-0.340326	4.61082e-07	1.78066e-05	-37.9
RBC	bta_miR_2305_st	miR_2305	CGGGGGUGGCGGGGAGGGGG	0.383205	1.41887e-08	6.21153e-06		SNOWBALL_035427_st	NDE1	-0.242855	4.26967e-05	0.00293658		-0.413685	4.7894e-10	6.39358e-08	-39
RBC	bta_miR_2305_st	miR_2305	CGGGGGUGGCGGGGAGGGGG	0.383205	1.41887e-08	6.21153e-06		SNOWBALL_003903_st	NEK6	-0.259371	1.18523e-05	0.00120215		-0.504021	7.1054e-15	5.9027e-12	-37.7
RBC	bta_miR_2305_st	miR_2305	CGGGGGUGGCGGGGAGGGGG	0.383205	1.41887e-08	6.21153e-06		SNOWBALL_003972_st	PALM2	-0.364245	3.7943e-10	7.76814e-07		-0.59135	0	0	-45.1
RBC	bta_miR_2305_st	miR_2305	CGGGGGUGGCGGGGAGGGGG	0.383205	1.41887e-08	6.21153e-06		SNOWBALL_042805_st	LOC100457996	-0.229956	0.00010936	0.00549657		-0.324528	1.63576e-06	4.93013e-05	-39.8
RBC	bta_miR_2305_st	miR_2305	CGGGGGUGGCGGGGAGGGGG	0.383205	1.41887e-08	6.21153e-06		SNOWBALL_017315_s_st	LOC100154776	-0.346692	2.85557e-09	2.93317e-06		-0.387661	6.66697e-09	5.61593e-07	-50.6
RBC	bta_miR_2305_st	miR_2305	CGGGGGUGGCGGGGAGGGGG	0.383205	1.41887e-08	6.21153e-06		SNOWBALL_001659_s_st	PHKA2	-0.373242	1.2847e-10	3.3575e-07		-0.467891	9.1216e-13	3.4129e-10	-34.2
RBC	bta_miR_2305_st	miR_2305	CGGGGGUGGCGGGGAGGGGG	0.383205	1.41887e-08	6.21153e-06		SNOWBALL_021819_st	POR	-0.290016	8.65915e-07	0.00018227		-0.368201	4.13441e-08	2.51084e-06	-39.7
RBC	bta_miR_2305_st	miR_2305	CGGGGGUGGCGGGGAGGGGG	0.383205	1.41887e-08	6.21153e-06		SNOWBALL_015804_st	PRDM15	-0.223772	0.00016854	0.00740563		-0.419027	2.7107e-10	3.98688e-08	-40.8
RBC	bta_miR_2305_st	miR_2305	CGGGGGUGGCGGGGAGGGGG	0.383205	1.41887e-08	6.21153e-06		SNOWBALL_009150_st	PRDX1	-0.399753	4.3261e-12	2.8111e-08		-0.520394	6.6613e-16	8.1479e-13	-42.3
RBC	bta_miR_2305_st	miR_2305	CGGGGGUGGCGGGGAGGGGG	0.383205	1.41887e-08	6.21153e-06		SNOWBALL_003603_s_st	PTGES2	-0.221992	0.00019047	0.00801298		-0.402182	1.57757e-09	1.71338e-07	-44.5
RBC	bta_miR_2305_st	miR_2305	CGGGGGUGGCGGGGAGGGGG	0.383205	1.41887e-08	6.21153e-06		SNOWBALL_021925_s_st	RAB3D	-0.224204	0.00016359	0.00725818		-0.485881	8.8374e-14	4.8326e-11	-35.2
RBC	bta_miR_2305_st	miR_2305	CGGGGGUGGCGGGGAGGGGG	0.383205	1.41887e-08	6.21153e-06		SNOWBALL_001938_s_st	RBMX	-0.312526	1.0305e-07	4.05317e-05		-0.391698	4.49705e-09	4.06151e-07	-41.6
RBC	bta_miR_2305_st	miR_2305	CGGGGGUGGCGGGGAGGGGG	0.383205	1.41887e-08	6.21153e-06		SNOWBALL_035593_st	LOC100526249	-0.237575	6.3144e-05	0.00382368		-0.352646	1.63405e-07	7.69206e-06	-36.2
RBC	bta_miR_2305_st	miR_2305	CGGGGGUGGCGGGGAGGGGG	0.383205	1.41887e-08	6.21153e-06		SNOWBALL_015635_st	SETD5	-0.250792	2.33165e-05	0.00191892		-0.303853	7.72732e-06	0.0001704	-37.6
RBC	bta_miR_2305_st	miR_2305	CGGGGGUGGCGGGGAGGGGG	0.383205	1.41887e-08	6.21153e-06		SNOWBALL_016442_s_st	SH2B3	-0.273999	3.53613e-06	0.00051086		-0.390631	4.99298e-09	4.42763e-07	-47.3
RBC	bta_miR_2305_st	miR_2305	CGGGGGUGGCGGGGAGGGGG	0.383205	1.41887e-08	6.21153e-06		SNOWBALL_011567_st	SHROOM3	-0.25957	1.16642e-05	0.00118872		-0.553698	0	0	-37.3
RBC	bta_miR_2305_st	miR_2305	CGGGGGUGGCGGGGAGGGGG	0.383205	1.41887e-08	6.21153e-06		SNOWBALL_020913_s_st	SREBF1	-0.21948	0.00022599	0.00899346		-0.446654	1.2117e-11	2.98079e-09	-40.3
RBC	bta_miR_2305_st	miR_2305	CGGGGGUGGCGGGGAGGGGG	0.383205	1.41887e-08	6.21153e-06		SNOWBALL_022566_s_st	SREBF1	-0.288604	9.83791e-07	0.00019977		-0.468705	8.229e-13	3.1307e-10	-40.3
RBC	bta_miR_2305_st	miR_2305	CGGGGGUGGCGGGGAGGGGG	0.383205	1.41887e-08	6.21153e-06		SNOWBALL_022672_s_st	SREBF1	-0.27742	2.63749e-06	0.00041602		-0.481561	1.5676e-13	7.8002e-11	-40.3
RBC	bta_miR_2305_st	miR_2305	CGGGGGUGGCGGGGAGGGGG	0.383205	1.41887e-08	6.21153e-06		SNOWBALL_035534_st	SREBF1	-0.287077	1.1284e-06	0.00022132		-0.460573	2.2695e-12	7.3215e-10	-40.3
RBC	bta_miR_2305_st	miR_2305	CGGGGGUGGCGGGGAGGGGG	0.383205	1.41887e-08	6.21153e-06		SNOWBALL_008140_st	TOX3	-0.259445	1.17824e-05	0.00119832		-0.315706	3.21831e-06	8.47877e-05	-41.4
RBC	bta_miR_2305_st	miR_2305	CGGGGGUGGCGGGGAGGGGG	0.383205	1.41887e-08	6.21153e-06		SNOWBALL_007197_st	TPI1	-0.270311	4.82908e-06	0.00063841		-0.432904	5.8934e-11	1.1176e-08	-35
RBC	bta_miR_2305_st	miR_2305	CGGGGGUGGCGGGGAGGGGG	0.383205	1.41887e-08	6.21153e-06		SNOWBALL_025177_s_st	TRERF1	-0.22744	0.00013059	0.00621455		-0.332476	8.72701e-07	2.97731e-05	-35.4
RBC	bta_miR_2305_st	miR_2305	CGGGGGUGGCGGGGAGGGGG	0.383205	1.41887e-08	6.21153e-06		SNOWBALL_012262_st	TSKU	-0.265737	7.06284e-06	0.0008421		-0.580411	0	0	-41.1
RBC	bta_miR_2305_st	miR_2305	CGGGGGUGGCGGGGAGGGGG	0.383205	1.41887e-08	6.21153e-06		SNOWBALL_037259_st	LOC100522628	-0.280736	1.97774e-06	0.00033456		-0.57817	0	0	-41.1
RBC	bta_miR_2305_st	miR_2305	CGGGGGUGGCGGGGAGGGGG	0.383205	1.41887e-08	6.21153e-06		SNOWBALL_040175_st	TTC7B	-0.326745	2.44405e-08	1.37839e-05		-0.339641	4.87814e-07	1.86351e-05	-38.5
RBC	bta_miR_2305_st	miR_2305	CGGGGGUGGCGGGGAGGGGG	0.383205	1.41887e-08	6.21153e-06		SNOWBALL_007418_st	VDAC1	-0.346386	2.95453e-09	3.0005e-06		-0.361686	7.41766e-08	4.0457e-06	-38
RBC	bta_miR_2305_st	miR_2305	CGGGGGUGGCGGGGAGGGGG	0.383205	1.41887e-08	6.21153e-06		SNOWBALL_019775_st	WASL	-0.23208	9.40045e-05	0.00496707		-0.384124	9.37231e-09	7.43344e-07	-29.2
RBC	hsa_miR_4651_st	miR_4651	CGGGGUGGGUGAGGUCGGGC	0.338373	6.96655e-07	8.49531e-05		SNOWBALL_002065_st	ACAT2	-0.21711	0.00026507	0.00999006		-0.316968	2.92514e-06	7.8532e-05	-31.3
RBC	hsa_miR_4651_st	miR_4651	CGGGGUGGGUGAGGUCGGGC	0.338373	6.96655e-07	8.49531e-05		SNOWBALL_023116_st	LOC100155048	-0.230636	0.0001042	0.00532524		-0.284351	3.011e-05	0.00050087	-33.9
RBC	hsa_miR_4651_st	miR_4651	CGGGGUGGGUGAGGUCGGGC	0.338373	6.96655e-07	8.49531e-05		SNOWBALL_017421_st	ACTA1	-0.230565	0.00010473	0.00533937		-0.264472	0.00010901	0.00137729	-34.9
RBC	hsa_miR_4651_st	miR_4651	CGGGGUGGGUGAGGUCGGGC	0.338373	6.96655e-07	8.49531e-05		SNOWBALL_021669_st	ACTG1	-0.281037	1.92623e-06	0.00032789		-0.377318	1.78484e-08	1.26124e-06	-33.9
RBC	hsa_miR_4651_st	miR_4651	CGGGGUGGGUGAGGUCGGGC	0.338373	6.96655e-07	8.49531e-05		SNOWBALL_023233_st	ADIPOR1	-0.248567	2.76815e-05	0.00216319		-0.310065	4.90558e-06	0.00011868	-32.9
RBC	hsa_miR_4651_st	miR_4651	CGGGGUGGGUGAGGUCGGGC	0.338373	6.96655e-07	8.49531e-05		SNOWBALL_022093_st	AKAP2	-0.238085	6.08236e-05	0.00371717		-0.354949	1.3393e-07	6.54635e-06	-34.6
RBC	hsa_miR_4651_st	miR_4651	CGGGGUGGGUGAGGUCGGGC	0.338373	6.96655e-07	8.49531e-05		SNOWBALL_020933_s_st	AKR1A1	-0.28347	1.55529e-06	0.00028226		-0.322292	1.94576e-06	5.66716e-05	-33.9
RBC	hsa_miR_4651_st	miR_4651	CGGGGUGGGUGAGGUCGGGC	0.338373	6.96655e-07	8.49531e-05		SNOWBALL_040236_st	ATG7	-0.223989	0.00016603	0.00732551		-0.348876	2.25508e-07	9.98073e-06	-33.2
RBC	hsa_miR_4651_st	miR_4651	CGGGGUGGGUGAGGUCGGGC	0.338373	6.96655e-07	8.49531e-05		SNOWBALL_028363_st	SH2B3	-0.243128	4.183e-05	0.00289293		-0.37468	2.28191e-08	1.54276e-06	-32.2
RBC	hsa_miR_4651_st	miR_4651	CGGGGUGGGUGAGGUCGGGC	0.338373	6.96655e-07	8.49531e-05		SNOWBALL_047822_st		-0.258863	1.2345e-05	0.00123743		-0.270213	7.594e-05	0.00103764	-37.3
RBC	hsa_miR_4651_st	miR_4651	CGGGGUGGGUGAGGUCGGGC	0.338373	6.96655e-07	8.49531e-05		SNOWBALL_020245_st	CITED1	-0.274084	3.51061e-06	0.00050841		-0.348764	2.27666e-07	1.00569e-05	-33.1
RBC	hsa_miR_4651_st	miR_4651	CGGGGUGGGUGAGGUCGGGC	0.338373	6.96655e-07	8.49531e-05		SNOWBALL_000603_st	CFL1	-0.234371	7.97225e-05	0.00445581		-0.285344	2.81637e-05	0.00047513	-31.7
RBC	hsa_miR_4651_st	miR_4651	CGGGGUGGGUGAGGUCGGGC	0.338373	6.96655e-07	8.49531e-05		SNOWBALL_024136_st	ARVCF	-0.220106	0.00021659	0.00874647		-0.414453	4.4156e-10	5.97542e-08	-33.8
RBC	hsa_miR_4651_st	miR_4651	CGGGGUGGGUGAGGUCGGGC	0.338373	6.96655e-07	8.49531e-05		SNOWBALL_010517_s_st	CYP1A1	-0.262087	9.51964e-06	0.0010313		-0.394006	3.58192e-09	3.36653e-07	-36
RBC	hsa_miR_4651_st	miR_4651	CGGGGUGGGUGAGGUCGGGC	0.338373	6.96655e-07	8.49531e-05		SNOWBALL_009015_s_st	CYP4A24	-0.263154	8.72765e-06	0.00097743		-0.446374	1.2523e-11	3.06441e-09	-35.1
RBC	hsa_miR_4651_st	miR_4651	CGGGGUGGGUGAGGUCGGGC	0.338373	6.96655e-07	8.49531e-05		SNOWBALL_009153_s_st	LOC100526057	-0.286868	1.14974e-06	0.00022464		-0.450054	8.1042e-12	2.13138e-09	-35.1
RBC	hsa_miR_4651_st	miR_4651	CGGGGUGGGUGAGGUCGGGC	0.338373	6.96655e-07	8.49531e-05		SNOWBALL_019212_st	DYNLRB1	-0.218169	0.00024689	0.00954562		-0.346801	2.68782e-07	1.15075e-05	-34.5
RBC	hsa_miR_4651_st	miR_4651	CGGGGUGGGUGAGGUCGGGC	0.338373	6.96655e-07	8.49531e-05		SNOWBALL_025835_st	EBP	-0.233004	8.798e-05	0.00474697		-0.44223	2.0314e-11	4.59379e-09	-31.8
RBC	hsa_miR_4651_st	miR_4651	CGGGGUGGGUGAGGUCGGGC	0.338373	6.96655e-07	8.49531e-05		SNOWBALL_004302_st	EIF2AK1	-0.241171	4.84188e-05	0.00319558		-0.365499	5.27665e-08	3.06462e-06	-32.5
RBC	hsa_miR_4651_st	miR_4651	CGGGGUGGGUGAGGUCGGGC	0.338373	6.96655e-07	8.49531e-05		SNOWBALL_005494_st	GALM	-0.267263	6.22654e-06	0.00076717		-0.370825	3.25509e-08	2.06385e-06	-30.6
RBC	hsa_miR_4651_st	miR_4651	CGGGGUGGGUGAGGUCGGGC	0.338373	6.96655e-07	8.49531e-05		SNOWBALL_013014_st	GLUL	-0.347693	2.55347e-09	2.69468e-06		-0.469171	7.7582e-13	2.98e-10	-34.7
RBC	hsa_miR_4651_st	miR_4651	CGGGGUGGGUGAGGUCGGGC	0.338373	6.96655e-07	8.49531e-05		SNOWBALL_017677_st	GPR39	-0.265773	7.0425e-06	0.00084045		-0.483544	1.2035e-13	6.2551e-11	-35.2
RBC	hsa_miR_4651_st	miR_4651	CGGGGUGGGUGAGGUCGGGC	0.338373	6.96655e-07	8.49531e-05		SNOWBALL_004932_s_st	HN1L	-0.222554	0.00018327	0.00782009		-0.390958	4.83542e-09	4.31139e-07	-35.3
RBC	hsa_miR_4651_st	miR_4651	CGGGGUGGGUGAGGUCGGGC	0.338373	6.96655e-07	8.49531e-05		SNOWBALL_023243_s_st	HP	-0.234918	7.66322e-05	0.00434896		-0.268713	8.3532e-05	0.00111792	-31.6
RBC	hsa_miR_4651_st	miR_4651	CGGGGUGGGUGAGGUCGGGC	0.338373	6.96655e-07	8.49531e-05		SNOWBALL_010376_st	HSPA2	-0.219352	0.00022796	0.00904662		-0.25771	0.00016512	0.00190461	-34.4
RBC	hsa_miR_4651_st	miR_4651	CGGGGUGGGUGAGGUCGGGC	0.338373	6.96655e-07	8.49531e-05		SNOWBALL_000378_st	IGFBP5	-0.312346	1.04903e-07	4.09885e-05		-0.282923	3.31372e-05	0.00054013	-34.1
RBC	hsa_miR_4651_st	miR_4651	CGGGGUGGGUGAGGUCGGGC	0.338373	6.96655e-07	8.49531e-05		SNOWBALL_040076_st	KPNA6	-0.270921	4.58821e-06	0.00061528		-0.313246	3.87179e-06	9.82557e-05	-33.6
RBC	hsa_miR_4651_st	miR_4651	CGGGGUGGGUGAGGUCGGGC	0.338373	6.96655e-07	8.49531e-05		SNOWBALL_007786_st	LIN7A	-0.261968	9.61191e-06	0.00103796		-0.293963	1.55944e-05	0.0002976	-31.6
RBC	hsa_miR_4651_st	miR_4651	CGGGGUGGGUGAGGUCGGGC	0.338373	6.96655e-07	8.49531e-05		SNOWBALL_013629_s_st	LOC100516289	-0.241993	4.55378e-05	0.0030642		-0.333946	7.75456e-07	2.70786e-05	-33.1
RBC	hsa_miR_4651_st	miR_4651	CGGGGUGGGUGAGGUCGGGC	0.338373	6.96655e-07	8.49531e-05		SNOWBALL_000157_st	PRR13	-0.353818	1.27726e-09	1.70439e-06		-0.44435	1.5872e-11	3.73887e-09	-38.5
RBC	hsa_miR_4651_st	miR_4651	CGGGGUGGGUGAGGUCGGGC	0.338373	6.96655e-07	8.49531e-05		SNOWBALL_007935_st	NUTF2	-0.242223	4.47623e-05	0.00302642		-0.369144	3.79495e-08	2.34068e-06	-32.2
RBC	hsa_miR_4651_st	miR_4651	CGGGGUGGGUGAGGUCGGGC	0.338373	6.96655e-07	8.49531e-05		SNOWBALL_020094_s_st	PRRG1	-0.350573	1.84712e-09	2.23609e-06		-0.408713	8.0621e-10	9.84183e-08	-34.4
RBC	hsa_miR_4651_st	miR_4651	CGGGGUGGGUGAGGUCGGGC	0.338373	6.96655e-07	8.49531e-05		SNOWBALL_004568_st	MKL2	-0.350081	1.95262e-09	2.26222e-06		-0.394756	3.32546e-09	3.16687e-07	-35.2
RBC	hsa_miR_4651_st	miR_4651	CGGGGUGGGUGAGGUCGGGC	0.338373	6.96655e-07	8.49531e-05		SNOWBALL_018443_st	B3GNT7	-0.285702	1.27589e-06	0.00024259		-0.296166	1.33656e-05	0.00026318	-39.6
RBC	hsa_miR_4651_st	miR_4651	CGGGGUGGGUGAGGUCGGGC	0.338373	6.96655e-07	8.49531e-05		SNOWBALL_008929_st	LOC100523742	-0.241548	4.70779e-05	0.00313406		-0.330349	1.03434e-06	3.41128e-05	-35.1
RBC	hsa_miR_4651_st	miR_4651	CGGGGUGGGUGAGGUCGGGC	0.338373	6.96655e-07	8.49531e-05		SNOWBALL_047600_st	GGA1	-0.272817	3.90967e-06	0.00054686		-0.400507	1.86952e-09	1.97092e-07	-37.5
RBC	hsa_miR_4651_st	miR_4651	CGGGGUGGGUGAGGUCGGGC	0.338373	6.96655e-07	8.49531e-05		SNOWBALL_010926_st	COX7B2COX7B	-0.439103	1.5543e-14	4.646e-10		-0.397753	2.46678e-09	2.4773e-07	-25.4
RBC	hsa_miR_4651_st	miR_4651	CGGGGUGGGUGAGGUCGGGC	0.338373	6.96655e-07	8.49531e-05		SNOWBALL_023297_s_st	MADCAM1	-0.21968	0.00022295	0.00891271		-0.31991	2.33734e-06	6.56379e-05	-38.7
RBC	hsa_miR_4651_st	miR_4651	CGGGGUGGGUGAGGUCGGGC	0.338373	6.96655e-07	8.49531e-05		SNOWBALL_009190_st	MAN1C1	-0.258187	1.30314e-05	0.0012879		-0.335427	6.88031e-07	2.4592e-05	-35.9
RBC	hsa_miR_4651_st	miR_4651	CGGGGUGGGUGAGGUCGGGC	0.338373	6.96655e-07	8.49531e-05		SNOWBALL_001452_st	MAPK14	-0.327016	2.37626e-08	1.34778e-05		-0.433014	5.8211e-11	1.10615e-08	-35.1
RBC	hsa_miR_4651_st	miR_4651	CGGGGUGGGUGAGGUCGGGC	0.338373	6.96655e-07	8.49531e-05		SNOWBALL_009897_st	MEA1	-0.255368	1.63e-05	0.0014981		-0.310358	4.80033e-06	0.00011665	-35.8
RBC	hsa_miR_4651_st	miR_4651	CGGGGUGGGUGAGGUCGGGC	0.338373	6.96655e-07	8.49531e-05		SNOWBALL_001613_s_st	MID1	-0.299587	3.58067e-07	9.78329e-05		-0.354828	1.35345e-07	6.60254e-06	-40.9
RBC	hsa_miR_4651_st	miR_4651	CGGGGUGGGUGAGGUCGGGC	0.338373	6.96655e-07	8.49531e-05		SNOWBALL_006899_st	MMP19	-0.222025	0.00019004	0.0079997		-0.418621	2.8317e-10	4.13541e-08	-33.1
RBC	hsa_miR_4651_st	miR_4651	CGGGGUGGGUGAGGUCGGGC	0.338373	6.96655e-07	8.49531e-05		SNOWBALL_034101_st	MYO1C	-0.255975	1.55373e-05	0.00144916		-0.324257	1.67067e-06	5.01448e-05	-33.7
RBC	hsa_miR_4651_st	miR_4651	CGGGGUGGGUGAGGUCGGGC	0.338373	6.96655e-07	8.49531e-05		SNOWBALL_035427_st	NDE1	-0.242855	4.26967e-05	0.00293658		-0.383327	1.01146e-08	7.91075e-07	-32.7
RBC	hsa_miR_4651_st	miR_4651	CGGGGUGGGUGAGGUCGGGC	0.338373	6.96655e-07	8.49531e-05		SNOWBALL_003903_st	NEK6	-0.259371	1.18523e-05	0.00120215		-0.490656	4.6407e-14	2.8278e-11	-29.5
RBC	hsa_miR_4651_st	miR_4651	CGGGGUGGGUGAGGUCGGGC	0.338373	6.96655e-07	8.49531e-05		SNOWBALL_008323_st	NUCB1	-0.227729	0.00012796	0.0061209		-0.447563	1.0887e-11	2.72656e-09	-32.5
RBC	hsa_miR_4651_st	miR_4651	CGGGGUGGGUGAGGUCGGGC	0.338373	6.96655e-07	8.49531e-05		SNOWBALL_003972_st	PALM2	-0.364245	3.7943e-10	7.76814e-07		-0.438507	3.12e-11	6.57335e-09	-35.9
RBC	hsa_miR_4651_st	miR_4651	CGGGGUGGGUGAGGUCGGGC	0.338373	6.96655e-07	8.49531e-05		SNOWBALL_047221_st	PARVA	-0.301427	3.01045e-07	8.63578e-05		-0.404539	1.24026e-09	1.40559e-07	-37.2
RBC	hsa_miR_4651_st	miR_4651	CGGGGUGGGUGAGGUCGGGC	0.338373	6.96655e-07	8.49531e-05		SNOWBALL_012569_st	PDIA4	-0.248778	2.72365e-05	0.00213512		-0.42807	1.0108e-10	1.75395e-08	-29.6
RBC	hsa_miR_4651_st	miR_4651	CGGGGUGGGUGAGGUCGGGC	0.338373	6.96655e-07	8.49531e-05		SNOWBALL_017315_s_st	LOC100154776	-0.346692	2.85557e-09	2.93317e-06		-0.349657	2.11029e-07	9.45942e-06	-34
RBC	hsa_miR_4651_st	miR_4651	CGGGGUGGGUGAGGUCGGGC	0.338373	6.96655e-07	8.49531e-05		SNOWBALL_001659_s_st	PHKA2	-0.373242	1.2847e-10	3.3575e-07		-0.431325	7.0354e-11	1.29524e-08	-32
RBC	hsa_miR_4651_st	miR_4651	CGGGGUGGGUGAGGUCGGGC	0.338373	6.96655e-07	8.49531e-05		SNOWBALL_021819_st	POR	-0.290016	8.65915e-07	0.00018227		-0.408173	8.5273e-10	1.03117e-07	-32.3
RBC	hsa_miR_4651_st	miR_4651	CGGGGUGGGUGAGGUCGGGC	0.338373	6.96655e-07	8.49531e-05		SNOWBALL_037327_st	PPME1	-0.241698	4.65515e-05	0.00310941		-0.337684	5.72662e-07	2.121e-05	-32.6
RBC	hsa_miR_4651_st	miR_4651	CGGGGUGGGUGAGGUCGGGC	0.338373	6.96655e-07	8.49531e-05		SNOWBALL_001103_st	SBAB-1051H9.6_2	-0.285137	1.34177e-06	0.00025161		-0.291726	1.82137e-05	0.0003366	-34.5
RBC	hsa_miR_4651_st	miR_4651	CGGGGUGGGUGAGGUCGGGC	0.338373	6.96655e-07	8.49531e-05		SNOWBALL_009150_st	PRDX1	-0.399753	4.3261e-12	2.8111e-08		-0.465294	1.2634e-12	4.4871e-10	-37.8
RBC	hsa_miR_4651_st	miR_4651	CGGGGUGGGUGAGGUCGGGC	0.338373	6.96655e-07	8.49531e-05		SNOWBALL_004074_st	PRRX2	-0.271462	4.38378e-06	0.00059399		-0.252582	0.00022458	0.00241953	-35.8
RBC	hsa_miR_4651_st	miR_4651	CGGGGUGGGUGAGGUCGGGC	0.338373	6.96655e-07	8.49531e-05		SNOWBALL_003603_s_st	PTGES2	-0.221992	0.00019047	0.00801298		-0.416025	3.7372e-10	5.20567e-08	-34.3
RBC	hsa_miR_4651_st	miR_4651	CGGGGUGGGUGAGGUCGGGC	0.338373	6.96655e-07	8.49531e-05		SNOWBALL_021925_s_st	RAB3D	-0.224204	0.00016359	0.00725818		-0.412964	5.1679e-10	6.80958e-08	-32.4
RBC	hsa_miR_4651_st	miR_4651	CGGGGUGGGUGAGGUCGGGC	0.338373	6.96655e-07	8.49531e-05		SNOWBALL_008195_st	RBM42	-0.218623	0.00023946	0.00936257		-0.347844	2.46125e-07	1.0713e-05	-34.7
RBC	hsa_miR_4651_st	miR_4651	CGGGGUGGGUGAGGUCGGGC	0.338373	6.96655e-07	8.49531e-05		SNOWBALL_016402_s_st	TGME49_028700	-0.300829	3.18561e-07	9e-05		-0.263173	0.00011816	0.00146694	-31
RBC	hsa_miR_4651_st	miR_4651	CGGGGUGGGUGAGGUCGGGC	0.338373	6.96655e-07	8.49531e-05		SNOWBALL_021173_s_st	LOC100154945	-0.275932	2.99776e-06	0.00045625		-0.354336	1.4123e-07	6.83384e-06	-31.8
RBC	hsa_miR_4651_st	miR_4651	CGGGGUGGGUGAGGUCGGGC	0.338373	6.96655e-07	8.49531e-05		SNOWBALL_016699_st	SEC14L2	-0.245919	3.38834e-05	0.00249458		-0.370498	3.35396e-08	2.11534e-06	-29.2
RBC	hsa_miR_4651_st	miR_4651	CGGGGUGGGUGAGGUCGGGC	0.338373	6.96655e-07	8.49531e-05		SNOWBALL_011567_st	SHROOM3	-0.25957	1.16642e-05	0.00118872		-0.509416	3.3307e-15	3.1448e-12	-37.2
RBC	hsa_miR_4651_st	miR_4651	CGGGGUGGGUGAGGUCGGGC	0.338373	6.96655e-07	8.49531e-05		SNOWBALL_020913_s_st	SREBF1	-0.21948	0.00022599	0.00899346		-0.426226	1.239e-10	2.07787e-08	-35.5
RBC	hsa_miR_4651_st	miR_4651	CGGGGUGGGUGAGGUCGGGC	0.338373	6.96655e-07	8.49531e-05		SNOWBALL_022566_s_st	SREBF1	-0.288604	9.83791e-07	0.00019977		-0.436523	3.9132e-11	7.94367e-09	-35.5
RBC	hsa_miR_4651_st	miR_4651	CGGGGUGGGUGAGGUCGGGC	0.338373	6.96655e-07	8.49531e-05		SNOWBALL_035534_st	SREBF1	-0.287077	1.1284e-06	0.00022132		-0.457037	3.4985e-12	1.05408e-09	-35.5
RBC	hsa_miR_4651_st	miR_4651	CGGGGUGGGUGAGGUCGGGC	0.338373	6.96655e-07	8.49531e-05		SNOWBALL_021546_s_st	SSR3	-0.294954	5.51256e-07	0.00013267		-0.357421	1.07998e-07	5.49565e-06	-33.7
RBC	hsa_miR_4651_st	miR_4651	CGGGGUGGGUGAGGUCGGGC	0.338373	6.96655e-07	8.49531e-05		SNOWBALL_009344_st	LOC100523067	-0.304227	2.30682e-07	7.19755e-05		-0.418795	2.7791e-10	4.07115e-08	-32.1
RBC	hsa_miR_4651_st	miR_4651	CGGGGUGGGUGAGGUCGGGC	0.338373	6.96655e-07	8.49531e-05		SNOWBALL_015547_st	C1orf144	-0.278754	2.35015e-06	0.00038151		-0.402715	1.49429e-09	1.63841e-07	-32.1
RBC	hsa_miR_4651_st	miR_4651	CGGGGUGGGUGAGGUCGGGC	0.338373	6.96655e-07	8.49531e-05		SNOWBALL_008140_st	TOX3	-0.259445	1.17824e-05	0.00119832		-0.34654	2.74761e-07	1.17149e-05	-31.3
RBC	hsa_miR_4651_st	miR_4651	CGGGGUGGGUGAGGUCGGGC	0.338373	6.96655e-07	8.49531e-05		SNOWBALL_007197_st	TPI1	-0.270311	4.82908e-06	0.00063841		-0.474688	3.8369e-13	1.6518e-10	-33
RBC	hsa_miR_4651_st	miR_4651	CGGGGUGGGUGAGGUCGGGC	0.338373	6.96655e-07	8.49531e-05		SNOWBALL_025177_s_st	TRERF1	-0.22744	0.00013059	0.00621455		-0.368511	4.01946e-08	2.45371e-06	-37.4
RBC	hsa_miR_4651_st	miR_4651	CGGGGUGGGUGAGGUCGGGC	0.338373	6.96655e-07	8.49531e-05		SNOWBALL_012262_st	TSKU	-0.265737	7.06284e-06	0.0008421		-0.448025	1.0309e-11	2.60471e-09	-34.1
RBC	hsa_miR_4651_st	miR_4651	CGGGGUGGGUGAGGUCGGGC	0.338373	6.96655e-07	8.49531e-05		SNOWBALL_037259_st	LOC100522628	-0.280736	1.97774e-06	0.00033456		-0.453254	5.528e-12	1.5467e-09	-34.1
RBC	hsa_miR_4651_st	miR_4651	CGGGGUGGGUGAGGUCGGGC	0.338373	6.96655e-07	8.49531e-05		SNOWBALL_040175_st	TTC7B	-0.326745	2.44405e-08	1.37839e-05		-0.421615	2.05e-10	3.15978e-08	-34.8
RBC	hsa_miR_4651_st	miR_4651	CGGGGUGGGUGAGGUCGGGC	0.338373	6.96655e-07	8.49531e-05		SNOWBALL_016591_s_st	UBE2L3	-0.307475	1.68774e-07	5.74866e-05		-0.438319	3.1877e-11	6.69152e-09	-38.5
RBC	hsa_miR_4651_st	miR_4651	CGGGGUGGGUGAGGUCGGGC	0.338373	6.96655e-07	8.49531e-05		SNOWBALL_023020_s_st	UBE2L3	-0.307565	1.67315e-07	5.72873e-05		-0.425425	1.3529e-10	2.2359e-08	-38.5
RBC	hsa_miR_4651_st	miR_4651	CGGGGUGGGUGAGGUCGGGC	0.338373	6.96655e-07	8.49531e-05		SNOWBALL_007418_st	VDAC1	-0.346386	2.95453e-09	3.0005e-06		-0.359815	8.75245e-08	4.63192e-06	-34.3
RBC	hsa_miR_4651_st	miR_4651	CGGGGUGGGUGAGGUCGGGC	0.338373	6.96655e-07	8.49531e-05		SNOWBALL_024225_st	YWHAH	-0.218019	0.00024939	0.00960381		-0.25472	0.0001977	0.0021913	-37.1
RBC	hsa_miR_4651_st	miR_4651	CGGGGUGGGUGAGGUCGGGC	0.338373	6.96655e-07	8.49531e-05		SNOWBALL_002654_st	ZBTB7C	-0.258729	1.24788e-05	0.00124959		-0.308963	5.32166e-06	0.00012664	-37.6
RBC	gga_miR_1790_st	miR_1790	CGGGUGAGGGCGGUGGGGGA	0.338902	6.67654e-07	8.18727e-05		SNOWBALL_019246_s_st	ACSS2	-0.246238	3.30718e-05	0.00245662		-0.310816	4.64025e-06	0.00011353	-39.5
RBC	gga_miR_1790_st	miR_1790	CGGGUGAGGGCGGUGGGGGA	0.338902	6.67654e-07	8.18727e-05		SNOWBALL_023116_st	LOC100155048	-0.230636	0.0001042	0.00532524		-0.31188	4.28764e-06	0.00010658	-39.5
RBC	gga_miR_1790_st	miR_1790	CGGGUGAGGGCGGUGGGGGA	0.338902	6.67654e-07	8.18727e-05		SNOWBALL_021669_st	ACTG1	-0.281037	1.92623e-06	0.00032789		-0.380012	1.38563e-08	1.02425e-06	-39.4
RBC	gga_miR_1790_st	miR_1790	CGGGUGAGGGCGGUGGGGGA	0.338902	6.67654e-07	8.18727e-05		SNOWBALL_018265_st	AGAP1	-0.249411	2.59418e-05	0.00206792		-0.350536	1.95782e-07	8.9027e-06	-40.1
RBC	gga_miR_1790_st	miR_1790	CGGGUGAGGGCGGUGGGGGA	0.338902	6.67654e-07	8.18727e-05		SNOWBALL_038213_st	AKAP13	-0.283732	1.51975e-06	0.00027716		-0.298789	1.11057e-05	0.00022718	-30.6
RBC	gga_miR_1790_st	miR_1790	CGGGUGAGGGCGGUGGGGGA	0.338902	6.67654e-07	8.18727e-05		SNOWBALL_022093_st	AKAP2	-0.238085	6.08236e-05	0.00371717		-0.398529	2.28184e-09	2.32301e-07	-34.3
RBC	gga_miR_1790_st	miR_1790	CGGGUGAGGGCGGUGGGGGA	0.338902	6.67654e-07	8.18727e-05		SNOWBALL_023434_st	LOC100515461	-0.279071	2.28631e-06	0.00037347		-0.396669	2.74913e-09	2.70824e-07	-34.1
RBC	gga_miR_1790_st	miR_1790	CGGGUGAGGGCGGUGGGGGA	0.338902	6.67654e-07	8.18727e-05		SNOWBALL_045761_st		-0.229839	0.00011027	0.0055236		-0.334076	7.67382e-07	2.6851e-05	-34.1
RBC	gga_miR_1790_st	miR_1790	CGGGUGAGGGCGGUGGGGGA	0.338902	6.67654e-07	8.18727e-05		SNOWBALL_028363_st	SH2B3	-0.243128	4.183e-05	0.00289293		-0.450542	7.6474e-12	2.02971e-09	-43.1
RBC	gga_miR_1790_st	miR_1790	CGGGUGAGGGCGGUGGGGGA	0.338902	6.67654e-07	8.18727e-05		SNOWBALL_027714_st	CAMKK2	-0.230593	0.00010452	0.00533517		-0.28931	2.15076e-05	0.00038395	-33
RBC	gga_miR_1790_st	miR_1790	CGGGUGAGGGCGGUGGGGGA	0.338902	6.67654e-07	8.18727e-05		SNOWBALL_024136_st	ARVCF	-0.220106	0.00021659	0.00874647		-0.367008	4.60606e-08	2.74288e-06	-36.3
RBC	gga_miR_1790_st	miR_1790	CGGGUGAGGGCGGUGGGGGA	0.338902	6.67654e-07	8.18727e-05		SNOWBALL_009526_st	KAAG1	-0.225522	0.0001493	0.0068123		-0.230099	0.00080335	0.00648122	-31
RBC	gga_miR_1790_st	miR_1790	CGGGUGAGGGCGGUGGGGGA	0.338902	6.67654e-07	8.18727e-05		SNOWBALL_001550_st	DGAT2	-0.221077	0.00020276	0.00835382		-0.311357	4.45751e-06	0.00010994	-35.3
RBC	gga_miR_1790_st	miR_1790	CGGGUGAGGGCGGUGGGGGA	0.338902	6.67654e-07	8.18727e-05		SNOWBALL_019212_st	DYNLRB1	-0.218169	0.00024689	0.00954562		-0.23523	0.00060687	0.0052239	-35.5
RBC	gga_miR_1790_st	miR_1790	CGGGUGAGGGCGGUGGGGGA	0.338902	6.67654e-07	8.18727e-05		SNOWBALL_037116_st	EHD1	-0.280275	2.05885e-06	0.00034457		-0.414469	4.4082e-10	5.96712e-08	-39.8
RBC	gga_miR_1790_st	miR_1790	CGGGUGAGGGCGGUGGGGGA	0.338902	6.67654e-07	8.18727e-05		SNOWBALL_021014_s_st	FDFT1	-0.227958	0.00012593	0.00604556		-0.415064	4.1389e-10	5.6636e-08	-35.9
RBC	gga_miR_1790_st	miR_1790	CGGGUGAGGGCGGUGGGGGA	0.338902	6.67654e-07	8.18727e-05		SNOWBALL_003174_st	GLDC	-0.245713	3.442e-05	0.00251793		-0.418541	2.8562e-10	4.16516e-08	-29.8
RBC	gga_miR_1790_st	miR_1790	CGGGUGAGGGCGGUGGGGGA	0.338902	6.67654e-07	8.18727e-05		SNOWBALL_017111_s_st	GPAM	-0.261362	1.00956e-05	0.00107536		-0.396089	2.9128e-09	2.83998e-07	-41.9
RBC	gga_miR_1790_st	miR_1790	CGGGUGAGGGCGGUGGGGGA	0.338902	6.67654e-07	8.18727e-05		SNOWBALL_024812_s_st	GPAT	-0.223771	0.00016855	0.00740563		-0.35878	9.58671e-08	4.98807e-06	-41.9
RBC	gga_miR_1790_st	miR_1790	CGGGUGAGGGCGGUGGGGGA	0.338902	6.67654e-07	8.18727e-05		SNOWBALL_037711_st	GPAM	-0.285228	1.33094e-06	0.00025024		-0.358792	9.577e-08	4.98406e-06	-41.9
RBC	gga_miR_1790_st	miR_1790	CGGGUGAGGGCGGUGGGGGA	0.338902	6.67654e-07	8.18727e-05		SNOWBALL_017677_st	GPR39	-0.265773	7.0425e-06	0.00084045		-0.512375	2.2204e-15	2.2238e-12	-33
RBC	gga_miR_1790_st	miR_1790	CGGGUGAGGGCGGUGGGGGA	0.338902	6.67654e-07	8.18727e-05		SNOWBALL_008849_st	KLHL14	-0.245516	3.4936e-05	0.00254637		-0.279144	4.25836e-05	0.00065828	-31.4
RBC	gga_miR_1790_st	miR_1790	CGGGUGAGGGCGGUGGGGGA	0.338902	6.67654e-07	8.18727e-05		SNOWBALL_040076_st	KPNA6	-0.270921	4.58821e-06	0.00061528		-0.346661	2.71964e-07	1.16183e-05	-33.3
RBC	gga_miR_1790_st	miR_1790	CGGGUGAGGGCGGUGGGGGA	0.338902	6.67654e-07	8.18727e-05		SNOWBALL_011809_st	FAM13A	-0.25639	1.50344e-05	0.00141674		-0.361498	7.54224e-08	4.10055e-06	-34.1
RBC	gga_miR_1790_st	miR_1790	CGGGUGAGGGCGGUGGGGGA	0.338902	6.67654e-07	8.18727e-05		SNOWBALL_015527_st	RAB7A	-0.239565	5.454e-05	0.00346197		-0.319837	2.35039e-06	6.593e-05	-40
RBC	gga_miR_1790_st	miR_1790	CGGGUGAGGGCGGUGGGGGA	0.338902	6.67654e-07	8.18727e-05		SNOWBALL_020126_st	MID1IP1	-0.284918	1.3681e-06	0.00025574		-0.453125	5.6142e-12	1.56688e-09	-38.4
RBC	gga_miR_1790_st	miR_1790	CGGGUGAGGGCGGUGGGGGA	0.338902	6.67654e-07	8.18727e-05		SNOWBALL_023456_st	LOC100526197	-0.260604	1.07326e-05	0.00111896		-0.350662	1.93685e-07	8.82601e-06	-38.4
RBC	gga_miR_1790_st	miR_1790	CGGGUGAGGGCGGUGGGGGA	0.338902	6.67654e-07	8.18727e-05		SNOWBALL_006872_s_st	LOC396904	-0.326514	2.50329e-08	1.40861e-05		-0.414739	4.2842e-10	5.82755e-08	-36
RBC	gga_miR_1790_st	miR_1790	CGGGUGAGGGCGGUGGGGGA	0.338902	6.67654e-07	8.18727e-05		SNOWBALL_009190_st	MAN1C1	-0.258187	1.30314e-05	0.0012879		-0.345771	2.9312e-07	1.2347e-05	-43.2
RBC	gga_miR_1790_st	miR_1790	CGGGUGAGGGCGGUGGGGGA	0.338902	6.67654e-07	8.18727e-05		SNOWBALL_001613_s_st	MID1	-0.299587	3.58067e-07	9.78329e-05		-0.341603	4.14919e-07	1.635e-05	-35.6
RBC	gga_miR_1790_st	miR_1790	CGGGUGAGGGCGGUGGGGGA	0.338902	6.67654e-07	8.18727e-05		SNOWBALL_006201_st	OLFML3	-0.231076	0.00010099	0.00521264		-0.50616	5.3291e-15	4.6391e-12	-35.5
RBC	gga_miR_1790_st	miR_1790	CGGGUGAGGGCGGUGGGGGA	0.338902	6.67654e-07	8.18727e-05		SNOWBALL_047221_st	PARVA	-0.301427	3.01045e-07	8.63578e-05		-0.373615	2.51846e-08	1.6729e-06	-33.7
RBC	gga_miR_1790_st	miR_1790	CGGGUGAGGGCGGUGGGGGA	0.338902	6.67654e-07	8.18727e-05		SNOWBALL_042805_st	LOC100457996	-0.229956	0.00010936	0.00549657		-0.279977	4.03047e-05	0.00063032	-36.6
RBC	gga_miR_1790_st	miR_1790	CGGGUGAGGGCGGUGGGGGA	0.338902	6.67654e-07	8.18727e-05		SNOWBALL_016201_st	PCYT1A	-0.287766	1.06084e-06	0.00021083		-0.388237	6.30451e-09	5.36224e-07	-34.2
RBC	gga_miR_1790_st	miR_1790	CGGGUGAGGGCGGUGGGGGA	0.338902	6.67654e-07	8.18727e-05		SNOWBALL_004329_st	LOC100519301	-0.313017	9.81794e-08	3.91288e-05		-0.383174	1.02633e-08	8.00585e-07	-45.3
RBC	gga_miR_1790_st	miR_1790	CGGGUGAGGGCGGUGGGGGA	0.338902	6.67654e-07	8.18727e-05		SNOWBALL_001659_s_st	PHKA2	-0.373242	1.2847e-10	3.3575e-07		-0.430679	7.563e-11	1.37546e-08	-33.6
RBC	gga_miR_1790_st	miR_1790	CGGGUGAGGGCGGUGGGGGA	0.338902	6.67654e-07	8.18727e-05		SNOWBALL_024928_st	PIK3AP1	-0.273143	3.80302e-06	0.00053696		-0.373527	2.53905e-08	1.68427e-06	-35
RBC	gga_miR_1790_st	miR_1790	CGGGUGAGGGCGGUGGGGGA	0.338902	6.67654e-07	8.18727e-05		SNOWBALL_021819_st	POR	-0.290016	8.65915e-07	0.00018227		-0.34608	2.85592e-07	1.20881e-05	-39.1
RBC	gga_miR_1790_st	miR_1790	CGGGUGAGGGCGGUGGGGGA	0.338902	6.67654e-07	8.18727e-05		SNOWBALL_001103_st	SBAB-1051H9.6_2	-0.285137	1.34177e-06	0.00025161		-0.310661	4.69404e-06	0.00011458	-40.7
RBC	gga_miR_1790_st	miR_1790	CGGGUGAGGGCGGUGGGGGA	0.338902	6.67654e-07	8.18727e-05		SNOWBALL_003603_s_st	PTGES2	-0.221992	0.00019047	0.00801298		-0.411607	5.9601e-10	7.66357e-08	-40.8
RBC	gga_miR_1790_st	miR_1790	CGGGUGAGGGCGGUGGGGGA	0.338902	6.67654e-07	8.18727e-05		SNOWBALL_021925_s_st	RAB3D	-0.224204	0.00016359	0.00725818		-0.466541	1.0809e-12	3.9381e-10	-33.3
RBC	gga_miR_1790_st	miR_1790	CGGGUGAGGGCGGUGGGGGA	0.338902	6.67654e-07	8.18727e-05		SNOWBALL_016699_st	SEC14L2	-0.245919	3.38834e-05	0.00249458		-0.44415	1.6249e-11	3.81199e-09	-31.6
RBC	gga_miR_1790_st	miR_1790	CGGGUGAGGGCGGUGGGGGA	0.338902	6.67654e-07	8.18727e-05		SNOWBALL_024258_s_st	SEC14L2	-0.218139	0.00024739	0.00955581		-0.372158	2.88035e-08	1.8673e-06	-31.6
RBC	gga_miR_1790_st	miR_1790	CGGGUGAGGGCGGUGGGGGA	0.338902	6.67654e-07	8.18727e-05		SNOWBALL_016442_s_st	SH2B3	-0.273999	3.53613e-06	0.00051086		-0.402407	1.54182e-09	1.68123e-07	-37.7
RBC	gga_miR_1790_st	miR_1790	CGGGUGAGGGCGGUGGGGGA	0.338902	6.67654e-07	8.18727e-05		SNOWBALL_003662_st	SH3GLB2	-0.295177	5.40014e-07	0.00013091		-0.322195	1.96041e-06	5.70137e-05	-38.4
RBC	gga_miR_1790_st	miR_1790	CGGGUGAGGGCGGUGGGGGA	0.338902	6.67654e-07	8.18727e-05		SNOWBALL_037247_st	GET4	-0.243494	4.06964e-05	0.00283885		-0.264005	0.00011221	0.0014089	-38.4
RBC	gga_miR_1790_st	miR_1790	CGGGUGAGGGCGGUGGGGGA	0.338902	6.67654e-07	8.18727e-05		SNOWBALL_011567_st	SHROOM3	-0.25957	1.16642e-05	0.00118872		-0.54391	0	0	-34.6
RBC	gga_miR_1790_st	miR_1790	CGGGUGAGGGCGGUGGGGGA	0.338902	6.67654e-07	8.18727e-05		SNOWBALL_026096_s_st	TKT	-0.309841	1.34109e-07	4.9065e-05		-0.466525	1.0831e-12	3.9451e-10	-39.5
RBC	gga_miR_1790_st	miR_1790	CGGGUGAGGGCGGUGGGGGA	0.338902	6.67654e-07	8.18727e-05		SNOWBALL_025177_s_st	TRERF1	-0.22744	0.00013059	0.00621455		-0.320703	2.19934e-06	6.25059e-05	-36.5
RBC	gga_miR_1790_st	miR_1790	CGGGUGAGGGCGGUGGGGGA	0.338902	6.67654e-07	8.18727e-05		SNOWBALL_040175_st	TTC7B	-0.326745	2.44405e-08	1.37839e-05		-0.377347	1.77993e-08	1.25839e-06	-35.1
RBC	gga_miR_1790_st	miR_1790	CGGGUGAGGGCGGUGGGGGA	0.338902	6.67654e-07	8.18727e-05		SNOWBALL_016591_s_st	UBE2L3	-0.307475	1.68774e-07	5.74866e-05		-0.424774	1.4532e-10	2.3745e-08	-37.7
RBC	gga_miR_1790_st	miR_1790	CGGGUGAGGGCGGUGGGGGA	0.338902	6.67654e-07	8.18727e-05		SNOWBALL_023020_s_st	UBE2L3	-0.307565	1.67315e-07	5.72873e-05		-0.393242	3.86305e-09	3.58298e-07	-37.7
RBC	gga_miR_1790_st	miR_1790	CGGGUGAGGGCGGUGGGGGA	0.338902	6.67654e-07	8.18727e-05		SNOWBALL_003355_s_st	VCP	-0.236971	6.59982e-05	0.00393548		-0.34261	3.81675e-07	1.528e-05	-32
RBC	gga_miR_1790_st	miR_1790	CGGGUGAGGGCGGUGGGGGA	0.338902	6.67654e-07	8.18727e-05		SNOWBALL_004002_st	VCP	-0.243934	3.937e-05	0.00277225		-0.286764	2.5584e-05	0.00044036	-32
RBC	gga_miR_1790_st	miR_1790	CGGGUGAGGGCGGUGGGGGA	0.338902	6.67654e-07	8.18727e-05		SNOWBALL_007418_st	VDAC1	-0.346386	2.95453e-09	3.0005e-06		-0.344732	3.19799e-07	1.32472e-05	-27.9
RBC	gga_miR_1790_st	miR_1790	CGGGUGAGGGCGGUGGGGGA	0.338902	6.67654e-07	8.18727e-05		SNOWBALL_019775_st	WASL	-0.23208	9.40045e-05	0.00496707		-0.33267	8.59225e-07	2.94027e-05	-36.3
RBC	gga_miR_1790_st	miR_1790	CGGGUGAGGGCGGUGGGGGA	0.338902	6.67654e-07	8.18727e-05		SNOWBALL_007409_s_st	XRCC6BP1	-0.303646	2.43823e-07	7.51348e-05		-0.474636	3.8614e-13	1.6607e-10	-34.2
RBC	gga_miR_1790_st	miR_1790	CGGGUGAGGGCGGUGGGGGA	0.338902	6.67654e-07	8.18727e-05		SNOWBALL_034572_st	YWHAG	-0.224805	0.00015692	0.00704819		-0.294574	1.49436e-05	0.00028768	-37.4
RBC	gga_miR_1790_st	miR_1790	CGGGUGAGGGCGGUGGGGGA	0.338902	6.67654e-07	8.18727e-05		SNOWBALL_024225_st	YWHAH	-0.218019	0.00024939	0.00960381		-0.272018	6.76745e-05	0.0009478	-37.8
RBC	bta_miR_505_st;eca_miR_505_st;hsa_miR_505_st;mml_miR_505_st;ppy_miR_505_st;ptr_miR_505_st	miR_505	CGUCAACACUUGCUGGUUUCCU	-0.235156	0.00068866	0.0133902		SNOWBALL_021346_s_st	ANTXR2	0.360665	5.7848e-10	1.02924e-06		-0.381762	1.17394e-08	8.93926e-07	-27.1
RBC	bta_miR_505_st;eca_miR_505_st;hsa_miR_505_st;mml_miR_505_st;ppy_miR_505_st;ptr_miR_505_st	miR_505	CGUCAACACUUGCUGGUUUCCU	-0.235156	0.00068866	0.0133902		SNOWBALL_010165_st	ATG2B	0.265614	7.13474e-06	0.00084898		-0.276008	5.22965e-05	0.00077385	-25.8
RBC	bta_miR_505_st;eca_miR_505_st;hsa_miR_505_st;mml_miR_505_st;ppy_miR_505_st;ptr_miR_505_st	miR_505	CGUCAACACUUGCUGGUUUCCU	-0.235156	0.00068866	0.0133902		SNOWBALL_018665_s_st	C5orf42	0.261469	1.00083e-05	0.00106918		-0.357282	1.09321e-07	5.55043e-06	-26.2
RBC	bta_miR_505_st;eca_miR_505_st;hsa_miR_505_st;mml_miR_505_st;ppy_miR_505_st;ptr_miR_505_st	miR_505	CGUCAACACUUGCUGGUUUCCU	-0.235156	0.00068866	0.0133902		SNOWBALL_018672_st	LOC100516883	0.269663	5.09839e-06	0.00066577		-0.413538	4.8644e-10	6.47742e-08	-26.2
RBC	bta_miR_505_st;eca_miR_505_st;hsa_miR_505_st;mml_miR_505_st;ppy_miR_505_st;ptr_miR_505_st	miR_505	CGUCAACACUUGCUGGUUUCCU	-0.235156	0.00068866	0.0133902		SNOWBALL_017179_s_st	KIF20B	0.217086	0.0002655	0.0099911		-0.299772	1.03562e-05	0.00021498	-25.2
RBC	bta_miR_505_st;eca_miR_505_st;hsa_miR_505_st;mml_miR_505_st;ppy_miR_505_st;ptr_miR_505_st	miR_505	CGUCAACACUUGCUGGUUUCCU	-0.235156	0.00068866	0.0133902		SNOWBALL_024605_st	KIF20B	0.229465	0.00011323	0.00561772		-0.361874	7.29513e-08	3.99146e-06	-25.2
RBC	bta_miR_505_st;eca_miR_505_st;hsa_miR_505_st;mml_miR_505_st;ppy_miR_505_st;ptr_miR_505_st	miR_505	CGUCAACACUUGCUGGUUUCCU	-0.235156	0.00068866	0.0133902		SNOWBALL_010349_st	ATG2B	0.274142	3.49326e-06	0.00050659		-0.402008	1.60558e-09	1.73853e-07	-26.3
RBC	bta_miR_505_st;eca_miR_505_st;hsa_miR_505_st;mml_miR_505_st;ppy_miR_505_st;ptr_miR_505_st	miR_505	CGUCAACACUUGCUGGUUUCCU	-0.235156	0.00068866	0.0133902		SNOWBALL_033623_st	LOC100517576	0.217103	0.0002652	0.00999006		-0.342555	3.83432e-07	1.53369e-05	-25.7
RBC	bta_miR_505_st;eca_miR_505_st;hsa_miR_505_st;mml_miR_505_st;ppy_miR_505_st;ptr_miR_505_st	miR_505	CGUCAACACUUGCUGGUUUCCU	-0.235156	0.00068866	0.0133902		SNOWBALL_016929_st	OAT	0.283531	1.54701e-06	0.00028144		-0.224285	0.00109579	0.00822413	-33.5
RBC	bta_miR_505_st;eca_miR_505_st;hsa_miR_505_st;mml_miR_505_st;ppy_miR_505_st;ptr_miR_505_st	miR_505	CGUCAACACUUGCUGGUUUCCU	-0.235156	0.00068866	0.0133902		SNOWBALL_013423_st	PIP5K2A	0.252507	2.04066e-05	0.00174761		-0.221915	0.00124087	0.00904557	-28
RBC	bta_miR_505_st;eca_miR_505_st;hsa_miR_505_st;mml_miR_505_st;ppy_miR_505_st;ptr_miR_505_st	miR_505	CGUCAACACUUGCUGGUUUCCU	-0.235156	0.00068866	0.0133902		SNOWBALL_041276_st	PLA2R1	0.231849	9.557e-05	0.0050276		-0.30023	1.00238e-05	0.00020948	-26.6
RBC	bta_miR_505_st;eca_miR_505_st;hsa_miR_505_st;mml_miR_505_st;ppy_miR_505_st;ptr_miR_505_st	miR_505	CGUCAACACUUGCUGGUUUCCU	-0.235156	0.00068866	0.0133902		SNOWBALL_040444_st	PPCS	0.227845	0.00012693	0.00608309		-0.288924	2.20827e-05	0.00039208	-26.1
RBC	bta_miR_505_st;eca_miR_505_st;hsa_miR_505_st;mml_miR_505_st;ppy_miR_505_st;ptr_miR_505_st	miR_505	CGUCAACACUUGCUGGUUUCCU	-0.235156	0.00068866	0.0133902		SNOWBALL_030559_st	PTPN4	0.251232	2.25351e-05	0.00187109		-0.334405	7.47277e-07	2.6286e-05	-25.9
RBC	bta_miR_505_st;eca_miR_505_st;hsa_miR_505_st;mml_miR_505_st;ppy_miR_505_st;ptr_miR_505_st	miR_505	CGUCAACACUUGCUGGUUUCCU	-0.235156	0.00068866	0.0133902		SNOWBALL_018454_s_st	RIF1	0.219546	0.00022497	0.0089637		-0.373202	2.61623e-08	1.72628e-06	-26.5
RBC	bta_miR_505_st;eca_miR_505_st;hsa_miR_505_st;mml_miR_505_st;ppy_miR_505_st;ptr_miR_505_st	miR_505	CGUCAACACUUGCUGGUUUCCU	-0.235156	0.00068866	0.0133902		SNOWBALL_002352_st	RIMS1	0.419292	2.9088e-13	4.5761e-09		-0.291344	1.87011e-05	0.00034372	-26.4
RBC	bta_miR_505_st;eca_miR_505_st;hsa_miR_505_st;mml_miR_505_st;ppy_miR_505_st;ptr_miR_505_st	miR_505	CGUCAACACUUGCUGGUUUCCU	-0.235156	0.00068866	0.0133902		SNOWBALL_030773_st	RIMS1	0.420727	2.367e-13	4.16185e-09		-0.277594	4.715e-05	0.0007133	-26.4
RBC	bta_miR_505_st;eca_miR_505_st;hsa_miR_505_st;mml_miR_505_st;ppy_miR_505_st;ptr_miR_505_st	miR_505	CGUCAACACUUGCUGGUUUCCU	-0.235156	0.00068866	0.0133902		SNOWBALL_004202_st	TRPM6	0.277251	2.67627e-06	0.0004197		-0.392483	4.16308e-09	3.81146e-07	-26.7
RBC	bta_miR_505_st;eca_miR_505_st;hsa_miR_505_st;mml_miR_505_st;ppy_miR_505_st;ptr_miR_505_st	miR_505	CGUCAACACUUGCUGGUUUCCU	-0.235156	0.00068866	0.0133902		SNOWBALL_005729_st	LOC100521008	0.227405	0.0001309	0.00622269		-0.291914	1.79789e-05	0.00033314	-26.3
RBC	bta_miR_505_st;eca_miR_505_st;hsa_miR_505_st;mml_miR_505_st;ppy_miR_505_st;ptr_miR_505_st	miR_505	CGUCAACACUUGCUGGUUUCCU	-0.235156	0.00068866	0.0133902		SNOWBALL_017743_st	DLGAP2	0.221699	0.00019433	0.00810918		-0.371541	3.04843e-08	1.95594e-06	-29.1
RBC	bta_miR_505_st;eca_miR_505_st;hsa_miR_505_st;mml_miR_505_st;ppy_miR_505_st;ptr_miR_505_st	miR_505	CGUCAACACUUGCUGGUUUCCU	-0.235156	0.00068866	0.0133902		SNOWBALL_034365_st	ZDHHC17	0.253435	1.89771e-05	0.0016675		-0.335117	7.05509e-07	2.50963e-05	-26.6
RBC	bta_miR_151_st;hsa_miR_151_3p_st;mml_miR_151_3p_st;ppy_miR_151_3p_st;ptr_miR_151_st	miR_151	CUAGACUGAAGCUCCUUGAGG	-0.261218	0.00015489	0.00482616		SNOWBALL_044206_st	CALM1	0.234171	8.0884e-05	0.00450054		-0.349777	2.08882e-07	9.3821e-06	-26.3
RBC	bta_miR_151_st;hsa_miR_151_3p_st;mml_miR_151_3p_st;ppy_miR_151_3p_st;ptr_miR_151_st	miR_151	CUAGACUGAAGCUCCUUGAGG	-0.261218	0.00015489	0.00482616		SNOWBALL_029643_st	LSM11	0.268381	5.67454e-06	0.00071963		-0.420892	2.217e-10	3.37283e-08	-25.6
RBC	bta_miR_151_st;hsa_miR_151_3p_st;mml_miR_151_3p_st;ppy_miR_151_3p_st;ptr_miR_151_st	miR_151	CUAGACUGAAGCUCCUUGAGG	-0.261218	0.00015489	0.00482616		SNOWBALL_046251_st	SLC1A2	0.277467	2.62689e-06	0.00041479		-0.364582	5.72937e-08	3.27706e-06	-25.5
RBC	bta_miR_151_st;hsa_miR_151_3p_st;mml_miR_151_3p_st;ppy_miR_151_3p_st;ptr_miR_151_st	miR_151	CUAGACUGAAGCUCCUUGAGG	-0.261218	0.00015489	0.00482616		SNOWBALL_017743_st	DLGAP2	0.221699	0.00019433	0.00810918		-0.457372	3.3586e-12	1.01863e-09	-26.3
RBC	bta_miR_2487_st	miR_2487	CUCUAAGGGCUGGGCCGGUCGG	0.286677	3.08242e-05	0.00150774		SNOWBALL_047506_s_st	AHNAK	-0.232685	9.00126e-05	0.0048261		-0.26423	0.00011066	0.00139361	-35.5
RBC	bta_miR_2487_st	miR_2487	CUCUAAGGGCUGGGCCGGUCGG	0.286677	3.08242e-05	0.00150774		SNOWBALL_003174_st	GLDC	-0.245713	3.442e-05	0.00251793		-0.352519	1.65202e-07	7.75982e-06	-34
RBC	bta_miR_2487_st	miR_2487	CUCUAAGGGCUGGGCCGGUCGG	0.286677	3.08242e-05	0.00150774		SNOWBALL_016120_st	IGSF11	-0.229586	0.00011226	0.00559074		-0.322625	1.89628e-06	5.55116e-05	-27.9
RBC	bta_miR_2487_st	miR_2487	CUCUAAGGGCUGGGCCGGUCGG	0.286677	3.08242e-05	0.00150774		SNOWBALL_046381_st	IGSF11	-0.280411	2.03465e-06	0.00034204		-0.379844	1.4077e-08	1.03767e-06	-27.9
RBC	bta_miR_2487_st	miR_2487	CUCUAAGGGCUGGGCCGGUCGG	0.286677	3.08242e-05	0.00150774		SNOWBALL_020094_s_st	PRRG1	-0.350573	1.84712e-09	2.23609e-06		-0.337766	5.68827e-07	2.10937e-05	-29.4
RBC	bta_miR_2487_st	miR_2487	CUCUAAGGGCUGGGCCGGUCGG	0.286677	3.08242e-05	0.00150774		SNOWBALL_003136_st	LOC100153727	-0.355195	1.0909e-09	1.55276e-06		-0.295798	1.37158e-05	0.00026868	-31.7
RBC	bta_miR_2487_st	miR_2487	CUCUAAGGGCUGGGCCGGUCGG	0.286677	3.08242e-05	0.00150774		SNOWBALL_003903_st	NEK6	-0.259371	1.18523e-05	0.00120215		-0.352389	1.67048e-07	7.83e-06	-31.9
RBC	bta_miR_2487_st	miR_2487	CUCUAAGGGCUGGGCCGGUCGG	0.286677	3.08242e-05	0.00150774		SNOWBALL_001938_s_st	RBMX	-0.312526	1.0305e-07	4.05317e-05		-0.320453	2.24198e-06	6.34725e-05	-31
RBC	bta_miR_2487_st	miR_2487	CUCUAAGGGCUGGGCCGGUCGG	0.286677	3.08242e-05	0.00150774		SNOWBALL_013718_st	RPL21	-0.254643	1.726e-05	0.00155636		-0.240347	0.00045601	0.00419024	-30
RBC	bta_miR_2487_st	miR_2487	CUCUAAGGGCUGGGCCGGUCGG	0.286677	3.08242e-05	0.00150774		SNOWBALL_011436_st	STBD1	-0.226955	0.0001351	0.00634726		-0.375782	2.05999e-08	1.41874e-06	-32.8
RBC	bta_miR_2487_st	miR_2487	CUCUAAGGGCUGGGCCGGUCGG	0.286677	3.08242e-05	0.00150774		SNOWBALL_028904_st	LOC100522745	-0.232823	8.913e-05	0.00479164		-0.339305	5.01481e-07	1.9057e-05	-32.8
RBC	gga_miR_1770_st	miR_1770	CUGCGGGGGAGGAGGGAGGGGG	0.348408	3.06766e-07	4.693e-05		SNOWBALL_000950_st	A2M	-0.310469	1.26125e-07	4.67561e-05		-0.328451	1.20232e-06	3.84915e-05	-41.3
RBC	gga_miR_1770_st	miR_1770	CUGCGGGGGAGGAGGGAGGGGG	0.348408	3.06766e-07	4.693e-05		SNOWBALL_002065_st	ACAT2	-0.21711	0.00026507	0.00999006		-0.352104	1.71199e-07	7.98809e-06	-38.4
RBC	gga_miR_1770_st	miR_1770	CUGCGGGGGAGGAGGGAGGGGG	0.348408	3.06766e-07	4.693e-05		SNOWBALL_019246_s_st	ACSS2	-0.246238	3.30718e-05	0.00245662		-0.305059	7.08031e-06	0.00015894	-41.7
RBC	gga_miR_1770_st	miR_1770	CUGCGGGGGAGGAGGGAGGGGG	0.348408	3.06766e-07	4.693e-05		SNOWBALL_023116_st	LOC100155048	-0.230636	0.0001042	0.00532524		-0.303654	7.83921e-06	0.00017237	-41.7
RBC	gga_miR_1770_st	miR_1770	CUGCGGGGGAGGAGGGAGGGGG	0.348408	3.06766e-07	4.693e-05		SNOWBALL_021669_st	ACTG1	-0.281037	1.92623e-06	0.00032789		-0.356916	1.12868e-07	5.69688e-06	-42.2
RBC	gga_miR_1770_st	miR_1770	CUGCGGGGGAGGAGGGAGGGGG	0.348408	3.06766e-07	4.693e-05		SNOWBALL_038213_st	AKAP13	-0.283732	1.51975e-06	0.00027716		-0.274438	5.7907e-05	0.00083839	-32.1
RBC	gga_miR_1770_st	miR_1770	CUGCGGGGGAGGAGGGAGGGGG	0.348408	3.06766e-07	4.693e-05		SNOWBALL_023434_st	LOC100515461	-0.279071	2.28631e-06	0.00037347		-0.404995	1.18358e-09	1.35262e-07	-34.3
RBC	gga_miR_1770_st	miR_1770	CUGCGGGGGAGGAGGGAGGGGG	0.348408	3.06766e-07	4.693e-05		SNOWBALL_045761_st		-0.229839	0.00011027	0.0055236		-0.358599	9.7403e-08	5.05249e-06	-34.3
RBC	gga_miR_1770_st	miR_1770	CUGCGGGGGAGGAGGGAGGGGG	0.348408	3.06766e-07	4.693e-05		SNOWBALL_028363_st	SH2B3	-0.243128	4.183e-05	0.00289293		-0.407652	9.0004e-10	1.07845e-07	-48.8
RBC	gga_miR_1770_st	miR_1770	CUGCGGGGGAGGAGGGAGGGGG	0.348408	3.06766e-07	4.693e-05		SNOWBALL_027714_st	CAMKK2	-0.230593	0.00010452	0.00533517		-0.293701	1.58817e-05	0.00030194	-39.9
RBC	gga_miR_1770_st	miR_1770	CUGCGGGGGAGGAGGGAGGGGG	0.348408	3.06766e-07	4.693e-05		SNOWBALL_012527_s_st	LOC100518922	-0.229807	0.00011052	0.00553441		-0.307385	5.97562e-06	0.00013884	-38.3
RBC	gga_miR_1770_st	miR_1770	CUGCGGGGGAGGAGGGAGGGGG	0.348408	3.06766e-07	4.693e-05		SNOWBALL_016337_st	CLU	-0.286055	1.23634e-06	0.00023686		-0.330808	9.97153e-07	3.31281e-05	-36.5
RBC	gga_miR_1770_st	miR_1770	CUGCGGGGGAGGAGGGAGGGGG	0.348408	3.06766e-07	4.693e-05		SNOWBALL_006753_s_st	CYP2D6	-0.22864	0.00012002	0.00584572		-0.292231	1.75883e-05	0.00032739	-36.3
RBC	gga_miR_1770_st	miR_1770	CUGCGGGGGAGGAGGGAGGGGG	0.348408	3.06766e-07	4.693e-05		SNOWBALL_009015_s_st	CYP4A24	-0.263154	8.72765e-06	0.00097743		-0.346596	2.73458e-07	1.167e-05	-33.5
RBC	gga_miR_1770_st	miR_1770	CUGCGGGGGAGGAGGGAGGGGG	0.348408	3.06766e-07	4.693e-05		SNOWBALL_009153_s_st	LOC100526057	-0.286868	1.14974e-06	0.00022464		-0.37106	3.18582e-08	2.02795e-06	-33.5
RBC	gga_miR_1770_st	miR_1770	CUGCGGGGGAGGAGGGAGGGGG	0.348408	3.06766e-07	4.693e-05		SNOWBALL_037125_st	EEF2	-0.295134	5.42197e-07	0.00013112		-0.283422	3.20476e-05	0.0005261	-30.5
RBC	gga_miR_1770_st	miR_1770	CUGCGGGGGAGGAGGGAGGGGG	0.348408	3.06766e-07	4.693e-05		SNOWBALL_017111_s_st	GPAM	-0.261362	1.00956e-05	0.00107536		-0.359593	8.9252e-08	4.70622e-06	-38
RBC	gga_miR_1770_st	miR_1770	CUGCGGGGGAGGAGGGAGGGGG	0.348408	3.06766e-07	4.693e-05		SNOWBALL_024812_s_st	GPAT	-0.223771	0.00016855	0.00740563		-0.320145	2.2956e-06	6.46911e-05	-38
RBC	gga_miR_1770_st	miR_1770	CUGCGGGGGAGGAGGGAGGGGG	0.348408	3.06766e-07	4.693e-05		SNOWBALL_023243_s_st	HP	-0.234918	7.66322e-05	0.00434896		-0.282153	3.48852e-05	0.00056251	-38.6
RBC	gga_miR_1770_st	miR_1770	CUGCGGGGGAGGAGGGAGGGGG	0.348408	3.06766e-07	4.693e-05		SNOWBALL_004305_st	HSPB1	-0.224526	0.00015998	0.00715104		-0.324425	1.64895e-06	4.96217e-05	-38.5
RBC	gga_miR_1770_st	miR_1770	CUGCGGGGGAGGAGGGAGGGGG	0.348408	3.06766e-07	4.693e-05		SNOWBALL_034573_st	BCL9L	-0.329342	1.86393e-08	1.14875e-05		-0.368766	3.92756e-08	2.40741e-06	-41.4
RBC	gga_miR_1770_st	miR_1770	CUGCGGGGGAGGAGGGAGGGGG	0.348408	3.06766e-07	4.693e-05		SNOWBALL_047600_st	GGA1	-0.272817	3.90967e-06	0.00054686		-0.378846	1.54656e-08	1.12128e-06	-43.1
RBC	gga_miR_1770_st	miR_1770	CUGCGGGGGAGGAGGGAGGGGG	0.348408	3.06766e-07	4.693e-05		SNOWBALL_006872_s_st	LOC396904	-0.326514	2.50329e-08	1.40861e-05		-0.39444	3.43135e-09	3.24945e-07	-33.2
RBC	gga_miR_1770_st	miR_1770	CUGCGGGGGAGGAGGGAGGGGG	0.348408	3.06766e-07	4.693e-05		SNOWBALL_009190_st	MAN1C1	-0.258187	1.30314e-05	0.0012879		-0.383547	9.90407e-09	7.77558e-07	-39.9
RBC	gga_miR_1770_st	miR_1770	CUGCGGGGGAGGAGGGAGGGGG	0.348408	3.06766e-07	4.693e-05		SNOWBALL_001452_st	MAPK14	-0.327016	2.37626e-08	1.34778e-05		-0.464454	1.4033e-12	4.9037e-10	-43.6
RBC	gga_miR_1770_st	miR_1770	CUGCGGGGGAGGAGGGAGGGGG	0.348408	3.06766e-07	4.693e-05		SNOWBALL_001613_s_st	MID1	-0.299587	3.58067e-07	9.78329e-05		-0.359241	9.20585e-08	4.82592e-06	-40.3
RBC	gga_miR_1770_st	miR_1770	CUGCGGGGGAGGAGGGAGGGGG	0.348408	3.06766e-07	4.693e-05		SNOWBALL_006201_st	OLFML3	-0.231076	0.00010099	0.00521264		-0.457793	3.1903e-12	9.7581e-10	-37.9
RBC	gga_miR_1770_st	miR_1770	CUGCGGGGGAGGAGGGAGGGGG	0.348408	3.06766e-07	4.693e-05		SNOWBALL_009162_st	DDOST	-0.21889	0.00023518	0.00923994		-0.396201	2.88059e-09	2.81412e-07	-38.9
RBC	gga_miR_1770_st	miR_1770	CUGCGGGGGAGGAGGGAGGGGG	0.348408	3.06766e-07	4.693e-05		SNOWBALL_042805_st	LOC100457996	-0.229956	0.00010936	0.00549657		-0.289776	2.08312e-05	0.00037436	-38.9
RBC	gga_miR_1770_st	miR_1770	CUGCGGGGGAGGAGGGAGGGGG	0.348408	3.06766e-07	4.693e-05		SNOWBALL_001659_s_st	PHKA2	-0.373242	1.2847e-10	3.3575e-07		-0.401469	1.69589e-09	1.81852e-07	-35.3
RBC	gga_miR_1770_st	miR_1770	CUGCGGGGGAGGAGGGAGGGGG	0.348408	3.06766e-07	4.693e-05		SNOWBALL_024928_st	PIK3AP1	-0.273143	3.80302e-06	0.00053696		-0.391107	4.76562e-09	4.26016e-07	-39.5
RBC	gga_miR_1770_st	miR_1770	CUGCGGGGGAGGAGGGAGGGGG	0.348408	3.06766e-07	4.693e-05		SNOWBALL_015804_st	PRDM15	-0.223772	0.00016854	0.00740563		-0.381136	1.24586e-08	9.38372e-07	-43.9
RBC	gga_miR_1770_st	miR_1770	CUGCGGGGGAGGAGGGAGGGGG	0.348408	3.06766e-07	4.693e-05		SNOWBALL_003603_s_st	PTGES2	-0.221992	0.00019047	0.00801298		-0.378688	1.56964e-08	1.13505e-06	-39.7
RBC	gga_miR_1770_st	miR_1770	CUGCGGGGGAGGAGGGAGGGGG	0.348408	3.06766e-07	4.693e-05		SNOWBALL_021925_s_st	RAB3D	-0.224204	0.00016359	0.00725818		-0.436869	3.7622e-11	7.68475e-09	-41.2
RBC	gga_miR_1770_st	miR_1770	CUGCGGGGGAGGAGGGAGGGGG	0.348408	3.06766e-07	4.693e-05		SNOWBALL_000350_st	SCD	-0.257202	1.40956e-05	0.00136		-0.326916	1.35687e-06	4.24218e-05	-35.5
RBC	gga_miR_1770_st	miR_1770	CUGCGGGGGAGGAGGGAGGGGG	0.348408	3.06766e-07	4.693e-05		SNOWBALL_016442_s_st	SH2B3	-0.273999	3.53613e-06	0.00051086		-0.37035	3.39958e-08	2.13916e-06	-39.1
RBC	gga_miR_1770_st	miR_1770	CUGCGGGGGAGGAGGGAGGGGG	0.348408	3.06766e-07	4.693e-05		SNOWBALL_035534_st	SREBF1	-0.287077	1.1284e-06	0.00022132		-0.403545	1.37301e-09	1.52862e-07	-42.3
RBC	gga_miR_1770_st	miR_1770	CUGCGGGGGAGGAGGGAGGGGG	0.348408	3.06766e-07	4.693e-05		SNOWBALL_011436_st	STBD1	-0.226955	0.0001351	0.00634726		-0.322172	1.96392e-06	5.70954e-05	-38.1
RBC	gga_miR_1770_st	miR_1770	CUGCGGGGGAGGAGGGAGGGGG	0.348408	3.06766e-07	4.693e-05		SNOWBALL_028904_st	LOC100522745	-0.232823	8.913e-05	0.00479164		-0.395669	3.0371e-09	2.93964e-07	-38.1
RBC	gga_miR_1770_st	miR_1770	CUGCGGGGGAGGAGGGAGGGGG	0.348408	3.06766e-07	4.693e-05		SNOWBALL_009344_st	LOC100523067	-0.304227	2.30682e-07	7.19755e-05		-0.418802	2.7772e-10	4.06879e-08	-35.2
RBC	gga_miR_1770_st	miR_1770	CUGCGGGGGAGGAGGGAGGGGG	0.348408	3.06766e-07	4.693e-05		SNOWBALL_026096_s_st	TKT	-0.309841	1.34109e-07	4.9065e-05		-0.458425	2.9536e-12	9.1438e-10	-34.8
RBC	gga_miR_1770_st	miR_1770	CUGCGGGGGAGGAGGGAGGGGG	0.348408	3.06766e-07	4.693e-05		SNOWBALL_025177_s_st	TRERF1	-0.22744	0.00013059	0.00621455		-0.324879	1.5916e-06	4.82288e-05	-40
RBC	mmu_miR_5130_st	miR_5130	CUGGAGCGCGCGGGCGAGGCAGGC	0.336927	7.82164e-07	9.30478e-05		SNOWBALL_000507_s_st	CH242-266P8.1	-0.37624	8.8888e-11	2.48423e-07		-0.325882	1.47157e-06	4.52764e-05	-32.5
RBC	ssc_miR_1285_st	miR_1285	CUGGGCAACAUAGCGAGACCCCGU	-0.209854	0.00252797	0.0312537		SNOWBALL_006510_st	ADAMTSL4	0.275229	3.18377e-06	0.00047488		-0.195918	0.00446951	0.0239095	-28.1
RBC	ssc_miR_1285_st	miR_1285	CUGGGCAACAUAGCGAGACCCCGU	-0.209854	0.00252797	0.0312537		SNOWBALL_037353_st	CBLB	0.218537	0.00024084	0.0093992		-0.399172	2.13906e-09	2.20234e-07	-26.6
RBC	ssc_miR_1285_st	miR_1285	CUGGGCAACAUAGCGAGACCCCGU	-0.209854	0.00252797	0.0312537		SNOWBALL_031971_st	LOC100519602	0.280858	1.95673e-06	0.00033194		-0.325245	1.54669e-06	4.71216e-05	-25.3
RBC	ssc_miR_1285_st	miR_1285	CUGGGCAACAUAGCGAGACCCCGU	-0.209854	0.00252797	0.0312537		SNOWBALL_020169_s_st	DMD	0.31285	9.98153e-08	3.957e-05		-0.267776	8.862e-05	0.00117096	-25.2
RBC	ssc_miR_1285_st	miR_1285	CUGGGCAACAUAGCGAGACCCCGU	-0.209854	0.00252797	0.0312537		SNOWBALL_022514_st	LOC100521100	0.223795	0.00016827	0.00739793		-0.241156	0.00043564	0.00404468	-31.1
RBC	ssc_miR_1285_st	miR_1285	CUGGGCAACAUAGCGAGACCCCGU	-0.209854	0.00252797	0.0312537		SNOWBALL_017366_s_st	FUT11	0.319628	5.06955e-08	2.42453e-05		-0.369527	3.66469e-08	2.27455e-06	-32.1
RBC	ssc_miR_1285_st	miR_1285	CUGGGCAACAUAGCGAGACCCCGU	-0.209854	0.00252797	0.0312537		SNOWBALL_007129_st	GLS2	0.288422	1e-06	0.0002021		-0.267429	9.058e-05	0.00119113	-28.5
RBC	ssc_miR_1285_st	miR_1285	CUGGGCAACAUAGCGAGACCCCGU	-0.209854	0.00252797	0.0312537		SNOWBALL_007375_st	GYS2	0.240819	4.97022e-05	0.00325227		-0.195825	0.00448883	0.0239874	-25.8
RBC	ssc_miR_1285_st	miR_1285	CUGGGCAACAUAGCGAGACCCCGU	-0.209854	0.00252797	0.0312537		SNOWBALL_000891_st	HAO2	0.22721	0.00013271	0.00626853		-0.308755	5.40355e-06	0.00012817	-28.5
RBC	ssc_miR_1285_st	miR_1285	CUGGGCAACAUAGCGAGACCCCGU	-0.209854	0.00252797	0.0312537		SNOWBALL_011905_st	LOC100517903	0.255634	1.59621e-05	0.00147578		-0.310565	4.72745e-06	0.00011524	-29.4
RBC	ssc_miR_1285_st	miR_1285	CUGGGCAACAUAGCGAGACCCCGU	-0.209854	0.00252797	0.0312537		SNOWBALL_021337_s_st	JAK1	0.218668	0.00023873	0.00933868		-0.34991	2.0653e-07	9.2965e-06	-29.2
RBC	ssc_miR_1285_st	miR_1285	CUGGGCAACAUAGCGAGACCCCGU	-0.209854	0.00252797	0.0312537		SNOWBALL_022281_s_st	JAK1	0.314917	8.13247e-08	3.45287e-05		-0.355905	1.23265e-07	6.12059e-06	-29.2
RBC	ssc_miR_1285_st	miR_1285	CUGGGCAACAUAGCGAGACCCCGU	-0.209854	0.00252797	0.0312537		SNOWBALL_044920_st	RHOU	0.283716	1.5219e-06	0.00027721		-0.231875	0.00072953	0.00601897	-34.2
RBC	ssc_miR_1285_st	miR_1285	CUGGGCAACAUAGCGAGACCCCGU	-0.209854	0.00252797	0.0312537		SNOWBALL_025844_st	NFIC	0.276607	2.82892e-06	0.00043745		-0.220582	0.00133005	0.00953896	-26.7
RBC	ssc_miR_1285_st	miR_1285	CUGGGCAACAUAGCGAGACCCCGU	-0.209854	0.00252797	0.0312537		SNOWBALL_007296_st	M6PR	0.273449	3.7055e-06	0.00052819		-0.322029	1.98569e-06	5.76049e-05	-41.1
RBC	ssc_miR_1285_st	miR_1285	CUGGGCAACAUAGCGAGACCCCGU	-0.209854	0.00252797	0.0312537		SNOWBALL_027842_st	LOC100512587	0.221576	0.00019597	0.00814998		-0.243638	0.00037823	0.00362599	-26.3
RBC	ssc_miR_1285_st	miR_1285	CUGGGCAACAUAGCGAGACCCCGU	-0.209854	0.00252797	0.0312537		SNOWBALL_008623_st	MFSD2A	0.230958	0.00010184	0.00524119		-0.184903	0.00735706	0.034733	-29.4
RBC	ssc_miR_1285_st	miR_1285	CUGGGCAACAUAGCGAGACCCCGU	-0.209854	0.00252797	0.0312537		SNOWBALL_001664_s_st	PDK3	0.222384	0.00018542	0.0078711		-0.255657	0.0001869	0.00209739	-25.8
RBC	ssc_miR_1285_st	miR_1285	CUGGGCAACAUAGCGAGACCCCGU	-0.209854	0.00252797	0.0312537		SNOWBALL_025016_st	PLEKHA1	0.242093	4.52e-05	0.00304918		-0.320402	2.25077e-06	6.3673e-05	-28.5
RBC	ssc_miR_1285_st	miR_1285	CUGGGCAACAUAGCGAGACCCCGU	-0.209854	0.00252797	0.0312537		SNOWBALL_013545_st	PLXDC2	0.223583	0.00017075	0.0074617		-0.333539	8.01279e-07	2.78e-05	-28.1
RBC	ssc_miR_1285_st	miR_1285	CUGGGCAACAUAGCGAGACCCCGU	-0.209854	0.00252797	0.0312537		SNOWBALL_008774_st	PPCS	0.267157	6.2815e-06	0.00077077		-0.331635	9.33488e-07	3.14239e-05	-31.2
RBC	ssc_miR_1285_st	miR_1285	CUGGGCAACAUAGCGAGACCCCGU	-0.209854	0.00252797	0.0312537		SNOWBALL_010731_st	RDH11	0.22845	0.00012164	0.00589871		-0.240182	0.00046028	0.00422049	-29.5
RBC	ssc_miR_1285_st	miR_1285	CUGGGCAACAUAGCGAGACCCCGU	-0.209854	0.00252797	0.0312537		SNOWBALL_015936_st	RFC4	0.219256	0.00022944	0.00908239		-0.336499	6.30693e-07	2.293e-05	-27.2
RBC	ssc_miR_1285_st	miR_1285	CUGGGCAACAUAGCGAGACCCCGU	-0.209854	0.00252797	0.0312537		SNOWBALL_017055_s_st	RNLS	0.31823	5.83774e-08	2.69282e-05		-0.228532	0.00087414	0.00691542	-31.5
RBC	ssc_miR_1285_st	miR_1285	CUGGGCAACAUAGCGAGACCCCGU	-0.209854	0.00252797	0.0312537		SNOWBALL_024617_st	LOC100155046	0.286786	1.15821e-06	0.00022554		-0.223357	0.00115067	0.00853779	-31.5
RBC	ssc_miR_1285_st	miR_1285	CUGGGCAACAUAGCGAGACCCCGU	-0.209854	0.00252797	0.0312537		SNOWBALL_010832_st	SEC23A	0.268166	5.77701e-06	0.00073015		-0.320789	2.18481e-06	6.21745e-05	-26.1
RBC	ssc_miR_1285_st	miR_1285	CUGGGCAACAUAGCGAGACCCCGU	-0.209854	0.00252797	0.0312537		SNOWBALL_011536_s_st	SLC4A4	0.259421	1.18047e-05	0.00119977		-0.251195	0.00024378	0.00257919	-30.3
RBC	ssc_miR_1285_st	miR_1285	CUGGGCAACAUAGCGAGACCCCGU	-0.209854	0.00252797	0.0312537		SNOWBALL_004921_st	TMEM131	0.23242	9.17428e-05	0.00488382		-0.254091	0.00020527	0.00225639	-31.1
RBC	hsa_miR_4463_st	miR_4463	GAGACUGGGGUGGGGCC	0.363301	8.60608e-08	1.829e-05		SNOWBALL_000950_st	A2M	-0.310469	1.26125e-07	4.67561e-05		-0.371189	3.14823e-08	2.00819e-06	-29.5
RBC	hsa_miR_4463_st	miR_4463	GAGACUGGGGUGGGGCC	0.363301	8.60608e-08	1.829e-05		SNOWBALL_023116_st	LOC100155048	-0.230636	0.0001042	0.00532524		-0.313411	3.82448e-06	9.72963e-05	-29.7
RBC	hsa_miR_4463_st	miR_4463	GAGACUGGGGUGGGGCC	0.363301	8.60608e-08	1.829e-05		SNOWBALL_038213_st	AKAP13	-0.283732	1.51975e-06	0.00027716		-0.282055	3.51133e-05	0.00056542	-28.2
RBC	hsa_miR_4463_st	miR_4463	GAGACUGGGGUGGGGCC	0.363301	8.60608e-08	1.829e-05		SNOWBALL_023434_st	LOC100515461	-0.279071	2.28631e-06	0.00037347		-0.423861	1.6056e-10	2.57964e-08	-27.5
RBC	hsa_miR_4463_st	miR_4463	GAGACUGGGGUGGGGCC	0.363301	8.60608e-08	1.829e-05		SNOWBALL_001503_s_st	ARRDC4	-0.22228	0.00018675	0.00790299		-0.360699	8.09548e-08	4.34591e-06	-27.5
RBC	hsa_miR_4463_st	miR_4463	GAGACUGGGGUGGGGCC	0.363301	8.60608e-08	1.829e-05		SNOWBALL_028363_st	SH2B3	-0.243128	4.183e-05	0.00289293		-0.43121	7.1269e-11	1.30918e-08	-31.9
RBC	hsa_miR_4463_st	miR_4463	GAGACUGGGGUGGGGCC	0.363301	8.60608e-08	1.829e-05		SNOWBALL_036942_s_st	BHMT	-0.35841	7.5247e-10	1.21578e-06		-0.398713	2.24008e-09	2.28804e-07	-26.8
RBC	hsa_miR_4463_st	miR_4463	GAGACUGGGGUGGGGCC	0.363301	8.60608e-08	1.829e-05		SNOWBALL_017721_st	C2orf76	-0.285985	1.24414e-06	0.00023808		-0.359884	8.69932e-08	4.60874e-06	-26.3
RBC	hsa_miR_4463_st	miR_4463	GAGACUGGGGUGGGGCC	0.363301	8.60608e-08	1.829e-05		SNOWBALL_047837_s_st	LOC100519184	-0.31285	9.98133e-08	3.957e-05		-0.355055	1.32703e-07	6.49789e-06	-25.7
RBC	hsa_miR_4463_st	miR_4463	GAGACUGGGGUGGGGCC	0.363301	8.60608e-08	1.829e-05		SNOWBALL_020511_st	EEF1A1	-0.224303	0.00016247	0.00722676		-0.347368	2.5622e-07	1.10675e-05	-32
RBC	hsa_miR_4463_st	miR_4463	GAGACUGGGGUGGGGCC	0.363301	8.60608e-08	1.829e-05		SNOWBALL_017111_s_st	GPAM	-0.261362	1.00956e-05	0.00107536		-0.402905	1.46565e-09	1.61247e-07	-34.3
RBC	hsa_miR_4463_st	miR_4463	GAGACUGGGGUGGGGCC	0.363301	8.60608e-08	1.829e-05		SNOWBALL_024812_s_st	GPAT	-0.223771	0.00016855	0.00740563		-0.366244	4.93453e-08	2.90244e-06	-34.3
RBC	hsa_miR_4463_st	miR_4463	GAGACUGGGGUGGGGCC	0.363301	8.60608e-08	1.829e-05		SNOWBALL_037711_st	GPAM	-0.285228	1.33094e-06	0.00025024		-0.383728	9.73398e-09	7.66744e-07	-34.3
RBC	hsa_miR_4463_st	miR_4463	GAGACUGGGGUGGGGCC	0.363301	8.60608e-08	1.829e-05		SNOWBALL_033098_st	ILDR2	-0.223605	0.00017049	0.00745469		-0.31826	2.65144e-06	7.259e-05	-30.4
RBC	hsa_miR_4463_st	miR_4463	GAGACUGGGGUGGGGCC	0.363301	8.60608e-08	1.829e-05		SNOWBALL_040076_st	KPNA6	-0.270921	4.58821e-06	0.00061528		-0.366372	4.87791e-08	2.87509e-06	-27.3
RBC	hsa_miR_4463_st	miR_4463	GAGACUGGGGUGGGGCC	0.363301	8.60608e-08	1.829e-05		SNOWBALL_006905_st	KRT79	-0.236175	6.99422e-05	0.00408326		-0.336564	6.2738e-07	2.28317e-05	-31.4
RBC	hsa_miR_4463_st	miR_4463	GAGACUGGGGUGGGGCC	0.363301	8.60608e-08	1.829e-05		SNOWBALL_001706_st	MAOA	-0.255881	1.56532e-05	0.00145533		-0.297612	1.20713e-05	0.00024274	-27.1
RBC	hsa_miR_4463_st	miR_4463	GAGACUGGGGUGGGGCC	0.363301	8.60608e-08	1.829e-05		SNOWBALL_001708_s_st	MAOA	-0.244443	3.789e-05	0.00269656		-0.342801	3.75687e-07	1.50862e-05	-27.1
RBC	hsa_miR_4463_st	miR_4463	GAGACUGGGGUGGGGCC	0.363301	8.60608e-08	1.829e-05		SNOWBALL_001452_st	MAPK14	-0.327016	2.37626e-08	1.34778e-05		-0.501291	1.0658e-14	8.2939e-12	-26.6
RBC	hsa_miR_4463_st	miR_4463	GAGACUGGGGUGGGGCC	0.363301	8.60608e-08	1.829e-05		SNOWBALL_040097_st	MAPK14	-0.315504	7.6711e-08	3.32312e-05		-0.290637	1.9634e-05	0.00035719	-26.6
RBC	hsa_miR_4463_st	miR_4463	GAGACUGGGGUGGGGCC	0.363301	8.60608e-08	1.829e-05		SNOWBALL_034101_st	MYO1C	-0.255975	1.55373e-05	0.00144916		-0.365031	5.5032e-08	3.1714e-06	-30.2
RBC	hsa_miR_4463_st	miR_4463	GAGACUGGGGUGGGGCC	0.363301	8.60608e-08	1.829e-05		SNOWBALL_003903_st	NEK6	-0.259371	1.18523e-05	0.00120215		-0.499333	1.4211e-14	1.0563e-11	-28
RBC	hsa_miR_4463_st	miR_4463	GAGACUGGGGUGGGGCC	0.363301	8.60608e-08	1.829e-05		SNOWBALL_016201_st	PCYT1A	-0.287766	1.06084e-06	0.00021083		-0.358501	9.8248e-08	5.08782e-06	-26.5
RBC	hsa_miR_4463_st	miR_4463	GAGACUGGGGUGGGGCC	0.363301	8.60608e-08	1.829e-05		SNOWBALL_001741_s_st	PGK1	-0.225088	0.00015387	0.00695499		-0.389863	5.38183e-09	4.70918e-07	-29.8
RBC	hsa_miR_4463_st	miR_4463	GAGACUGGGGUGGGGCC	0.363301	8.60608e-08	1.829e-05		SNOWBALL_001659_s_st	PHKA2	-0.373242	1.2847e-10	3.3575e-07		-0.438878	2.9902e-11	6.34518e-09	-27.6
RBC	hsa_miR_4463_st	miR_4463	GAGACUGGGGUGGGGCC	0.363301	8.60608e-08	1.829e-05		SNOWBALL_021925_s_st	RAB3D	-0.224204	0.00016359	0.00725818		-0.451738	6.6298e-12	1.80168e-09	-29.6
RBC	hsa_miR_4463_st	miR_4463	GAGACUGGGGUGGGGCC	0.363301	8.60608e-08	1.829e-05		SNOWBALL_000350_st	SCD	-0.257202	1.40956e-05	0.00136		-0.379627	1.4368e-08	1.05515e-06	-29.5
RBC	hsa_miR_4463_st	miR_4463	GAGACUGGGGUGGGGCC	0.363301	8.60608e-08	1.829e-05		SNOWBALL_011567_st	SHROOM3	-0.25957	1.16642e-05	0.00118872		-0.526642	2.2204e-16	3.2026e-13	-33.5
RBC	hsa_miR_4463_st	miR_4463	GAGACUGGGGUGGGGCC	0.363301	8.60608e-08	1.829e-05		SNOWBALL_020033_st	UGDH	-0.379958	5.5993e-11	1.8392e-07		-0.486001	8.6819e-14	4.7632e-11	-29.4
RBC	hsa_miR_4463_st	miR_4463	GAGACUGGGGUGGGGCC	0.363301	8.60608e-08	1.829e-05		SNOWBALL_031158_st	UGDH	-0.360229	6.0879e-10	1.04582e-06		-0.468866	8.0647e-13	3.0787e-10	-29.4
RBC	hsa_miR_4463_st	miR_4463	GAGACUGGGGUGGGGCC	0.363301	8.60608e-08	1.829e-05		SNOWBALL_004002_st	VCP	-0.243934	3.937e-05	0.00277225		-0.306635	6.31272e-06	0.00014507	-29.3
RBC	hsa_miR_4463_st	miR_4463	GAGACUGGGGUGGGGCC	0.363301	8.60608e-08	1.829e-05		SNOWBALL_034572_st	YWHAG	-0.224805	0.00015692	0.00704819		-0.349363	2.16361e-07	9.65312e-06	-35.5
RBC	bta_miR_296_st	miR_296	GAGGGUUGGGCGGAGGCUUUCC	0.272934	7.51524e-05	0.00291005		SNOWBALL_002297_st	DHFR	-0.316653	6.83954e-08	3.022e-05		-0.263302	0.00011721	0.00145779	-29
RBC	tgu_miR_2976_st	miR_2976	GCGGAGCGGAGCGGAGCGGGG	0.357108	1.47157e-07	2.78884e-05		SNOWBALL_014684_st	ACACA	-0.219637	0.00022359	0.00892787		-0.285657	2.7575e-05	0.00046721	-31.2
RBC	tgu_miR_2976_st	miR_2976	GCGGAGCGGAGCGGAGCGGGG	0.357108	1.47157e-07	2.78884e-05		SNOWBALL_022093_st	AKAP2	-0.238085	6.08236e-05	0.00371717		-0.411916	5.77e-10	7.46059e-08	-32.7
RBC	tgu_miR_2976_st	miR_2976	GCGGAGCGGAGCGGAGCGGGG	0.357108	1.47157e-07	2.78884e-05		SNOWBALL_023434_st	LOC100515461	-0.279071	2.28631e-06	0.00037347		-0.406894	9.734e-10	1.15102e-07	-33.2
RBC	tgu_miR_2976_st	miR_2976	GCGGAGCGGAGCGGAGCGGGG	0.357108	1.47157e-07	2.78884e-05		SNOWBALL_045761_st		-0.229839	0.00011027	0.0055236		-0.388521	6.13301e-09	5.2433e-07	-33.2
RBC	tgu_miR_2976_st	miR_2976	GCGGAGCGGAGCGGAGCGGGG	0.357108	1.47157e-07	2.78884e-05		SNOWBALL_001503_s_st	ARRDC4	-0.22228	0.00018675	0.00790299		-0.301026	9.46981e-06	0.00020023	-28.1
RBC	tgu_miR_2976_st	miR_2976	GCGGAGCGGAGCGGAGCGGGG	0.357108	1.47157e-07	2.78884e-05		SNOWBALL_028363_st	SH2B3	-0.243128	4.183e-05	0.00289293		-0.445763	1.3453e-11	3.25354e-09	-31.1
RBC	tgu_miR_2976_st	miR_2976	GCGGAGCGGAGCGGAGCGGGG	0.357108	1.47157e-07	2.78884e-05		SNOWBALL_014109_s_st	BAIAP2	-0.220981	0.00020409	0.00839345		-0.333166	8.25736e-07	2.848e-05	-41
RBC	tgu_miR_2976_st	miR_2976	GCGGAGCGGAGCGGAGCGGGG	0.357108	1.47157e-07	2.78884e-05		SNOWBALL_036942_s_st	BHMT	-0.35841	7.5247e-10	1.21578e-06		-0.380644	1.30528e-08	9.74814e-07	-28.7
RBC	tgu_miR_2976_st	miR_2976	GCGGAGCGGAGCGGAGCGGGG	0.357108	1.47157e-07	2.78884e-05		SNOWBALL_027714_st	CAMKK2	-0.230593	0.00010452	0.00533517		-0.289331	2.14768e-05	0.00038351	-33.2
RBC	tgu_miR_2976_st	miR_2976	GCGGAGCGGAGCGGAGCGGGG	0.357108	1.47157e-07	2.78884e-05		SNOWBALL_020245_st	CITED1	-0.274084	3.51061e-06	0.00050841		-0.327736	1.27212e-06	4.02825e-05	-39.2
RBC	tgu_miR_2976_st	miR_2976	GCGGAGCGGAGCGGAGCGGGG	0.357108	1.47157e-07	2.78884e-05		SNOWBALL_006753_s_st	CYP2D6	-0.22864	0.00012002	0.00584572		-0.314017	3.65461e-06	9.38446e-05	-34.1
RBC	tgu_miR_2976_st	miR_2976	GCGGAGCGGAGCGGAGCGGGG	0.357108	1.47157e-07	2.78884e-05		SNOWBALL_037116_st	EHD1	-0.280275	2.05885e-06	0.00034457		-0.410763	6.5112e-10	8.24928e-08	-38.2
RBC	tgu_miR_2976_st	miR_2976	GCGGAGCGGAGCGGAGCGGGG	0.357108	1.47157e-07	2.78884e-05		SNOWBALL_017111_s_st	GPAM	-0.261362	1.00956e-05	0.00107536		-0.438963	2.9611e-11	6.29333e-09	-35.5
RBC	tgu_miR_2976_st	miR_2976	GCGGAGCGGAGCGGAGCGGGG	0.357108	1.47157e-07	2.78884e-05		SNOWBALL_024812_s_st	GPAT	-0.223771	0.00016855	0.00740563		-0.403524	1.37584e-09	1.53124e-07	-35.5
RBC	tgu_miR_2976_st	miR_2976	GCGGAGCGGAGCGGAGCGGGG	0.357108	1.47157e-07	2.78884e-05		SNOWBALL_037711_st	GPAM	-0.285228	1.33094e-06	0.00025024		-0.4062	1.04566e-09	1.22133e-07	-35.5
RBC	tgu_miR_2976_st	miR_2976	GCGGAGCGGAGCGGAGCGGGG	0.357108	1.47157e-07	2.78884e-05		SNOWBALL_034573_st	BCL9L	-0.329342	1.86393e-08	1.14875e-05		-0.354645	1.3751e-07	6.6878e-06	-34.2
RBC	tgu_miR_2976_st	miR_2976	GCGGAGCGGAGCGGAGCGGGG	0.357108	1.47157e-07	2.78884e-05		SNOWBALL_009190_st	MAN1C1	-0.258187	1.30314e-05	0.0012879		-0.308922	5.3377e-06	0.00012693	-44.2
RBC	tgu_miR_2976_st	miR_2976	GCGGAGCGGAGCGGAGCGGGG	0.357108	1.47157e-07	2.78884e-05		SNOWBALL_001452_st	MAPK14	-0.327016	2.37626e-08	1.34778e-05		-0.513731	1.7764e-15	1.8395e-12	-30.3
RBC	tgu_miR_2976_st	miR_2976	GCGGAGCGGAGCGGAGCGGGG	0.357108	1.47157e-07	2.78884e-05		SNOWBALL_040097_st	MAPK14	-0.315504	7.6711e-08	3.32312e-05		-0.329908	1.07119e-06	3.50816e-05	-30.3
RBC	tgu_miR_2976_st	miR_2976	GCGGAGCGGAGCGGAGCGGGG	0.357108	1.47157e-07	2.78884e-05		SNOWBALL_003903_st	NEK6	-0.259371	1.18523e-05	0.00120215		-0.494143	2.8866e-14	1.9061e-11	-34.5
RBC	tgu_miR_2976_st	miR_2976	GCGGAGCGGAGCGGAGCGGGG	0.357108	1.47157e-07	2.78884e-05		SNOWBALL_008323_st	NUCB1	-0.227729	0.00012796	0.0061209		-0.304099	7.59067e-06	0.00016799	-37.2
RBC	tgu_miR_2976_st	miR_2976	GCGGAGCGGAGCGGAGCGGGG	0.357108	1.47157e-07	2.78884e-05		SNOWBALL_012569_st	PDIA4	-0.248778	2.72365e-05	0.00213512		-0.482859	1.3189e-13	6.7519e-11	-34.8
RBC	tgu_miR_2976_st	miR_2976	GCGGAGCGGAGCGGAGCGGGG	0.357108	1.47157e-07	2.78884e-05		SNOWBALL_001659_s_st	PHKA2	-0.373242	1.2847e-10	3.3575e-07		-0.447342	1.1174e-11	2.78633e-09	-32.1
RBC	tgu_miR_2976_st	miR_2976	GCGGAGCGGAGCGGAGCGGGG	0.357108	1.47157e-07	2.78884e-05		SNOWBALL_024928_st	PIK3AP1	-0.273143	3.80302e-06	0.00053696		-0.372694	2.74186e-08	1.79365e-06	-27.7
RBC	tgu_miR_2976_st	miR_2976	GCGGAGCGGAGCGGAGCGGGG	0.357108	1.47157e-07	2.78884e-05		SNOWBALL_021819_st	POR	-0.290016	8.65915e-07	0.00018227		-0.356475	1.173e-07	5.87883e-06	-32.3
RBC	tgu_miR_2976_st	miR_2976	GCGGAGCGGAGCGGAGCGGGG	0.357108	1.47157e-07	2.78884e-05		SNOWBALL_010499_st	PSME1	-0.221561	0.00019617	0.00815399		-0.307812	5.79138e-06	0.00013543	-36.9
RBC	tgu_miR_2976_st	miR_2976	GCGGAGCGGAGCGGAGCGGGG	0.357108	1.47157e-07	2.78884e-05		SNOWBALL_003603_s_st	PTGES2	-0.221992	0.00019047	0.00801298		-0.377301	1.78767e-08	1.26288e-06	-38.2
RBC	tgu_miR_2976_st	miR_2976	GCGGAGCGGAGCGGAGCGGGG	0.357108	1.47157e-07	2.78884e-05		SNOWBALL_012461_x_st	PTMA	-0.329375	1.85751e-08	1.14716e-05		-0.376259	1.97039e-08	1.368e-06	-30.2
RBC	tgu_miR_2976_st	miR_2976	GCGGAGCGGAGCGGAGCGGGG	0.357108	1.47157e-07	2.78884e-05		SNOWBALL_022896_st	PTMA	-0.268831	5.46537e-06	0.00069903		-0.351013	1.87975e-07	8.61477e-06	-30.2
RBC	tgu_miR_2976_st	miR_2976	GCGGAGCGGAGCGGAGCGGGG	0.357108	1.47157e-07	2.78884e-05		SNOWBALL_013718_st	RPL21	-0.254643	1.726e-05	0.00155636		-0.365385	5.33125e-08	3.09042e-06	-32.4
RBC	tgu_miR_2976_st	miR_2976	GCGGAGCGGAGCGGAGCGGGG	0.357108	1.47157e-07	2.78884e-05		SNOWBALL_016699_st	SEC14L2	-0.245919	3.38834e-05	0.00249458		-0.487062	7.5495e-14	4.2418e-11	-31.8
RBC	tgu_miR_2976_st	miR_2976	GCGGAGCGGAGCGGAGCGGGG	0.357108	1.47157e-07	2.78884e-05		SNOWBALL_024258_s_st	SEC14L2	-0.218139	0.00024739	0.00955581		-0.429105	9.0121e-11	1.59369e-08	-31.8
RBC	tgu_miR_2976_st	miR_2976	GCGGAGCGGAGCGGAGCGGGG	0.357108	1.47157e-07	2.78884e-05		SNOWBALL_011567_st	SHROOM3	-0.25957	1.16642e-05	0.00118872		-0.528927	2.2204e-16	3.2026e-13	-37.1
RBC	tgu_miR_2976_st	miR_2976	GCGGAGCGGAGCGGAGCGGGG	0.357108	1.47157e-07	2.78884e-05		SNOWBALL_011436_st	STBD1	-0.226955	0.0001351	0.00634726		-0.369616	3.63506e-08	2.25942e-06	-37.3
RBC	tgu_miR_2976_st	miR_2976	GCGGAGCGGAGCGGAGCGGGG	0.357108	1.47157e-07	2.78884e-05		SNOWBALL_028904_st	LOC100522745	-0.232823	8.913e-05	0.00479164		-0.415723	3.859e-10	5.34551e-08	-37.3
RBC	tgu_miR_2976_st	miR_2976	GCGGAGCGGAGCGGAGCGGGG	0.357108	1.47157e-07	2.78884e-05		SNOWBALL_009344_st	LOC100523067	-0.304227	2.30682e-07	7.19755e-05		-0.388696	6.02974e-09	5.17015e-07	-39.4
RBC	tgu_miR_2976_st	miR_2976	GCGGAGCGGAGCGGAGCGGGG	0.357108	1.47157e-07	2.78884e-05		SNOWBALL_015547_st	C1orf144	-0.278754	2.35015e-06	0.00038151		-0.397957	2.41682e-09	2.43563e-07	-39.4
RBC	tgu_miR_2976_st	miR_2976	GCGGAGCGGAGCGGAGCGGGG	0.357108	1.47157e-07	2.78884e-05		SNOWBALL_047426_st	LOC100158015	-0.258941	1.22684e-05	0.00123223		-0.329862	1.07512e-06	3.5185e-05	-39.2
RBC	tgu_miR_2976_st	miR_2976	GCGGAGCGGAGCGGAGCGGGG	0.357108	1.47157e-07	2.78884e-05		SNOWBALL_039981_st	TMEM184A	-0.267276	6.21955e-06	0.00076694		-0.355147	1.3165e-07	6.45605e-06	-28.2
RBC	tgu_miR_2976_st	miR_2976	GCGGAGCGGAGCGGAGCGGGG	0.357108	1.47157e-07	2.78884e-05		SNOWBALL_008140_st	TOX3	-0.259445	1.17824e-05	0.00119832		-0.314932	3.41173e-06	8.88535e-05	-31.2
RBC	tgu_miR_2976_st	miR_2976	GCGGAGCGGAGCGGAGCGGGG	0.357108	1.47157e-07	2.78884e-05		SNOWBALL_025177_s_st	TRERF1	-0.22744	0.00013059	0.00621455		-0.314223	3.59852e-06	9.26966e-05	-35.3
RBC	tgu_miR_2976_st	miR_2976	GCGGAGCGGAGCGGAGCGGGG	0.357108	1.47157e-07	2.78884e-05		SNOWBALL_012262_st	TSKU	-0.265737	7.06284e-06	0.0008421		-0.569088	0	0	-40.3
RBC	tgu_miR_2976_st	miR_2976	GCGGAGCGGAGCGGAGCGGGG	0.357108	1.47157e-07	2.78884e-05		SNOWBALL_037259_st	LOC100522628	-0.280736	1.97774e-06	0.00033456		-0.570192	0	0	-40.3
RBC	tgu_miR_2976_st	miR_2976	GCGGAGCGGAGCGGAGCGGGG	0.357108	1.47157e-07	2.78884e-05		SNOWBALL_016591_s_st	UBE2L3	-0.307475	1.68774e-07	5.74866e-05		-0.417345	3.2463e-10	4.63265e-08	-36.2
RBC	tgu_miR_2976_st	miR_2976	GCGGAGCGGAGCGGAGCGGGG	0.357108	1.47157e-07	2.78884e-05		SNOWBALL_023020_s_st	UBE2L3	-0.307565	1.67315e-07	5.72873e-05		-0.415899	3.7877e-10	5.26289e-08	-36.2
RBC	tgu_miR_2976_st	miR_2976	GCGGAGCGGAGCGGAGCGGGG	0.357108	1.47157e-07	2.78884e-05		SNOWBALL_020033_st	UGDH	-0.379958	5.5993e-11	1.8392e-07		-0.469925	7.0521e-13	2.7535e-10	-25.7
RBC	tgu_miR_2976_st	miR_2976	GCGGAGCGGAGCGGAGCGGGG	0.357108	1.47157e-07	2.78884e-05		SNOWBALL_031158_st	UGDH	-0.360229	6.0879e-10	1.04582e-06		-0.428566	9.5676e-11	1.67504e-08	-25.7
RBC	tgu_miR_2976_st	miR_2976	GCGGAGCGGAGCGGAGCGGGG	0.357108	1.47157e-07	2.78884e-05		SNOWBALL_003355_s_st	VCP	-0.236971	6.59982e-05	0.00393548		-0.359912	8.67811e-08	4.5996e-06	-30.8
RBC	tgu_miR_2976_st	miR_2976	GCGGAGCGGAGCGGAGCGGGG	0.357108	1.47157e-07	2.78884e-05		SNOWBALL_004002_st	VCP	-0.243934	3.937e-05	0.00277225		-0.312907	3.97134e-06	0.00010026	-30.8
RBC	tgu_miR_2976_st	miR_2976	GCGGAGCGGAGCGGAGCGGGG	0.357108	1.47157e-07	2.78884e-05		SNOWBALL_019775_st	WASL	-0.23208	9.40045e-05	0.00496707		-0.40532	1.14475e-09	1.31565e-07	-26.7
RBC	tgu_miR_2974_st	miR_2974	GCGGGAUGGGCUGGGCCGGG	0.347037	3.43718e-07	5.03441e-05		SNOWBALL_002065_st	ACAT2	-0.21711	0.00026507	0.00999006		-0.348507	2.32686e-07	1.02366e-05	-36
RBC	tgu_miR_2974_st	miR_2974	GCGGGAUGGGCUGGGCCGGG	0.347037	3.43718e-07	5.03441e-05		SNOWBALL_027653_st	ACO1	-0.255475	1.61635e-05	0.00148887		-0.382856	1.05794e-08	8.20746e-07	-34.1
RBC	tgu_miR_2974_st	miR_2974	GCGGGAUGGGCUGGGCCGGG	0.347037	3.43718e-07	5.03441e-05		SNOWBALL_038213_st	AKAP13	-0.283732	1.51975e-06	0.00027716		-0.275051	5.5649e-05	0.00081271	-33.1
RBC	tgu_miR_2974_st	miR_2974	GCGGGAUGGGCUGGGCCGGG	0.347037	3.43718e-07	5.03441e-05		SNOWBALL_022093_st	AKAP2	-0.238085	6.08236e-05	0.00371717		-0.365802	5.13481e-08	2.99736e-06	-25.9
RBC	tgu_miR_2974_st	miR_2974	GCGGGAUGGGCUGGGCCGGG	0.347037	3.43718e-07	5.03441e-05		SNOWBALL_028363_st	SH2B3	-0.243128	4.183e-05	0.00289293		-0.412287	5.5491e-10	7.22262e-08	-34.9
RBC	tgu_miR_2974_st	miR_2974	GCGGGAUGGGCUGGGCCGGG	0.347037	3.43718e-07	5.03441e-05		SNOWBALL_009082_st	CDC42	-0.246669	3.20053e-05	0.00240127		-0.308315	5.58125e-06	0.00013151	-28.2
RBC	tgu_miR_2974_st	miR_2974	GCGGGAUGGGCUGGGCCGGG	0.347037	3.43718e-07	5.03441e-05		SNOWBALL_023330_s_st	CDC42	-0.30495	2.15243e-07	6.83718e-05		-0.393578	3.73671e-09	3.48585e-07	-28.2
RBC	tgu_miR_2974_st	miR_2974	GCGGGAUGGGCUGGGCCGGG	0.347037	3.43718e-07	5.03441e-05		SNOWBALL_039899_st	LOC100156022	-0.218915	0.00023479	0.00922815		-0.269142	8.1292e-05	0.00109442	-37.8
RBC	tgu_miR_2974_st	miR_2974	GCGGGAUGGGCUGGGCCGGG	0.347037	3.43718e-07	5.03441e-05		SNOWBALL_024136_st	ARVCF	-0.220106	0.00021659	0.00874647		-0.301914	8.88549e-06	0.00019036	-30.9
RBC	tgu_miR_2974_st	miR_2974	GCGGGAUGGGCUGGGCCGGG	0.347037	3.43718e-07	5.03441e-05		SNOWBALL_008945_st	CYP4A21	-0.293797	6.13266e-07	0.00014243		-0.380502	1.32287e-08	9.85613e-07	-33
RBC	tgu_miR_2974_st	miR_2974	GCGGGAUGGGCUGGGCCGGG	0.347037	3.43718e-07	5.03441e-05		SNOWBALL_009015_s_st	CYP4A24	-0.263154	8.72765e-06	0.00097743		-0.350877	1.90171e-07	8.69605e-06	-32.6
RBC	tgu_miR_2974_st	miR_2974	GCGGGAUGGGCUGGGCCGGG	0.347037	3.43718e-07	5.03441e-05		SNOWBALL_009153_s_st	LOC100526057	-0.286868	1.14974e-06	0.00022464		-0.404405	1.25742e-09	1.42179e-07	-32.6
RBC	tgu_miR_2974_st	miR_2974	GCGGGAUGGGCUGGGCCGGG	0.347037	3.43718e-07	5.03441e-05		SNOWBALL_035492_st	DAG1	-0.221117	0.00020221	0.00834243		-0.31523	3.33598e-06	8.72747e-05	-33
RBC	tgu_miR_2974_st	miR_2974	GCGGGAUGGGCUGGGCCGGG	0.347037	3.43718e-07	5.03441e-05		SNOWBALL_037116_st	EHD1	-0.280275	2.05885e-06	0.00034457		-0.375686	2.07848e-08	1.42939e-06	-42
RBC	tgu_miR_2974_st	miR_2974	GCGGGAUGGGCUGGGCCGGG	0.347037	3.43718e-07	5.03441e-05		SNOWBALL_014966_st	KIF1C	-0.247234	3.06571e-05	0.00232817		-0.36065	8.13078e-08	4.36137e-06	-30.9
RBC	tgu_miR_2974_st	miR_2974	GCGGGAUGGGCUGGGCCGGG	0.347037	3.43718e-07	5.03441e-05		SNOWBALL_020094_s_st	PRRG1	-0.350573	1.84712e-09	2.23609e-06		-0.459321	2.6468e-12	8.3376e-10	-32.1
RBC	tgu_miR_2974_st	miR_2974	GCGGGAUGGGCUGGGCCGGG	0.347037	3.43718e-07	5.03441e-05		SNOWBALL_014081_st	LOC100154872	-0.353271	1.35969e-09	1.78256e-06		-0.35729	1.09244e-07	5.54729e-06	-31.2
RBC	tgu_miR_2974_st	miR_2974	GCGGGAUGGGCUGGGCCGGG	0.347037	3.43718e-07	5.03441e-05		SNOWBALL_006790_st	H1F0	-0.243775	3.98443e-05	0.00279179		-0.368836	3.90275e-08	2.39481e-06	-28.6
RBC	tgu_miR_2974_st	miR_2974	GCGGGAUGGGCUGGGCCGGG	0.347037	3.43718e-07	5.03441e-05		SNOWBALL_006872_s_st	LOC396904	-0.326514	2.50329e-08	1.40861e-05		-0.432367	6.2599e-11	1.17513e-08	-36.8
RBC	tgu_miR_2974_st	miR_2974	GCGGGAUGGGCUGGGCCGGG	0.347037	3.43718e-07	5.03441e-05		SNOWBALL_006899_st	MMP19	-0.222025	0.00019004	0.0079997		-0.36897	3.85521e-08	2.37099e-06	-26.6
RBC	tgu_miR_2974_st	miR_2974	GCGGGAUGGGCUGGGCCGGG	0.347037	3.43718e-07	5.03441e-05		SNOWBALL_016201_st	PCYT1A	-0.287766	1.06084e-06	0.00021083		-0.394845	3.2964e-09	3.14407e-07	-32.4
RBC	tgu_miR_2974_st	miR_2974	GCGGGAUGGGCUGGGCCGGG	0.347037	3.43718e-07	5.03441e-05		SNOWBALL_024928_st	PIK3AP1	-0.273143	3.80302e-06	0.00053696		-0.365265	5.38883e-08	3.11772e-06	-40
RBC	tgu_miR_2974_st	miR_2974	GCGGGAUGGGCUGGGCCGGG	0.347037	3.43718e-07	5.03441e-05		SNOWBALL_021819_st	POR	-0.290016	8.65915e-07	0.00018227		-0.359414	9.0671e-08	4.76667e-06	-34.3
RBC	tgu_miR_2974_st	miR_2974	GCGGGAUGGGCUGGGCCGGG	0.347037	3.43718e-07	5.03441e-05		SNOWBALL_015804_st	PRDM15	-0.223772	0.00016854	0.00740563		-0.387051	7.07219e-09	5.89314e-07	-27
RBC	tgu_miR_2974_st	miR_2974	GCGGGAUGGGCUGGGCCGGG	0.347037	3.43718e-07	5.03441e-05		SNOWBALL_008195_st	RBM42	-0.218623	0.00023946	0.00936257		-0.322017	1.9875e-06	5.7646e-05	-42.2
RBC	tgu_miR_2974_st	miR_2974	GCGGGAUGGGCUGGGCCGGG	0.347037	3.43718e-07	5.03441e-05		SNOWBALL_011567_st	SHROOM3	-0.25957	1.16642e-05	0.00118872		-0.489102	5.7288e-14	3.365e-11	-31.9
RBC	tgu_miR_2974_st	miR_2974	GCGGGAUGGGCUGGGCCGGG	0.347037	3.43718e-07	5.03441e-05		SNOWBALL_009828_st	TUBB	-0.229002	0.00011699	0.00573761		-0.550535	0	0	-39.9
RBC	mmu_miR_5126_st	miR_5126	GCGGGCGGGGCCGGGGGCGGGG	0.399593	2.9306e-09	2.37585e-06		SNOWBALL_027653_st	ACO1	-0.255475	1.61635e-05	0.00148887		-0.419919	2.4627e-10	3.68139e-08	-44
RBC	mmu_miR_5126_st	miR_5126	GCGGGCGGGGCCGGGGGCGGGG	0.399593	2.9306e-09	2.37585e-06		SNOWBALL_019246_s_st	ACSS2	-0.246238	3.30718e-05	0.00245662		-0.376404	1.94386e-08	1.35303e-06	-47.6
RBC	mmu_miR_5126_st	miR_5126	GCGGGCGGGGCCGGGGGCGGGG	0.399593	2.9306e-09	2.37585e-06		SNOWBALL_023116_st	LOC100155048	-0.230636	0.0001042	0.00532524		-0.351548	1.79549e-07	8.30326e-06	-47.6
RBC	mmu_miR_5126_st	miR_5126	GCGGGCGGGGCCGGGGGCGGGG	0.399593	2.9306e-09	2.37585e-06		SNOWBALL_018265_st	AGAP1	-0.249411	2.59418e-05	0.00206792		-0.367702	4.32564e-08	2.60569e-06	-51.2
RBC	mmu_miR_5126_st	miR_5126	GCGGGCGGGGCCGGGGGCGGGG	0.399593	2.9306e-09	2.37585e-06		SNOWBALL_009326_st	AK3L1AK3	-0.293023	6.58386e-07	0.00014954		-0.431911	6.5889e-11	1.22681e-08	-39.1
RBC	mmu_miR_5126_st	miR_5126	GCGGGCGGGGCCGGGGGCGGGG	0.399593	2.9306e-09	2.37585e-06		SNOWBALL_022302_s_st	AP1S1	-0.22018	0.00021551	0.00871679		-0.368108	4.16952e-08	2.52807e-06	-38.4
RBC	mmu_miR_5126_st	miR_5126	GCGGGCGGGGCCGGGGGCGGGG	0.399593	2.9306e-09	2.37585e-06		SNOWBALL_023434_st	LOC100515461	-0.279071	2.28631e-06	0.00037347		-0.414487	4.3997e-10	5.95735e-08	-37.3
RBC	mmu_miR_5126_st	miR_5126	GCGGGCGGGGCCGGGGGCGGGG	0.399593	2.9306e-09	2.37585e-06		SNOWBALL_045761_st		-0.229839	0.00011027	0.0055236		-0.383468	9.9788e-09	7.82392e-07	-37.3
RBC	mmu_miR_5126_st	miR_5126	GCGGGCGGGGCCGGGGGCGGGG	0.399593	2.9306e-09	2.37585e-06		SNOWBALL_028363_st	SH2B3	-0.243128	4.183e-05	0.00289293		-0.473686	4.3632e-13	1.8408e-10	-50.5
RBC	mmu_miR_5126_st	miR_5126	GCGGGCGGGGCCGGGGGCGGGG	0.399593	2.9306e-09	2.37585e-06		SNOWBALL_014109_s_st	BAIAP2	-0.220981	0.00020409	0.00839345		-0.39445	3.42805e-09	3.24692e-07	-48.2
RBC	mmu_miR_5126_st	miR_5126	GCGGGCGGGGCCGGGGGCGGGG	0.399593	2.9306e-09	2.37585e-06		SNOWBALL_036942_s_st	BHMT	-0.35841	7.5247e-10	1.21578e-06		-0.441945	2.0995e-11	4.722e-09	-39.3
RBC	mmu_miR_5126_st	miR_5126	GCGGGCGGGGCCGGGGGCGGGG	0.399593	2.9306e-09	2.37585e-06		SNOWBALL_027714_st	CAMKK2	-0.230593	0.00010452	0.00533517		-0.289118	2.1793e-05	0.00038799	-48.9
RBC	mmu_miR_5126_st	miR_5126	GCGGGCGGGGCCGGGGGCGGGG	0.399593	2.9306e-09	2.37585e-06		SNOWBALL_020245_st	CITED1	-0.274084	3.51061e-06	0.00050841		-0.340275	4.63021e-07	1.78668e-05	-47.4
RBC	mmu_miR_5126_st	miR_5126	GCGGGCGGGGCCGGGGGCGGGG	0.399593	2.9306e-09	2.37585e-06		SNOWBALL_009526_st	KAAG1	-0.225522	0.0001493	0.0068123		-0.332541	8.68153e-07	2.965e-05	-39.6
RBC	mmu_miR_5126_st	miR_5126	GCGGGCGGGGCCGGGGGCGGGG	0.399593	2.9306e-09	2.37585e-06		SNOWBALL_037116_st	EHD1	-0.280275	2.05885e-06	0.00034457		-0.443285	1.797e-11	4.1459e-09	-46.2
RBC	mmu_miR_5126_st	miR_5126	GCGGGCGGGGCCGGGGGCGGGG	0.399593	2.9306e-09	2.37585e-06		SNOWBALL_007552_st	FKBP4	-0.246798	3.16935e-05	0.00238326		-0.33848	5.36577e-07	2.01223e-05	-40.8
RBC	mmu_miR_5126_st	miR_5126	GCGGGCGGGGCCGGGGGCGGGG	0.399593	2.9306e-09	2.37585e-06		SNOWBALL_017111_s_st	GPAM	-0.261362	1.00956e-05	0.00107536		-0.422886	1.7858e-10	2.8177e-08	-28.9
RBC	mmu_miR_5126_st	miR_5126	GCGGGCGGGGCCGGGGGCGGGG	0.399593	2.9306e-09	2.37585e-06		SNOWBALL_024812_s_st	GPAT	-0.223771	0.00016855	0.00740563		-0.381013	1.26045e-08	9.47206e-07	-28.9
RBC	mmu_miR_5126_st	miR_5126	GCGGGCGGGGCCGGGGGCGGGG	0.399593	2.9306e-09	2.37585e-06		SNOWBALL_037711_st	GPAM	-0.285228	1.33094e-06	0.00025024		-0.401902	1.62299e-09	1.75374e-07	-28.9
RBC	mmu_miR_5126_st	miR_5126	GCGGGCGGGGCCGGGGGCGGGG	0.399593	2.9306e-09	2.37585e-06		SNOWBALL_017677_st	GPR39	-0.265773	7.0425e-06	0.00084045		-0.490545	4.7073e-14	2.861e-11	-42.2
RBC	mmu_miR_5126_st	miR_5126	GCGGGCGGGGCCGGGGGCGGGG	0.399593	2.9306e-09	2.37585e-06		SNOWBALL_013358_st	HABP4	-0.327466	2.26747e-08	1.31658e-05		-0.500714	1.1546e-14	8.8666e-12	-44.3
RBC	mmu_miR_5126_st	miR_5126	GCGGGCGGGGCCGGGGGCGGGG	0.399593	2.9306e-09	2.37585e-06		SNOWBALL_004932_s_st	HN1L	-0.222554	0.00018327	0.00782009		-0.463762	1.5294e-12	5.2658e-10	-46.9
RBC	mmu_miR_5126_st	miR_5126	GCGGGCGGGGCCGGGGGCGGGG	0.399593	2.9306e-09	2.37585e-06		SNOWBALL_014966_st	KIF1C	-0.247234	3.06571e-05	0.00232817		-0.419554	2.5613e-10	3.80283e-08	-44.4
RBC	mmu_miR_5126_st	miR_5126	GCGGGCGGGGCCGGGGGCGGGG	0.399593	2.9306e-09	2.37585e-06		SNOWBALL_013629_s_st	LOC100516289	-0.241993	4.55378e-05	0.0030642		-0.451547	6.7828e-12	1.83671e-09	-41.1
RBC	mmu_miR_5126_st	miR_5126	GCGGGCGGGGCCGGGGGCGGGG	0.399593	2.9306e-09	2.37585e-06		SNOWBALL_046659_st	KRBA1	-0.265018	7.49321e-06	0.00087973		-0.352961	1.59038e-07	7.52387e-06	-45.7
RBC	mmu_miR_5126_st	miR_5126	GCGGGCGGGGCCGGGGGCGGGG	0.399593	2.9306e-09	2.37585e-06		SNOWBALL_034573_st	BCL9L	-0.329342	1.86393e-08	1.14875e-05		-0.438266	3.2071e-11	6.72542e-09	-45.8
RBC	mmu_miR_5126_st	miR_5126	GCGGGCGGGGCCGGGGGCGGGG	0.399593	2.9306e-09	2.37585e-06		SNOWBALL_011431_st	LOC100521384	-0.289795	8.83461e-07	0.00018488		-0.47816	2.4469e-13	1.1335e-10	-42.6
RBC	mmu_miR_5126_st	miR_5126	GCGGGCGGGGCCGGGGGCGGGG	0.399593	2.9306e-09	2.37585e-06		SNOWBALL_009190_st	MAN1C1	-0.258187	1.30314e-05	0.0012879		-0.328139	1.23228e-06	3.92624e-05	-47.3
RBC	mmu_miR_5126_st	miR_5126	GCGGGCGGGGCCGGGGGCGGGG	0.399593	2.9306e-09	2.37585e-06		SNOWBALL_015041_s_st	MINK1	-0.272544	4.00085e-06	0.00055648		-0.38398	9.50206e-09	7.51698e-07	-44.4
RBC	mmu_miR_5126_st	miR_5126	GCGGGCGGGGCCGGGGGCGGGG	0.399593	2.9306e-09	2.37585e-06		SNOWBALL_026999_s_st	MRPS15	-0.292758	6.74598e-07	0.00015184		-0.412206	5.5966e-10	7.27377e-08	-38.6
RBC	mmu_miR_5126_st	miR_5126	GCGGGCGGGGCCGGGGGCGGGG	0.399593	2.9306e-09	2.37585e-06		SNOWBALL_034101_st	MYO1C	-0.255975	1.55373e-05	0.00144916		-0.376602	1.9084e-08	1.3327e-06	-40.1
RBC	mmu_miR_5126_st	miR_5126	GCGGGCGGGGCCGGGGGCGGGG	0.399593	2.9306e-09	2.37585e-06		SNOWBALL_018591_s_st	LOC100515177	-0.220085	0.00021691	0.00875413		-0.462384	1.8148e-12	6.0776e-10	-46.1
RBC	mmu_miR_5126_st	miR_5126	GCGGGCGGGGCCGGGGGCGGGG	0.399593	2.9306e-09	2.37585e-06		SNOWBALL_003903_st	NEK6	-0.259371	1.18523e-05	0.00120215		-0.512531	2.2204e-15	2.2238e-12	-43.8
RBC	mmu_miR_5126_st	miR_5126	GCGGGCGGGGCCGGGGGCGGGG	0.399593	2.9306e-09	2.37585e-06		SNOWBALL_006201_st	OLFML3	-0.231076	0.00010099	0.00521264		-0.534402	0	0	-46.3
RBC	mmu_miR_5126_st	miR_5126	GCGGGCGGGGCCGGGGGCGGGG	0.399593	2.9306e-09	2.37585e-06		SNOWBALL_042805_st	LOC100457996	-0.229956	0.00010936	0.00549657		-0.350276	2.00178e-07	9.06408e-06	-47.6
RBC	mmu_miR_5126_st	miR_5126	GCGGGCGGGGCCGGGGGCGGGG	0.399593	2.9306e-09	2.37585e-06		SNOWBALL_012569_st	PDIA4	-0.248778	2.72365e-05	0.00213512		-0.523331	4.4409e-16	5.6011e-13	-40.9
RBC	mmu_miR_5126_st	miR_5126	GCGGGCGGGGCCGGGGGCGGGG	0.399593	2.9306e-09	2.37585e-06		SNOWBALL_005258_st	PDIA6	-0.23927	5.574e-05	0.00351798		-0.477799	2.5624e-13	1.1786e-10	-43.5
RBC	mmu_miR_5126_st	miR_5126	GCGGGCGGGGCCGGGGGCGGGG	0.399593	2.9306e-09	2.37585e-06		SNOWBALL_001659_s_st	PHKA2	-0.373242	1.2847e-10	3.3575e-07		-0.506017	5.3291e-15	4.6391e-12	-38.9
RBC	mmu_miR_5126_st	miR_5126	GCGGGCGGGGCCGGGGGCGGGG	0.399593	2.9306e-09	2.37585e-06		SNOWBALL_021819_st	POR	-0.290016	8.65915e-07	0.00018227		-0.369322	3.73375e-08	2.30983e-06	-45
RBC	mmu_miR_5126_st	miR_5126	GCGGGCGGGGCCGGGGGCGGGG	0.399593	2.9306e-09	2.37585e-06		SNOWBALL_024450_s_st	PPP3CB	-0.283849	1.50405e-06	0.00027497		-0.349883	2.07e-07	9.31346e-06	-53.9
RBC	mmu_miR_5126_st	miR_5126	GCGGGCGGGGCCGGGGGCGGGG	0.399593	2.9306e-09	2.37585e-06		SNOWBALL_000922_st	PTGES3	-0.232222	9.3056e-05	0.00493089		-0.338438	5.38406e-07	2.01776e-05	-46.5
RBC	mmu_miR_5126_st	miR_5126	GCGGGCGGGGCCGGGGGCGGGG	0.399593	2.9306e-09	2.37585e-06		SNOWBALL_016216_st	RPL19	-0.32725	2.31918e-08	1.328e-05		-0.443116	1.8329e-11	4.21441e-09	-36.4
RBC	mmu_miR_5126_st	miR_5126	GCGGGCGGGGCCGGGGGCGGGG	0.399593	2.9306e-09	2.37585e-06		SNOWBALL_016442_s_st	SH2B3	-0.273999	3.53613e-06	0.00051086		-0.411876	5.794e-10	7.48592e-08	-54.3
RBC	mmu_miR_5126_st	miR_5126	GCGGGCGGGGCCGGGGGCGGGG	0.399593	2.9306e-09	2.37585e-06		SNOWBALL_011567_st	SHROOM3	-0.25957	1.16642e-05	0.00118872		-0.525353	4.4409e-16	5.6011e-13	-51.5
RBC	mmu_miR_5126_st	miR_5126	GCGGGCGGGGCCGGGGGCGGGG	0.399593	2.9306e-09	2.37585e-06		SNOWBALL_016762_s_st	SMARCB1	-0.269115	5.33752e-06	0.00068946		-0.404046	1.3044e-09	1.46552e-07	-46
RBC	mmu_miR_5126_st	miR_5126	GCGGGCGGGGCCGGGGGCGGGG	0.399593	2.9306e-09	2.37585e-06		SNOWBALL_020913_s_st	SREBF1	-0.21948	0.00022599	0.00899346		-0.434978	4.6637e-11	9.19511e-09	-45.5
RBC	mmu_miR_5126_st	miR_5126	GCGGGCGGGGCCGGGGGCGGGG	0.399593	2.9306e-09	2.37585e-06		SNOWBALL_022566_s_st	SREBF1	-0.288604	9.83791e-07	0.00019977		-0.461324	2.0688e-12	6.7774e-10	-45.5
RBC	mmu_miR_5126_st	miR_5126	GCGGGCGGGGCCGGGGGCGGGG	0.399593	2.9306e-09	2.37585e-06		SNOWBALL_022672_s_st	SREBF1	-0.27742	2.63749e-06	0.00041602		-0.459693	2.5286e-12	8.0226e-10	-45.5
RBC	mmu_miR_5126_st	miR_5126	GCGGGCGGGGCCGGGGGCGGGG	0.399593	2.9306e-09	2.37585e-06		SNOWBALL_035534_st	SREBF1	-0.287077	1.1284e-06	0.00022132		-0.42847	9.6699e-11	1.69017e-08	-45.5
RBC	mmu_miR_5126_st	miR_5126	GCGGGCGGGGCCGGGGGCGGGG	0.399593	2.9306e-09	2.37585e-06		SNOWBALL_007197_st	TPI1	-0.270311	4.82908e-06	0.00063841		-0.431512	6.8902e-11	1.273e-08	-43.6
RBC	mmu_miR_5126_st	miR_5126	GCGGGCGGGGCCGGGGGCGGGG	0.399593	2.9306e-09	2.37585e-06		SNOWBALL_025177_s_st	TRERF1	-0.22744	0.00013059	0.00621455		-0.373467	2.55313e-08	1.69193e-06	-36.9
RBC	mmu_miR_5126_st	miR_5126	GCGGGCGGGGCCGGGGGCGGGG	0.399593	2.9306e-09	2.37585e-06		SNOWBALL_012262_st	TSKU	-0.265737	7.06284e-06	0.0008421		-0.564867	0	0	-45.8
RBC	mmu_miR_5126_st	miR_5126	GCGGGCGGGGCCGGGGGCGGGG	0.399593	2.9306e-09	2.37585e-06		SNOWBALL_037259_st	LOC100522628	-0.280736	1.97774e-06	0.00033456		-0.568662	0	0	-45.8
RBC	mmu_miR_5126_st	miR_5126	GCGGGCGGGGCCGGGGGCGGGG	0.399593	2.9306e-09	2.37585e-06		SNOWBALL_040175_st	TTC7B	-0.326745	2.44405e-08	1.37839e-05		-0.335157	7.03223e-07	2.503e-05	-44.4
RBC	mmu_miR_5126_st	miR_5126	GCGGGCGGGGCCGGGGGCGGGG	0.399593	2.9306e-09	2.37585e-06		SNOWBALL_003355_s_st	VCP	-0.236971	6.59982e-05	0.00393548		-0.396708	2.73842e-09	2.6995e-07	-43.7
RBC	mmu_miR_5126_st	miR_5126	GCGGGCGGGGCCGGGGGCGGGG	0.399593	2.9306e-09	2.37585e-06		SNOWBALL_004002_st	VCP	-0.243934	3.937e-05	0.00277225		-0.347102	2.62045e-07	1.12724e-05	-43.7
RBC	mmu_miR_5126_st	miR_5126	GCGGGCGGGGCCGGGGGCGGGG	0.399593	2.9306e-09	2.37585e-06		SNOWBALL_019775_st	WASL	-0.23208	9.40045e-05	0.00496707		-0.388386	6.21438e-09	5.29975e-07	-42.9
RBC	mmu_miR_5126_st	miR_5126	GCGGGCGGGGCCGGGGGCGGGG	0.399593	2.9306e-09	2.37585e-06		SNOWBALL_011269_st	LOC100514663	-0.250491	2.38675e-05	0.00195136		-0.335547	6.81366e-07	2.44e-05	-46.6
RBC	mmu_miR_5126_st	miR_5126	GCGGGCGGGGCCGGGGGCGGGG	0.399593	2.9306e-09	2.37585e-06		SNOWBALL_024225_st	YWHAH	-0.218019	0.00024939	0.00960381		-0.315885	3.17516e-06	8.3874e-05	-50.3
RBC	hsa_miR_4508_st	miR_4508	GCGGGGCUGGGCGCGCG	0.320699	2.75808e-06	0.00024149		SNOWBALL_002065_st	ACAT2	-0.21711	0.00026507	0.00999006		-0.335657	6.75295e-07	2.42258e-05	-32
RBC	hsa_miR_4508_st	miR_4508	GCGGGGCUGGGCGCGCG	0.320699	2.75808e-06	0.00024149		SNOWBALL_019246_s_st	ACSS2	-0.246238	3.30718e-05	0.00245662		-0.301502	9.15205e-06	0.00019487	-33.5
RBC	hsa_miR_4508_st	miR_4508	GCGGGGCUGGGCGCGCG	0.320699	2.75808e-06	0.00024149		SNOWBALL_023116_st	LOC100155048	-0.230636	0.0001042	0.00532524		-0.291602	1.837e-05	0.00033892	-33.5
RBC	hsa_miR_4508_st	miR_4508	GCGGGGCUGGGCGCGCG	0.320699	2.75808e-06	0.00024149		SNOWBALL_022093_st	AKAP2	-0.238085	6.08236e-05	0.00371717		-0.345375	3.03014e-07	1.26812e-05	-32
RBC	hsa_miR_4508_st	miR_4508	GCGGGGCUGGGCGCGCG	0.320699	2.75808e-06	0.00024149		SNOWBALL_028363_st	SH2B3	-0.243128	4.183e-05	0.00289293		-0.349932	2.06135e-07	9.28185e-06	-29.5
RBC	hsa_miR_4508_st	miR_4508	GCGGGGCUGGGCGCGCG	0.320699	2.75808e-06	0.00024149		SNOWBALL_027714_st	CAMKK2	-0.230593	0.00010452	0.00533517		-0.307646	5.86218e-06	0.00013674	-28.8
RBC	hsa_miR_4508_st	miR_4508	GCGGGGCUGGGCGCGCG	0.320699	2.75808e-06	0.00024149		SNOWBALL_012527_s_st	LOC100518922	-0.229807	0.00011052	0.00553441		-0.258873	0.00015385	0.00180257	-38.3
RBC	hsa_miR_4508_st	miR_4508	GCGGGGCUGGGCGCGCG	0.320699	2.75808e-06	0.00024149		SNOWBALL_009082_st	CDC42	-0.246669	3.20053e-05	0.00240127		-0.292786	1.6924e-05	0.00031753	-33.3
RBC	hsa_miR_4508_st	miR_4508	GCGGGGCUGGGCGCGCG	0.320699	2.75808e-06	0.00024149		SNOWBALL_023330_s_st	CDC42	-0.30495	2.15243e-07	6.83718e-05		-0.264087	0.00011165	0.00140333	-33.3
RBC	hsa_miR_4508_st	miR_4508	GCGGGGCUGGGCGCGCG	0.320699	2.75808e-06	0.00024149		SNOWBALL_012444_st	CEP164	-0.285123	1.34344e-06	0.00025177		-0.30797	5.72475e-06	0.00013419	-31.5
RBC	hsa_miR_4508_st	miR_4508	GCGGGGCUGGGCGCGCG	0.320699	2.75808e-06	0.00024149		SNOWBALL_020245_st	CITED1	-0.274084	3.51061e-06	0.00050841		-0.305037	7.09184e-06	0.00015915	-32.6
RBC	hsa_miR_4508_st	miR_4508	GCGGGGCUGGGCGCGCG	0.320699	2.75808e-06	0.00024149		SNOWBALL_012382_st	CRYAB	-0.294384	5.81038e-07	0.0001374		-0.348801	2.26943e-07	1.0031e-05	-27.8
RBC	hsa_miR_4508_st	miR_4508	GCGGGGCUGGGCGCGCG	0.320699	2.75808e-06	0.00024149		SNOWBALL_017111_s_st	GPAM	-0.261362	1.00956e-05	0.00107536		-0.372928	2.68318e-08	1.76226e-06	-32
RBC	hsa_miR_4508_st	miR_4508	GCGGGGCUGGGCGCGCG	0.320699	2.75808e-06	0.00024149		SNOWBALL_024812_s_st	GPAT	-0.223771	0.00016855	0.00740563		-0.346612	2.73108e-07	1.1658e-05	-32
RBC	hsa_miR_4508_st	miR_4508	GCGGGGCUGGGCGCGCG	0.320699	2.75808e-06	0.00024149		SNOWBALL_016120_st	IGSF11	-0.229586	0.00011226	0.00559074		-0.401269	1.73072e-09	1.84912e-07	-28.9
RBC	hsa_miR_4508_st	miR_4508	GCGGGGCUGGGCGCGCG	0.320699	2.75808e-06	0.00024149		SNOWBALL_046381_st	IGSF11	-0.280411	2.03465e-06	0.00034204		-0.421995	1.9672e-10	3.05288e-08	-28.9
RBC	hsa_miR_4508_st	miR_4508	GCGGGGCUGGGCGCGCG	0.320699	2.75808e-06	0.00024149		SNOWBALL_040076_st	KPNA6	-0.270921	4.58821e-06	0.00061528		-0.259106	0.00015169	0.00178271	-31.4
RBC	hsa_miR_4508_st	miR_4508	GCGGGGCUGGGCGCGCG	0.320699	2.75808e-06	0.00024149		SNOWBALL_013629_s_st	LOC100516289	-0.241993	4.55378e-05	0.0030642		-0.26464	0.00010787	0.00136601	-29.7
RBC	hsa_miR_4508_st	miR_4508	GCGGGGCUGGGCGCGCG	0.320699	2.75808e-06	0.00024149		SNOWBALL_026914_s_st	C3H1orf212	-0.218955	0.00023415	0.00921154		-0.27725	4.82219e-05	0.00072608	-32.5
RBC	hsa_miR_4508_st	miR_4508	GCGGGGCUGGGCGCGCG	0.320699	2.75808e-06	0.00024149		SNOWBALL_020094_s_st	PRRG1	-0.350573	1.84712e-09	2.23609e-06		-0.324529	1.63561e-06	4.92977e-05	-33.4
RBC	hsa_miR_4508_st	miR_4508	GCGGGGCUGGGCGCGCG	0.320699	2.75808e-06	0.00024149		SNOWBALL_006988_s_st	MYL6	-0.325501	2.78018e-08	1.51369e-05		-0.333117	8.28977e-07	2.85685e-05	-30.3
RBC	hsa_miR_4508_st	miR_4508	GCGGGGCUGGGCGCGCG	0.320699	2.75808e-06	0.00024149		SNOWBALL_027759_st	DHCR7	-0.275694	3.05957e-06	0.00046258		-0.332763	8.52831e-07	2.92257e-05	-32.9
RBC	hsa_miR_4508_st	miR_4508	GCGGGGCUGGGCGCGCG	0.320699	2.75808e-06	0.00024149		SNOWBALL_006872_s_st	LOC396904	-0.326514	2.50329e-08	1.40861e-05		-0.359387	9.08858e-08	4.77604e-06	-33.8
RBC	hsa_miR_4508_st	miR_4508	GCGGGGCUGGGCGCGCG	0.320699	2.75808e-06	0.00024149		SNOWBALL_009190_st	MAN1C1	-0.258187	1.30314e-05	0.0012879		-0.352801	1.61241e-07	7.60922e-06	-39.2
RBC	hsa_miR_4508_st	miR_4508	GCGGGGCUGGGCGCGCG	0.320699	2.75808e-06	0.00024149		SNOWBALL_001452_st	MAPK14	-0.327016	2.37626e-08	1.34778e-05		-0.445893	1.3251e-11	3.21242e-09	-27.3
RBC	hsa_miR_4508_st	miR_4508	GCGGGGCUGGGCGCGCG	0.320699	2.75808e-06	0.00024149		SNOWBALL_040097_st	MAPK14	-0.315504	7.6711e-08	3.32312e-05		-0.257011	0.00017225	0.00196847	-27.3
RBC	hsa_miR_4508_st	miR_4508	GCGGGGCUGGGCGCGCG	0.320699	2.75808e-06	0.00024149		SNOWBALL_015041_s_st	MINK1	-0.272544	4.00085e-06	0.00055648		-0.252482	0.00022591	0.0024307	-31.7
RBC	hsa_miR_4508_st	miR_4508	GCGGGGCUGGGCGCGCG	0.320699	2.75808e-06	0.00024149		SNOWBALL_006201_st	OLFML3	-0.231076	0.00010099	0.00521264		-0.361205	7.74085e-08	4.18888e-06	-33.9
RBC	hsa_miR_4508_st	miR_4508	GCGGGGCUGGGCGCGCG	0.320699	2.75808e-06	0.00024149		SNOWBALL_005258_st	PDIA6	-0.23927	5.574e-05	0.00351798		-0.37657	1.91401e-08	1.33594e-06	-33.4
RBC	hsa_miR_4508_st	miR_4508	GCGGGGCUGGGCGCGCG	0.320699	2.75808e-06	0.00024149		SNOWBALL_001659_s_st	PHKA2	-0.373242	1.2847e-10	3.3575e-07		-0.325293	1.54094e-06	4.69787e-05	-32.7
RBC	hsa_miR_4508_st	miR_4508	GCGGGGCUGGGCGCGCG	0.320699	2.75808e-06	0.00024149		SNOWBALL_024928_st	PIK3AP1	-0.273143	3.80302e-06	0.00053696		-0.353304	1.54401e-07	7.34483e-06	-26.7
RBC	hsa_miR_4508_st	miR_4508	GCGGGGCUGGGCGCGCG	0.320699	2.75808e-06	0.00024149		SNOWBALL_008195_st	RBM42	-0.218623	0.00023946	0.00936257		-0.265586	0.00010169	0.00130413	-32.7
RBC	hsa_miR_4508_st	miR_4508	GCGGGGCUGGGCGCGCG	0.320699	2.75808e-06	0.00024149		SNOWBALL_013718_st	RPL21	-0.254643	1.726e-05	0.00155636		-0.229877	0.00081304	0.00654148	-42.4
RBC	hsa_miR_4508_st	miR_4508	GCGGGGCUGGGCGCGCG	0.320699	2.75808e-06	0.00024149		SNOWBALL_034590_st	SEC63	-0.225337	0.00015124	0.00687308		-0.256852	0.00017391	0.00198312	-25.2
RBC	hsa_miR_4508_st	miR_4508	GCGGGGCUGGGCGCGCG	0.320699	2.75808e-06	0.00024149		SNOWBALL_020637_st	SIAE	-0.288676	9.7737e-07	0.00019887		-0.281117	3.73732e-05	0.00059386	-34.1
RBC	hsa_miR_4508_st	miR_4508	GCGGGGCUGGGCGCGCG	0.320699	2.75808e-06	0.00024149		SNOWBALL_011436_st	STBD1	-0.226955	0.0001351	0.00634726		-0.341164	4.30264e-07	1.68368e-05	-35
RBC	hsa_miR_4508_st	miR_4508	GCGGGGCUGGGCGCGCG	0.320699	2.75808e-06	0.00024149		SNOWBALL_028904_st	LOC100522745	-0.232823	8.913e-05	0.00479164		-0.355118	1.3198e-07	6.46954e-06	-35
RBC	hsa_miR_4508_st	miR_4508	GCGGGGCUGGGCGCGCG	0.320699	2.75808e-06	0.00024149		SNOWBALL_009344_st	LOC100523067	-0.304227	2.30682e-07	7.19755e-05		-0.313507	3.79699e-06	9.674e-05	-31.7
RBC	hsa_miR_4508_st	miR_4508	GCGGGGCUGGGCGCGCG	0.320699	2.75808e-06	0.00024149		SNOWBALL_026096_s_st	TKT	-0.309841	1.34109e-07	4.9065e-05		-0.406143	1.05176e-09	1.22715e-07	-33.7
RBC	hsa_miR_4508_st	miR_4508	GCGGGGCUGGGCGCGCG	0.320699	2.75808e-06	0.00024149		SNOWBALL_012262_st	TSKU	-0.265737	7.06284e-06	0.0008421		-0.439423	2.8088e-11	6.0233e-09	-32.7
RBC	hsa_miR_4508_st	miR_4508	GCGGGGCUGGGCGCGCG	0.320699	2.75808e-06	0.00024149		SNOWBALL_037259_st	LOC100522628	-0.280736	1.97774e-06	0.00033456		-0.420248	2.3767e-10	3.57475e-08	-32.7
RBC	hsa_miR_4508_st	miR_4508	GCGGGGCUGGGCGCGCG	0.320699	2.75808e-06	0.00024149		SNOWBALL_009828_st	TUBB	-0.229002	0.00011699	0.00573761		-0.407164	9.4664e-10	1.12457e-07	-41.7
RBC	hsa_miR_4508_st	miR_4508	GCGGGGCUGGGCGCGCG	0.320699	2.75808e-06	0.00024149		SNOWBALL_009477_st	TUBB2B	-0.347094	2.73023e-09	2.82383e-06		-0.235946	0.0005833	0.00506718	-35.1
RBC	hsa_miR_4508_st	miR_4508	GCGGGGCUGGGCGCGCG	0.320699	2.75808e-06	0.00024149		SNOWBALL_035064_st	VTN	-0.350269	1.91157e-09	2.24955e-06		-0.262914	0.00012007	0.00148551	-29.8
RBC	hsa_miR_4508_st	miR_4508	GCGGGGCUGGGCGCGCG	0.320699	2.75808e-06	0.00024149		SNOWBALL_007409_s_st	XRCC6BP1	-0.303646	2.43823e-07	7.51348e-05		-0.458368	2.9743e-12	9.1962e-10	-38.3
RBC	hsa_miR_4508_st	miR_4508	GCGGGGCUGGGCGCGCG	0.320699	2.75808e-06	0.00024149		SNOWBALL_024225_st	YWHAH	-0.218019	0.00024939	0.00960381		-0.200906	0.00353583	0.0200397	-41.7
RBC	hsa_miR_3960_st;mmu_miR_3960_st	miR_3960	GGCGGCGGCGGAGGCGGGGG	0.382067	1.57814e-08	6.84038e-06		SNOWBALL_021669_st	ACTG1	-0.281037	1.92623e-06	0.00032789		-0.429087	9.0294e-11	1.5962e-08	-44.5
RBC	hsa_miR_3960_st;mmu_miR_3960_st	miR_3960	GGCGGCGGCGGAGGCGGGGG	0.382067	1.57814e-08	6.84038e-06		SNOWBALL_018265_st	AGAP1	-0.249411	2.59418e-05	0.00206792		-0.35528	1.30137e-07	6.39495e-06	-39
RBC	hsa_miR_3960_st;mmu_miR_3960_st	miR_3960	GGCGGCGGCGGAGGCGGGGG	0.382067	1.57814e-08	6.84038e-06		SNOWBALL_038213_st	AKAP13	-0.283732	1.51975e-06	0.00027716		-0.321491	2.07e-06	5.9547e-05	-37.8
RBC	hsa_miR_3960_st;mmu_miR_3960_st	miR_3960	GGCGGCGGCGGAGGCGGGGG	0.382067	1.57814e-08	6.84038e-06		SNOWBALL_022144_st	ANKRD40	-0.306278	1.89464e-07	6.237e-05		-0.291136	1.897e-05	0.00034761	-36.9
RBC	hsa_miR_3960_st;mmu_miR_3960_st	miR_3960	GGCGGCGGCGGAGGCGGGGG	0.382067	1.57814e-08	6.84038e-06		SNOWBALL_023434_st	LOC100515461	-0.279071	2.28631e-06	0.00037347		-0.399862	1.99528e-09	2.07922e-07	-42.5
RBC	hsa_miR_3960_st;mmu_miR_3960_st	miR_3960	GGCGGCGGCGGAGGCGGGGG	0.382067	1.57814e-08	6.84038e-06		SNOWBALL_045761_st		-0.229839	0.00011027	0.0055236		-0.366108	4.99566e-08	2.93147e-06	-42.5
RBC	hsa_miR_3960_st;mmu_miR_3960_st	miR_3960	GGCGGCGGCGGAGGCGGGGG	0.382067	1.57814e-08	6.84038e-06		SNOWBALL_001503_s_st	ARRDC4	-0.22228	0.00018675	0.00790299		-0.340297	4.6218e-07	1.784e-05	-40.7
RBC	hsa_miR_3960_st;mmu_miR_3960_st	miR_3960	GGCGGCGGCGGAGGCGGGGG	0.382067	1.57814e-08	6.84038e-06		SNOWBALL_028363_st	SH2B3	-0.243128	4.183e-05	0.00289293		-0.464065	1.473e-12	5.104e-10	-37.3
RBC	hsa_miR_3960_st;mmu_miR_3960_st	miR_3960	GGCGGCGGCGGAGGCGGGGG	0.382067	1.57814e-08	6.84038e-06		SNOWBALL_036942_s_st	BHMT	-0.35841	7.5247e-10	1.21578e-06		-0.413372	4.95e-10	6.5711e-08	-38.4
RBC	hsa_miR_3960_st;mmu_miR_3960_st	miR_3960	GGCGGCGGCGGAGGCGGGGG	0.382067	1.57814e-08	6.84038e-06		SNOWBALL_012527_s_st	LOC100518922	-0.229807	0.00011052	0.00553441		-0.319277	2.45353e-06	6.82214e-05	-51.5
RBC	hsa_miR_3960_st;mmu_miR_3960_st	miR_3960	GGCGGCGGCGGAGGCGGGGG	0.382067	1.57814e-08	6.84038e-06		SNOWBALL_006753_s_st	CYP2D6	-0.22864	0.00012002	0.00584572		-0.282159	3.487e-05	0.00056232	-40.5
RBC	hsa_miR_3960_st;mmu_miR_3960_st	miR_3960	GGCGGCGGCGGAGGCGGGGG	0.382067	1.57814e-08	6.84038e-06		SNOWBALL_025835_st	EBP	-0.233004	8.798e-05	0.00474697		-0.397529	2.52262e-09	2.52321e-07	-34.6
RBC	hsa_miR_3960_st;mmu_miR_3960_st	miR_3960	GGCGGCGGCGGAGGCGGGGG	0.382067	1.57814e-08	6.84038e-06		SNOWBALL_037125_st	EEF2	-0.295134	5.42197e-07	0.00013112		-0.336821	6.14415e-07	2.245e-05	-32.2
RBC	hsa_miR_3960_st;mmu_miR_3960_st	miR_3960	GGCGGCGGCGGAGGCGGGGG	0.382067	1.57814e-08	6.84038e-06		SNOWBALL_037116_st	EHD1	-0.280275	2.05885e-06	0.00034457		-0.430817	7.4467e-11	1.35789e-08	-41.3
RBC	hsa_miR_3960_st;mmu_miR_3960_st	miR_3960	GGCGGCGGCGGAGGCGGGGG	0.382067	1.57814e-08	6.84038e-06		SNOWBALL_007552_st	FKBP4	-0.246798	3.16935e-05	0.00238326		-0.292806	1.69e-05	0.00031718	-37.3
RBC	hsa_miR_3960_st;mmu_miR_3960_st	miR_3960	GGCGGCGGCGGAGGCGGGGG	0.382067	1.57814e-08	6.84038e-06		SNOWBALL_015592_st	FLNB	-0.228214	0.00012368	0.00597136		-0.366203	4.953e-08	2.91127e-06	-35.3
RBC	hsa_miR_3960_st;mmu_miR_3960_st	miR_3960	GGCGGCGGCGGAGGCGGGGG	0.382067	1.57814e-08	6.84038e-06		SNOWBALL_013014_st	GLUL	-0.347693	2.55347e-09	2.69468e-06		-0.516126	1.3323e-15	1.4413e-12	-46.6
RBC	hsa_miR_3960_st;mmu_miR_3960_st	miR_3960	GGCGGCGGCGGAGGCGGGGG	0.382067	1.57814e-08	6.84038e-06		SNOWBALL_013358_st	HABP4	-0.327466	2.26747e-08	1.31658e-05		-0.464712	1.3589e-12	4.7716e-10	-39.4
RBC	hsa_miR_3960_st;mmu_miR_3960_st	miR_3960	GGCGGCGGCGGAGGCGGGGG	0.382067	1.57814e-08	6.84038e-06		SNOWBALL_004932_s_st	HN1L	-0.222554	0.00018327	0.00782009		-0.418376	2.9072e-10	4.22657e-08	-38.8
RBC	hsa_miR_3960_st;mmu_miR_3960_st	miR_3960	GGCGGCGGCGGAGGCGGGGG	0.382067	1.57814e-08	6.84038e-06		SNOWBALL_023243_s_st	HP	-0.234918	7.66322e-05	0.00434896		-0.306616	6.32151e-06	0.00014523	-34
RBC	hsa_miR_3960_st;mmu_miR_3960_st	miR_3960	GGCGGCGGCGGAGGCGGGGG	0.382067	1.57814e-08	6.84038e-06		SNOWBALL_010376_st	HSPA2	-0.219352	0.00022796	0.00904662		-0.300489	9.84028e-06	0.00020643	-31.8
RBC	hsa_miR_3960_st;mmu_miR_3960_st	miR_3960	GGCGGCGGCGGAGGCGGGGG	0.382067	1.57814e-08	6.84038e-06		SNOWBALL_014966_st	KIF1C	-0.247234	3.06571e-05	0.00232817		-0.397358	2.56625e-09	2.55935e-07	-47.7
RBC	hsa_miR_3960_st;mmu_miR_3960_st	miR_3960	GGCGGCGGCGGAGGCGGGGG	0.382067	1.57814e-08	6.84038e-06		SNOWBALL_011809_st	FAM13A	-0.25639	1.50344e-05	0.00141674		-0.345759	2.93405e-07	1.2357e-05	-44.9
RBC	hsa_miR_3960_st;mmu_miR_3960_st	miR_3960	GGCGGCGGCGGAGGCGGGGG	0.382067	1.57814e-08	6.84038e-06		SNOWBALL_007935_st	NUTF2	-0.242223	4.47623e-05	0.00302642		-0.338838	5.21037e-07	1.96549e-05	-44.1
RBC	hsa_miR_3960_st;mmu_miR_3960_st	miR_3960	GGCGGCGGCGGAGGCGGGGG	0.382067	1.57814e-08	6.84038e-06		SNOWBALL_020126_st	MID1IP1	-0.284918	1.3681e-06	0.00025574		-0.454678	4.6561e-12	1.33956e-09	-38.3
RBC	hsa_miR_3960_st;mmu_miR_3960_st	miR_3960	GGCGGCGGCGGAGGCGGGGG	0.382067	1.57814e-08	6.84038e-06		SNOWBALL_006872_s_st	LOC396904	-0.326514	2.50329e-08	1.40861e-05		-0.467642	9.4103e-13	3.5052e-10	-35.9
RBC	hsa_miR_3960_st;mmu_miR_3960_st	miR_3960	GGCGGCGGCGGAGGCGGGGG	0.382067	1.57814e-08	6.84038e-06		SNOWBALL_009190_st	MAN1C1	-0.258187	1.30314e-05	0.0012879		-0.343963	3.41028e-07	1.39535e-05	-39.8
RBC	hsa_miR_3960_st;mmu_miR_3960_st	miR_3960	GGCGGCGGCGGAGGCGGGGG	0.382067	1.57814e-08	6.84038e-06		SNOWBALL_001452_st	MAPK14	-0.327016	2.37626e-08	1.34778e-05		-0.495191	2.4869e-14	1.6841e-11	-45.4
RBC	hsa_miR_3960_st;mmu_miR_3960_st	miR_3960	GGCGGCGGCGGAGGCGGGGG	0.382067	1.57814e-08	6.84038e-06		SNOWBALL_040097_st	MAPK14	-0.315504	7.6711e-08	3.32312e-05		-0.351433	1.81336e-07	8.36928e-06	-45.4
RBC	hsa_miR_3960_st;mmu_miR_3960_st	miR_3960	GGCGGCGGCGGAGGCGGGGG	0.382067	1.57814e-08	6.84038e-06		SNOWBALL_026999_s_st	MRPS15	-0.292758	6.74598e-07	0.00015184		-0.394202	3.51326e-09	3.31291e-07	-36.5
RBC	hsa_miR_3960_st;mmu_miR_3960_st	miR_3960	GGCGGCGGCGGAGGCGGGGG	0.382067	1.57814e-08	6.84038e-06		SNOWBALL_006201_st	OLFML3	-0.231076	0.00010099	0.00521264		-0.527828	2.2204e-16	3.2026e-13	-40.9
RBC	hsa_miR_3960_st;mmu_miR_3960_st	miR_3960	GGCGGCGGCGGAGGCGGGGG	0.382067	1.57814e-08	6.84038e-06		SNOWBALL_009162_st	DDOST	-0.21889	0.00023518	0.00923994		-0.407341	9.2943e-10	1.10747e-07	-34.1
RBC	hsa_miR_3960_st;mmu_miR_3960_st	miR_3960	GGCGGCGGCGGAGGCGGGGG	0.382067	1.57814e-08	6.84038e-06		SNOWBALL_004329_st	LOC100519301	-0.313017	9.81794e-08	3.91288e-05		-0.427003	1.1373e-10	1.93541e-08	-41.1
RBC	hsa_miR_3960_st;mmu_miR_3960_st	miR_3960	GGCGGCGGCGGAGGCGGGGG	0.382067	1.57814e-08	6.84038e-06		SNOWBALL_012569_st	PDIA4	-0.248778	2.72365e-05	0.00213512		-0.491354	4.2188e-14	2.6118e-11	-36
RBC	hsa_miR_3960_st;mmu_miR_3960_st	miR_3960	GGCGGCGGCGGAGGCGGGGG	0.382067	1.57814e-08	6.84038e-06		SNOWBALL_001659_s_st	PHKA2	-0.373242	1.2847e-10	3.3575e-07		-0.483364	1.2346e-13	6.392e-11	-35.5
RBC	hsa_miR_3960_st;mmu_miR_3960_st	miR_3960	GGCGGCGGCGGAGGCGGGGG	0.382067	1.57814e-08	6.84038e-06		SNOWBALL_021819_st	POR	-0.290016	8.65915e-07	0.00018227		-0.35448	1.39491e-07	6.76562e-06	-35.3
RBC	hsa_miR_3960_st;mmu_miR_3960_st	miR_3960	GGCGGCGGCGGAGGCGGGGG	0.382067	1.57814e-08	6.84038e-06		SNOWBALL_004074_st	PRRX2	-0.271462	4.38378e-06	0.00059399		-0.318696	2.56473e-06	7.06918e-05	-37.1
RBC	hsa_miR_3960_st;mmu_miR_3960_st	miR_3960	GGCGGCGGCGGAGGCGGGGG	0.382067	1.57814e-08	6.84038e-06		SNOWBALL_003603_s_st	PTGES2	-0.221992	0.00019047	0.00801298		-0.389172	5.75699e-09	4.97688e-07	-36.7
RBC	hsa_miR_3960_st;mmu_miR_3960_st	miR_3960	GGCGGCGGCGGAGGCGGGGG	0.382067	1.57814e-08	6.84038e-06		SNOWBALL_000922_st	PTGES3	-0.232222	9.3056e-05	0.00493089		-0.298774	1.11177e-05	0.00022739	-49.1
RBC	hsa_miR_3960_st;mmu_miR_3960_st	miR_3960	GGCGGCGGCGGAGGCGGGGG	0.382067	1.57814e-08	6.84038e-06		SNOWBALL_013718_st	RPL21	-0.254643	1.726e-05	0.00155636		-0.389453	5.60168e-09	4.86583e-07	-35.1
RBC	hsa_miR_3960_st;mmu_miR_3960_st	miR_3960	GGCGGCGGCGGAGGCGGGGG	0.382067	1.57814e-08	6.84038e-06		SNOWBALL_021173_s_st	LOC100154945	-0.275932	2.99776e-06	0.00045625		-0.495151	2.5091e-14	1.698e-11	-38.4
RBC	hsa_miR_3960_st;mmu_miR_3960_st	miR_3960	GGCGGCGGCGGAGGCGGGGG	0.382067	1.57814e-08	6.84038e-06		SNOWBALL_016442_s_st	SH2B3	-0.273999	3.53613e-06	0.00051086		-0.393981	3.59109e-09	3.37353e-07	-48
RBC	hsa_miR_3960_st;mmu_miR_3960_st	miR_3960	GGCGGCGGCGGAGGCGGGGG	0.382067	1.57814e-08	6.84038e-06		SNOWBALL_011567_st	SHROOM3	-0.25957	1.16642e-05	0.00118872		-0.527324	2.2204e-16	3.2026e-13	-39
RBC	hsa_miR_3960_st;mmu_miR_3960_st	miR_3960	GGCGGCGGCGGAGGCGGGGG	0.382067	1.57814e-08	6.84038e-06		SNOWBALL_016762_s_st	SMARCB1	-0.269115	5.33752e-06	0.00068946		-0.37509	2.19685e-08	1.49567e-06	-45.8
RBC	hsa_miR_3960_st;mmu_miR_3960_st	miR_3960	GGCGGCGGCGGAGGCGGGGG	0.382067	1.57814e-08	6.84038e-06		SNOWBALL_020913_s_st	SREBF1	-0.21948	0.00022599	0.00899346		-0.421882	1.9915e-10	3.08417e-08	-39.7
RBC	hsa_miR_3960_st;mmu_miR_3960_st	miR_3960	GGCGGCGGCGGAGGCGGGGG	0.382067	1.57814e-08	6.84038e-06		SNOWBALL_022566_s_st	SREBF1	-0.288604	9.83791e-07	0.00019977		-0.44314	1.8278e-11	4.20483e-09	-39.7
RBC	hsa_miR_3960_st;mmu_miR_3960_st	miR_3960	GGCGGCGGCGGAGGCGGGGG	0.382067	1.57814e-08	6.84038e-06		SNOWBALL_022672_s_st	SREBF1	-0.27742	2.63749e-06	0.00041602		-0.451369	6.9282e-12	1.87009e-09	-39.7
RBC	hsa_miR_3960_st;mmu_miR_3960_st	miR_3960	GGCGGCGGCGGAGGCGGGGG	0.382067	1.57814e-08	6.84038e-06		SNOWBALL_035534_st	SREBF1	-0.287077	1.1284e-06	0.00022132		-0.430404	7.798e-11	1.41089e-08	-39.7
RBC	hsa_miR_3960_st;mmu_miR_3960_st	miR_3960	GGCGGCGGCGGAGGCGGGGG	0.382067	1.57814e-08	6.84038e-06		SNOWBALL_009344_st	LOC100523067	-0.304227	2.30682e-07	7.19755e-05		-0.437086	3.6701e-11	7.52706e-09	-35.4
RBC	hsa_miR_3960_st;mmu_miR_3960_st	miR_3960	GGCGGCGGCGGAGGCGGGGG	0.382067	1.57814e-08	6.84038e-06		SNOWBALL_019775_st	WASL	-0.23208	9.40045e-05	0.00496707		-0.373173	2.62346e-08	1.73019e-06	-45.3
RBC	hsa_miR_3960_st;mmu_miR_3960_st	miR_3960	GGCGGCGGCGGAGGCGGGGG	0.382067	1.57814e-08	6.84038e-06		SNOWBALL_034572_st	YWHAG	-0.224805	0.00015692	0.00704819		-0.330668	1.00833e-06	3.34259e-05	-43.3
RBC	gga_miR_1587_st	miR_1587	GGGCUGGGCUGGGCUGGGCA	0.300087	1.234e-05	0.00076312		SNOWBALL_017421_st	ACTA1	-0.230565	0.00010473	0.00533937		-0.274601	5.7297e-05	0.00083147	-35.1
RBC	gga_miR_1587_st	miR_1587	GGGCUGGGCUGGGCUGGGCA	0.300087	1.234e-05	0.00076312		SNOWBALL_038213_st	AKAP13	-0.283732	1.51975e-06	0.00027716		-0.273763	6.04851e-05	0.0008676	-35.4
RBC	gga_miR_1587_st	miR_1587	GGGCUGGGCUGGGCUGGGCA	0.300087	1.234e-05	0.00076312		SNOWBALL_001503_s_st	ARRDC4	-0.22228	0.00018675	0.00790299		-0.270659	7.38178e-05	0.0010148	-34.8
RBC	gga_miR_1587_st	miR_1587	GGGCUGGGCUGGGCUGGGCA	0.300087	1.234e-05	0.00076312		SNOWBALL_001803_st	ATG4A	-0.233041	8.77418e-05	0.00473835		-0.244483	0.00036033	0.00349273	-39.2
RBC	gga_miR_1587_st	miR_1587	GGGCUGGGCUGGGCUGGGCA	0.300087	1.234e-05	0.00076312		SNOWBALL_028363_st	SH2B3	-0.243128	4.183e-05	0.00289293		-0.295696	1.3814e-05	0.00027022	-37.4
RBC	gga_miR_1587_st	miR_1587	GGGCUGGGCUGGGCUGGGCA	0.300087	1.234e-05	0.00076312		SNOWBALL_012444_st	CEP164	-0.285123	1.34344e-06	0.00025177		-0.351478	1.80633e-07	8.34326e-06	-36.7
RBC	gga_miR_1587_st	miR_1587	GGGCUGGGCUGGGCUGGGCA	0.300087	1.234e-05	0.00076312		SNOWBALL_020245_st	CITED1	-0.274084	3.51061e-06	0.00050841		-0.279016	4.29442e-05	0.00066263	-37.5
RBC	gga_miR_1587_st	miR_1587	GGGCUGGGCUGGGCUGGGCA	0.300087	1.234e-05	0.00076312		SNOWBALL_039718_st	CORO2B	-0.219504	0.00022562	0.00898229		-0.216368	0.0016518	0.0112541	-37.9
RBC	gga_miR_1587_st	miR_1587	GGGCUGGGCUGGGCUGGGCA	0.300087	1.234e-05	0.00076312		SNOWBALL_012382_st	CRYAB	-0.294384	5.81038e-07	0.0001374		-0.383624	9.83166e-09	7.72967e-07	-33
RBC	gga_miR_1587_st	miR_1587	GGGCUGGGCUGGGCUGGGCA	0.300087	1.234e-05	0.00076312		SNOWBALL_000343_st	CXCL12	-0.309868	1.33751e-07	4.89943e-05		-0.338716	5.26272e-07	1.98151e-05	-36.9
RBC	gga_miR_1587_st	miR_1587	GGGCUGGGCUGGGCUGGGCA	0.300087	1.234e-05	0.00076312		SNOWBALL_009015_s_st	CYP4A24	-0.263154	8.72765e-06	0.00097743		-0.288977	2.20036e-05	0.00039096	-36.4
RBC	gga_miR_1587_st	miR_1587	GGGCUGGGCUGGGCUGGGCA	0.300087	1.234e-05	0.00076312		SNOWBALL_009153_s_st	LOC100526057	-0.286868	1.14974e-06	0.00022464		-0.307992	5.71526e-06	0.00013402	-36.4
RBC	gga_miR_1587_st	miR_1587	GGGCUGGGCUGGGCUGGGCA	0.300087	1.234e-05	0.00076312		SNOWBALL_009526_st	KAAG1	-0.225522	0.0001493	0.0068123		-0.243609	0.00037887	0.00363075	-38.6
RBC	gga_miR_1587_st	miR_1587	GGGCUGGGCUGGGCUGGGCA	0.300087	1.234e-05	0.00076312		SNOWBALL_003941_s_st	PVX_117150	-0.277673	2.5807e-06	0.00040944		-0.304389	7.43292e-06	0.00016521	-42.4
RBC	gga_miR_1587_st	miR_1587	GGGCUGGGCUGGGCUGGGCA	0.300087	1.234e-05	0.00076312		SNOWBALL_003174_st	GLDC	-0.245713	3.442e-05	0.00251793		-0.259965	0.00014394	0.00171122	-41.5
RBC	gga_miR_1587_st	miR_1587	GGGCUGGGCUGGGCUGGGCA	0.300087	1.234e-05	0.00076312		SNOWBALL_023243_s_st	HP	-0.234918	7.66322e-05	0.00434896		-0.286603	2.58645e-05	0.00044418	-35.9
RBC	gga_miR_1587_st	miR_1587	GGGCUGGGCUGGGCUGGGCA	0.300087	1.234e-05	0.00076312		SNOWBALL_022547_st	HTR3A	-0.229877	0.00010997	0.00551727		-0.292018	1.785e-05	0.00033125	-37.4
RBC	gga_miR_1587_st	miR_1587	GGGCUGGGCUGGGCUGGGCA	0.300087	1.234e-05	0.00076312		SNOWBALL_000378_st	IGFBP5	-0.312346	1.04903e-07	4.09885e-05		-0.298578	1.12735e-05	0.00022993	-38.1
RBC	gga_miR_1587_st	miR_1587	GGGCUGGGCUGGGCUGGGCA	0.300087	1.234e-05	0.00076312		SNOWBALL_016120_st	IGSF11	-0.229586	0.00011226	0.00559074		-0.303639	7.84745e-06	0.00017251	-39.1
RBC	gga_miR_1587_st	miR_1587	GGGCUGGGCUGGGCUGGGCA	0.300087	1.234e-05	0.00076312		SNOWBALL_046381_st	IGSF11	-0.280411	2.03465e-06	0.00034204		-0.260302	0.00014101	0.00168389	-39.1
RBC	gga_miR_1587_st	miR_1587	GGGCUGGGCUGGGCUGGGCA	0.300087	1.234e-05	0.00076312		SNOWBALL_023468_s_st	NHP2L1	-0.245924	3.38715e-05	0.00249432		-0.310325	4.81208e-06	0.00011688	-34.2
RBC	gga_miR_1587_st	miR_1587	GGGCUGGGCUGGGCUGGGCA	0.300087	1.234e-05	0.00076312		SNOWBALL_000157_st	PRR13	-0.353818	1.27726e-09	1.70439e-06		-0.346312	2.80076e-07	1.18988e-05	-37.6
RBC	gga_miR_1587_st	miR_1587	GGGCUGGGCUGGGCUGGGCA	0.300087	1.234e-05	0.00076312		SNOWBALL_034573_st	BCL9L	-0.329342	1.86393e-08	1.14875e-05		-0.286675	2.574e-05	0.00044247	-42.2
RBC	gga_miR_1587_st	miR_1587	GGGCUGGGCUGGGCUGGGCA	0.300087	1.234e-05	0.00076312		SNOWBALL_005276_st	ST3GAL5	-0.357804	8.0733e-10	1.27903e-06		-0.305196	7.01052e-06	0.0001577	-40.4
RBC	gga_miR_1587_st	miR_1587	GGGCUGGGCUGGGCUGGGCA	0.300087	1.234e-05	0.00076312		SNOWBALL_004568_st	MKL2	-0.350081	1.95262e-09	2.26222e-06		-0.380101	1.37397e-08	1.01703e-06	-31.3
RBC	gga_miR_1587_st	miR_1587	GGGCUGGGCUGGGCUGGGCA	0.300087	1.234e-05	0.00076312		SNOWBALL_011431_st	LOC100521384	-0.289795	8.83461e-07	0.00018488		-0.327364	1.30989e-06	4.12448e-05	-40.8
RBC	gga_miR_1587_st	miR_1587	GGGCUGGGCUGGGCUGGGCA	0.300087	1.234e-05	0.00076312		SNOWBALL_006872_s_st	LOC396904	-0.326514	2.50329e-08	1.40861e-05		-0.32871	1.17796e-06	3.7862e-05	-37.5
RBC	gga_miR_1587_st	miR_1587	GGGCUGGGCUGGGCUGGGCA	0.300087	1.234e-05	0.00076312		SNOWBALL_009190_st	MAN1C1	-0.258187	1.30314e-05	0.0012879		-0.317599	2.7883e-06	7.55656e-05	-40.2
RBC	gga_miR_1587_st	miR_1587	GGGCUGGGCUGGGCUGGGCA	0.300087	1.234e-05	0.00076312		SNOWBALL_001613_s_st	MID1	-0.299587	3.58067e-07	9.78329e-05		-0.272022	6.76536e-05	0.00094757	-36.8
RBC	gga_miR_1587_st	miR_1587	GGGCUGGGCUGGGCUGGGCA	0.300087	1.234e-05	0.00076312		SNOWBALL_008323_st	NUCB1	-0.227729	0.00012796	0.0061209		-0.332607	8.6358e-07	2.95226e-05	-39.2
RBC	gga_miR_1587_st	miR_1587	GGGCUGGGCUGGGCUGGGCA	0.300087	1.234e-05	0.00076312		SNOWBALL_042805_st	LOC100457996	-0.229956	0.00010936	0.00549657		-0.222247	0.00121955	0.00892628	-42.6
RBC	gga_miR_1587_st	miR_1587	GGGCUGGGCUGGGCUGGGCA	0.300087	1.234e-05	0.00076312		SNOWBALL_001659_s_st	PHKA2	-0.373242	1.2847e-10	3.3575e-07		-0.334107	7.65469e-07	2.6797e-05	-36.1
RBC	gga_miR_1587_st	miR_1587	GGGCUGGGCUGGGCUGGGCA	0.300087	1.234e-05	0.00076312		SNOWBALL_021819_st	POR	-0.290016	8.65915e-07	0.00018227		-0.313832	3.70548e-06	9.48781e-05	-37.3
RBC	gga_miR_1587_st	miR_1587	GGGCUGGGCUGGGCUGGGCA	0.300087	1.234e-05	0.00076312		SNOWBALL_015804_st	PRDM15	-0.223772	0.00016854	0.00740563		-0.359561	8.95042e-08	4.71698e-06	-36.9
RBC	gga_miR_1587_st	miR_1587	GGGCUGGGCUGGGCUGGGCA	0.300087	1.234e-05	0.00076312		SNOWBALL_004074_st	PRRX2	-0.271462	4.38378e-06	0.00059399		-0.31552	3.26385e-06	8.57525e-05	-42.2
RBC	gga_miR_1587_st	miR_1587	GGGCUGGGCUGGGCUGGGCA	0.300087	1.234e-05	0.00076312		SNOWBALL_003603_s_st	PTGES2	-0.221992	0.00019047	0.00801298		-0.290249	2.0166e-05	0.00036484	-33.3
RBC	gga_miR_1587_st	miR_1587	GGGCUGGGCUGGGCUGGGCA	0.300087	1.234e-05	0.00076312		SNOWBALL_013718_st	RPL21	-0.254643	1.726e-05	0.00155636		-0.361998	7.21513e-08	3.95568e-06	-37.2
RBC	gga_miR_1587_st	miR_1587	GGGCUGGGCUGGGCUGGGCA	0.300087	1.234e-05	0.00076312		SNOWBALL_021173_s_st	LOC100154945	-0.275932	2.99776e-06	0.00045625		-0.273912	5.99086e-05	0.0008611	-42
RBC	gga_miR_1587_st	miR_1587	GGGCUGGGCUGGGCUGGGCA	0.300087	1.234e-05	0.00076312		SNOWBALL_016442_s_st	SH2B3	-0.273999	3.53613e-06	0.00051086		-0.311517	4.40478e-06	0.00010891	-37.7
RBC	gga_miR_1587_st	miR_1587	GGGCUGGGCUGGGCUGGGCA	0.300087	1.234e-05	0.00076312		SNOWBALL_011567_st	SHROOM3	-0.25957	1.16642e-05	0.00118872		-0.381968	1.15128e-08	8.79902e-07	-41.3
RBC	gga_miR_1587_st	miR_1587	GGGCUGGGCUGGGCUGGGCA	0.300087	1.234e-05	0.00076312		SNOWBALL_020913_s_st	SREBF1	-0.21948	0.00022599	0.00899346		-0.334767	7.25739e-07	2.56757e-05	-51
RBC	gga_miR_1587_st	miR_1587	GGGCUGGGCUGGGCUGGGCA	0.300087	1.234e-05	0.00076312		SNOWBALL_035534_st	SREBF1	-0.287077	1.1284e-06	0.00022132		-0.326552	1.39622e-06	4.341e-05	-51
RBC	gga_miR_1587_st	miR_1587	GGGCUGGGCUGGGCUGGGCA	0.300087	1.234e-05	0.00076312		SNOWBALL_009344_st	LOC100523067	-0.304227	2.30682e-07	7.19755e-05		-0.3191	2.48684e-06	6.89687e-05	-44.3
RBC	gga_miR_1587_st	miR_1587	GGGCUGGGCUGGGCUGGGCA	0.300087	1.234e-05	0.00076312		SNOWBALL_015547_st	C1orf144	-0.278754	2.35015e-06	0.00038151		-0.312568	4.07303e-06	0.00010231	-44.3
RBC	gga_miR_1587_st	miR_1587	GGGCUGGGCUGGGCUGGGCA	0.300087	1.234e-05	0.00076312		SNOWBALL_037576_st	TNNT2	-0.2664	6.68737e-06	0.00080666		-0.308852	5.36521e-06	0.00012745	-38.4
RBC	gga_miR_1587_st	miR_1587	GGGCUGGGCUGGGCUGGGCA	0.300087	1.234e-05	0.00076312		SNOWBALL_040175_st	TTC7B	-0.326745	2.44405e-08	1.37839e-05		-0.297321	1.23221e-05	0.00024673	-42.1
RBC	gga_miR_1587_st	miR_1587	GGGCUGGGCUGGGCUGGGCA	0.300087	1.234e-05	0.00076312		SNOWBALL_009828_st	TUBB	-0.229002	0.00011699	0.00573761		-0.409762	7.2288e-10	8.99344e-08	-28.7
RBC	gga_miR_1587_st	miR_1587	GGGCUGGGCUGGGCUGGGCA	0.300087	1.234e-05	0.00076312		SNOWBALL_035064_st	VTN	-0.350269	1.91157e-09	2.24955e-06		-0.308353	5.56594e-06	0.00013123	-41.6
RBC	gga_miR_1587_st	miR_1587	GGGCUGGGCUGGGCUGGGCA	0.300087	1.234e-05	0.00076312		SNOWBALL_035067_x_st	VTN	-0.350986	1.76281e-09	2.16839e-06		-0.316333	3.0692e-06	8.16321e-05	-41.6
RBC	mmu_miR_2861_st	miR_2861	GGGGCCUGGCGGCGGGCGG	0.346832	3.49596e-07	5.03441e-05		SNOWBALL_000950_st	A2M	-0.310469	1.26125e-07	4.67561e-05		-0.363767	6.1628e-08	3.47773e-06	-30.6
RBC	mmu_miR_2861_st	miR_2861	GGGGCCUGGCGGCGGGCGG	0.346832	3.49596e-07	5.03441e-05		SNOWBALL_002065_st	ACAT2	-0.21711	0.00026507	0.00999006		-0.327874	1.25831e-06	3.993e-05	-38.9
RBC	mmu_miR_2861_st	miR_2861	GGGGCCUGGCGGCGGGCGG	0.346832	3.49596e-07	5.03441e-05		SNOWBALL_019246_s_st	ACSS2	-0.246238	3.30718e-05	0.00245662		-0.272025	6.76426e-05	0.00094745	-36
RBC	mmu_miR_2861_st	miR_2861	GGGGCCUGGCGGCGGGCGG	0.346832	3.49596e-07	5.03441e-05		SNOWBALL_023116_st	LOC100155048	-0.230636	0.0001042	0.00532524		-0.25807	0.00016155	0.00187241	-36
RBC	mmu_miR_2861_st	miR_2861	GGGGCCUGGCGGCGGGCGG	0.346832	3.49596e-07	5.03441e-05		SNOWBALL_021669_st	ACTG1	-0.281037	1.92623e-06	0.00032789		-0.451874	6.5228e-12	1.77713e-09	-40.9
RBC	mmu_miR_2861_st	miR_2861	GGGGCCUGGCGGCGGGCGG	0.346832	3.49596e-07	5.03441e-05		SNOWBALL_038213_st	AKAP13	-0.283732	1.51975e-06	0.00027716		-0.332505	8.70681e-07	2.97179e-05	-38.7
RBC	mmu_miR_2861_st	miR_2861	GGGGCCUGGCGGCGGGCGG	0.346832	3.49596e-07	5.03441e-05		SNOWBALL_022093_st	AKAP2	-0.238085	6.08236e-05	0.00371717		-0.27513	5.53668e-05	0.00080948	-32.1
RBC	mmu_miR_2861_st	miR_2861	GGGGCCUGGCGGCGGGCGG	0.346832	3.49596e-07	5.03441e-05		SNOWBALL_003773_s_st	LOC100521708	-0.270548	4.73398e-06	0.00062806		-0.350388	1.98287e-07	8.99458e-06	-35.3
RBC	mmu_miR_2861_st	miR_2861	GGGGCCUGGCGGCGGGCGG	0.346832	3.49596e-07	5.03441e-05		SNOWBALL_025373_s_st	ALKBH3	-0.227665	0.00012854	0.00613682		-0.323294	1.80043e-06	5.3248e-05	-34.5
RBC	mmu_miR_2861_st	miR_2861	GGGGCCUGGCGGCGGGCGG	0.346832	3.49596e-07	5.03441e-05		SNOWBALL_022144_st	ANKRD40	-0.306278	1.89464e-07	6.237e-05		-0.267483	9.02725e-05	0.00118798	-36.4
RBC	mmu_miR_2861_st	miR_2861	GGGGCCUGGCGGCGGGCGG	0.346832	3.49596e-07	5.03441e-05		SNOWBALL_010162_st	C15orf38-AP3S2	-0.227313	0.00013175	0.0062452		-0.341149	4.30796e-07	1.68538e-05	-28.2
RBC	mmu_miR_2861_st	miR_2861	GGGGCCUGGCGGCGGGCGG	0.346832	3.49596e-07	5.03441e-05		SNOWBALL_001503_s_st	ARRDC4	-0.22228	0.00018675	0.00790299		-0.264522	0.00010866	0.00137386	-40.6
RBC	mmu_miR_2861_st	miR_2861	GGGGCCUGGCGGCGGGCGG	0.346832	3.49596e-07	5.03441e-05		SNOWBALL_040236_st	ATG7	-0.223989	0.00016603	0.00732551		-0.274884	5.62552e-05	0.00081962	-36.3
RBC	mmu_miR_2861_st	miR_2861	GGGGCCUGGCGGCGGGCGG	0.346832	3.49596e-07	5.03441e-05		SNOWBALL_028363_st	SH2B3	-0.243128	4.183e-05	0.00289293		-0.443821	1.6883e-11	3.93737e-09	-41.3
RBC	mmu_miR_2861_st	miR_2861	GGGGCCUGGCGGCGGGCGG	0.346832	3.49596e-07	5.03441e-05		SNOWBALL_036942_s_st	BHMT	-0.35841	7.5247e-10	1.21578e-06		-0.367796	4.28908e-08	2.58761e-06	-39.4
RBC	mmu_miR_2861_st	miR_2861	GGGGCCUGGCGGCGGGCGG	0.346832	3.49596e-07	5.03441e-05		SNOWBALL_010425_s_st	CYP1A1	-0.269439	5.19521e-06	0.00067517		-0.380613	1.30909e-08	9.77184e-07	-33.7
RBC	mmu_miR_2861_st	miR_2861	GGGGCCUGGCGGCGGGCGG	0.346832	3.49596e-07	5.03441e-05		SNOWBALL_010517_s_st	CYP1A1	-0.262087	9.51964e-06	0.0010313		-0.364754	5.64164e-08	3.23606e-06	-33.7
RBC	mmu_miR_2861_st	miR_2861	GGGGCCUGGCGGCGGGCGG	0.346832	3.49596e-07	5.03441e-05		SNOWBALL_006753_s_st	CYP2D6	-0.22864	0.00012002	0.00584572		-0.245009	0.00034961	0.00341211	-35.7
RBC	mmu_miR_2861_st	miR_2861	GGGGCCUGGCGGCGGGCGG	0.346832	3.49596e-07	5.03441e-05		SNOWBALL_009153_s_st	LOC100526057	-0.286868	1.14974e-06	0.00022464		-0.347699	2.49165e-07	1.082e-05	-31.8
RBC	mmu_miR_2861_st	miR_2861	GGGGCCUGGCGGCGGGCGG	0.346832	3.49596e-07	5.03441e-05		SNOWBALL_024164_st	DGCR2	-0.343861	3.90928e-09	3.68617e-06		-0.356273	1.1938e-07	5.9632e-06	-35.2
RBC	mmu_miR_2861_st	miR_2861	GGGGCCUGGCGGCGGGCGG	0.346832	3.49596e-07	5.03441e-05		SNOWBALL_037125_st	EEF2	-0.295134	5.42197e-07	0.00013112		-0.36401	6.03064e-08	3.41707e-06	-36.9
RBC	mmu_miR_2861_st	miR_2861	GGGGCCUGGCGGCGGGCGG	0.346832	3.49596e-07	5.03441e-05		SNOWBALL_037116_st	EHD1	-0.280275	2.05885e-06	0.00034457		-0.385288	8.38212e-09	6.77824e-07	-36.4
RBC	mmu_miR_2861_st	miR_2861	GGGGCCUGGCGGCGGGCGG	0.346832	3.49596e-07	5.03441e-05		SNOWBALL_010788_st	ERH	-0.219694	0.00022274	0.00890569		-0.419815	2.4904e-10	3.71572e-08	-34
RBC	mmu_miR_2861_st	miR_2861	GGGGCCUGGCGGCGGGCGG	0.346832	3.49596e-07	5.03441e-05		SNOWBALL_021014_s_st	FDFT1	-0.227958	0.00012593	0.00604556		-0.363442	6.34445e-08	3.56103e-06	-36.2
RBC	mmu_miR_2861_st	miR_2861	GGGGCCUGGCGGCGGGCGG	0.346832	3.49596e-07	5.03441e-05		SNOWBALL_023964_s_st	GLB1L	-0.256602	1.47838e-05	0.0014011		-0.39788	2.43543e-09	2.45106e-07	-33.8
RBC	mmu_miR_2861_st	miR_2861	GGGGCCUGGCGGCGGGCGG	0.346832	3.49596e-07	5.03441e-05		SNOWBALL_017111_s_st	GPAM	-0.261362	1.00956e-05	0.00107536		-0.297128	1.2491e-05	0.00024941	-35.8
RBC	mmu_miR_2861_st	miR_2861	GGGGCCUGGCGGCGGGCGG	0.346832	3.49596e-07	5.03441e-05		SNOWBALL_024812_s_st	GPAT	-0.223771	0.00016855	0.00740563		-0.253445	0.00021334	0.0023252	-35.8
RBC	mmu_miR_2861_st	miR_2861	GGGGCCUGGCGGCGGGCGG	0.346832	3.49596e-07	5.03441e-05		SNOWBALL_037711_st	GPAM	-0.285228	1.33094e-06	0.00025024		-0.28018	3.97682e-05	0.00062372	-35.8
RBC	mmu_miR_2861_st	miR_2861	GGGGCCUGGCGGCGGGCGG	0.346832	3.49596e-07	5.03441e-05		SNOWBALL_004932_s_st	HN1L	-0.222554	0.00018327	0.00782009		-0.419931	2.4594e-10	3.6772e-08	-44.7
RBC	mmu_miR_2861_st	miR_2861	GGGGCCUGGCGGCGGGCGG	0.346832	3.49596e-07	5.03441e-05		SNOWBALL_023243_s_st	HP	-0.234918	7.66322e-05	0.00434896		-0.329409	1.11445e-06	3.62177e-05	-34.2
RBC	mmu_miR_2861_st	miR_2861	GGGGCCUGGCGGCGGGCGG	0.346832	3.49596e-07	5.03441e-05		SNOWBALL_016120_st	IGSF11	-0.229586	0.00011226	0.00559074		-0.372775	2.7215e-08	1.78273e-06	-30.3
RBC	mmu_miR_2861_st	miR_2861	GGGGCCUGGCGGCGGGCGG	0.346832	3.49596e-07	5.03441e-05		SNOWBALL_046381_st	IGSF11	-0.280411	2.03465e-06	0.00034204		-0.356052	1.21701e-07	6.05734e-06	-30.3
RBC	mmu_miR_2861_st	miR_2861	GGGGCCUGGCGGCGGGCGG	0.346832	3.49596e-07	5.03441e-05		SNOWBALL_014966_st	KIF1C	-0.247234	3.06571e-05	0.00232817		-0.367846	4.26965e-08	2.57797e-06	-37.6
RBC	mmu_miR_2861_st	miR_2861	GGGGCCUGGCGGCGGGCGG	0.346832	3.49596e-07	5.03441e-05		SNOWBALL_040076_st	KPNA6	-0.270921	4.58821e-06	0.00061528		-0.3501	2.03207e-07	9.17537e-06	-33
RBC	mmu_miR_2861_st	miR_2861	GGGGCCUGGCGGCGGGCGG	0.346832	3.49596e-07	5.03441e-05		SNOWBALL_037591_st		-0.232686	9.00112e-05	0.0048261		-0.24083	0.00044374	0.00410279	-34.8
RBC	mmu_miR_2861_st	miR_2861	GGGGCCUGGCGGCGGGCGG	0.346832	3.49596e-07	5.03441e-05		SNOWBALL_000923_st	NACA	-0.327452	2.27077e-08	1.31658e-05		-0.293976	1.558e-05	0.00029738	-41.9
RBC	mmu_miR_2861_st	miR_2861	GGGGCCUGGCGGCGGGCGG	0.346832	3.49596e-07	5.03441e-05		SNOWBALL_023468_s_st	NHP2L1	-0.245924	3.38715e-05	0.00249432		-0.348962	2.23864e-07	9.92176e-06	-32.3
RBC	mmu_miR_2861_st	miR_2861	GGGGCCUGGCGGCGGGCGG	0.346832	3.49596e-07	5.03441e-05		SNOWBALL_046659_st	KRBA1	-0.265018	7.49321e-06	0.00087973		-0.343327	3.59584e-07	1.45635e-05	-43.8
RBC	mmu_miR_2861_st	miR_2861	GGGGCCUGGCGGCGGGCGG	0.346832	3.49596e-07	5.03441e-05		SNOWBALL_004305_st	HSPB1	-0.224526	0.00015998	0.00715104		-0.311474	4.41883e-06	0.00010918	-45
RBC	mmu_miR_2861_st	miR_2861	GGGGCCUGGCGGCGGGCGG	0.346832	3.49596e-07	5.03441e-05		SNOWBALL_005276_st	ST3GAL5	-0.357804	8.0733e-10	1.27903e-06		-0.429472	8.652e-11	1.53973e-08	-33
RBC	mmu_miR_2861_st	miR_2861	GGGGCCUGGCGGCGGGCGG	0.346832	3.49596e-07	5.03441e-05		SNOWBALL_012239_s_st	LOC100512730	-0.217068	0.00026582	0.00999706		-0.247303	0.00030618	0.00307867	-33.2
RBC	mmu_miR_2861_st	miR_2861	GGGGCCUGGCGGCGGGCGG	0.346832	3.49596e-07	5.03441e-05		SNOWBALL_034993_st	LOC100511213	-0.243808	3.97471e-05	0.00278759		-0.258643	0.00015602	0.00182228	-33.2
RBC	mmu_miR_2861_st	miR_2861	GGGGCCUGGCGGCGGGCGG	0.346832	3.49596e-07	5.03441e-05		SNOWBALL_047600_st	GGA1	-0.272817	3.90967e-06	0.00054686		-0.411613	5.9562e-10	7.65957e-08	-38.7
RBC	mmu_miR_2861_st	miR_2861	GGGGCCUGGCGGCGGGCGG	0.346832	3.49596e-07	5.03441e-05		SNOWBALL_006872_s_st	LOC396904	-0.326514	2.50329e-08	1.40861e-05		-0.440729	2.4167e-11	5.3113e-09	-38.8
RBC	mmu_miR_2861_st	miR_2861	GGGGCCUGGCGGCGGGCGG	0.346832	3.49596e-07	5.03441e-05		SNOWBALL_009190_st	MAN1C1	-0.258187	1.30314e-05	0.0012879		-0.243159	0.00038873	0.00370357	-44.5
RBC	mmu_miR_2861_st	miR_2861	GGGGCCUGGCGGCGGGCGG	0.346832	3.49596e-07	5.03441e-05		SNOWBALL_001452_st	MAPK14	-0.327016	2.37626e-08	1.34778e-05		-0.435353	4.4696e-11	8.87525e-09	-35.5
RBC	mmu_miR_2861_st	miR_2861	GGGGCCUGGCGGCGGGCGG	0.346832	3.49596e-07	5.03441e-05		SNOWBALL_040097_st	MAPK14	-0.315504	7.6711e-08	3.32312e-05		-0.35645	1.17546e-07	5.88866e-06	-35.5
RBC	mmu_miR_2861_st	miR_2861	GGGGCCUGGCGGCGGGCGG	0.346832	3.49596e-07	5.03441e-05		SNOWBALL_006899_st	MMP19	-0.222025	0.00019004	0.0079997		-0.323345	1.79338e-06	5.308e-05	-27.7
RBC	mmu_miR_2861_st	miR_2861	GGGGCCUGGCGGCGGGCGG	0.346832	3.49596e-07	5.03441e-05		SNOWBALL_034101_st	MYO1C	-0.255975	1.55373e-05	0.00144916		-0.324653	1.61984e-06	4.8916e-05	-34.7
RBC	mmu_miR_2861_st	miR_2861	GGGGCCUGGCGGCGGGCGG	0.346832	3.49596e-07	5.03441e-05		SNOWBALL_018591_s_st	LOC100515177	-0.220085	0.00021691	0.00875413		-0.364759	5.63923e-08	3.235e-06	-38.8
RBC	mmu_miR_2861_st	miR_2861	GGGGCCUGGCGGCGGGCGG	0.346832	3.49596e-07	5.03441e-05		SNOWBALL_008323_st	NUCB1	-0.227729	0.00012796	0.0061209		-0.29688	1.271e-05	0.00025291	-36.6
RBC	mmu_miR_2861_st	miR_2861	GGGGCCUGGCGGCGGGCGG	0.346832	3.49596e-07	5.03441e-05		SNOWBALL_006201_st	OLFML3	-0.231076	0.00010099	0.00521264		-0.503314	7.9936e-15	6.5218e-12	-42.6
RBC	mmu_miR_2861_st	miR_2861	GGGGCCUGGCGGCGGGCGG	0.346832	3.49596e-07	5.03441e-05		SNOWBALL_042805_st	LOC100457996	-0.229956	0.00010936	0.00549657		-0.281861	3.557e-05	0.0005712	-30.5
RBC	mmu_miR_2861_st	miR_2861	GGGGCCUGGCGGCGGGCGG	0.346832	3.49596e-07	5.03441e-05		SNOWBALL_012569_st	PDIA4	-0.248778	2.72365e-05	0.00213512		-0.429969	8.1855e-11	1.46979e-08	-37.8
RBC	mmu_miR_2861_st	miR_2861	GGGGCCUGGCGGCGGGCGG	0.346832	3.49596e-07	5.03441e-05		SNOWBALL_017315_s_st	LOC100154776	-0.346692	2.85557e-09	2.93317e-06		-0.377096	1.8223e-08	1.28294e-06	-32.8
RBC	mmu_miR_2861_st	miR_2861	GGGGCCUGGCGGCGGGCGG	0.346832	3.49596e-07	5.03441e-05		SNOWBALL_001659_s_st	PHKA2	-0.373242	1.2847e-10	3.3575e-07		-0.478232	2.4225e-13	1.1243e-10	-37.1
RBC	mmu_miR_2861_st	miR_2861	GGGGCCUGGCGGCGGGCGG	0.346832	3.49596e-07	5.03441e-05		SNOWBALL_024928_st	PIK3AP1	-0.273143	3.80302e-06	0.00053696		-0.396536	2.78574e-09	2.73756e-07	-32.3
RBC	mmu_miR_2861_st	miR_2861	GGGGCCUGGCGGCGGGCGG	0.346832	3.49596e-07	5.03441e-05		SNOWBALL_021819_st	POR	-0.290016	8.65915e-07	0.00018227		-0.345987	2.87853e-07	1.21659e-05	-41.4
RBC	mmu_miR_2861_st	miR_2861	GGGGCCUGGCGGCGGGCGG	0.346832	3.49596e-07	5.03441e-05		SNOWBALL_037327_st	PPME1	-0.241698	4.65515e-05	0.00310941		-0.326137	1.44241e-06	4.45578e-05	-36.2
RBC	mmu_miR_2861_st	miR_2861	GGGGCCUGGCGGCGGGCGG	0.346832	3.49596e-07	5.03441e-05		SNOWBALL_001103_st	SBAB-1051H9.6_2	-0.285137	1.34177e-06	0.00025161		-0.340319	4.61329e-07	1.78143e-05	-35.6
RBC	mmu_miR_2861_st	miR_2861	GGGGCCUGGCGGCGGGCGG	0.346832	3.49596e-07	5.03441e-05		SNOWBALL_015804_st	PRDM15	-0.223772	0.00016854	0.00740563		-0.430102	8.0651e-11	1.45138e-08	-40.2
RBC	mmu_miR_2861_st	miR_2861	GGGGCCUGGCGGCGGGCGG	0.346832	3.49596e-07	5.03441e-05		SNOWBALL_013627_st	C13H10orf47	-0.222932	0.00017858	0.0076782		-0.242894	0.00039465	0.00374717	-37.6
RBC	mmu_miR_2861_st	miR_2861	GGGGCCUGGCGGCGGGCGG	0.346832	3.49596e-07	5.03441e-05		SNOWBALL_010499_st	PSME1	-0.221561	0.00019617	0.00815399		-0.311173	4.51878e-06	0.00011115	-40
RBC	mmu_miR_2861_st	miR_2861	GGGGCCUGGCGGCGGGCGG	0.346832	3.49596e-07	5.03441e-05		SNOWBALL_003603_s_st	PTGES2	-0.221992	0.00019047	0.00801298		-0.331786	9.22297e-07	3.11259e-05	-40.1
RBC	mmu_miR_2861_st	miR_2861	GGGGCCUGGCGGCGGGCGG	0.346832	3.49596e-07	5.03441e-05		SNOWBALL_021925_s_st	RAB3D	-0.224204	0.00016359	0.00725818		-0.430856	7.4147e-11	1.353e-08	-31.5
RBC	mmu_miR_2861_st	miR_2861	GGGGCCUGGCGGCGGGCGG	0.346832	3.49596e-07	5.03441e-05		SNOWBALL_004180_st	C18orf22	-0.217967	0.00025026	0.00962237		-0.388002	6.45029e-09	5.46527e-07	-34.7
RBC	mmu_miR_2861_st	miR_2861	GGGGCCUGGCGGCGGGCGG	0.346832	3.49596e-07	5.03441e-05		SNOWBALL_008195_st	RBM42	-0.218623	0.00023946	0.00936257		-0.344661	3.21686e-07	1.331e-05	-36.9
RBC	mmu_miR_2861_st	miR_2861	GGGGCCUGGCGGCGGGCGG	0.346832	3.49596e-07	5.03441e-05		SNOWBALL_013718_st	RPL21	-0.254643	1.726e-05	0.00155636		-0.409907	7.1203e-10	8.88306e-08	-34.2
RBC	mmu_miR_2861_st	miR_2861	GGGGCCUGGCGGCGGGCGG	0.346832	3.49596e-07	5.03441e-05		SNOWBALL_021173_s_st	LOC100154945	-0.275932	2.99776e-06	0.00045625		-0.452638	5.9523e-12	1.64604e-09	-34.2
RBC	mmu_miR_2861_st	miR_2861	GGGGCCUGGCGGCGGGCGG	0.346832	3.49596e-07	5.03441e-05		SNOWBALL_016699_st	SEC14L2	-0.245919	3.38834e-05	0.00249458		-0.438884	2.9881e-11	6.34124e-09	-33.7
RBC	mmu_miR_2861_st	miR_2861	GGGGCCUGGCGGCGGGCGG	0.346832	3.49596e-07	5.03441e-05		SNOWBALL_024258_s_st	SEC14L2	-0.218139	0.00024739	0.00955581		-0.370914	3.22863e-08	2.05022e-06	-33.7
RBC	mmu_miR_2861_st	miR_2861	GGGGCCUGGCGGCGGGCGG	0.346832	3.49596e-07	5.03441e-05		SNOWBALL_003662_st	SH3GLB2	-0.295177	5.40014e-07	0.00013091		-0.256188	0.00018102	0.00204587	-38.7
RBC	mmu_miR_2861_st	miR_2861	GGGGCCUGGCGGCGGGCGG	0.346832	3.49596e-07	5.03441e-05		SNOWBALL_011567_st	SHROOM3	-0.25957	1.16642e-05	0.00118872		-0.441936	2.1019e-11	4.7262e-09	-43.2
RBC	mmu_miR_2861_st	miR_2861	GGGGCCUGGCGGCGGGCGG	0.346832	3.49596e-07	5.03441e-05		SNOWBALL_020637_st	SIAE	-0.288676	9.7737e-07	0.00019887		-0.384803	8.78169e-09	7.04382e-07	-37.6
RBC	mmu_miR_2861_st	miR_2861	GGGGCCUGGCGGCGGGCGG	0.346832	3.49596e-07	5.03441e-05		SNOWBALL_020913_s_st	SREBF1	-0.21948	0.00022599	0.00899346		-0.359015	9.39154e-08	4.90507e-06	-41.5
RBC	mmu_miR_2861_st	miR_2861	GGGGCCUGGCGGCGGGCGG	0.346832	3.49596e-07	5.03441e-05		SNOWBALL_035534_st	SREBF1	-0.287077	1.1284e-06	0.00022132		-0.341784	4.08757e-07	1.61523e-05	-41.5
RBC	mmu_miR_2861_st	miR_2861	GGGGCCUGGCGGCGGGCGG	0.346832	3.49596e-07	5.03441e-05		SNOWBALL_011436_st	STBD1	-0.226955	0.0001351	0.00634726		-0.309526	5.10497e-06	0.00012251	-35
RBC	mmu_miR_2861_st	miR_2861	GGGGCCUGGCGGCGGGCGG	0.346832	3.49596e-07	5.03441e-05		SNOWBALL_028904_st	LOC100522745	-0.232823	8.913e-05	0.00479164		-0.345947	2.88815e-07	1.22e-05	-35
RBC	mmu_miR_2861_st	miR_2861	GGGGCCUGGCGGCGGGCGG	0.346832	3.49596e-07	5.03441e-05		SNOWBALL_009344_st	LOC100523067	-0.304227	2.30682e-07	7.19755e-05		-0.391417	4.62291e-09	4.15485e-07	-36.1
RBC	mmu_miR_2861_st	miR_2861	GGGGCCUGGCGGCGGGCGG	0.346832	3.49596e-07	5.03441e-05		SNOWBALL_006447_st	LOC100155533	-0.26273	9.03437e-06	0.00099758		-0.386611	7.37903e-09	6.10248e-07	-40.4
RBC	mmu_miR_2861_st	miR_2861	GGGGCCUGGCGGCGGGCGG	0.346832	3.49596e-07	5.03441e-05		SNOWBALL_010973_x_st	U1	-0.286294	1.21028e-06	0.00023325		-0.350548	1.9559e-07	8.89577e-06	-43.7
RBC	mmu_miR_2861_st	miR_2861	GGGGCCUGGCGGCGGGCGG	0.346832	3.49596e-07	5.03441e-05		SNOWBALL_039981_st	TMEM184A	-0.267276	6.21955e-06	0.00076694		-0.35895	9.44486e-08	4.92811e-06	-37.8
RBC	mmu_miR_2861_st	miR_2861	GGGGCCUGGCGGCGGGCGG	0.346832	3.49596e-07	5.03441e-05		SNOWBALL_037576_st	TNNT2	-0.2664	6.68737e-06	0.00080666		-0.368537	4.01015e-08	2.44888e-06	-34.4
RBC	mmu_miR_2861_st	miR_2861	GGGGCCUGGCGGCGGGCGG	0.346832	3.49596e-07	5.03441e-05		SNOWBALL_025177_s_st	TRERF1	-0.22744	0.00013059	0.00621455		-0.38477	8.80953e-09	7.06211e-07	-39.8
RBC	mmu_miR_2861_st	miR_2861	GGGGCCUGGCGGCGGGCGG	0.346832	3.49596e-07	5.03441e-05		SNOWBALL_012262_st	TSKU	-0.265737	7.06284e-06	0.0008421		-0.4498	8.3524e-12	2.18588e-09	-40.5
RBC	mmu_miR_2861_st	miR_2861	GGGGCCUGGCGGCGGGCGG	0.346832	3.49596e-07	5.03441e-05		SNOWBALL_037259_st	LOC100522628	-0.280736	1.97774e-06	0.00033456		-0.444628	1.5365e-11	3.63896e-09	-40.5
RBC	mmu_miR_2861_st	miR_2861	GGGGCCUGGCGGCGGGCGG	0.346832	3.49596e-07	5.03441e-05		SNOWBALL_009828_st	TUBB	-0.229002	0.00011699	0.00573761		-0.49994	1.2879e-14	9.7203e-12	-36.8
RBC	mmu_miR_2861_st	miR_2861	GGGGCCUGGCGGCGGGCGG	0.346832	3.49596e-07	5.03441e-05		SNOWBALL_034572_st	YWHAG	-0.224805	0.00015692	0.00704819		-0.274597	5.73134e-05	0.00083166	-38.3
RBC	mmu_miR_2861_st	miR_2861	GGGGCCUGGCGGCGGGCGG	0.346832	3.49596e-07	5.03441e-05		SNOWBALL_002654_st	ZBTB7C	-0.258729	1.24788e-05	0.00124959		-0.393852	3.63716e-09	3.40889e-07	-38.9
RBC	mmu_miR_2861_st	miR_2861	GGGGCCUGGCGGCGGGCGG	0.346832	3.49596e-07	5.03441e-05		SNOWBALL_000808_st	ZNF706	-0.347725	2.54425e-09	2.69468e-06		-0.456993	3.5172e-12	1.05877e-09	-38.5
RBC	hsa_miR_2861_st	miR_2861	GGGGCCUGGCGGUGGGCGG	0.328046	1.57302e-06	0.00015337		SNOWBALL_002065_st	ACAT2	-0.21711	0.00026507	0.00999006		-0.349175	2.19853e-07	9.77835e-06	-37
RBC	hsa_miR_2861_st	miR_2861	GGGGCCUGGCGGUGGGCGG	0.328046	1.57302e-06	0.00015337		SNOWBALL_019246_s_st	ACSS2	-0.246238	3.30718e-05	0.00245662		-0.304302	7.48026e-06	0.00016604	-34.1
RBC	hsa_miR_2861_st	miR_2861	GGGGCCUGGCGGUGGGCGG	0.328046	1.57302e-06	0.00015337		SNOWBALL_023116_st	LOC100155048	-0.230636	0.0001042	0.00532524		-0.297947	1.17889e-05	0.00023822	-34.1
RBC	hsa_miR_2861_st	miR_2861	GGGGCCUGGCGGUGGGCGG	0.328046	1.57302e-06	0.00015337		SNOWBALL_021669_st	ACTG1	-0.281037	1.92623e-06	0.00032789		-0.414746	4.281e-10	5.8238e-08	-39
RBC	hsa_miR_2861_st	miR_2861	GGGGCCUGGCGGUGGGCGG	0.328046	1.57302e-06	0.00015337		SNOWBALL_018265_st	AGAP1	-0.249411	2.59418e-05	0.00206792		-0.323199	1.81378e-06	5.3567e-05	-37.1
RBC	hsa_miR_2861_st	miR_2861	GGGGCCUGGCGGUGGGCGG	0.328046	1.57302e-06	0.00015337		SNOWBALL_038213_st	AKAP13	-0.283732	1.51975e-06	0.00027716		-0.302339	8.6186e-06	0.00018582	-37.5
RBC	hsa_miR_2861_st	miR_2861	GGGGCCUGGCGGUGGGCGG	0.328046	1.57302e-06	0.00015337		SNOWBALL_022093_st	AKAP2	-0.238085	6.08236e-05	0.00371717		-0.336809	6.14967e-07	2.24645e-05	-32.5
RBC	hsa_miR_2861_st	miR_2861	GGGGCCUGGCGGUGGGCGG	0.328046	1.57302e-06	0.00015337		SNOWBALL_025932_st	ALDH1L1	-0.252381	2.06069e-05	0.00175837		-0.349033	2.22521e-07	9.87405e-06	-36.3
RBC	hsa_miR_2861_st	miR_2861	GGGGCCUGGCGGUGGGCGG	0.328046	1.57302e-06	0.00015337		SNOWBALL_022144_st	ANKRD40	-0.306278	1.89464e-07	6.237e-05		-0.226841	0.00095693	0.00741252	-34.5
RBC	hsa_miR_2861_st	miR_2861	GGGGCCUGGCGGUGGGCGG	0.328046	1.57302e-06	0.00015337		SNOWBALL_010162_st	C15orf38-AP3S2	-0.227313	0.00013175	0.0062452		-0.363761	6.16607e-08	3.47914e-06	-39.5
RBC	hsa_miR_2861_st	miR_2861	GGGGCCUGGCGGUGGGCGG	0.328046	1.57302e-06	0.00015337		SNOWBALL_001503_s_st	ARRDC4	-0.22228	0.00018675	0.00790299		-0.292644	1.70914e-05	0.00032	-29.8
RBC	hsa_miR_2861_st	miR_2861	GGGGCCUGGCGGUGGGCGG	0.328046	1.57302e-06	0.00015337		SNOWBALL_040236_st	ATG7	-0.223989	0.00016603	0.00732551		-0.304316	7.47234e-06	0.0001659	-35.4
RBC	hsa_miR_2861_st	miR_2861	GGGGCCUGGCGGUGGGCGG	0.328046	1.57302e-06	0.00015337		SNOWBALL_028363_st	SH2B3	-0.243128	4.183e-05	0.00289293		-0.401995	1.6078e-09	1.74044e-07	-40.3
RBC	hsa_miR_2861_st	miR_2861	GGGGCCUGGCGGUGGGCGG	0.328046	1.57302e-06	0.00015337		SNOWBALL_027714_st	CAMKK2	-0.230593	0.00010452	0.00533517		-0.237426	0.00053722	0.00475549	-36
RBC	hsa_miR_2861_st	miR_2861	GGGGCCUGGCGGUGGGCGG	0.328046	1.57302e-06	0.00015337		SNOWBALL_010830_s_st	CIB1	-0.250056	2.4683e-05	0.00199674		-0.409649	7.3144e-10	9.08053e-08	-41.4
RBC	hsa_miR_2861_st	miR_2861	GGGGCCUGGCGGUGGGCGG	0.328046	1.57302e-06	0.00015337		SNOWBALL_016337_st	CLU	-0.286055	1.23634e-06	0.00023686		-0.296197	1.3337e-05	0.00026274	-39.1
RBC	hsa_miR_2861_st	miR_2861	GGGGCCUGGCGGUGGGCGG	0.328046	1.57302e-06	0.00015337		SNOWBALL_024136_st	ARVCF	-0.220106	0.00021659	0.00874647		-0.341268	4.26586e-07	1.672e-05	-34.6
RBC	hsa_miR_2861_st	miR_2861	GGGGCCUGGCGGUGGGCGG	0.328046	1.57302e-06	0.00015337		SNOWBALL_010425_s_st	CYP1A1	-0.269439	5.19521e-06	0.00067517		-0.416861	3.4184e-10	4.83564e-08	-33.7
RBC	hsa_miR_2861_st	miR_2861	GGGGCCUGGCGGUGGGCGG	0.328046	1.57302e-06	0.00015337		SNOWBALL_010517_s_st	CYP1A1	-0.262087	9.51964e-06	0.0010313		-0.409371	7.5291e-10	9.30074e-08	-33.7
RBC	hsa_miR_2861_st	miR_2861	GGGGCCUGGCGGUGGGCGG	0.328046	1.57302e-06	0.00015337		SNOWBALL_008945_st	CYP4A21	-0.293797	6.13266e-07	0.00014243		-0.369856	3.5565e-08	2.21978e-06	-31.4
RBC	hsa_miR_2861_st	miR_2861	GGGGCCUGGCGGUGGGCGG	0.328046	1.57302e-06	0.00015337		SNOWBALL_009015_s_st	CYP4A24	-0.263154	8.72765e-06	0.00097743		-0.36815	4.15341e-08	2.52033e-06	-31.4
RBC	hsa_miR_2861_st	miR_2861	GGGGCCUGGCGGUGGGCGG	0.328046	1.57302e-06	0.00015337		SNOWBALL_009153_s_st	LOC100526057	-0.286868	1.14974e-06	0.00022464		-0.401985	1.60939e-09	1.74175e-07	-31.4
RBC	hsa_miR_2861_st	miR_2861	GGGGCCUGGCGGUGGGCGG	0.328046	1.57302e-06	0.00015337		SNOWBALL_024164_st	DGCR2	-0.343861	3.90928e-09	3.68617e-06		-0.317665	2.77425e-06	7.526e-05	-26.3
RBC	hsa_miR_2861_st	miR_2861	GGGGCCUGGCGGUGGGCGG	0.328046	1.57302e-06	0.00015337		SNOWBALL_019212_st	DYNLRB1	-0.218169	0.00024689	0.00954562		-0.241874	0.00041824	0.00391925	-39.9
RBC	hsa_miR_2861_st	miR_2861	GGGGCCUGGCGGUGGGCGG	0.328046	1.57302e-06	0.00015337		SNOWBALL_037125_st	EEF2	-0.295134	5.42197e-07	0.00013112		-0.303404	7.98163e-06	0.00017485	-36.1
RBC	hsa_miR_2861_st	miR_2861	GGGGCCUGGCGGUGGGCGG	0.328046	1.57302e-06	0.00015337		SNOWBALL_037116_st	EHD1	-0.280275	2.05885e-06	0.00034457		-0.402421	1.53966e-09	1.67932e-07	-36.9
RBC	hsa_miR_2861_st	miR_2861	GGGGCCUGGCGGUGGGCGG	0.328046	1.57302e-06	0.00015337		SNOWBALL_010788_st	ERH	-0.219694	0.00022274	0.00890569		-0.411592	5.9695e-10	7.67311e-08	-30.7
RBC	hsa_miR_2861_st	miR_2861	GGGGCCUGGCGGUGGGCGG	0.328046	1.57302e-06	0.00015337		SNOWBALL_021014_s_st	FDFT1	-0.227958	0.00012593	0.00604556		-0.39397	3.5948e-09	3.37648e-07	-34.5
RBC	hsa_miR_2861_st	miR_2861	GGGGCCUGGCGGUGGGCGG	0.328046	1.57302e-06	0.00015337		SNOWBALL_015592_st	FLNB	-0.228214	0.00012368	0.00597136		-0.326317	1.42221e-06	4.40629e-05	-34.8
RBC	hsa_miR_2861_st	miR_2861	GGGGCCUGGCGGUGGGCGG	0.328046	1.57302e-06	0.00015337		SNOWBALL_017111_s_st	GPAM	-0.261362	1.00956e-05	0.00107536		-0.358965	9.43228e-08	4.92271e-06	-33.5
RBC	hsa_miR_2861_st	miR_2861	GGGGCCUGGCGGUGGGCGG	0.328046	1.57302e-06	0.00015337		SNOWBALL_024812_s_st	GPAT	-0.223771	0.00016855	0.00740563		-0.320046	2.31312e-06	6.50932e-05	-33.5
RBC	hsa_miR_2861_st	miR_2861	GGGGCCUGGCGGUGGGCGG	0.328046	1.57302e-06	0.00015337		SNOWBALL_037711_st	GPAM	-0.285228	1.33094e-06	0.00025024		-0.325497	1.51652e-06	4.63782e-05	-33.5
RBC	hsa_miR_2861_st	miR_2861	GGGGCCUGGCGGUGGGCGG	0.328046	1.57302e-06	0.00015337		SNOWBALL_011094_st	GSTA1	-0.360884	5.6384e-10	1.01528e-06		-0.344315	3.31143e-07	1.3625e-05	-35.3
RBC	hsa_miR_2861_st	miR_2861	GGGGCCUGGCGGUGGGCGG	0.328046	1.57302e-06	0.00015337		SNOWBALL_004932_s_st	HN1L	-0.222554	0.00018327	0.00782009		-0.408933	7.8798e-10	9.65769e-08	-42.8
RBC	hsa_miR_2861_st	miR_2861	GGGGCCUGGCGGUGGGCGG	0.328046	1.57302e-06	0.00015337		SNOWBALL_023243_s_st	HP	-0.234918	7.66322e-05	0.00434896		-0.274765	5.66917e-05	0.00082459	-32.3
RBC	hsa_miR_2861_st	miR_2861	GGGGCCUGGCGGUGGGCGG	0.328046	1.57302e-06	0.00015337		SNOWBALL_025533_s_st	IGF2	-0.275153	3.20464e-06	0.00047673		-0.242413	0.00040563	0.00382751	-37.4
RBC	hsa_miR_2861_st	miR_2861	GGGGCCUGGCGGUGGGCGG	0.328046	1.57302e-06	0.00015337		SNOWBALL_016120_st	IGSF11	-0.229586	0.00011226	0.00559074		-0.425099	1.4022e-10	2.3042e-08	-27.9
RBC	hsa_miR_2861_st	miR_2861	GGGGCCUGGCGGUGGGCGG	0.328046	1.57302e-06	0.00015337		SNOWBALL_046381_st	IGSF11	-0.280411	2.03465e-06	0.00034204		-0.391077	4.77937e-09	4.27018e-07	-27.9
RBC	hsa_miR_2861_st	miR_2861	GGGGCCUGGCGGUGGGCGG	0.328046	1.57302e-06	0.00015337		SNOWBALL_014966_st	KIF1C	-0.247234	3.06571e-05	0.00232817		-0.369548	3.65776e-08	2.27099e-06	-40.9
RBC	hsa_miR_2861_st	miR_2861	GGGGCCUGGCGGUGGGCGG	0.328046	1.57302e-06	0.00015337		SNOWBALL_040076_st	KPNA6	-0.270921	4.58821e-06	0.00061528		-0.329906	1.07137e-06	3.50863e-05	-32.1
RBC	hsa_miR_2861_st	miR_2861	GGGGCCUGGCGGUGGGCGG	0.328046	1.57302e-06	0.00015337		SNOWBALL_023468_s_st	NHP2L1	-0.245924	3.38715e-05	0.00249432		-0.348105	2.40739e-07	1.05222e-05	-31.9
RBC	hsa_miR_2861_st	miR_2861	GGGGCCUGGCGGUGGGCGG	0.328046	1.57302e-06	0.00015337		SNOWBALL_011055_s_st	GSTA1	-0.310622	1.2425e-07	4.61932e-05		-0.304658	7.28949e-06	0.00016266	-35.3
RBC	hsa_miR_2861_st	miR_2861	GGGGCCUGGCGGUGGGCGG	0.328046	1.57302e-06	0.00015337		SNOWBALL_026220_s_st	C3H1orf212	-0.23534	7.43217e-05	0.00425581		-0.335508	6.83506e-07	2.44623e-05	-33.4
RBC	hsa_miR_2861_st	miR_2861	GGGGCCUGGCGGUGGGCGG	0.328046	1.57302e-06	0.00015337		SNOWBALL_004305_st	HSPB1	-0.224526	0.00015998	0.00715104		-0.340424	4.57354e-07	1.76913e-05	-43.1
RBC	hsa_miR_2861_st	miR_2861	GGGGCCUGGCGGUGGGCGG	0.328046	1.57302e-06	0.00015337		SNOWBALL_005276_st	ST3GAL5	-0.357804	8.0733e-10	1.27903e-06		-0.421935	1.9802e-10	3.06973e-08	-33.7
RBC	hsa_miR_2861_st	miR_2861	GGGGCCUGGCGGUGGGCGG	0.328046	1.57302e-06	0.00015337		SNOWBALL_012239_s_st	LOC100512730	-0.217068	0.00026582	0.00999706		-0.320628	2.21201e-06	6.27926e-05	-33
RBC	hsa_miR_2861_st	miR_2861	GGGGCCUGGCGGUGGGCGG	0.328046	1.57302e-06	0.00015337		SNOWBALL_034993_st	LOC100511213	-0.243808	3.97471e-05	0.00278759		-0.327295	1.31707e-06	4.14256e-05	-33
RBC	hsa_miR_2861_st	miR_2861	GGGGCCUGGCGGUGGGCGG	0.328046	1.57302e-06	0.00015337		SNOWBALL_006872_s_st	LOC396904	-0.326514	2.50329e-08	1.40861e-05		-0.40899	7.8337e-10	9.61099e-08	-37.1
RBC	hsa_miR_2861_st	miR_2861	GGGGCCUGGCGGUGGGCGG	0.328046	1.57302e-06	0.00015337		SNOWBALL_009190_st	MAN1C1	-0.258187	1.30314e-05	0.0012879		-0.287531	2.42855e-05	0.00042271	-42.6
RBC	hsa_miR_2861_st	miR_2861	GGGGCCUGGCGGUGGGCGG	0.328046	1.57302e-06	0.00015337		SNOWBALL_001452_st	MAPK14	-0.327016	2.37626e-08	1.34778e-05		-0.410659	6.5821e-10	8.32358e-08	-34.7
RBC	hsa_miR_2861_st	miR_2861	GGGGCCUGGCGGUGGGCGG	0.328046	1.57302e-06	0.00015337		SNOWBALL_040097_st	MAPK14	-0.315504	7.6711e-08	3.32312e-05		-0.296331	1.3212e-05	0.0002608	-34.7
RBC	hsa_miR_2861_st	miR_2861	GGGGCCUGGCGGUGGGCGG	0.328046	1.57302e-06	0.00015337		SNOWBALL_015041_s_st	MINK1	-0.272544	4.00085e-06	0.00055648		-0.351508	1.80166e-07	8.32566e-06	-36.3
RBC	hsa_miR_2861_st	miR_2861	GGGGCCUGGCGGUGGGCGG	0.328046	1.57302e-06	0.00015337		SNOWBALL_006899_st	MMP19	-0.222025	0.00019004	0.0079997		-0.401069	1.76617e-09	1.88055e-07	-26.4
RBC	hsa_miR_2861_st	miR_2861	GGGGCCUGGCGGUGGGCGG	0.328046	1.57302e-06	0.00015337		SNOWBALL_026999_s_st	MRPS15	-0.292758	6.74598e-07	0.00015184		-0.378176	1.64696e-08	1.18061e-06	-38.5
RBC	hsa_miR_2861_st	miR_2861	GGGGCCUGGCGGUGGGCGG	0.328046	1.57302e-06	0.00015337		SNOWBALL_034101_st	MYO1C	-0.255975	1.55373e-05	0.00144916		-0.311575	4.38589e-06	0.00010853	-37.1
RBC	hsa_miR_2861_st	miR_2861	GGGGCCUGGCGGUGGGCGG	0.328046	1.57302e-06	0.00015337		SNOWBALL_018591_s_st	LOC100515177	-0.220085	0.00021691	0.00875413		-0.358501	9.82477e-08	5.08782e-06	-36.9
RBC	hsa_miR_2861_st	miR_2861	GGGGCCUGGCGGUGGGCGG	0.328046	1.57302e-06	0.00015337		SNOWBALL_008323_st	NUCB1	-0.227729	0.00012796	0.0061209		-0.34258	3.82628e-07	1.53116e-05	-35.3
RBC	hsa_miR_2861_st	miR_2861	GGGGCCUGGCGGUGGGCGG	0.328046	1.57302e-06	0.00015337		SNOWBALL_006201_st	OLFML3	-0.231076	0.00010099	0.00521264		-0.512484	2.2204e-15	2.2238e-12	-40.7
RBC	hsa_miR_2861_st	miR_2861	GGGGCCUGGCGGUGGGCGG	0.328046	1.57302e-06	0.00015337		SNOWBALL_009162_st	DDOST	-0.21889	0.00023518	0.00923994		-0.390137	5.23978e-09	4.60663e-07	-36.1
RBC	hsa_miR_2861_st	miR_2861	GGGGCCUGGCGGUGGGCGG	0.328046	1.57302e-06	0.00015337		SNOWBALL_047221_st	PARVA	-0.301427	3.01045e-07	8.63578e-05		-0.391756	4.4717e-09	4.0429e-07	-31.6
RBC	hsa_miR_2861_st	miR_2861	GGGGCCUGGCGGUGGGCGG	0.328046	1.57302e-06	0.00015337		SNOWBALL_042805_st	LOC100457996	-0.229956	0.00010936	0.00549657		-0.282054	3.51164e-05	0.00056546	-31.8
RBC	hsa_miR_2861_st	miR_2861	GGGGCCUGGCGGUGGGCGG	0.328046	1.57302e-06	0.00015337		SNOWBALL_004329_st	LOC100519301	-0.313017	9.81794e-08	3.91288e-05		-0.374567	2.30602e-08	1.55621e-06	-43.1
RBC	hsa_miR_2861_st	miR_2861	GGGGCCUGGCGGUGGGCGG	0.328046	1.57302e-06	0.00015337		SNOWBALL_017315_s_st	LOC100154776	-0.346692	2.85557e-09	2.93317e-06		-0.370368	3.39418e-08	2.13647e-06	-33.2
RBC	hsa_miR_2861_st	miR_2861	GGGGCCUGGCGGUGGGCGG	0.328046	1.57302e-06	0.00015337		SNOWBALL_001659_s_st	PHKA2	-0.373242	1.2847e-10	3.3575e-07		-0.461072	2.1343e-12	6.9564e-10	-34.2
RBC	hsa_miR_2861_st	miR_2861	GGGGCCUGGCGGUGGGCGG	0.328046	1.57302e-06	0.00015337		SNOWBALL_024928_st	PIK3AP1	-0.273143	3.80302e-06	0.00053696		-0.354206	1.42827e-07	6.89602e-06	-31.4
RBC	hsa_miR_2861_st	miR_2861	GGGGCCUGGCGGUGGGCGG	0.328046	1.57302e-06	0.00015337		SNOWBALL_021819_st	POR	-0.290016	8.65915e-07	0.00018227		-0.365629	5.21568e-08	3.0357e-06	-40.5
RBC	hsa_miR_2861_st	miR_2861	GGGGCCUGGCGGUGGGCGG	0.328046	1.57302e-06	0.00015337		SNOWBALL_037327_st	PPME1	-0.241698	4.65515e-05	0.00310941		-0.29754	1.21324e-05	0.0002437	-34.3
RBC	hsa_miR_2861_st	miR_2861	GGGGCCUGGCGGUGGGCGG	0.328046	1.57302e-06	0.00015337		SNOWBALL_001103_st	SBAB-1051H9.6_2	-0.285137	1.34177e-06	0.00025161		-0.312974	3.95146e-06	9.98577e-05	-44.8
RBC	hsa_miR_2861_st	miR_2861	GGGGCCUGGCGGUGGGCGG	0.328046	1.57302e-06	0.00015337		SNOWBALL_015804_st	PRDM15	-0.223772	0.00016854	0.00740563		-0.397379	2.56077e-09	2.55472e-07	-37.6
RBC	hsa_miR_2861_st	miR_2861	GGGGCCUGGCGGUGGGCGG	0.328046	1.57302e-06	0.00015337		SNOWBALL_004074_st	PRRX2	-0.271462	4.38378e-06	0.00059399		-0.308106	5.66777e-06	0.00013313	-36.7
RBC	hsa_miR_2861_st	miR_2861	GGGGCCUGGCGGUGGGCGG	0.328046	1.57302e-06	0.00015337		SNOWBALL_010499_st	PSME1	-0.221561	0.00019617	0.00815399		-0.293869	1.5697e-05	0.00029914	-38.1
RBC	hsa_miR_2861_st	miR_2861	GGGGCCUGGCGGUGGGCGG	0.328046	1.57302e-06	0.00015337		SNOWBALL_003603_s_st	PTGES2	-0.221992	0.00019047	0.00801298		-0.355893	1.23394e-07	6.12573e-06	-38.2
RBC	hsa_miR_2861_st	miR_2861	GGGGCCUGGCGGUGGGCGG	0.328046	1.57302e-06	0.00015337		SNOWBALL_021925_s_st	RAB3D	-0.224204	0.00016359	0.00725818		-0.427793	1.0423e-10	1.79942e-08	-35.1
RBC	hsa_miR_2861_st	miR_2861	GGGGCCUGGCGGUGGGCGG	0.328046	1.57302e-06	0.00015337		SNOWBALL_030127_st	RAB5B	-0.291858	7.32418e-07	0.00016241		-0.31682	2.95809e-06	7.92437e-05	-35.2
RBC	hsa_miR_2861_st	miR_2861	GGGGCCUGGCGGUGGGCGG	0.328046	1.57302e-06	0.00015337		SNOWBALL_004180_st	C18orf22	-0.217967	0.00025026	0.00962237		-0.399948	1.97802e-09	2.06448e-07	-37.5
RBC	hsa_miR_2861_st	miR_2861	GGGGCCUGGCGGUGGGCGG	0.328046	1.57302e-06	0.00015337		SNOWBALL_008195_st	RBM42	-0.218623	0.00023946	0.00936257		-0.349576	2.12481e-07	9.51262e-06	-38.6
RBC	hsa_miR_2861_st	miR_2861	GGGGCCUGGCGGUGGGCGG	0.328046	1.57302e-06	0.00015337		SNOWBALL_001938_s_st	RBMX	-0.312526	1.0305e-07	4.05317e-05		-0.326236	1.43124e-06	4.4285e-05	-33.6
RBC	hsa_miR_2861_st	miR_2861	GGGGCCUGGCGGUGGGCGG	0.328046	1.57302e-06	0.00015337		SNOWBALL_021173_s_st	LOC100154945	-0.275932	2.99776e-06	0.00045625		-0.424643	1.4741e-10	2.4031e-08	-31.8
RBC	hsa_miR_2861_st	miR_2861	GGGGCCUGGCGGUGGGCGG	0.328046	1.57302e-06	0.00015337		SNOWBALL_000350_st	SCD	-0.257202	1.40956e-05	0.00136		-0.315698	3.22e-06	8.48262e-05	-28.7
RBC	hsa_miR_2861_st	miR_2861	GGGGCCUGGCGGUGGGCGG	0.328046	1.57302e-06	0.00015337		SNOWBALL_016699_st	SEC14L2	-0.245919	3.38834e-05	0.00249458		-0.419084	2.6943e-10	3.96652e-08	-33.2
RBC	hsa_miR_2861_st	miR_2861	GGGGCCUGGCGGUGGGCGG	0.328046	1.57302e-06	0.00015337		SNOWBALL_003662_st	SH3GLB2	-0.295177	5.40014e-07	0.00013091		-0.27745	4.75966e-05	0.00071863	-37.8
RBC	hsa_miR_2861_st	miR_2861	GGGGCCUGGCGGUGGGCGG	0.328046	1.57302e-06	0.00015337		SNOWBALL_037247_st	GET4	-0.243494	4.06964e-05	0.00283885		-0.230963	0.00076661	0.0062522	-37.8
RBC	hsa_miR_2861_st	miR_2861	GGGGCCUGGCGGUGGGCGG	0.328046	1.57302e-06	0.00015337		SNOWBALL_011567_st	SHROOM3	-0.25957	1.16642e-05	0.00118872		-0.501463	1.0436e-14	8.1658e-12	-41.2
RBC	hsa_miR_2861_st	miR_2861	GGGGCCUGGCGGUGGGCGG	0.328046	1.57302e-06	0.00015337		SNOWBALL_020913_s_st	SREBF1	-0.21948	0.00022599	0.00899346		-0.396701	2.74027e-09	2.70105e-07	-39.1
RBC	hsa_miR_2861_st	miR_2861	GGGGCCUGGCGGUGGGCGG	0.328046	1.57302e-06	0.00015337		SNOWBALL_022566_s_st	SREBF1	-0.288604	9.83791e-07	0.00019977		-0.405498	1.12397e-09	1.29587e-07	-39.1
RBC	hsa_miR_2861_st	miR_2861	GGGGCCUGGCGGUGGGCGG	0.328046	1.57302e-06	0.00015337		SNOWBALL_022672_s_st	SREBF1	-0.27742	2.63749e-06	0.00041602		-0.397145	2.62133e-09	2.60454e-07	-39.1
RBC	hsa_miR_2861_st	miR_2861	GGGGCCUGGCGGUGGGCGG	0.328046	1.57302e-06	0.00015337		SNOWBALL_035534_st	SREBF1	-0.287077	1.1284e-06	0.00022132		-0.402641	1.50551e-09	1.6486e-07	-39.1
RBC	hsa_miR_2861_st	miR_2861	GGGGCCUGGCGGUGGGCGG	0.328046	1.57302e-06	0.00015337		SNOWBALL_028904_st	LOC100522745	-0.232823	8.913e-05	0.00479164		-0.336321	6.399e-07	2.31989e-05	-33.1
RBC	hsa_miR_2861_st	miR_2861	GGGGCCUGGCGGUGGGCGG	0.328046	1.57302e-06	0.00015337		SNOWBALL_009344_st	LOC100523067	-0.304227	2.30682e-07	7.19755e-05		-0.412911	5.1965e-10	6.84077e-08	-34.5
RBC	hsa_miR_2861_st	miR_2861	GGGGCCUGGCGGUGGGCGG	0.328046	1.57302e-06	0.00015337		SNOWBALL_026096_s_st	TKT	-0.309841	1.34109e-07	4.9065e-05		-0.441512	2.2075e-11	4.92149e-09	-27.3
RBC	hsa_miR_2861_st	miR_2861	GGGGCCUGGCGGUGGGCGG	0.328046	1.57302e-06	0.00015337		SNOWBALL_039981_st	TMEM184A	-0.267276	6.21955e-06	0.00076694		-0.324676	1.61695e-06	4.88465e-05	-39.1
RBC	hsa_miR_2861_st	miR_2861	GGGGCCUGGCGGUGGGCGG	0.328046	1.57302e-06	0.00015337		SNOWBALL_037576_st	TNNT2	-0.2664	6.68737e-06	0.00080666		-0.329206	1.13252e-06	3.66869e-05	-31.8
RBC	hsa_miR_2861_st	miR_2861	GGGGCCUGGCGGUGGGCGG	0.328046	1.57302e-06	0.00015337		SNOWBALL_025177_s_st	TRERF1	-0.22744	0.00013059	0.00621455		-0.350137	2.02568e-07	9.15169e-06	-40.6
RBC	hsa_miR_2861_st	miR_2861	GGGGCCUGGCGGUGGGCGG	0.328046	1.57302e-06	0.00015337		SNOWBALL_012262_st	TSKU	-0.265737	7.06284e-06	0.0008421		-0.456645	3.6688e-12	1.09716e-09	-40.4
RBC	hsa_miR_2861_st	miR_2861	GGGGCCUGGCGGUGGGCGG	0.328046	1.57302e-06	0.00015337		SNOWBALL_037259_st	LOC100522628	-0.280736	1.97774e-06	0.00033456		-0.453634	5.2807e-12	1.48916e-09	-40.4
RBC	hsa_miR_2861_st	miR_2861	GGGGCCUGGCGGUGGGCGG	0.328046	1.57302e-06	0.00015337		SNOWBALL_009828_st	TUBB	-0.229002	0.00011699	0.00573761		-0.519681	8.8818e-16	1.0203e-12	-34.9
RBC	hsa_miR_2861_st	miR_2861	GGGGCCUGGCGGUGGGCGG	0.328046	1.57302e-06	0.00015337		SNOWBALL_019775_st	WASL	-0.23208	9.40045e-05	0.00496707		-0.315802	3.19498e-06	8.42915e-05	-36.9
RBC	hsa_miR_2861_st	miR_2861	GGGGCCUGGCGGUGGGCGG	0.328046	1.57302e-06	0.00015337		SNOWBALL_007053_st	WIBG	-0.326444	2.52176e-08	1.41156e-05		-0.442506	1.9674e-11	4.47188e-09	-38.8
RBC	hsa_miR_2861_st	miR_2861	GGGGCCUGGCGGUGGGCGG	0.328046	1.57302e-06	0.00015337		SNOWBALL_002654_st	ZBTB7C	-0.258729	1.24788e-05	0.00124959		-0.34802	2.42488e-07	1.05838e-05	-38.8
RBC	hsa_miR_2861_st	miR_2861	GGGGCCUGGCGGUGGGCGG	0.328046	1.57302e-06	0.00015337		SNOWBALL_000808_st	ZNF706	-0.347725	2.54425e-09	2.69468e-06		-0.462909	1.7004e-12	5.7544e-10	-36.8
RBC	bta_miR_2881_st	miR_2881	GGGGCGGGGGGGCGGGUG	0.391623	6.37896e-09	3.90284e-06		SNOWBALL_000950_st	A2M	-0.310469	1.26125e-07	4.67561e-05		-0.38517	8.47813e-09	6.84216e-07	-34.4
[truncated: 1,764 more rows]
