# Supplementary material for: Genetic architecture and regulatory impact on hepatic microRNA expression linked to immune and metabolic traits
Source: Open Biol. 2017 Nov 8;7(11):170101. doi: 10.1098/rsob.170101 (PMC5717336; doi:10.1098/rsob.170101)
Supplement: Table S7 [file rsob170101supp7.xlsx]

## Sheet: Tabelle3
Electronic supplementary material
Siriluck Ponsuksili, Nares Trakooljul, Frieder Hadlich, Fiete Haack, Eduard Murani, and Klaus Wimmers
Genetic architecture and regulatory impact on hepatic microRNA expression linked to immune and metabolic traits
Open Biology
DOI: 10.1098/rsob.2016
Table S7:
Genetic regulation of hepatic miRNA expression (miRNA-eQTL)
Probe_Set_ID	Sequence	miR_SSC	ID_miR_pig	Chromosome_miR_pig	position_star_miR_pig		SNP_ID	SSC_SNP_pig	SSC_position_SNP		- log10 (p_value)		same_SSC	difference between miRNA and SNP (bp)
miR_21	UAGCUUAUCAGACUGAUGUUGA	ssc-miR-21	MIMAT0002165	12	37340402		ALGA0010033	1	293514268		7.93332		0
miR_30f	UGUAAACACCCUACACUCUCAGCU			6	157473642		ALGA0010033	1	293514268		5.05116		0
miR_425	AAUGACACGAUCACUCCCGUUGA	ssc-miR-425-5p	MIMAT0013917	13	34898157		M1GA0003006	2	90284339		4.22864		0
miR_652	AAUGGCGCCACUAGGGUUGUG	ssc-miR-652	MI0015919				ALGA0018558	3	37668220		4.02597		0
miR_99b	CACCCGUAGAACCGACCUUGCG	ssc-miR-99b	MIMAT0006018	6	51858223		ALGA0018558	3	37668220		4.14357		0
miR_652	AAUGGCGCCACUAGGGUUGUG	ssc-miR-652	MI0015919				ASGA0014933	3	66861905		4.24861		0
miR_744	UGCGGGGCUAGGGCUAACAGCA	ssc-miR-744	MIMAT0015708	12	59358209		MARC0055487	3	80278945		4.21833		0
miR_155	UUAAUGCUAAUCGUGAUAGGGGU			13			DRGA0017475	3	125642166		4.05202		0
miR_204	UUCCCUUUGUCAUCCUAUGCCU	ssc-miR-204	MIMAT0002164	1	250527073		DRGA0017475	3	125642166		4.12186		0
miR_155	UUAAUGCUAAUCGUGAUAGGGGU			13			ALGA0119295	3	125644239		4.05202		0
miR_204	UUCCCUUUGUCAUCCUAUGCCU	ssc-miR-204	MIMAT0002164	1	250527073		ALGA0119295	3	125644239		4.12186		0
miR_181c	AACAUUCAACCUGUCGGUGAGU	ssc-miR-181c	MIMAT0002144	2	65553715		ALGA0023561	4	16438461		4.12793		0
miR_1599	GGAGGGAGGAAAAAAAAAAA			12			MARC0017537	4	137758391		4.0698		0
miR_542_5p	UCGGGGAUCAUCAUGUCACGAGA						ASGA0023307	4	138987333		4.00412		0
miR_222	AGCUACAUCUGGCUACUGGGUCUC	ssc-miR-222	MIMAT0013942	X	45275619		DIAS0002354	5	18511266		4.02888		0
miR_146a	UGAGAACUGAAUUCCACGGGUU			16			M1GA0008067	5	85035347		4.27972		0
miR_146a	UGAGAACUGAAUUCCACGGGUU			16			M1GA0008066	5	85054130		4.34134		0
miR_146a	UGAGAACUGAAUUCCACGGGUU			16			ALGA0033192	5	85097670		4.34134		0
miR_146a	UGAGAACUGAAUUCCACGGGUU			16			M1GA0008064	5	85112008		4.34134		0
miR_660	UACCCAUUGCAUAUCGGAGUUG			X			ALGA0033364	5	91301318		4.24331		0
miR_143_star	AGGUGCAGUGCUGCAUCUCUGGU			2			ALGA0111465	5	94308964		4.1334		0
miR_143_star	AGGUGCAGUGCUGCAUCUCUGGU			2			MARC0017265	5	94408638		4.1334		0
miR_143_star	AGGUGCAGUGCUGCAUCUCUGGU			2			H3GA0017095	5	94466720		4.1334		0
miR_143_star	AGGUGCAGUGCUGCAUCUCUGGU			2			MARC0002201	5	94716543		4.1334		0
miR_143_star	AGGUGCAGUGCUGCAUCUCUGGU			2			ASGA0082747	5	94762470		4.1334		0
miR_143_star	AGGUGCAGUGCUGCAUCUCUGGU			2			ALGA0033521	5	94913526		4.1334		0
miR_143_star	AGGUGCAGUGCUGCAUCUCUGGU			2			ASGA0026754	5	95071993		4.01755		0
miR_10	ACCCUGUAGAUCCGAAUUUGU			12			ASGA0103831	6	10695584		4.95216		0
miR_10	ACCCUGUAGAUCCGAAUUUGU			12			ASGA0101719	6	10774936		4.09231		0
miR_16b	UAGCAGCACGUAAAUAUUGGAG			13			MARC0112995	6	17572997		4.33317		0
miR_2487	CUCUAAGGGCUGGGCCGGUCGG			7			ALGA0110334	6	21458288		4.23242		0
miR_4507	CUGGGUUGGGCUGGGCUGGG			6	81647492		ALGA0110334	6	21458288		4.15925		1	-60189204
miR_2487	CUCUAAGGGCUGGGCCGGUCGG			7			ALGA0110827	6	21462748		4.23242		0
miR_4507	CUGGGUUGGGCUGGGCUGGG			6	81647492		ALGA0110827	6	21462748		4.15925		1	-60184744
miR_182	UUUGGCAAUGGUAGAACUCACA			18			M1GA0008405	6	26197426		4.07779		0
miR_34a	UGGCAGUGUCUUAGCUGGUUGU	ssc-miR-34a	MIMAT0007757	6			ASGA0105275	6	49177752		6.11404		1
miR_34a	UGGCAGUGUCUUAGCUGGUUGU	ssc-miR-34a	MIMAT0007757	6			ASGA0028328	6	63851295		4.12053		1
miR_34a	UGGCAGUGUCUUAGCUGGUUGU	ssc-miR-34a	MIMAT0007757	6			M1GA0008597	6	63895672		5.64163		1
miR_34a	UGGCAGUGUCUUAGCUGGUUGU	ssc-miR-34a	MIMAT0007757	6			MARC0031169	6	63986347		4.06839		1
miR_34a	UGGCAGUGUCUUAGCUGGUUGU	ssc-miR-34a	MIMAT0007757	6			ASGA0100042	6	64045479		4.54996		1
miR_34a	UGGCAGUGUCUUAGCUGGUUGU	ssc-miR-34a	MIMAT0007757	6			H3GA0053297	6	64052651		4.64618		1
miR_34a	UGGCAGUGUCUUAGCUGGUUGU	ssc-miR-34a	MIMAT0007757	6			MARC0038784	6	64086776		4.96945		1
miR_34a	UGGCAGUGUCUUAGCUGGUUGU	ssc-miR-34a	MIMAT0007757	6			M1GA0026770	6	64339882		4.07053		1
miR_34a	UGGCAGUGUCUUAGCUGGUUGU	ssc-miR-34a	MIMAT0007757	6			MARC0082080	6	64364899		4.36502		1
miR_34a	UGGCAGUGUCUUAGCUGGUUGU	ssc-miR-34a	MIMAT0007757	6			ASGA0097879	6	142245927		5.64163		1
miR_15b	UAGCAGCACAUCAUGGUUUACA	ssc-miR-15b	MIMAT0002125	13	108388152		ASGA0094022	6	151217323		4.16053		0
miR_204	UUCCCUUUGUCAUCCUAUGCCU	ssc-miR-204	MIMAT0002164	1	250527073		ASGA0094022	6	151217323		4.84282		0
miR_30b_3p	CUUUCAGUCGGAUGUUUGCAG			1			ASGA0094022	6	151217323		4.06861		0
miR_30e	CUUUCAGUCGGAUGUUUACAGC	ssc-miR-30e-3p	MIMAT0013873	6	157476663		ASGA0094022	6	151217323		4.30495		1	-6259340
miR_204	UUCCCUUUGUCAUCCUAUGCCU	ssc-miR-204	MIMAT0002164	1	250527073		ASGA0089364	6	155985335		4.19841		0
miR_204	UUCCCUUUGUCAUCCUAUGCCU	ssc-miR-204	MIMAT0002164	1	250527073		MARC0109147	6	156179469		4.02696		0
miR_204	UUCCCUUUGUCAUCCUAUGCCU	ssc-miR-204	MIMAT0002164	1	250527073		MARC0065489	6	156197571		4.02696		0
miR_34a	UGGCAGUGUCUUAGCUGGUUGU	ssc-miR-34a	MIMAT0007757	6			ASGA0096911	6	193966287		4.16881		1
miR_34a	UGGCAGUGUCUUAGCUGGUUGU	ssc-miR-34a	MIMAT0007757	6			ALGA0124280	6	207599333		4.07053		1
miR_652	AAUGGCGCCACUAGGGUUGUG	ssc-miR-652	MI0015919				M1GA0009493	7	7187201		4.10322		0
miR_193a_3p	AACUGGCCUACAAAGUCCCAGU	ssc-miR-193a-3p	MIMAT0013895	12	45165047		H3GA0019779	7	7642610		4.87709		0
miR_194_star	CCAGUGGGGCUGCUGUUAUCUG			2			ASGA0031336	7	13121263		4.62281		0
miR_222	AGCUACAUCUGGCUACUGGGUCUC	ssc-miR-222	MIMAT0013942	X	45275619		MARC0092596	7	15555555		4.007		0
miR_138	AGCUGGUGUUGUGAAUCAGGCCG			13			ALGA0039041	7	18267598		4.11245		0
miR_708	AAGGAGCUUACAAUCUAGCUGGG	ssc-miR-708-5p	MIMAT0013945	9	15120529		ALGA0041123	7	48498699		4.40604		0
miR_210	CUGUGCGUGUGACAGCGGCUGA	ssc-miR-210	MIMAT0007761	2	339121		ASGA0033846	7	54334362		4.21252		0
miR_455_3p	UGCAGUCCAUGGGCAUAUACAC			1			MARC0012264	7	112842751		4.23465		0
miR_455_3p	GCAGUCCAUGGGCAUAUACAC	ssc-miR-455-3p	MIMAT0013960	1	286017428		H3GA0022854	7	112908265		4.16553		0
miR_455_3p	UGCAGUCCAUGGGCAUAUACAC			1			H3GA0022854	7	112908265		4.46636		0
miR_130b	CAGUGCAAUGAUGAAAGGGCAU	ssc-miR-130b	MIMAT0013922	14	53695571		ASGA0036064	7	116747860		4.8085		0
miR_140	UACCACAGGGUAGAACCACGGA						ASGA0036064	7	116747860		4.08008		0
miR_140_3p	UACCACAGGGUAGAACCACGG						ASGA0036064	7	116747860		4.22174		0
miR_425	AAUGACACGAUCACUCCCGUUGA	ssc-miR-425-5p	MIMAT0013917	13	34898157		ASGA0036064	7	116747860		4.03072		0
miR_98	UGAGGUAGUAAGUUGUAUUGUU	ssc-miR-98	MIMAT0013905	X	51800919		ASGA0036064	7	116747860		4.04077		0
miR_99	AACCCGUAGAUCCGAUCUUGUG	ssc-miR-99a	MIMAT0013896	13	191558621		ASGA0036064	7	116747860		4.18032		0
miR_99	AACCCGUAGAUCCGAUCUUGUG	ssc-miR-99a	MIMAT0013896	13	191558621		ALGA0045353	7	124595558		4.16985		0
miR_30e_5p	UGUAAACAUCCUUGACUGGAAGCU	ssc-miR-30e-5p	MIMAT0013872	6	157476703		ASGA0037550	8	5065847		4.03718		0
miR_532	CAUGCCUUGAGUGUAGGACCGU	ssc-miR-532-5p	MIMAT0013940	X	48632040		ASGA0037612	8	7791825		4.044		0
miR_128	UCACAGUGAACCGGUCUCUUUU			15			H3GA0025014	8	81017438		4.57079		0
let_7d	AGAGGUAGUGGGUUGCAUAGU			3			MARC0065833	8	81204570		4.36589		0
miR_128	UCACAGUGAACCGGUCUCUUUU			15			MARC0065833	8	81204570		5.02517		0
miR_27a_3p	UUCACAGUGGCUAAGUUCCG			2			MARC0005348	8	128463447		4.31955		0
miR_122_star	AAACGCCAUUAUCACACUA			1			ASGA0040002	8	136520166		4.22667		0
miR_23b_3p	AUCACAUUGCCAGGGAUUACCAC			10			MARC0052565	8	137114772		4.13543		0
miR_29a	UAGCACCAUUUGAAAUCGGUU			9			MARC0094443	8	137134554		4.54112		0
miR_29c	UAGCACCAUUUGAAAUCGGUUA	ssc-miR-29c	MIMAT0002166	9	148553050		MARC0094443	8	137134554		4.3151		0
miR_30b_3p	CUUUCAGUCGGAUGUUUGCAG			1			ALGA0050996	9	8398130		4.17581		0
miR_708	AAGGAGCUUACAAUCUAGCUGGG	ssc-miR-708-5p	MIMAT0013945	9	15120529		ALGA0051124	9	10075047		4.34736		1	-5045482
miR_708	AAGGAGCUUACAAUCUAGCUGGG	ssc-miR-708-5p	MIMAT0013945	9	15120529		H3GA0056209	9	10289831		4.54652		1	-4830698
miR_708	AAGGAGCUUACAAUCUAGCUGGG	ssc-miR-708-5p	MIMAT0013945	9	15120529		ALGA0108358	9	10411935		4.20504		1	-4708594
miR_708	AAGGAGCUUACAAUCUAGCUGGG	ssc-miR-708-5p	MIMAT0013945	9	15120529		H3GA0026371	9	10784877		4.10539		1	-4335652
miR_708	AAGGAGCUUACAAUCUAGCUGGG	ssc-miR-708-5p	MIMAT0013945	9	15120529		ASGA0097481	9	12334256		4.56233		1	-2786273
miR_708	AAGGAGCUUACAAUCUAGCUGGG	ssc-miR-708-5p	MIMAT0013945	9	15120529		ASGA0082466	9	12354557		4.7061		1	-2765972
miR_708	AAGGAGCUUACAAUCUAGCUGGG	ssc-miR-708-5p	MIMAT0013945	9	15120529		CASI0009712	9	12457825		4.37829		1	-2662704
miR_708	AAGGAGCUUACAAUCUAGCUGGG	ssc-miR-708-5p	MIMAT0013945	9	15120529		ASGA0041612	9	12467808		4.36758		1	-2652721
miR_152a	UCAGUGCAUGACAGAACUUGA			12			DIAS0001583	9	12980703		4.25123		0
miR_15a	UAGCAGCACAUAAUGGUUUGU	ssc-miR-15a	MIMAT0007753				DIAS0001583	9	12980703		4.10232		0
miR_16a	UAGCAGCACGUAAAUAUUGGUG			13			DIAS0001583	9	12980703		4.07408		0
miR_16b	UAGCAGCACGUAAAUAUUGGC						DIAS0001583	9	12980703		4.21239		0
miR_152a	UCAGUGCAUGACAGAACUUGA			12			H3GA0026577	9	13001247		4.25123		0
miR_15a	UAGCAGCACAUAAUGGUUUGU	ssc-miR-15a	MIMAT0007753				H3GA0026577	9	13001247		4.10232		0
miR_16a	UAGCAGCACGUAAAUAUUGGUG			13			H3GA0026577	9	13001247		4.07408		0
miR_16b	UAGCAGCACGUAAAUAUUGGC						H3GA0026577	9	13001247		4.21239		0
miR_708	AAGGAGCUUACAAUCUAGCUGGG	ssc-miR-708-5p	MIMAT0013945	9	15120529		ASGA0094541	9	14808871		4.19683		1	-311658
miR_708	AAGGAGCUUACAAUCUAGCUGGG	ssc-miR-708-5p	MIMAT0013945	9	15120529		ALGA0119045	9	15055604		4.6602		1	-64925
miR_708	AAGGAGCUUACAAUCUAGCUGGG	ssc-miR-708-5p	MIMAT0013945	9	15120529		ASGA0081936	9	15058815		4.57002		1	-61714
miR_708	AAGGAGCUUACAAUCUAGCUGGG	ssc-miR-708-5p	MIMAT0013945	9	15120529		ASGA0041803	9	15211706		4.27044		1	91177
miR_21	UAGCUUAUCAGACUGAUGUUGA	ssc-miR-21	MIMAT0002165	12	37340402		ALGA0111908	9	71711489		4.3117		0
miR_148b	UCAGUGCAUCACAGAACUUUGU	ssc-miR-148b-3p	MIMAT0013901	5	20388239		ALGA0054317	9	110530933		4.00515		0
miR_215	AUGACCUAUGAAUUGACAGACA			10			ALGA0108044	9	119575813		4.21044		0
miR_940	AAGGCAGGGCCCCCGCUCCCC			3			DRGA0009767	9	124448992		4.09152		0
miR_92b	UAUUGCACUCGUCCCGGCCUCC	ssc-miR-92b-3p	MIMAT0013909	4	103407110		MARC0112823	10	14991518		4.06481		0
miR_99b	CACCCGUAGAACCGACCUUGCG	ssc-miR-99b	MIMAT0006018	6	51858223		ALGA0057679	10	22010713		4.01176		0
miR_143_star	GGUGCAGUGCUGCAUCUCUGG	ssc-miR-143-5p	MIMAT0017374	2	157344752		ALGA0057847	10	26835694		4.37112		0
miR_192_star	CUGCCAAUUCCAUAGGUCACAG			2			ALGA0057847	10	26835694		4.23436		0
miR_122	UGGAGUGUGACAAUGGUGUUUGUGU			1			ASGA0095803	10	34521249		4.05064		0
miR_122	UGGAGUGUGACAAUGGUGUUUGUGU			1			ASGA0047474	10	34621287		4.05064		0
miR_221	AGCUACAUUGUCUGCUGGGUUU	ssc-miR-221-3p	MIMAT0007762	X	45274878		ALGA0059080	10	52174609		4.71629		0
miR_222	AGCUACAUCUGGCUACUGGGU			X			ALGA0059080	10	52174609		4.08016		0
miR_204	UUCCCUUUGUCAUCCUAUGCCU	ssc-miR-204	MIMAT0002164	1	250527073		MARC0032048	10	52373211		4.03002		0
miR_148b	UCAGUGCAUCACAGAACUUUGU	ssc-miR-148b-3p	MIMAT0013901	5	20388239		H3GA0053461	10	56851813		4.34207		0
miR_18b	UAAGGUGCAUCUAGUGCAGUUAG	ssc-miR-18b	MIMAT0020585	X	126200069		H3GA0053461	10	56851813		4.33128		0
miR_27d	UUCACAGUGGCUAAGUUCUUCA			10	31340887		H3GA0053461	10	56851813		4.98117		1	25510926
miR_29c	UAGCACCAUUUGAAAUCGGUUA	ssc-miR-29c	MIMAT0002166	9	148553050		H3GA0053461	10	56851813		4.3646		0
miR_10a	UACCCUGUAGAUCCGAAUUUGUG			12			ALGA0110927	10	56871666		4.45174		0
miR_148b	UCAGUGCAUCACAGAACUUUGU	ssc-miR-148b-3p	MIMAT0013901	5	20388239		ALGA0110927	10	56871666		4.16235		0
miR_30e	CUUUCAGUCGGAUGUUUACAGC	ssc-miR-30e-3p	MIMAT0013873	6	157476663		ALGA0110927	10	56871666		4.5157		0
miR_503	UAGCAGCGGGAACAGUACUGCAG	ssc-miR-503	MIMAT0010189				ALGA0059240	10	57044576		4.54619		0
miR_148b	UCAGUGCAUCACAGAACUUUGU	ssc-miR-148b-3p	MIMAT0013901	5	20388239		MARC0027492	10	58118644		4.80047		0
miR_18b	UAAGGUGCAUCUAGUGCAGUUAG	ssc-miR-18b	MIMAT0020585	X	126200069		MARC0027492	10	58118644		4.44191		0
miR_199b	CCCAGUGUUCUGACUACCUGUUC			2			ASGA0103853	10	71121625		4.08602		0
miR_148b	UCAGUGCAUCACAGAACUUUGU	ssc-miR-148b-3p	MIMAT0013901	5	20388239		ASGA0049629	11	8592388		4.73763		0
miR_745b	AGCUGCCAAAUGAAGGGCUGUG			13			ASGA0051371	11	71336359		4.52915		0
miR_101b	UACAGUACUAUGAUAACUGAAG			6			H3GA0032784	11	84569470		4.93607		0
miR_140	AGUGGUUUUACCCUAUGGUAG	ssc-miR-140-5p	MIMAT0002143				H3GA0032784	11	84569470		4.27941		0
miR_19a	UGUGCAAAUCUAUGCAAAACUGA	ssc-miR-19a	MIMAT0002128	11	66610391		H3GA0032784	11	84569470		4.32947		1	17959079
miR_29c	UAGCACCAUUUGAAAUCGGUUA	ssc-miR-29c	MIMAT0002166	9	148553050		H3GA0032784	11	84569470		4.03743		0
miR_301a	CAGUGCAAUAGUAUUGUCAAAGC			12			H3GA0032784	11	84569470		4.47616		0
miR_30b	UGUAAACAUCCUACACUCAGC			4			H3GA0032784	11	84569470		4.40942		0
miR_100	GACCCGUAGAUCCGAACUUGUG			9			ISU10000072	12	6120038		4.03308		0
miR_100	AACCCGUAGAUCCGAACUUGUG	ssc-miR-100	MIMAT0013911	9	54383425		ISU10000072	12	6120038		4.12174		0
miR_708	AAGGAGCUUACAAUCUAGCUGGG	ssc-miR-708-5p	MIMAT0013945	9	15120529		ALGA0120634	12	6867470		4.03288		0
miR_361	UUAUCAGAAUCUCCAGGGGUAC	ssc-miR-361-5p	MIMAT0013933	X	78804833		ALGA0064657	12	8203201		4.09214		0
miR_20a	UAAAGUGCUUAUAGUGCAGG			11			ASGA0054449	12	40297843		4.31222		0
miR_130c	CAGUGCAAUAUUAAAAGGGCAU			2			ALGA0067723	13	7680770		4.04489		0
let_7g	UGAGGUAGUAGUUUGUACAGUU	ssc-let-7g	MIMAT0013867	13	37599004		MARC0050929	13	13403852		4.02168		1	-24195152
miR_130b	CAGUGCAAUGAUGAAAGGGCAU	ssc-miR-130b	MIMAT0013922	14	53695571		MARC0050929	13	13403852		4.1029		0
let_7g	UGAGGUAGUAGUUUGUACAGUU	ssc-let-7g	MIMAT0013867	13	37599004		ALGA0071495	13	99741449		4.16651		1	62142445
miR_29c	UAGCACCAUUUGAAAUCGGUUA	ssc-miR-29c	MIMAT0002166	9	148553050		ALGA0071495	13	99741449		5.27752		0
miR_223	UGUCAGUUUGUCAAAUACCCC			X			ASGA0104081	13	140308510		4.12374		0
miR_708	AAGGAGCUUACAAUCUAGCUGGG	ssc-miR-708-5p	MIMAT0013945	9	15120529		ALGA0074152	14	435561		4.10093		0
miR_29a	CUAGCACCAUCUGAAAUCGGUU			18			ALGA0075436	14	13324630		4.08737		0
miR_29a	CUAGCACCAUCUGAAAUCGGUU			18			ASGA0061480	14	13356571		4.08737		0
miR_652	AAUGGCGCCACUAGGGUUGUG	ssc-miR-652	MI0015919				DIAS0000840	14	118040644		4.65519		0
miR_652	AAUGGCGCCACUAGGGUUGUG	ssc-miR-652	MI0015919				ALGA0080908	14	118072947		4.81325		0
miR_652	AAUGGCGCCACUAGGGUUGUGC	ssc-miR-652	MI0015919				ASGA0066024	14	118637605		4.05995		0
miR_652	AAUGGCGCCACUAGGGUUGUG	ssc-miR-652	MI0015919				ASGA0066024	14	118637605		5.24169		0
miR_652	AAUGGCGCCACUAGGGUUGUG	ssc-miR-652	MI0015919				ASGA0093112	14	118807973		4.10744		0
miR_652	AAUGGCGCCACUAGGGUUGUG	ssc-miR-652	MI0015919				ALGA0080958	14	118847724		4.2414		0
miR_652	AAUGGCGCCACUAGGGUUGUG	ssc-miR-652	MI0015919				ASGA0066048	14	119011148		4.5951		0
miR_150	UCUCCCAACCCUUGUACCAGUG	ssc-miR-150	MIMAT0025365	6	50309924		CASI0007888	14	119514048		4.12819		0
miR_150	UCUCCCAACCCUUGUACCAGUG	ssc-miR-150	MIMAT0025365	6	50309924		ASGA0066098	14	120474440		4.27739		0
miR_652	AAUGGCGCCACUAGGGUUGUG	ssc-miR-652	MI0015919				ASGA0066098	14	120474440		4.69474		0
miR_155	UUAAUGCUAAUUGUGAUAGGGGU						MARC0034674	15	4405843		4.13749		0
miR_122	UGGAGUGUGACAAUGGUGUUUGU	ssc-miR-122	MIMAT0002119	1	179916384		ASGA0068378	15	4706667		4.11246		0
miR_4492	GGGGCUGGGCGCGCGCC			6			ASGA0068680	15	16626000		4.21017		0
miR_4508	GCGGGGCUGGGCGCGCG			16			ASGA0068680	15	16626000		4.1752		0
miR_2900	AGGGCGGGCGGCGACUGGAA			7			MARC0029288	15	16759779		4.25543		0
miR_4508	GCGGGGCUGGGCGCGCG			16			MARC0029288	15	16759779		4.52434		0
miR_155	UUAAUGCUAAUCGUGAUAGGGGU			13			MARC0089525	15	19362409		4.04641		0
miR_193a_3p	AACUGGCCUACAAAGUCCCAGU	ssc-miR-193a-3p	MIMAT0013895	12	45165047		ASGA0068846	15	20774091		4.55075		0
miR_218	UUGUGCUUGAUCUAACCAUGUG	ssc-miR-218b	MIMAT0020589	16	59686638		MARC0112529	15	51556841		4.02626		0
miR_218	UUGUGCUUGAUCUAACCAUGUG	ssc-miR-218b	MIMAT0020589	16	59686638		ASGA0069464	15	51641353		5.13713		0
miR_30d	UGUAAACAUCCCCGACUGGAAG			4			ASGA0069464	15	51641353		4.07933		0
miR_708	AAGGAGCUUACAAUCUAGCUGGG	ssc-miR-708-5p	MIMAT0013945	9	15120529		ASGA0069464	15	51641353		4.32191		0
miR_98	UGAGGUAGUAAGUUGUAUUGUU	ssc-miR-98	MIMAT0013905	X	51800919		ASGA0069464	15	51641353		4.35736		0
miR_218	UUGUGCUUGAUCUAACCAUGUG	ssc-miR-218b	MIMAT0020589	16	59686638		M1GA0020277	15	51682688		5.13713		0
miR_30d	UGUAAACAUCCCCGACUGGAAG			4			M1GA0020277	15	51682688		4.07933		0
miR_708	AAGGAGCUUACAAUCUAGCUGGG	ssc-miR-708-5p	MIMAT0013945	9	15120529		M1GA0020277	15	51682688		4.32191		0
miR_98	UGAGGUAGUAAGUUGUAUUGUU	ssc-miR-98	MIMAT0013905	X	51800919		M1GA0020277	15	51682688		4.35736		0
miR_503	UAGCAGCGGGAACAGUACUGCAG	ssc-miR-503	MIMAT0010189				MARC0097052	15	90078146		5.92883		0
miR_1280	UCCCACCGCUGCCACCC			5			ALGA0106581	15	118661914		4.0976		0
miR_130a	CAGUGCAAUGUUAAAAGGGC			2			ASGA0071418	15	145930581		4.58796		0
miR_182	UUUGGCAAUGGUAGAACUCACACU	ssc-miR-182	MIMAT0025366	18	20035222		ALGA0088976	16	9124611		4.01909		0
miR_877	GUAGAGGAGAUGGCGCAGGG			7			ASGA0072720	16	25759785		4.1669		0
miR_877	GUAGAGGAGAUGGCGCAGGG			7			DRGA0015980	16	25960781		4.76012		0
miR_877	GUAGAGGAGAUGGCGCAGGG			7			ASGA0072736	16	26077922		4.1669		0
miR_877	GUAGAGGAGAUGGCGCAGGG			7			ASGA0072743	16	26247215		4.16402		0
miR_92b_star	AGGGACGGGACGCGGUGCAGUG			4			ALGA0091057	16	63776523		4.40229		0
miR_1307	ACUCGGCGUGGCGUCGGUCGUG	ssc-miR-1307	MIMAT0013936				ASGA0073960	16	72751299		4.34064		0
miR_200b	UAAUACUGCCUGGUAAUGAUGAU			6			H3GA0047094	16	77297969		4.7686		0
miR_708	AAGGAGCUUACAAUCUAGCUGGG	ssc-miR-708-5p	MIMAT0013945	9	15120529		ASGA0093494	16	80493212		4.08298		0
miR_4459	CCAGGAGGCGGAGGAGGUGGAG			3			INRA0052276	17	1061366		4.29103		0
miR_223	UGUCAGUUUGUCAAAUACCCC			X			ASGA0076963	17	46097211		4.13712		0
miR_708	AAGGAGCUUACAAUCUAGCUGGG	ssc-miR-708-5p	MIMAT0013945	9	15120529		ASGA0076963	17	46097211		4.15797		0
miR_223	UGUCAGUUUGUCAAAUACCCC			X			ASGA0094690	17	51052270		4.20078		0
miR_148b	UCAGUGCAUCACAGAACUUUGU	ssc-miR-148b-3p	MIMAT0013901	5	20388239		M1GA0022624	17	65864823		4.39835		0
miR_24_2_star	UGCCUACUGAGCUGAAACACAG			2			ALGA0097733	18	30380948		4.286		0
miR_23a	AUCACAUUGCCAGGGAUUUCCA			2			MARC0056618	Uwgs			4.38794		0
miR_2898	UGGUGGAGAUGCCGGGGA			9			MARC0072281	Uwgs			5.04219		0
miR_143_star	AGGUGCAGUGCUGCAUCUCUGGU			2			ASGA0091453	Uwgs	23614654		4.1334		0
miR_143_star	AGGUGCAGUGCUGCAUCUCUGGU			2			ALGA0115651	Uwgs	23614994		4.1334		0
miR_182	UUUGGCAAUGGUAGAACUCACACUG						MARC0082389	Uwgs	31481234		5.07662		0
miR_223	UGUCAGUUUGUCAAAUACCCC			X			MARC0028053	Uwgs	58291149		4.18326		0
miR_27b	UUCACAGUGGCUAAGUUCUGC	ssc-miR-27b-3p	MIMAT0013890	10	31340888		MARC0085973	Uwgs	76115662		4.04336		0
miR_130b	CAGUGCAAUGAUGAAAGGGCAU	ssc-miR-130b	MIMAT0013922	14	53695571		ALGA0123938	Uwgs	107319955		4.05759		0
miR_20a	UAAAGUGCUUAUAGUGCAGG			11			ASGA0049581	Uwgs	120973740		4.02126		0
miR_29c	UAGCACCAUUUGAAAUCGGUUA	ssc-miR-29c	MIMAT0002166	9	148553050		ASGA0049581	Uwgs	120973740		4.97135		0
miR_301a	CAGUGCAAUAGUAUUGUCAAAGC			12			ASGA0049581	Uwgs	120973740		4.24205		0
miR_27a	UUCACAGUGGCUAAGUUCCGCC			2			ALGA0120051	Uwgs	138756971		4.42073		0
miR_146a	UGAGAACUGAAUUCCACGGGUU			16			ASGA0102438	Uwgs	154928371		4.27863		0
miR_140_star	UACCACAGGGUAGAACCACGGAC	ssc-miR-140-3p	MIMAT0006786				ALGA0103428	Uwgs	175174771		4.14588		0
miR_152	UCAGUGCAUGACAGAACUUUGG			12			ALGA0103428	Uwgs	175174771		4.03216		0
miR_27b	UUCACAGUGGCUAAGUUCUGC	ssc-miR-27b-3p	MIMAT0013890	10	31340888		ALGA0103428	Uwgs	175174771		4.44198		0
miR_30b	UGUAAACAUCCCUGACUGGAAGCU			4			ASGA0102618	Uwgs	189791209		4.10477		0
miR_30e_5p	UGUAAACAUCCUUGACUGGAAGCU	ssc-miR-30e-5p	MIMAT0013872	6	157476703		ASGA0102618	Uwgs	189791209		4.03557		0
miR_346_star	AGGCAGGGGCUGGGCCUGCAGC			14			ALGA0111306	Uwgs	191998350		4.30431		0
miR_23b	AUCACAUUGCCAGGGAUUACCA	ssc-miR-23b	MIMAT0013893	10	31341123		ASGA0104771	Uwgs	192514386		4.43559		0
miR_23b_3p	AUCACAUUGCCAGGGAUUACCAC			10			ASGA0104771	Uwgs	192514386		4.02006		0
miR_193a_5p	UGGGUCUUUGCGGGCGAGAUGA	ssc-miR-193a-5p	MIMAT0013894	12	45165081		DIAS0001397	Uwgs	193126328		4.04425		0
miR_138	AGCUGGUGUUGUGAAUCAGGCCG						ASGA0096911	Uwgs	193966287		4.08435		0
miR_23a	AUCACAUUGCCAGGGAUUUCCA			2			ASGA0094168	Uwgs	211856938		4.38794		0
miR_18	UAAGGUGCAUCUAGUGCAGAUA	ssc-miR-18a	MIMAT0002161	11	66610208		ASGA0081057	X	39671416		4.0742		0
miR_182	UUUGGCAAUGGUAGAACUCACA			18			INRA0056745	X	63512049		4.60499		0
miR_182	UUUGGCAAUGGUAGAACUCACA			18			ASGA0081230	X	104939296		4.3136		0
miR_28	AAGGAGCUCACAGUCUAUUGAG	ssc-miR-28-5p	MIMAT0002136	13	135461302		H3GA0052117	X	139913062		5.71745		0
