# Supplementary material for: Genetic architecture and regulatory impact on hepatic microRNA expression linked to immune and metabolic traits
Source: Open Biol. 2017 Nov 8;7(11):170101. doi: 10.1098/rsob.170101 (PMC5717336; doi:10.1098/rsob.170101)
Supplement: Table S8 [file rsob170101supp8.xlsx]

## Sheet: Tabelle3
Electronic supplementary material
Siriluck Ponsuksili, Nares Trakooljul, Frieder Hadlich, Fiete Haack, Eduard Murani, and Klaus Wimmers
Genetic architecture and regulatory impact on hepatic microRNA expression linked to immune and metabolic traits
Open Biology
DOI: 10.1098/rsob.2016
Table S8:
Common SNPs which regulated both mRNA and miRNA and correlated with biochemical or haematological traits
SNP_ID	SSC10_2	position10_2		Symbol	ID_gene	p-value_mRNA	SSC_10_2_mRNA	start_mRNA	cis_trans_star_mRNA		Probe_Set_ID	Sequence	miR_SSC	SSC	position_star_ssc	p_value-miRNA	Heamatological traits	Biochemical traits
ALGA0023561	4	16438461		SNTB1	X293897	4.91e-08	4	19546873	trans		miR_181c	AACAUUCAACCUGUCGGUGAGU	ssc-miR-181c	2	65553715	7.45e-05
ASGA0036064	7	116747860		TTC8	X298900	2.78e-09	7	117273449	cis		miR_99	AACCCGUAGAUCCGAUCUUGUG	ssc-miR-99a	13	191558621	6.6e-05
ALGA0108358	9	10411935		POLD3	X300116	9.16e-08	9	9793962	cis		miR_708	AAGGAGCUUACAAUCUAGCUGGG	ssc-miR-708-5p	9	15120529	6.24e-05
ALGA0119045	9	15055604		MOGAT2	X323733	3.28e-08	9	11119127			miR_708	AAGGAGCUUACAAUCUAGCUGGG	ssc-miR-708-5p	9	15120529	2.19e-05
ASGA0041612	9	12467808		MOGAT2	X323733	3.73e-08	9	11119127	cis		miR_708	AAGGAGCUUACAAUCUAGCUGGG	ssc-miR-708-5p	9	15120529	4.29e-05
ASGA0082466	9	12354557		CAPN5	X300130	1.67e-10	9	12302387	cis		miR_708	AAGGAGCUUACAAUCUAGCUGGG	ssc-miR-708-5p	9	15120529	1.97e-05
ASGA0082466	9	12354557		MOGAT2	X323733	1.74e-17	9	11119127	cis		miR_708	AAGGAGCUUACAAUCUAGCUGGG	ssc-miR-708-5p	9	15120529	1.97e-05
ASGA0082466	9	12354557		CAPN5	X323808	1.33e-10	9	12340276	cis		miR_708	AAGGAGCUUACAAUCUAGCUGGG	ssc-miR-708-5p	9	15120529	1.97e-05
ASGA0094541	9	14808871		MOGAT2	X323733	3.17e-09	9	11119127			miR_708	AAGGAGCUUACAAUCUAGCUGGG	ssc-miR-708-5p	9	15120529	6.36e-05
ASGA0097481	9	12334256		CAPN5	X300130	3.37e-12	9	12302387	cis		miR_708	AAGGAGCUUACAAUCUAGCUGGG	ssc-miR-708-5p	9	15120529	7.27e-05
ASGA0097481	9	12334256		MOGAT2	X323733	1.18e-15	9	11119127			miR_708	AAGGAGCUUACAAUCUAGCUGGG	ssc-miR-708-5p	9	15120529	2.74e-05
ASGA0097481	9	12334256		CAPN5	X323808	8.75e-12	9	12340276	cis		miR_708	AAGGAGCUUACAAUCUAGCUGGG	ssc-miR-708-5p	9	15120529	8.57e-05
CASI0009712	9	12457825		CAPN5	X300130	2.93e-08	9	12302387	cis		miR_708	AAGGAGCUUACAAUCUAGCUGGG	ssc-miR-708-5p	9	15120529	3.68e-05
CASI0009712	9	12457825		MOGAT2	X323733	5.22e-10	9	11119127			miR_708	AAGGAGCUUACAAUCUAGCUGGG	ssc-miR-708-5p	9	15120529	2.9e-05
CASI0009712	9	12457825		CAPN5	X323808	2.65e-08	9	12340276	cis		miR_708	AAGGAGCUUACAAUCUAGCUGGG	ssc-miR-708-5p	9	15120529	4.19e-05
H3GA0026371	9	10784877		MOGAT2	X323733	3.43e-23	9	11119127			miR_708	AAGGAGCUUACAAUCUAGCUGGG	ssc-miR-708-5p	9	15120529	7.85e-05
H3GA0056209	9	10289831		POLD3	X300116	7.51e-07	9	9793962	cis		miR_708	AAGGAGCUUACAAUCUAGCUGGG	ssc-miR-708-5p	9	15120529	2.84e-05
ASGA0036064	7	116747860		TTC8	X298900	2.78e-09	7	117273449	cis		miR_425	AAUGACACGAUCACUCCCGUUGA	ssc-miR-425-5p	13	34898157	9.32e-05	HGB
ALGA0080908	14	118072947		PYROXD2	X304972	4.14e-08	14	119116807	trans		miR_652	AAUGGCGCCACUAGGGUUGUG	ssc-miR-652			1.54e-05	MCHC
ALGA0080908	14	118072947		LOC100155159	X311830	1.5e-07	14	119116807	trans		miR_652	AAUGGCGCCACUAGGGUUGUG	ssc-miR-652			1.54e-05	MCHC
ALGA0080958	14	118847724		PYROXD2	X304972	1.45e-13	14	119116807	cis		miR_652	AAUGGCGCCACUAGGGUUGUG	ssc-miR-652			5.74e-05	MCHC
ALGA0080958	14	118847724		LOC100155159	X305225	2.41e-07		65547			miR_652	AAUGGCGCCACUAGGGUUGUG	ssc-miR-652			5.74e-05	MCHC
ALGA0080958	14	118847724		LOC100155159	X311830	1.5e-10	14	119116807	cis		miR_652	AAUGGCGCCACUAGGGUUGUG	ssc-miR-652			5.74e-05	MCHC
ALGA0080958	14	118847724		LOC100152371	X311842	1.48e-08	8	22793402			miR_652	AAUGGCGCCACUAGGGUUGUG	ssc-miR-652			5.74e-05	MCHC
ASGA0014933	3	66861905		MAP4K4	X293181	7.27e-08	3	55035169	trans		miR_652	AAUGGCGCCACUAGGGUUGUG	ssc-miR-652			5.64e-05	MCHC
ASGA0014933	3	66861905		MAP4K4	X309259	6.48e-07	3	55121078	trans		miR_652	AAUGGCGCCACUAGGGUUGUG	ssc-miR-652			5.64e-05	MCHC
ASGA0066024	14	118637605		PYROXD2	X304972	6.08e-09	14	119116807	cis		miR_652	AAUGGCGCCACUAGGGUUGUG	ssc-miR-652			5.73e-06	MCHC
ASGA0066048	14	119011148		PYROXD2	X304972	7.8e-11	14	119116807	cis		miR_652	AAUGGCGCCACUAGGGUUGUG	ssc-miR-652			2.54e-05	MCHC
ASGA0066048	14	119011148		LOC100155159	X311830	1.48e-10	14	119116807	cis		miR_652	AAUGGCGCCACUAGGGUUGUG	ssc-miR-652			2.54e-05	MCHC
ASGA0093112	14	118807973		PYROXD2	X304972	3.08e-14	14	119116807	cis		miR_652	AAUGGCGCCACUAGGGUUGUG	ssc-miR-652			7.81e-05	MCHC
ASGA0093112	14	118807973		LOC100155159	X305225	1.14e-07		65547			miR_652	AAUGGCGCCACUAGGGUUGUG	ssc-miR-652			7.81e-05	MCHC
ASGA0093112	14	118807973		LOC100155159	X311830	4.88e-11	14	119116807	cis		miR_652	AAUGGCGCCACUAGGGUUGUG	ssc-miR-652			7.81e-05	MCHC
ASGA0093112	14	118807973		LOC100152371	X311842	2.03e-08	8	22793402			miR_652	AAUGGCGCCACUAGGGUUGUG	ssc-miR-652			7.81e-05	MCHC
M1GA0009493	7	7187201		PYROXD2	X304972	1e-12	14	119116807			miR_652	AAUGGCGCCACUAGGGUUGUG	ssc-miR-652			7.88e-05	MCHC
M1GA0009493	7	7187201		LOC100155159	X311830	4.43e-10	14	119116807			miR_652	AAUGGCGCCACUAGGGUUGUG	ssc-miR-652			7.88e-05	MCHC
M1GA0009493	7	7187201		LOC100152371	X311842	6.76e-09	8	22793402			miR_652	AAUGGCGCCACUAGGGUUGUG	ssc-miR-652			7.88e-05	MCHC
DIAS0002354	5	18511266		KRT18	X295665	8.97e-09	5	18728578	cis		miR_222	AGCUACAUCUGGCUACUGGGUCUC	ssc-miR-222	X	45275619	9.36e-05	LYM	TG
ALGA0039041	7	18267598		SLA-11	X289545	1.34e-07	7	26716473	trans		miR_138	AGCUGGUGUUGUGAAUCAGGCCG		13		7.72e-05	LYM
ALGA0039041	7	18267598		ALDH5A1	X297632	3.52e-07	7	20501781	trans		miR_138	AGCUGGUGUUGUGAAUCAGGCCG		13		5.49e-05	PCT
ASGA0096911	Uwgs	193966287			X325912	1.36e-11	6	57042824			miR_138	AGCUGGUGUUGUGAAUCAGGCCG				8.23e-05	PLT
ALGA0033521	5	94913526			X330470	3.14e-15	5	93589105	trans		miR_143_star	AGGUGCAGUGCUGCAUCUCUGGU		2		7.36e-05	PLT
ALGA0111465	5	94308964			X330470	2e-15	5	93589105	cis		miR_143_star	AGGUGCAGUGCUGCAUCUCUGGU		2		7.36e-05	PLT
ALGA0115651	Uwgs	23614994			X330470	4.65e-16	5	93589105			miR_143_star	AGGUGCAGUGCUGCAUCUCUGGU		2		7.36e-05	PLT
ASGA0082747	5	94762470			X330470	3.14e-15	5	93589105	trans		miR_143_star	AGGUGCAGUGCUGCAUCUCUGGU		2		7.36e-05	PLT
ASGA0091453	Uwgs	23614654			X330470	4.65e-16	5	93589105			miR_143_star	AGGUGCAGUGCUGCAUCUCUGGU		2		7.36e-05	PLT
H3GA0017095	5	94466720			X330470	2e-15	5	93589105	cis		miR_143_star	AGGUGCAGUGCUGCAUCUCUGGU		2		7.36e-05	PLT
MARC0002201	5	94716543			X330470	2e-15	5	93589105	trans		miR_143_star	AGGUGCAGUGCUGCAUCUCUGGU		2		7.36e-05	PLT
MARC0017265	5	94408638			X330470	2e-15	5	93589105	cis		miR_143_star	AGGUGCAGUGCUGCAUCUCUGGU		2		7.36e-05	PLT
ALGA0108044	9	119575813		FBXO16	X308866	1.27e-08	9	119543146	cis		miR_215	AUGACCUAUGAAUUGACAGACA		10		6.16e-05	LYM	TG
ALGA0123938	Uwgs	107319955		FGF14	X301802	3.89e-12	11	77556019			miR_130b	CAGUGCAAUGAUGAAAGGGCAU	ssc-miR-130b	14	53695571	8.76e-05
ASGA0036064	7	116747860		TTC8	X298900	2.78e-09	7	117273449	cis		miR_130b	CAGUGCAAUGAUGAAAGGGCAU	ssc-miR-130b	14	53695571	1.55e-05
ASGA0071418	15	145930581		LOC100157045	X305926	7.54e-08	15	148087526	trans		miR_130a	CAGUGCAAUGUUAAAAGGGC		2		2.58e-05		CREA, NH3
ALGA0075436	14	13324630		EPHX2	X304020	1.47e-07	14	12473123	cis		miR_29a	CUAGCACCAUCUGAAAUCGGUU		18		8.18e-05
ASGA0061480	14	13356571		EPHX2	X304020	2.95e-07	14	12473123	cis		miR_29a	CUAGCACCAUCUGAAAUCGGUU		18		8.18e-05
ASGA0072720	16	25759785		C9	X306210	1.4e-08	16	25807300	cis		miR_877	GUAGAGGAGAUGGCGCAGGG		7		6.81e-05		IP
ASGA0072736	16	26077922		C9	X306210	1.4e-08	16	25807300	cis		miR_877	GUAGAGGAGAUGGCGCAGGG		7		6.81e-05		IP
ASGA0072743	16	26247215		C9	X306210	4.6e-07	16	25807300	cis		miR_877	GUAGAGGAGAUGGCGCAGGG		7		6.85e-05		IP
DRGA0015980	16	25960781		C9	X306210	5.14e-08	16	25807300	cis		miR_877	GUAGAGGAGAUGGCGCAGGG		7		1.74e-05		IP
ASGA0036064	7	116747860		EML5	X298719	3.13e-08	7	117122535	cis		miR_140_3p	UACCACAGGGUAGAACCACGG				5.44e-05
ASGA0036064	7	116747860		TTC8	X298900	2.78e-09	7	117273449	cis		miR_140_3p	UACCACAGGGUAGAACCACGG				6e-05
ASGA0036064	7	116747860		TTC8	X298900	2.78e-09	7	117273449	cis		miR_140	UACCACAGGGUAGAACCACGGA				8.32e-05
DIAS0001583	9	12980703		AQP11	X300173	2.38e-10	9	13217315	cis		miR_15a	UAGCAGCACAUAAUGGUUUGU	ssc-miR-15a			7.9e-05	LYM	IP
H3GA0026577	9	13001247		AQP11	X300173	2.38e-10	9	13217315	cis		miR_15a	UAGCAGCACAUAAUGGUUUGU	ssc-miR-15a			7.9e-05	LYM	TCHO, TG
DIAS0001583	9	12980703		AQP11	X300173	2.38e-10	9	13217315	cis		miR_16b	UAGCAGCACGUAAAUAUUGGC				6.13e-05		TG
H3GA0026577	9	13001247		AQP11	X300173	2.38e-10	9	13217315	cis		miR_16b	UAGCAGCACGUAAAUAUUGGC				6.13e-05		TG
DIAS0001583	9	12980703		AQP11	X300173	2.38e-10	9	13217315	cis		miR_16a	UAGCAGCACGUAAAUAUUGGUG		13		8.43e-05		IP, TG
H3GA0026577	9	13001247		AQP11	X300173	2.38e-10	9	13217315	cis		miR_16a	UAGCAGCACGUAAAUAUUGGUG		13		8.43e-05		NH3
ALGA0059240	10	57044576		MSRB2	X301286	2.31e-09	10	57544891	cis		miR_503	UAGCAGCGGGAACAGUACUGCAG	ssc-miR-503			2.84e-05
DIAS0001583	9	12980703		AQP11	X300173	2.38e-10	9	13217315	cis		miR_152a	UCAGUGCAUGACAGAACUUGA		12		5.61e-05	HGB	ALB
H3GA0026577	9	13001247		AQP11	X300173	2.38e-10	9	13217315	cis		miR_152a	UCAGUGCAUGACAGAACUUGA		12		5.61e-05	RBC	IP, TCHO, TG
ASGA0023307	4	138987333		GTF2B	X294836	4.43e-08	4	139784337	cis		miR_542_5p	UCGGGGAUCAUCAUGUCACGAGA				9.91e-05
ASGA0023307	4	138987333			X308744	4.4e-10	4	138911223	cis		miR_542_5p	UCGGGGAUCAUCAUGUCACGAGA				9.91e-05
ASGA0036064	7	116747860		TTC8	X298900	2.78e-09	7	117273449	cis		miR_98	UGAGGUAGUAAGUUGUAUUGUU	ssc-miR-98	X	51800919	9.1e-05	HGB, LYM, MCHC	TG
ALGA0124280	Uwgs	207599333		GALP	X296556	3.45e-10	6	55732539			miR_34a	UGGCAGUGUCUUAGCUGGUUGU	ssc-miR-34a	6		2.62e-05		CREA
ALGA0124280	Uwgs	207599333		NMNAT1	X297238	3.08e-07		22021			miR_34a	UGGCAGUGUCUUAGCUGGUUGU	ssc-miR-34a	6		2.02e-05		IP
ALGA0124280	Uwgs	207599333		LZIC	X313653	1.27e-11		34050			miR_34a	UGGCAGUGUCUUAGCUGGUUGU	ssc-miR-34a	6		2.25e-05		NH3
ALGA0124280	Uwgs	207599333		KIF1B	X315666	3.69e-08	6	64593702			miR_34a	UGGCAGUGUCUUAGCUGGUUGU	ssc-miR-34a	6		8.5e-05		TCHO
ALGA0124280	Uwgs	207599333			X325912	7.61e-10	6	57042824			miR_34a	UGGCAGUGUCUUAGCUGGUUGU	ssc-miR-34a	6		2.63e-05		TCHO
ASGA0028328	6	63851295		GALP	X296556	3.38e-08	6	55732539	cis		miR_34a	UGGCAGUGUCUUAGCUGGUUGU	ssc-miR-34a	6		7.17e-05		TCHO
ASGA0028328	6	63851295		FBXO6	X297153	2.91e-08	6	65692107	cis		miR_34a	UGGCAGUGUCUUAGCUGGUUGU	ssc-miR-34a	6		7.58e-05		TCHO
ASGA0096911	Uwgs	193966287		LOC100516739	X296234	3.81e-09	6	43124912			miR_34a	UGGCAGUGUCUUAGCUGGUUGU	ssc-miR-34a	6		1.95e-05		TCHO
ASGA0096911	Uwgs	193966287		PRODH2	X296314	4.18e-07	6	40688097			miR_34a	UGGCAGUGUCUUAGCUGGUUGU	ssc-miR-34a	6		1.68e-05		TCHO
ASGA0096911	Uwgs	193966287		GALP	X296556	2.87e-19	6	55732539			miR_34a	UGGCAGUGUCUUAGCUGGUUGU	ssc-miR-34a	6		2.35e-05		TCHO
ASGA0096911	Uwgs	193966287		GALP	X296645	6.34e-08	6	55729934			miR_34a	UGGCAGUGUCUUAGCUGGUUGU	ssc-miR-34a	6		2.23e-05		TCHO
ASGA0096911	Uwgs	193966287		LZIC	X313653	1.16e-07		34050			miR_34a	UGGCAGUGUCUUAGCUGGUUGU	ssc-miR-34a	6		1.46e-05		TCHO
ASGA0096911	Uwgs	193966287		LOC100059637	X325591	6.38e-07					miR_34a	UGGCAGUGUCUUAGCUGGUUGU	ssc-miR-34a	6		1.35e-05		TCHO
ASGA0096911	Uwgs	193966287			X325912	1.36e-11	6	57042824			miR_34a	UGGCAGUGUCUUAGCUGGUUGU	ssc-miR-34a	6		6.78e-05		TCHO
ASGA0097879	Uwgs	142245927		GALP	X296556	1.12e-07	6	55732539			miR_34a	UGGCAGUGUCUUAGCUGGUUGU	ssc-miR-34a	6		5.26e-07		TCHO
ASGA0097879	Uwgs	142245927		FBXO6	X297153	4.71e-07	6	65692107			miR_34a	UGGCAGUGUCUUAGCUGGUUGU	ssc-miR-34a	6		2.28e-06		TCHO
ASGA0097879	Uwgs	142245927		NMNAT1	X297238	5.69e-07		22021			miR_34a	UGGCAGUGUCUUAGCUGGUUGU	ssc-miR-34a	6		4.03e-07		TCHO
ASGA0097879	Uwgs	142245927		LZIC	X313653	1.23e-07		34050			miR_34a	UGGCAGUGUCUUAGCUGGUUGU	ssc-miR-34a	6		4.46e-07		TCHO
ASGA0100042	6	64045479		LZIC	X313653	3.24e-12		34050			miR_34a	UGGCAGUGUCUUAGCUGGUUGU	ssc-miR-34a	6		6.19e-06		TCHO
ASGA0100042	6	64045479			X325912	1.47e-11	6	57042824	trans		miR_34a	UGGCAGUGUCUUAGCUGGUUGU	ssc-miR-34a	6		2.82e-05		TCHO
ASGA0105275	Uwgs	49177752		GALP	X296556	6.04e-07	6	55732539			miR_34a	UGGCAGUGUCUUAGCUGGUUGU	ssc-miR-34a	6		1.39e-07		TCHO
ASGA0105275	Uwgs	49177752		LZIC	X313653	8.56e-08		34050			miR_34a	UGGCAGUGUCUUAGCUGGUUGU	ssc-miR-34a	6		1.34e-07		TCHO
ASGA0105275	Uwgs	49177752			X325912	5.05e-08	6	57042824			miR_34a	UGGCAGUGUCUUAGCUGGUUGU	ssc-miR-34a	6		7.69e-07		TCHO
H3GA0053297	6	64052651		GALP	X296556	1.11e-10	6	55732539	trans		miR_34a	UGGCAGUGUCUUAGCUGGUUGU	ssc-miR-34a	6		5.68e-06		TCHO
H3GA0053297	6	64052651		NMNAT1	X297238	3.92e-07		22021			miR_34a	UGGCAGUGUCUUAGCUGGUUGU	ssc-miR-34a	6		4.64e-06		TCHO
H3GA0053297	6	64052651		LZIC	X313653	2.27e-12		34050			miR_34a	UGGCAGUGUCUUAGCUGGUUGU	ssc-miR-34a	6		5.59e-06		TCHO
H3GA0053297	6	64052651		KIF1B	X315666	2.7e-07	6	64593702	cis		miR_34a	UGGCAGUGUCUUAGCUGGUUGU	ssc-miR-34a	6		2.26e-05		TCHO
H3GA0053297	6	64052651			X325912	1.28e-09	6	57042824	trans		miR_34a	UGGCAGUGUCUUAGCUGGUUGU	ssc-miR-34a	6		6.05e-06		TCHO
M1GA0008597	6	63895672		GALP	X296556	3.29e-08	6	55732539	trans		miR_34a	UGGCAGUGUCUUAGCUGGUUGU	ssc-miR-34a	6		5.26e-07		TCHO
M1GA0008597	6	63895672		FBXO6	X297153	2.92e-07	6	65692107	trans		miR_34a	UGGCAGUGUCUUAGCUGGUUGU	ssc-miR-34a	6		2.28e-06		TCHO
M1GA0008597	6	63895672		NMNAT1	X297238	2.89e-07		22021			miR_34a	UGGCAGUGUCUUAGCUGGUUGU	ssc-miR-34a	6		4.03e-07		TCHO
M1GA0008597	6	63895672		LZIC	X313653	1.6e-07		34050			miR_34a	UGGCAGUGUCUUAGCUGGUUGU	ssc-miR-34a	6		4.46e-07		TCHO
M1GA0026770	6	64339882		GALP	X296556	2.99e-10	6	55732539	trans		miR_34a	UGGCAGUGUCUUAGCUGGUUGU	ssc-miR-34a	6		2.62e-05		TCHO
M1GA0026770	6	64339882		NMNAT1	X297238	2.75e-07		22021			miR_34a	UGGCAGUGUCUUAGCUGGUUGU	ssc-miR-34a	6		2.02e-05		TCHO
M1GA0026770	6	64339882		LZIC	X313653	2.74e-11		34050			miR_34a	UGGCAGUGUCUUAGCUGGUUGU	ssc-miR-34a	6		2.25e-05		TCHO
M1GA0026770	6	64339882		KIF1B	X315666	3.12e-08	6	64593702	cis		miR_34a	UGGCAGUGUCUUAGCUGGUUGU	ssc-miR-34a	6		8.5e-05		TCHO
M1GA0026770	6	64339882			X325912	2.51e-09	6	57042824	trans		miR_34a	UGGCAGUGUCUUAGCUGGUUGU	ssc-miR-34a	6		2.63e-05		TCHO
MARC0031169	6	63986347		GALP	X296556	3.03e-10	6	55732539	trans		miR_34a	UGGCAGUGUCUUAGCUGGUUGU	ssc-miR-34a	6		2.47e-05		TCHO
MARC0031169	6	63986347		NMNAT1	X297238	7.27e-08		22021			miR_34a	UGGCAGUGUCUUAGCUGGUUGU	ssc-miR-34a	6		2.35e-05		TCHO
MARC0031169	6	63986347		LZIC	X313653	1.41e-11		34050			miR_34a	UGGCAGUGUCUUAGCUGGUUGU	ssc-miR-34a	6		2.45e-05		TCHO
MARC0031169	6	63986347		KIF1B	X315666	1.52e-08	6	64593702	cis		miR_34a	UGGCAGUGUCUUAGCUGGUUGU	ssc-miR-34a	6		8.54e-05		TCHO
MARC0031169	6	63986347			X325912	1.13e-09	6	57042824	trans		miR_34a	UGGCAGUGUCUUAGCUGGUUGU	ssc-miR-34a	6		2.96e-05		TCHO
MARC0038784	6	64086776		GALP	X296556	1.88e-09	6	55732539	trans		miR_34a	UGGCAGUGUCUUAGCUGGUUGU	ssc-miR-34a	6		2.75e-06		TCHO
MARC0038784	6	64086776		NMNAT1	X297238	5.89e-07		22021			miR_34a	UGGCAGUGUCUUAGCUGGUUGU	ssc-miR-34a	6		2.29e-06		TCHO
MARC0038784	6	64086776		LZIC	X313653	1.11e-12		34050			miR_34a	UGGCAGUGUCUUAGCUGGUUGU	ssc-miR-34a	6		2.67e-06		TCHO
MARC0038784	6	64086776		KIF1B	X315666	1e-07	6	64593702	cis		miR_34a	UGGCAGUGUCUUAGCUGGUUGU	ssc-miR-34a	6		1.07e-05		TCHO
MARC0038784	6	64086776			X325912	1.03e-11	6	57042824	trans		miR_34a	UGGCAGUGUCUUAGCUGGUUGU	ssc-miR-34a	6		2.79e-06		TCHO
MARC0082080	6	64364899		GALP	X296556	4.78e-09	6	55732539	trans		miR_34a	UGGCAGUGUCUUAGCUGGUUGU	ssc-miR-34a	6		1.3e-05		TCHO
MARC0082080	6	64364899		NMNAT1	X297238	1.12e-07		22021			miR_34a	UGGCAGUGUCUUAGCUGGUUGU	ssc-miR-34a	6		1.14e-05		TCHO
MARC0082080	6	64364899		LZIC	X313653	7.34e-12		34050			miR_34a	UGGCAGUGUCUUAGCUGGUUGU	ssc-miR-34a	6		1.27e-05		TCHO
MARC0082080	6	64364899		KIF1B	X315666	5.01e-09	6	64593702	cis		miR_34a	UGGCAGUGUCUUAGCUGGUUGU	ssc-miR-34a	6		4.32e-05		TCHO
MARC0082080	6	64364899			X325912	9.24e-12	6	57042824	trans		miR_34a	UGGCAGUGUCUUAGCUGGUUGU	ssc-miR-34a	6		1.51e-05		TCHO
MARC0072281	Uwgs			DCTN3	X301224	1.74e-09	10	36327849			miR_2898	UGGUGGAGAUGCCGGGGA		9		9.07e-06	HCT, HGB, LYM, RBC, WBC	IP, TCHO
ASGA0104081	13	140308510		ABI3BP	X303632	4.39e-10	13	167827142	trans		miR_223	UGUCAGUUUGUCAAAUACCCC		X		7.52e-05
ASGA0104081	13	140308510		MUC13	X303697	3.57e-09	13	144990799	trans		miR_223	UGUCAGUUUGUCAAAUACCCC		X		7.52e-05
ASGA0104081	13	140308510		SNX4	X309168	5.75e-07					miR_223	UGUCAGUUUGUCAAAUACCCC		X		7.52e-05
ASGA0104081	13	140308510		ITGB5	X328997	8.11e-09					miR_223	UGUCAGUUUGUCAAAUACCCC		X		7.52e-05
ALGA0120051	Uwgs	138756971		ABI3BP	X303632	7.14e-15	13	167827142			miR_27a	UUCACAGUGGCUAAGUUCCGCC		2		3.8e-05
ASGA0089364	6	155985335		CCDC30	X297119	1.26e-10	6	156282206	cis		miR_204	UUCCCUUUGUCAUCCUAUGCCU	ssc-miR-204	1	250527073	6.33e-05	LYM	TG
ASGA0089364	6	155985335		RIMKLA	X297322	6.92e-10	6	156349076	cis		miR_204	UUCCCUUUGUCAUCCUAUGCCU	ssc-miR-204	1	250527073	6.33e-05	MCH	TG
ASGA0089364	6	155985335		C3H1ORF50	X309542	5.66e-07	6	156178735	cis		miR_204	UUCCCUUUGUCAUCCUAUGCCU	ssc-miR-204	1	250527073	6.29e-05	MCHC	TG
ASGA0089364	6	155985335		RIMKLA	X321909	5.07e-08	6	156351730	cis		miR_204	UUCCCUUUGUCAUCCUAUGCCU	ssc-miR-204	1	250527073	6.33e-05	MCHC	TG
MARC0065489	6	156197571		CCDC30	X297119	6.01e-09	6	156282206	cis		miR_204	UUCCCUUUGUCAUCCUAUGCCU	ssc-miR-204	1	250527073	9.4e-05	MCHC	TG
MARC0065489	6	156197571		RIMKLA	X297322	1.13e-09	6	156349076	cis		miR_204	UUCCCUUUGUCAUCCUAUGCCU	ssc-miR-204	1	250527073	9.4e-05	MCHC	TG
MARC0065489	6	156197571		ST3GAL3	X308441	1.13e-07	6	154760138	trans		miR_204	UUCCCUUUGUCAUCCUAUGCCU	ssc-miR-204	1	250527073	8.63e-05	MCHC	TG
MARC0065489	6	156197571		TMEM69	X314846	1.3e-07					miR_204	UUCCCUUUGUCAUCCUAUGCCU	ssc-miR-204	1	250527073	7.36e-05	MCHC	TG
MARC0065489	6	156197571		RIMKLA	X321909	1.38e-07	6	156351730	cis		miR_204	UUCCCUUUGUCAUCCUAUGCCU	ssc-miR-204	1	250527073	9.4e-05	MCHC	TG
MARC0109147	6	156179469		CCDC30	X297119	6.11e-09	6	156282206	cis		miR_204	UUCCCUUUGUCAUCCUAUGCCU	ssc-miR-204	1	250527073	9.4e-05	MCHC	TG
MARC0109147	6	156179469		RIMKLA	X297322	1.11e-09	6	156349076	cis		miR_204	UUCCCUUUGUCAUCCUAUGCCU	ssc-miR-204	1	250527073	9.4e-05	MCHC	TG
MARC0109147	6	156179469		ST3GAL3	X308441	6.68e-07	6	154760138	trans		miR_204	UUCCCUUUGUCAUCCUAUGCCU	ssc-miR-204	1	250527073	8.63e-05	MCHC	TG
MARC0109147	6	156179469		TMEM69	X314846	1.77e-07					miR_204	UUCCCUUUGUCAUCCUAUGCCU	ssc-miR-204	1	250527073	7.36e-05	MCHC	TG
MARC0109147	6	156179469		RIMKLA	X321909	1.4e-07	6	156351730	cis		miR_204	UUCCCUUUGUCAUCCUAUGCCU	ssc-miR-204	1	250527073	9.4e-05	MCHC	TG
MARC0112529	15	51556841		SCN2A	X305463	1.68e-07	15	80425662	trans		miR_218	UUGUGCUUGAUCUAACCAUGUG	ssc-miR-218b	16	59686638	9.41e-05	LYM, MCHC	TG
INRA0056745	X	63512049		TSPYL2	X307662	3.03e-07	X	51409808	trans		miR_182	UUUGGCAAUGGUAGAACUCACA		18		2.48e-05	HGB, MCHC
INRA0056745	X	63512049		TSPYL2	X307688	1.05e-09	X	51410111	trans		miR_182	UUUGGCAAUGGUAGAACUCACA		18		2.48e-05	LYM
